# Supplementary material for: SOX15 Contributes to the Maintenance of Pluripotency in Porcine Embryonic Stem Cells
Source: Cells. 2026 Jul 17;15(14):1283. doi: 10.3390/cells15141283 (PMC13406406; doi:10.3390/cells15141283)
Supplement: Supplementary file 1 [file cells-15-01283-s001.zip]

Archive with 7 entries (6 files):
- Matrix data and manuscripts/
- Matrix data and manuscripts/mouse_GSE269651_GSE71434_FPKM.txt
- Matrix data and manuscripts/mouse_GSE269651_GSE71434_rawCounts.txt
- Matrix data and manuscripts/Pig_GSE139512_GSE112380_FPKM.txt
- Matrix data and manuscripts/Pig_GSE139512_GSE112380_rawcount.txt
- Matrix data and manuscripts/Supplementary_Code.zip
- supplementary.pdf
