# Supplementary material for: SOX15 Contributes to the Maintenance of Pluripotency in Porcine Embryonic Stem Cells
Source: Cells. 2026 Jul 17;15(14):1283. doi: 10.3390/cells15141283 (PMC13406406; doi:10.3390/cells15141283)
Supplement: Supplementary file 1 [file cells-15-01283-s001.zip › Matrix data and manuscripts/mouse_GSE269651_GSE71434_FPKM.txt]

Geneid	gene_name	GV_8weeks	MII_oocyte_rep1	MII_oocyte_rep2	zygote_PN5_rep1	zygote_PN5_rep2	2cell_late_rep1	2cell_late_rep2	4cell_rep1	4cell_rep2	8cell_rep1	8cell_rep2	ICM_rep1	ICM_rep2	epiblast1	epiblast2
ENSMUSG00000102693.2	4933401J01Rik	0.0	0.0	0.0	0.0	0.0	1.51810916130818	0.452443728797508	0.0	0.0	0.0	0.0	0.0	0.0	0.253565642280447	0.0
ENSMUSG00000051951.6	Xkr4	0.188693841380173	0.24418574037947	0.415453689904447	0.218273971642956	0.167165371687072	0.0	0.0476647315208402	0.0	0.0	0.0	0.0	0.0	0.0	0.200347648109674	0.136888776892211
ENSMUSG00000103377.2	Gm37180	0.0	0.0	0.0	0.0	0.0	0.0185878863770012	0.0	0.0	0.0	0.0	0.0	0.0	0.428188679943246	0.0962452065413545	0.295920612409057
ENSMUSG00000104017.2	Gm37363	0.0	0.0	0.0	0.0	0.0	0.0	0.0	0.0	0.0	0.0	0.0	0.0	0.270278524128977	0.121502569296945	0.0
ENSMUSG00000103201.2	Gm37329	0.0	0.0	0.0	0.0	0.0	0.0	0.0	0.0	0.0	0.0	0.0	0.0	0.0	0.0659492555274862	0.405542151862485
ENSMUSG00000102331.2	Gm19938	0.0203560601890169	0.0	0.0	0.0	0.0	0.0321566441833485	0.0	0.0	0.0	0.0	0.0	0.0	0.300932620318352	0.166502140067553	1.02387260678875
ENSMUSG00000142494.1	Gm71132	0.0126507246674306	0.0	0.0	0.0	0.0342813896574578	0.0	0.0	0.0	0.0	0.0	0.0	0.0	0.0	0.0	0.954462478696946
ENSMUSG00000025900.14	Rp1	0.195789771126219	0.137545174799639	0.0904866303275272	0.166981095356459	0.350460448113801	0.0936384970618845	0.0707827651420682	0.0	0.0	0.0	0.0	0.0	0.0122559488339697	0.033057660292431	0.0
ENSMUSG00000102948.2	Gm6101	0.0	0.0	0.0	0.0	0.0320963412540098	0.0	0.0	0.0	0.0	0.0	0.0	0.0	0.0	0.29064299650785	0.0
ENSMUSG00000104123.2	Gm37483	0.0	0.0	0.272967631943687	0.0	0.0	0.21185681279016	0.0	0.0	0.0	0.0	0.0	0.0	0.0	0.36565395854458	0.0
ENSMUSG00000025902.14	Sox17	0.0	0.0	0.0	0.0506805449665539	0.0	0.0219611281210253	0.0	0.0805092790680472	0.0	0.0	0.0	2.10573921007024	2.35557050797938	0.113711331617803	0.0
ENSMUSG00000102269.2	Gm7357	0.0	0.0	0.0	0.0	0.0	0.0	0.0	0.0	0.0	0.0	0.0	0.0346351339601457	0.60534798834504	0.0907105440454959	0.0
ENSMUSG00000104328.3	Gm37323	0.0	0.0	0.0	0.0	0.0	0.0502871897281827	0.0	0.0	0.0	0.0	0.0	0.0	0.0	0.065094826593109	0.0
ENSMUSG00000131850.1	ENSMUSG00000131850	0.0	0.0	0.0	0.0	0.0	0.0	0.0	0.0	0.0	0.0	0.0	0.0	0.0	0.0840505691573972	0.0
ENSMUSG00000098104.2	Gm6085	0.0	0.0	0.137783661838242	0.0	0.0	0.0	0.0	0.0580786515060803	0.0725156156776531	0.0794004290977839	0.322023722792087	0.0939625266891572	0.153962230709185	0.184568188598693	0.0
ENSMUSG00000102175.2	Gm6119	0.0	0.0	0.0	0.0	0.0	0.0	0.0	0.0	0.0	0.0	0.0	0.0	0.0	0.449942350315221	0.0
ENSMUSG00000135930.1	Gm70763	0.0	0.0	0.0876425715717075	0.0	0.0	0.136043059359843	0.0	0.0	0.0	0.202022727431835	0.307253270773064	0.0	0.0	0.117401660424093	0.0
ENSMUSG00000103265.2	Gm2053	0.0	0.0	0.0	0.0	0.0	0.0	0.0	0.0	0.0	0.0	0.0	0.0	0.0	0.21498830209198	0.0
ENSMUSG00000033845.14	Mrpl15	3.07196621436437	0.36276200969576	0.310244583213009	0.541428496645165	0.600156577743028	1.95717718721279	3.3825859592236	9.39061377824451	12.6669067590482	21.2822058586504	17.9367820685986	20.388357052606	22.5782246189056	1.15085996708411	1.67095599251552
ENSMUSG00000120403.2	A930006A01Rik	0.0408500000960629	0.0	0.0	0.0	0.0	0.516248785189816	0.447150360049262	0.0	0.853308753448245	0.0718710780626493	0.461521068225728	0.0	1.76525661071738	0.167066032783299	0.0
ENSMUSG00000136002.1	Gm70766	0.0	0.0	0.0	0.0	0.0	1.34644758107323	0.310994511657388	0.274225752828495	0.228261145709101	0.249932828209299	0.0	0.0739426735723025	0.0	0.290487406038628	0.0
ENSMUSG00000025903.15	Lypla1	8.78039259354277	12.7904680545108	13.5500444824716	12.2531584226876	15.4653064604002	20.7250224345783	20.191211667512	12.2477268239029	24.1542462168953	31.3727264382047	20.4444501152749	22.7582302702409	23.5457703983102	0.227836448347162	0.817271020947224
ENSMUSG00000033813.16	Tcea1	72.3726782831073	129.259667107436	101.371691807208	130.222526404658	132.082774165138	105.111127367859	112.949420135766	120.422917196441	124.582164233585	84.1441902329764	81.1578232691031	53.5308438737178	40.8339271284615	3.14750855266912	4.28574849151725
ENSMUSG00000002459.18	Rgs20	0.0	0.0242098071580397	0.0	0.0	0.0	0.0618061473186676	0.0228409903191004	0.0503512725371185	0.0	0.0	0.0	0.0	0.160173021332273	0.128009076310488	0.0
ENSMUSG00000091305.2	Gm17100	0.0	0.0	0.0	0.0	0.0	0.1926443077087	0.711933514431374	0.0	0.0	0.0	0.0	0.0	0.0	0.498741244926615	0.0
ENSMUSG00000102653.2	Gm37079	0.0828607652221778	0.0240340450920212	0.0	0.0	0.0561347720105257	0.0490859500672285	0.0	0.0	0.0	0.0	0.0	0.0	0.0	0.127079736412215	0.0
ENSMUSG00000085623.2	Gm16041	0.0	0.0	0.0	0.0	0.0	0.0	0.0	0.0	0.0	0.0	0.0	0.380075267352718	0.162021998491276	0.0728363052993499	0.0
ENSMUSG00000033793.13	Atp6v1h	11.9484420008731	16.6689887887809	16.3554833310121	9.65305777403795	10.255798655266	7.95182569869869	7.0933297748147	4.30119313539335	3.3797217432034	4.90419446971553	3.50522128384963	10.7143889965313	12.0214076239245	0.334063497525235	0.684752888472096
ENSMUSG00000143188.1	Gm71170	0.0	0.0	0.0	0.0	0.0	0.234448553453093	0.0	0.0	0.953896689451007	0.65278876271668	0.0882503490873169	0.0	1.35018332076064	0.606969210827916	0.0
ENSMUSG00000102907.2	Gm38264	0.0	0.0	0.0	0.0	0.0	0.0	0.0238245467427822	0.0	0.0	0.0	0.0	0.0	0.0	0.26704255633866	0.0
ENSMUSG00000025905.15	Oprk1	0.103909853448012	0.207471248174431	0.110666584472853	0.184999773146407	0.17680520885951	0.103069230744377	0.201031166133829	0.107290963141765	0.0	0.0	0.0	0.0	0.0	0.118594792805192	0.0
ENSMUSG00002076544.1	Gm56304	0.437890430072647	0.0	0.0	0.0	0.0	0.0	0.0	0.422651572841278	0.0	0.0	0.0	0.0	0.0	1.34314473881227	0.0
ENSMUSG00000103519.2	Gm37429	0.0	0.0	0.0	0.0	0.0	0.0	0.0	0.0	0.0	0.0	0.0	0.0	0.0	0.452443419522087	0.0
ENSMUSG00000033774.5	Npbwr1	0.0	0.0	0.0	0.0	0.0	0.0	0.0	0.0	0.0	0.0	0.0	0.243177665903277	0.0	0.220462002091071	0.0
ENSMUSG00000090031.5	4732440D04Rik	0.0134326297455846	0.0	0.0	0.0367270403311155	0.0182001121097149	1.63921728922306	2.12466475711547	1.7308496529705	2.67911337283794	1.79021741961245	1.2640103530552	0.0839027573169695	0.389523274656799	0.18540904594994	0.0
ENSMUSG00000025907.15	Rb1cc1	1.94339588385305	4.83785367501561	4.03291558876094	2.71646341019505	3.34496750710781	31.9567662322212	38.1689414269437	67.0102704044728	82.6515117750612	40.8594662187863	39.7620929043123	2.33420762139942	1.72555082804358	0.489438651249971	0.851804159000474
ENSMUSG00000143943.1	Gm71332	0.0117938489166233	0.0273667660114481	0.0	0.0	0.0639187937293186	0.0838388027148262	0.154916732740267	0.0683004941711505	0.08527836403692	0.0622499364126626	0.063116649667249	0.0	0.040235462958667	0.144701459861375	0.0
ENSMUSG00000103845.2	Gm19026	0.566260957917344	0.022654607625371	0.0	0.427103859744628	0.529129087163234	0.046268654919882	0.0	0.0	0.0117657787026656	0.0	0.0	0.0152455755224129	0.0	0.179678965059655	0.0
ENSMUSG00000103329.3	Gm42492	0.0075860949292173	0.0	0.0	0.0	0.0	0.0	0.0	0.0	0.0	0.0	0.0	0.0	0.0	0.0930755530840749	0.0
ENSMUSG00000120372.2	Gm57122	0.231208763301988	0.0	0.0	0.0	0.0895054057075971	0.508730598997732	1.26542327434404	0.0	0.477660739564526	0.174337013851744	0.265146493187659	1.18628567115773	0.225366670791637	0.40525054106061	0.0
ENSMUSG00000051285.18	Pcmtd1	1.06346698977667	1.19529100872815	1.47629789160768	1.1267319473989	1.00863741232018	3.22081363750788	4.44535822927483	1.70007053608308	2.10664729314228	1.98214687066921	0.978194243603104	8.07493111461689	12.1540848432403	0.998981561824755	1.88052345892951
ENSMUSG00000103509.2	Gm38372	0.0	0.0	0.0	0.0	0.0	0.0	0.120187385753062	0.0211955356787334	0.582213259934285	0.0289768199537593	0.11752107063167	0.540086246070187	3.78331221340495	0.404143848917694	0.207100349151224
ENSMUSG00000126455.1	Gm70062	0.0	0.0	0.0	0.0	0.0	0.0	0.0	0.0	0.0	0.0	0.0	2.42880200868532	0.922831719235481	0.414855102813575	0.0
ENSMUSG00000048538.8	Gm9826	0.0851172698947987	0.0	0.0	0.0930899001464186	0.0	0.0	0.0372682671141905	0.0	0.0	0.0449263397897392	0.0	1.03673434470542	0.116153184060817	0.208864693795287	0.0
ENSMUSG00000097797.8	Gm26901	0.721963242326548	0.0853143211889537	0.0918418906751282	0.109664855160397	0.12680383429524	0.0079200803652911	0.0439040014945587	0.116139745983289	0.11278501894242	0.105851237098315	0.310050047488753	0.151361189266882	0.330683690806759	0.246053721801764	0.378264906158312
ENSMUSG00000102768.2	Gm19002	0.0	0.0	0.0	0.0	0.0	0.0	0.0	0.0	0.0	0.0	0.0	0.0	0.0	0.268098060513911	0.0
ENSMUSG00000103498.2	Gm18984	0.0	0.0	0.0	0.0	0.0	0.0	0.0	0.0	0.0	0.0	0.0	0.0	0.0	0.0	0.371085501059222
ENSMUSG00000103557.2	Gm38216	0.0	0.0	0.0	0.0	0.0	0.0	0.0	0.0	0.0	0.0	0.0	0.0	0.0	0.446977326589915	0.0
ENSMUSG00000132588.1	Gm39589	0.0	0.0	0.0	0.0	0.0	0.0	0.0	0.0	0.0	0.0	0.0	0.0	0.0	0.584311350840082	4.19196083608609
ENSMUSG00000025909.17	Sntg1	0.044599951211103	0.0658578665016972	0.083556923639528	0.0886863075102294	0.0824035603977396	0.0384299609070527	0.0310671390602616	0.0	0.0	0.0	0.0	0.148786921730699	0.0276646472488084	0.161674829671847	0.0764759998515888
ENSMUSG00000102647.2	Gm38024	0.0	0.0	0.0	0.0	0.0	0.0	0.0	0.0	0.0	0.0	0.0	0.0	0.0	0.10715451707744	0.0
ENSMUSG00000086235.2	Gm16284	0.0	0.0	0.0	0.0	0.0	0.0	0.0	0.0	0.0	0.0	0.0	0.0	0.0	1.01743213965029	0.0
ENSMUSG00000102253.2	Gm38259	0.0	0.0	0.0	0.0	0.0	0.0	0.0	0.0	0.0	0.0	0.0	0.0	0.0	0.153545691703496	0.0
ENSMUSG00000103884.2	Gm37005	0.0	0.0	0.0	0.0	0.0	0.0	0.0	0.0	0.0	0.0	0.0	0.0	0.0	0.233088691787009	0.0
ENSMUSG00000084353.2	Gm15452	1.38209166991679	3.42084575143102	2.95373725065732	5.0384908454249	1.74777951603606	6.76823667749899	5.44629138540001	4.80237849640902	5.3298977523075	2.18847432700767	3.94479060420306	0.863280713956632	0.0	1.13048015516699	0.0
ENSMUSG00000086195.2	Gm6152	0.0	0.0	0.0	0.0	0.0	3.39053981567312	4.41398778947452	6.77982846551861	7.83808492986397	13.9032486656958	9.86197651050766	3.04687310808223	2.21886744257355	0.797985991882583	0.0
ENSMUSG00000123491.1	Gm69572	0.0	0.0	0.0	0.0	0.0	0.0	2.23094373185868	2.22947081587857	1.71932185558306	6.36484084864494	7.57448272696441	30.287759611013	23.5247666492206	0.416766877480919	1.28141352746718
ENSMUSG00000103819.2	Gm38008	0.17076036076192	0.0	0.0	0.0	0.0	0.0	0.0	0.0	0.0	0.0	0.0	0.0	0.0	0.785661883899841	0.0
ENSMUSG00000102871.2	Gm37143	0.0	0.0	0.0	0.0	0.0	0.0	0.0	0.0	0.0	0.0	0.0	0.0	0.0	0.0832510700337767	0.0
ENSMUSG00000079671.11	2610203C22Rik	0.686017159790182	0.766447631017673	0.727242853201178	1.09993863726243	0.900808833017435	1.39978851238968	1.71507537563131	0.35150819242621	0.147996011889044	0.111756636129589	0.13219807654836	0.0231442550658614	0.0577874324377638	0.0519561925009725	0.0
ENSMUSG00000061024.9	Rrs1	0.0215951823424499	0.0	0.0	0.0	0.0292597017193536	4.27279054363281	3.97125413518751	5.62778730047932	4.08590794488417	2.47913107356338	1.84912059572019	2.54600366811428	2.13652665857179	3.17947543640717	6.51718911235259
ENSMUSG00000025911.15	Adhfe1	3.60367605785712	0.923085361497259	1.63426732235915	2.68719511755995	2.74254744919944	0.471316020552925	0.768436174306879	0.225861422523646	0.0	0.0154389723245691	0.0417438159174927	0.200975404307364	0.239496803325399	0.107664776682571	0.662063655858041
ENSMUSG00000067879.4	Vxn	0.0067916052575763	0.0	0.0311028843523059	0.11141625948114	0.0	0.0	0.0	0.0	0.0	0.035847245323631	0.0	0.0	0.0	0.0416638877825673	0.0
ENSMUSG00000099827.2	Gm29520	0.0	0.0	0.0	0.0	0.0	0.0	0.0	0.0	0.0	0.0	0.0	0.0	0.0	0.0	0.781818375240048
ENSMUSG00000025912.17	Mybl1	1.2444453688403	2.07074520680848	1.44351468747414	1.52218012953229	1.70830726484087	4.98578588895556	8.01182195655536	3.49278258326181	1.99303840423198	0.172852470601618	0.0	0.703153487858049	0.586549927433363	0.200899842458407	0.772121627527889
ENSMUSG00000123215.1	Gm69538	0.0290584319562007	0.0	0.0	0.0	0.078743586230271	1.03283676143429	0.0	0.0	1.82099003363988	0.0	0.0	0.862146310915953	0.991346820597905	0.356524621866069	0.0
ENSMUSG00000045210.9	Vcpip1	7.4581063258778	4.36860494464213	5.11081421622168	8.27327535681217	7.63416201134223	3.74088410923678	4.18119451249182	5.92436202517993	6.71362646408207	1.3289330204006	1.44859476490378	2.74507150811935	2.94832381281134	0.5983462509654	1.5402198907437
ENSMUSG00000097893.11	1700034P13Rik	0.0411438849888403	0.0381885534146355	0.0	0.0749961425764064	0.0743287882922801	0.103992561045431	0.282230155311668	0.243567254703619	0.0462779512108069	0.166492713209878	0.107647473694452	0.231293269926361	0.355591259712853	0.151441152019394	0.0
ENSMUSG00000025915.15	Sgk3	0.0370849836662741	0.0932240823882396	0.0707644409552847	0.135195338176449	0.0628088908405103	5.51416903468172	4.65813755553743	6.50264994117759	3.63122794249166	19.1826021647573	14.7361124799592	2.03891329269332	2.61470061851445	0.872091462025267	3.73061373827073
ENSMUSG00000098234.10	Snhg6	2.62806642924147	0.276786719056103	0.28194464298203	0.736442023691825	0.573484044139202	2.62588907058791	2.10594566649267	4.22644218542115	2.30000807825345	7.3621896042251	6.74739718797914	6.29697712355351	7.82375671764579	0.401284064127487	0.435462087896884
ENSMUSG00000046101.17	Mcmdc2	0.0	0.0	0.0	0.0	0.0101291191888499	0.0531432572989517	0.073648294596349	0.144313079300098	0.261269497662132	0.157834524372877	0.320064146385644	0.286009161486646	1.0329210508532	0.160514423654543	0.14100747234299
ENSMUSG00000087199.2	Gm15818	0.0	0.0	0.0	0.0	0.0	0.0	0.368989931260163	0.0	0.0	0.0	0.0	0.0	0.0	0.206795150335426	0.0
ENSMUSG00000119658.1	Gm24674	0.0	0.0	0.0	0.0	0.0	0.0	0.0	0.0	0.0	0.0	0.0	0.0	0.0	2.60880035807768	0.0
ENSMUSG00000025917.10	Cops5	37.4038191709824	3.44718789874687	3.20001274102014	13.6464701602055	13.11132983428	4.66111240531512	7.19873293402727	15.8123986605076	15.8226916810403	44.8154912636302	41.4276336686753	61.4061703809619	63.3820722257812	2.12527867726562	3.10111600885179
ENSMUSG00000056763.17	Cspp1	0.752107311060515	0.228017406094359	0.294241472341281	0.482234639110912	0.242385615428005	0.564203188667968	1.02598246345673	0.870633827311281	1.19332867125668	1.11379084228348	0.827028395343661	1.83741625211757	3.11599626613331	1.00469950553211	1.85346140539304
ENSMUSG00000137212.1	Gm70832	0.0	0.0	0.0	0.0	0.0	0.0	0.0	0.0	0.0	0.0	0.0	0.20699919026753	0.082225060542235	0.443567145351627	0.0
ENSMUSG00000067851.12	Arfgef1	6.05687814347702	11.5201922438411	12.3837296490841	13.4941451233893	13.2787651313006	19.6393025002371	26.1818928118697	11.084950541671	7.944457950294	1.35095782217355	0.655257672371599	3.95714820993727	4.05936289679518	1.15065659900369	1.7320820683828
ENSMUSG00000042501.13	Cpa6	0.0937559261464024	0.120029675488808	0.0592228020181918	0.141431321976839	0.113890394528665	0.122571348998284	0.0070777016054581	0.0	0.0	0.0	0.0	0.0605811027337987	0.121324038526682	0.0396659703567366	0.0
ENSMUSG00000103810.2	Gm38005	0.0	0.0	0.0	0.0	0.0	0.0	0.0	0.0	0.0	0.0	0.0	0.0	0.0	0.0988397949872781	0.0
ENSMUSG00000130625.1	Gm70457	0.0327606914350647	0.329414776063727	0.0	0.0	0.0	0.0	0.0	0.0	0.0	0.0	0.0	0.0	0.0	0.334957083012442	0.0
ENSMUSG00000083422.2	Gm15604	0.0	0.0	0.0	0.0	0.0	0.0	0.0	0.0	0.0	0.0	0.0	0.0	0.0	0.372685765439668	0.0
ENSMUSG00000130062.1	Gm70429	0.0	0.0	0.0	0.0	0.0	0.312272060171432	0.346208431332539	0.203517563084477	0.0	0.0	0.0	1.31704328231763	0.809265122082843	0.485068958116946	0.0
ENSMUSG00000048960.14	Prex2	5.07402141398317	8.46818430188971	7.55462450526358	6.58895906813348	7.18696774577052	2.59961366717656	2.69908059104791	0.783899193291321	0.269559522664718	0.20379555014983	0.434641869208959	0.128902171751005	0.236194691942322	0.253199240003686	0.351580555401765
ENSMUSG00000127757.1	Gm70185	0.0	0.0	0.0	0.0	0.0	0.0	0.268952661007408	0.0	0.0	0.0	0.0	0.191840158657029	0.0	0.753653436777995	0.0
ENSMUSG00000103494.2	Gm37410	0.0	0.0	0.0	0.0	0.0	0.0	0.0	0.0	0.0	0.0	0.0	0.0	0.0	0.0892778010003548	0.0
ENSMUSG00000143092.1	Gm71166	10.3573616709427	5.95041693208257	7.3207945627307	11.6553041243564	12.273563554952	6.23424831934419	6.34307028821688	0.0	0.160539088924925	0.0	0.0	3.32831118633882	1.59063388955574	0.0	1.25632561201978
ENSMUSG00000057715.14	A830018L16Rik	0.585165241493683	0.782290763149857	0.816078990240879	0.816429748229583	1.0767111406952	0.296717966702804	0.553545169665687	0.0	0.0232163682992813	0.0	0.0	0.556530744486906	1.24873210750518	0.0	0.0908417953153796
ENSMUSG00000138973.1	Gm70924	0.0	0.0	0.0	0.0	0.0	0.0	0.0520553537433693	0.0	0.0	0.0	0.0	0.0	0.0	0.291736814236643	0.0
ENSMUSG00000134440.1	Gm30974	0.624493267218015	0.334405631023307	0.0	0.350249906705859	0.26034990204737	1.89714886664614	1.05166138265025	0.247286365572594	0.231566882793954	0.0	0.0285647400738817	0.0	0.0	0.196462879971092	0.0
ENSMUSG00000097628.2	Gm2383	0.0	0.0	0.0	0.0	0.0	0.0	0.0	0.0	0.0	0.0	0.0	0.0427896264662519	0.0	0.840505691573972	0.0
ENSMUSG00000098163.2	Gm6216	0.0	0.0	0.0	0.0	0.0	0.0	0.211403838346434	0.0	0.0	0.0	0.0	0.0	0.0	0.39492756512384	0.0
ENSMUSG00000097171.3	Gm17644	0.0	0.0	0.0	0.0	0.0	0.0	0.032903134785682	0.0	0.0	0.0	0.0	0.0	0.0	0.245867908690601	0.0
ENSMUSG00000016918.16	Sulf1	0.199714326660546	0.136300742707983	0.233136690076927	0.278379518996382	0.0636697741681277	0.0974308735286076	0.257188661136887	0.17764538837237	0.0	0.0516728487576334	0.0	0.064207171925232	0.414146676903226	1.1651132465153	2.43745411816693
ENSMUSG00000025938.17	Slco5a1	0.912346727678955	0.484339887163103	0.346897664253624	1.14139824586926	1.14948732728565	0.502573320681477	0.538028159494152	0.0812358393411148	0.113600621956771	0.0310965370867092	0.0540505677671121	0.0551994975811502	0.0114853456721475	0.061958263813674	0.19050016131106
ENSMUSG00000099498.3	Gm29283	1.19585236687836	0.0909799401976334	0.0	0.804014496610357	0.0531239974479045	0.975517983716395	0.793982589676124	0.018921901089082	0.259879766291589	0.284553399492723	0.227315061412411	0.627562221138686	1.23729399058401	0.0601319231471805	0.0
ENSMUSG00000042414.8	Prdm14	0.0344983880166438	0.280178474181168	0.0	0.0943243215992182	0.116856219035172	1.55317594733005	4.02170242707645	1.38185964708597	3.51307613159114	3.43691755983524	5.32331337384657	4.53862091424937	5.50216817468121	0.105817175210639	0.0
ENSMUSG00000005886.15	Ncoa2	5.85847117262262	10.7828154823108	11.0192576045126	7.99355509653909	9.75362298827947	14.0528615821465	11.1480723239204	1.89941918964649	1.3629709122382	0.570833349583895	0.383332164581809	3.85004875371529	2.24269877682443	0.867265174658223	1.43993131135983
ENSMUSG00000103506.2	Gm38376	0.0	0.0	0.0	0.0	0.0	0.0697726387440298	0.0214875627968635	0.0	0.0236568919321238	0.0	0.0	0.18392132387891	0.20090943554594	0.120423984571717	1.11078589398286
ENSMUSG00000103495.2	Gm37409	0.0	0.0	0.0	0.0	0.0	0.0	0.0	0.0	0.0	0.0	0.0	0.0	0.0	0.584011888278151	0.0
ENSMUSG00000102639.2	Gm38223	0.0	0.0	0.0	0.0	0.0	0.0	0.278627217158753	0.0	0.153378352584388	0.0	0.0	0.149055662841433	0.0	0.390381636316659	0.0
ENSMUSG00000104170.2	Gm37702	0.0	0.0	0.0	0.0	0.0	0.0	0.0517216655783477	0.0	0.0	0.0	0.0	0.0	0.0	0.57973341290615	1.33685930509797
ENSMUSG00000103085.2	Gm38120	0.0285826799465774	0.0	0.0	0.0	0.0	0.0	0.0208580262737326	0.239095870375096	0.482239779398783	0.0	0.0169960818793755	0.0595109496911077	0.812596866086822	0.175343755217629	0.628974735530797
ENSMUSG00000102664.2	Gm38380	0.0	0.0	0.0	0.0	0.0	0.0466185513316427	0.0	0.0	0.0	0.0	0.315864016350779	0.0	0.973222107819181	0.362075494537471	0.0
ENSMUSG00000134452.1	Gm70660	0.0	0.027221584228894	0.053724663899792	0.0	0.0317898509926983	0.500364207183976	0.25682482218214	0.0	0.0565506392817772	0.0	0.104636355549153	0.0183189541423158	0.400220122267908	0.143933812859458	0.442546528584154
ENSMUSG00000101476.3	Gm29570	0.0	0.0	0.0	0.0	0.0506541581751786	0.177174139295913	0.0	0.0	0.0	0.0	0.0	0.262705880832111	0.0	0.688035259273233	0.0
ENSMUSG00000134491.1	Gm70663	0.0	0.0	0.0	0.0	0.0	0.0	0.0	0.0	0.0	0.0	0.0	0.0	0.153962230709185	0.553704565796078	0.0
ENSMUSG00000122424.1	Gm39595	0.0	0.0	0.0	0.0	0.0	0.0979425265360119	0.0	0.0	0.0	0.0	0.0368672019084398	0.0	0.0	0.253565642280447	0.0
ENSMUSG00000025935.11	Tram1	73.3339063921442	30.5571752843672	30.6503285321665	116.18167125921	108.57174136482	90.0829640175908	74.1635686861414	2.28154323112833	3.00038519895868	39.5890991476403	29.3426549686452	70.995419625959	81.6686371605296	1.67319643459251	4.08921669794672
ENSMUSG00000120948.2	Gm57152	0.0247354213855355	0.0	0.0	0.0	0.134057872754444	0.0	0.216606169938852	0.0477492269093613	0.119237086181376	0.195836628815004	0.0	0.0	0.0	0.151742302706979	0.0
ENSMUSG00000025937.7	Lactb2	9.0468584823638	3.96701232015489	3.9257480260285	7.20351910620538	6.102627932846	7.42494871831096	10.4117547874878	21.5308856324134	22.7390293944262	31.1607557847551	23.5512465769986	37.4353003424032	40.1495462342152	0.772470014043149	0.182698249316936
ENSMUSG00000102982.2	Gm38319	4.22706077876605	1.98603604052275	2.39978652727744	2.86549242393833	1.70399627832899	1.57280534318888	2.02670488626435	1.65221377092534	0.252601789208886	0.553168866226267	0.498551735128349	3.05489541747686	3.27747402655018	0.21430903415488	1.31785182682643
ENSMUSG00000067813.4	Xkr9	0.103333956629293	0.106568403471371	0.0	0.0	0.0	1.33310661118461	1.28192389825961	1.66229785268571	4.87051923367664	11.4233966255714	6.34935143978686	0.0	0.274190265489358	0.28173960253383	0.0
ENSMUSG00000134219.1	ENSMUSG00000134219	2.41474647902091	3.55724558202727	4.06093463680247	2.08205874536815	3.25820765498339	3.70379848876101	2.0070912219266	0.0290130100976228	0.0	0.0	0.0	0.0	0.0512742363258953	0.0614669771726503	0.0
ENSMUSG00000102166.2	Gm36947	0.314642478878345	0.593210245912893	0.360234740599762	0.322606794904929	0.719406165528403	0.023298911381399	0.129154679363273	0.0	0.0	0.0	0.0	0.0	0.0	0.120638166847523	0.0
ENSMUSG00000104209.2	Gm37400	0.0	0.0	0.0	0.0	0.0	0.0	0.0	0.0	0.0	0.0	0.0	0.0	0.0	0.150521629536798	0.0
ENSMUSG00000025932.15	Eya1	6.18259449882861	6.4600884483671	5.42152592553319	7.21701864949182	8.4574927986171	4.85874208868582	4.19136267819946	0.229621922642508	0.300352844648476	0.0074742975649169	0.0151567261944278	3.40093682906071	3.88415473938207	0.0521225481378224	0.0
ENSMUSG00000102588.2	Gm37444	0.755585423189135	0.467541560560048	0.461371259458351	0.826358407450098	0.136500840822862	0.477441928899921	0.661660304984056	0.194477489097809	0.0	0.0	0.0	0.0	0.0	0.618030153166465	0.0
ENSMUSG00000127312.1	Gm70120	0.0	0.0	0.0	0.0	0.0	0.0	0.0	0.0	0.0	0.0	0.0	0.0	0.0358221714375596	0.128829647312478	0.0
ENSMUSG00000127278.1	Gm70117	0.0	0.0	0.0	0.0	0.0	0.0	0.0	0.0	0.0	0.0	0.0	0.0	0.0	0.0	0.131204813837863
ENSMUSG00000140763.1	Gm71017	0.0	0.0	0.0	0.0	0.0	0.0	0.0	0.0	0.0	0.0	0.0	0.0	0.0	0.219866480745606	0.0
ENSMUSG00000140464.1	Gm71006	0.0938004950950952	0.054414301454364	0.0	0.0	0.0	0.0	0.102675459133263	0.0	0.0	0.0	0.0	0.219710892205293	0.0	0.287714991771027	0.0
ENSMUSG00000054493.4	Gm9947	0.0	0.0	0.0	0.0	0.0	0.0	0.0	0.0	0.0	0.0	0.0323874433842616	0.304770695403409	0.185816485338671	0.0556886775944331	0.0
ENSMUSG00000025930.7	Msc	0.0	0.0	0.0	0.0	0.0	0.0	0.0190147207310815	0.0	0.0	1.65038126781411	1.47193679261308	17.930198018078	10.0450377624127	0.10656529349571	0.327651298657161
ENSMUSG00000081201.2	Smt3h2-ps4	0.153565741101866	0.0	0.0	0.0	0.0	0.363883692338655	0.16809541312963	0.59288623412457	0.925329470886719	1.82372860583972	1.64366275175128	1.07910089244579	1.04779851454862	0.942066795972494	0.0
ENSMUSG00000032769.6	Trpa1	6.26626033219606	8.40165494193825	6.0339741563644	6.69434955394949	4.82146073389257	0.528540422932431	1.14697616165017	0.0200271212089932	0.0250053847164321	0.4243816037985	0.268353102326739	0.421211326537601	0.035393616254985	0.159110507412666	0.293525758754796
ENSMUSG00000125466.1	Gm69963	0.0	0.0	0.0	0.0	0.0	0.0	0.0	0.0	0.0	0.0	0.0	0.0	0.0	0.084521880760149	0.0
ENSMUSG00000073737.4	Gm10566	0.0	0.0	0.0	0.0	0.0	0.0	0.0	0.0	0.0	0.0	0.0	0.208019449146176	0.454466825587353	0.272404856666745	0.0
ENSMUSG00000092083.5	Kcnb2	0.0583276405372072	0.0270690069351614	0.160270609615997	0.127581964038455	0.0632233370220758	0.0380080295855213	0.0351154809623915	0.0	0.0	0.0	0.0	0.0	0.004974711048302	0.0536726483165338	0.0550082562730716
ENSMUSG00000137925.1	Gm51617	0.0	0.0	0.0	0.0	0.114504208511916	0.0	0.215847358515499	0.0	0.0	0.0	0.0	0.0	0.0	0.259218379528737	0.0
ENSMUSG00000101652.2	Gm6060	0.0	0.0	0.0	0.0	0.0	0.0	0.0	0.0	0.0	0.0	0.0	0.0	0.0	2.16187440031935	0.0
ENSMUSG00000132786.1	Gm70582	0.0	0.0	0.0	0.0	0.0	0.48161076927175	0.177983378607843	0.0	0.0	0.214556306569379	0.0	0.317382615425232	0.277358430321693	0.249370622463307	0.0
ENSMUSG00000025925.15	Terf1	33.0982161368615	3.251585154355	3.97787531524534	40.5965903014184	33.3690642719384	21.0142832325573	21.5897546238368	26.225952012604	25.4581270677708	25.0256092023562	29.2691820220709	29.5628681992961	29.7803984056865	3.26779419852959	4.43530925701773
ENSMUSG00000032719.5	Sbspon	0.152895148345963	0.242745604632114	0.110557850929157	0.352034294876849	0.152644499217123	0.171613269749235	0.035233973057739	0.139807234247715	0.0969777611409661	0.254844171995071	0.143551332030679	0.276450883654234	0.0	0.0987318912809601	0.0
ENSMUSG00000067795.14	4930444P10Rik	0.0214381645357913	0.0	0.0	0.0	0.0	0.584189427545141	1.50185877595993	2.48305238140392	2.60940219574919	4.18670803550991	7.01763524838839	0.384982189452303	0.0731376568565202	0.394544697876992	0.0
ENSMUSG00000136711.1	Gm70800	0.0	0.0	0.0	0.0	0.042986993630729	0.0	0.0694569282372072	0.0612450629224807	0.0	0.0837292903685383	0.113193417624191	0.0	0.2164748724462	0.194630729727459	1.19684391159416
ENSMUSG00000043716.14	Rpl7	35.1659260472167	0.534706072050996	0.22613544797419	5.40039212312011	3.88044407409568	26.4238876252767	31.835907465581	129.890407597536	140.59663293024	449.347181257528	413.109277304317	418.435728268373	478.310858041392	12.8236081613286	26.6993739295784
ENSMUSG00000025921.8	Rdh10	17.8768241766545	9.62112867589973	7.76573227714025	18.9524771031752	18.9854950725455	14.0697029195404	13.4644425916834	8.06553311576386	9.2248230328399	3.59134248534592	3.31893440257469	2.58984214186989	1.88603732618752	0.326100044759709	1.00264447882347
ENSMUSG00000132226.1	Gm70554	0.137564334175233	0.319208001688742	0.472492961669244	0.188061866703262	0.652359383901483	0.0	0.376450069839296	0.0	0.0	0.0	0.0	0.0	0.0	0.421952157449577	0.0
ENSMUSG00000025920.20	Stau2	8.88209497666995	4.5555504782285	5.25342330041319	11.4883864185589	9.12135965429222	3.04439108716947	2.5687430673362	0.177154090409831	0.197491394408904	0.562228471935175	0.333263768251926	2.09326700464362	1.2523265482911	0.844467167932658	5.06924684476454
ENSMUSG00000089982.9	Gm7568	0.227817308228043	0.0352422295820503	0.0	0.0830520469026083	0.16462601406933	0.179942485222412	0.132998568630037	0.0	0.0	0.0	0.0	0.0	0.0	0.279514324079751	0.0
ENSMUSG00000025939.20	Ube2w	74.1586095861561	10.0751887040118	9.18217711534387	90.3862333406448	64.7129166737245	19.3228883538988	19.1681961402764	6.05249054584612	6.78940322200631	3.9064044782287	2.79255967721475	7.438572967318	7.62066197518363	0.550335166815575	0.253813450217383
ENSMUSG00000102457.2	Gm38342	0.170674407560195	0.0688760889549869	0.135934216712897	0.243470698570868	0.0804347236526661	0.35167283017964	0.698554898052797	0.0859486084368504	0.0536566887816191	0.0	0.0397126570892926	0.0579383029501095	0.0	0.182090763248375	0.279932955161453
ENSMUSG00000079658.10	Eloc	156.168137401834	27.2503261197107	28.8819780642122	69.4932101535538	64.0428925109313	104.088533360629	114.82127714773	251.302256106426	258.005096747522	480.104691751742	430.420196229255	95.7882129934166	102.092833453244	2.06221099025836	6.61626072476773
ENSMUSG00000097744.3	D030040B21Rik	0.342193791558961	0.779053922953633	0.413954417610368	0.317755919010739	0.262440302720743	1.48400800425878	2.00713285119689	1.69504876045191	2.19420608197185	0.749725511539367	0.794716939240909	0.231888542143095	0.066080139895621	0.396080638306684	0.97424841621154
ENSMUSG00000025940.7	Tmem70	73.3267976083327	26.4175752947049	22.702507973655	38.0046166626336	38.5554124950372	37.9750620813378	52.0024403343444	70.1065168535607	78.8063453376895	150.772253268719	120.641233532935	54.3202787705019	38.6741280292956	0.298148612351734	0.458351761747874
ENSMUSG00000142287.1	Gm53492	0.0	0.0	0.0	0.0	0.119528994257785	0.0696798559797425	0.0965654500957448	0.0	0.0	0.116408208883387	0.734402506101634	0.344393901844401	0.351123970300867	0.0901978847207707	0.0
ENSMUSG00000042686.6	Jph1	0.0442446312898533	0.225866166060871	0.121573819269037	0.193555470652577	0.191833114433729	0.356457494535826	0.154978724229959	0.52954064608485	0.0639843667743997	0.105088803217655	0.323602270452832	0.967261304153089	0.196226372472491	0.461420471496732	1.75252144197717
ENSMUSG00000127806.1	ENSMUSG00000127806	0.803240948504201	1.15785368031375	2.28514620225395	0.998270062935039	1.12130520094773	0.0	0.159861790802422	0.375897051024493	0.234668035324491	0.128474001952386	0.0	0.0	0.0830396181040183	0.149320438767242	0.229554267028379
ENSMUSG00000025777.9	Gdap1	20.1684198465054	39.2063171395092	36.9008385613467	35.1149769436676	40.9491399000765	20.9027670718959	29.0180822143965	7.78551422692101	6.68046943731208	0.407632005030532	0.658230484985377	0.0312661492572574	0.0780664783831335	0.0701889114577877	0.0
ENSMUSG00000138285.1	Gm39597	0.0	0.0	0.0	0.0	0.0	0.0	0.0	0.0	0.0	0.0	0.0	0.0	0.0	0.369136377197385	0.0
ENSMUSG00000067780.4	Pi15	0.0	0.0	0.0	0.0	0.0	0.0605509191931433	0.111885550151861	0.0	0.0	0.0	0.0	0.0	0.0	0.039190414161502	0.0
ENSMUSG00000100053.3	Gm28154	0.0099587780764101	0.0	0.0	0.0272289530038725	0.0	0.0	0.0	0.0	0.0	0.0	0.0	0.0	0.0	0.12218655133532	0.0
ENSMUSG00000085125.9	Gm16070	0.0	0.0	0.0	0.0	0.0	0.0	0.0	0.0818460085933499	0.0	0.0	0.0	0.0	0.0	0.0812807780827077	0.0
ENSMUSG00000025776.14	Crispld1	0.0195911111571816	0.295488337332912	0.179439187510269	0.160696053541791	0.0530886991107298	0.0	0.0	0.0	0.0	0.0	0.0	0.0	0.0	0.0600919683809697	0.184761950472011
ENSMUSG00000109887.3	Gm28756	0.0353977285686441	0.0352019343275545	0.0463164836273076	0.304175985180008	0.0685157433355091	0.0239648990152144	0.0110705417290952	0.0	0.0	0.0	0.0	0.0	0.0	0.0620432740087076	0.190761538161704
ENSMUSG00000099473.2	Gm18775	0.0	0.0	0.0	0.0	0.0	0.0	0.0	0.0	0.0	0.0	0.0	0.0	0.0	0.462995285392625	0.0
ENSMUSG00000101685.2	Gm17837	0.0	0.0	0.0	0.0	0.0	0.0	0.0	0.0	0.0	0.0	0.0	0.0	0.0	0.275446941360486	0.0
ENSMUSG00000042596.8	Tfap2d	0.215023473722981	0.288863638170992	0.103655057780049	0.185655752748512	0.245338256381725	0.214531224961172	0.0247755777795974	0.0	0.0	0.0	0.0	0.0	0.0	0.0694255980655267	0.0
ENSMUSG00000025927.14	Tfap2b	0.788520586686514	2.09687373687433	2.06121140694114	1.54541278060997	1.25747469124715	0.628328041804078	0.76382895205638	0.0404113053237321	0.0	0.0828705961631178	0.0	0.0	0.0	0.192634674594565	0.0
ENSMUSG00000100538.3	Gm28340	0.0291734389428347	0.0	0.0	0.0	0.0	0.0	0.0	0.0187721235079019	0.0	0.0	0.0	0.0	0.0	0.0596559448636936	0.0
ENSMUSG00000100204.2	Gm4849	0.836885427910436	0.0913850156214875	0.180357954498857	0.430716937810143	0.346843409873585	0.303290414985736	0.129327192292075	0.0760245927995887	0.0474612444550979	0.0	0.0878181345548322	0.230618178260899	0.0	0.241598608406125	0.0
ENSMUSG00000136536.1	Gm70792	0.0	0.0	0.0	0.0	0.0	0.0302536095246919	0.0	0.0	0.0	0.0	0.0	0.0	0.0	0.0	0.481639842021438
ENSMUSG00000043760.17	Pkhd1	1.46959516767672	0.896448048068925	0.983694466226695	1.74921191614751	1.00082492802065	0.871490000267673	0.456712065861636	0.0	0.0670427390227358	0.0897208203012695	0.0165400025333462	0.0144785025401532	0.0052719422115653	0.123238926768729	0.0
ENSMUSG00000104095.2	Gm37315	0.0063562709740352	0.0	0.0	0.0	0.0	0.0	0.0	0.0	0.0	0.0	0.0	0.0	0.0	0.155973117125656	0.239781605743355
ENSMUSG00000089914.4	4930486I03Rik	0.0	0.0	0.0	0.0	0.0	0.0	0.0	0.0	0.0	0.0	0.0908937927235729	0.0	0.0	0.156287579055345	0.0
ENSMUSG00000099906.3	Lincmd1	0.0	0.0	0.0	0.0	0.0	0.0	0.0	0.0	0.0	0.0	0.0	0.0	0.0	0.0488768216970056	0.150279266146844
ENSMUSG00000041872.10	Il17f	44.9159286911832	40.3497384627249	44.9759398234891	38.1549811202503	47.8027699765351	12.3612478038366	13.4556138414982	0.717796983747254	0.448112076108939	0.259759564036519	0.0	0.153699830378035	1.19393065159249	0.0	0.825123844096074
ENSMUSG00000041859.11	Mcm3	25.8265488169526	9.65531889862859	10.4186041311641	20.3688243985621	17.5842696968233	15.6555333560968	14.8382731419332	26.9188048389096	24.8595977253148	31.3105815228603	29.0286963171766	58.0183541661259	61.9295838449632	13.8116232177119	30.6822037528241
ENSMUSG00000102121.2	Gm28065	4.45985883401722	8.13118197819137	5.34924804783764	5.66149751658789	3.16524638815654	6.54204342912809	3.0220851224842	0.0	0.127968733548799	0.0	0.0	0.0	0.0	0.16285428405767	0.0
ENSMUSG00000097934.3	6720483E21Rik	0.0296427167810572	0.0	0.0	0.0	0.0	0.234134279252754	0.0	0.0	0.0	0.0	0.0	0.0	0.0	0.0	0.372743613217664
ENSMUSG00000025931.16	Paqr8	0.612472110283827	0.112199751322446	0.147625351969545	0.506786980079181	0.120109795979154	0.0572878116218291	0.326389344444121	0.0	0.0	0.0	0.0	0.0	0.0	0.222470584471639	0.152004410783734
ENSMUSG00000041809.6	Efhc1	0.661000363873249	0.511267707414962	0.275192911551924	0.985791687148351	0.624206970012877	0.284778541830252	0.175403909352657	0.0	0.0	0.0	0.0	0.0	0.0	0.122878277735543	0.377808064484208
ENSMUSG00000041779.6	Tram2	2.82186559238378	3.24315281793828	3.04071435073136	3.54002959864713	3.42756254844483	3.86248800226877	3.47405599055358	0.589592916204947	0.848174691104331	0.411783189188252	0.165822154207605	0.440647714675356	0.985349030946187	0.366587169368069	0.250472963933683
ENSMUSG00000137435.1	Gm70840	0.0	0.0	0.0	0.0	0.0	0.0	0.0947387064213961	0.0	0.0	0.0	0.0	0.0675757897422021	0.0	0.265474791820037	0.0
ENSMUSG00000129840.1	ENSMUSG00000129840	0.378614732475868	0.137273103990009	0.0	0.0	0.160309976247288	0.0560719654326018	0.0	0.0456798382632092	0.0	0.0	0.253277085342091	0.0	0.0403646297739436	0.290331982065359	0.0
ENSMUSG00000129885.1	Gm32947	0.590169350356706	0.0414983309918846	0.368555973740385	0.977952125274547	0.702706107770259	0.466147811293514	0.215336137806174	0.828554316673883	0.237075921048858	0.401176045926733	0.43068882455917	0.097743065065854	0.18303637617671	0.109710973408847	0.0
ENSMUSG00000099343.3	Gm28836	0.0	0.0245868166130643	0.0	0.0579414376091029	0.0	0.251074516994568	0.0695900512429325	0.0613624468475837	0.561848349548467	0.195742792385289	0.321329373605424	1.68767863581364	0.469927843611647	0.195003764187886	0.0
ENSMUSG00000025933.16	Tmem14a	8.65878896682142	14.6227862431637	16.5661651448519	15.8427158485307	15.9678703801962	4.65426365922425	4.90923213948385	0.0	0.552321010601813	0.863942492773815	0.204393295554563	2.24925841090107	1.95444282506478	0.100412745092553	0.0
ENSMUSG00000025934.16	Gsta3	0.117083272221312	0.0	0.0	0.0278369659968227	0.0275892583431106	0.168874199759376	0.267466734703499	0.216190560509512	0.0490782481796271	0.147779113548707	0.263349280667332	0.723375183886312	1.49354705388698	0.124914934272596	0.192035038301365
ENSMUSG00000121505.2	Gm71569	0.0717362107939887	0.043423994023807	0.0142836377223001	0.0170555402383918	0.0676150850451185	0.303014008401611	0.368719303948096	0.162562882812153	0.150349725029831	0.214011593802349	0.261502339065647	0.0048704130547623	0.0319216472697464	0.0382673113173594	0.0
ENSMUSG00000141880.1	Gm71089	0.0433597386640563	0.0	0.0	0.0	0.0	5.65089969278853	4.17667661799739	0.585911101958398	0.940570191583676	0.0	0.0	0.0	0.0	0.531990661255055	0.0
ENSMUSG00000067750.4	Khdc1a	6.96679927825194	6.61099531227736	6.57471459345391	12.4149225864118	11.0076558778315	18.4597263149152	19.3207362014078	12.804194302342	17.1940838411128	18.9733858781675	13.3412143232232	0.83417160080359	0.645448103577006	0.136545162174171	0.0
ENSMUSG00000086194.2	Gm16329	0.0596050315867081	0.138309127416348	0.0	0.0	0.161519862860475	17.9372101495669	18.5294609578149	9.43504131070475	9.9127478412188	3.9325684222959	3.50884339457415	0.186152175516255	0.0	1.09696187563374	0.0
ENSMUSG00000085507.2	Gm2709	0.694994668301016	0.0	0.578691379720617	0.0	0.342422109264207	14.2226540319794	17.981406478781	12.8063426570907	13.4008857772303	0.833704505526731	1.465207938704	0.0	0.0	1.16277958817176	0.0
ENSMUSG00000085079.4	Khdc1b	1239.33322086313	2196.71537596142	2107.84970578469	2243.95814650321	2277.08022702329	886.287879772676	984.662635327398	151.24008129021	114.011184925254	26.8828688946679	17.4657544640476	3.89171269976872	1.68697435258275	0.121339551538497	0.0
ENSMUSG00000028033.17	Kcnq5	0.0345118481758388	0.0133470376567734	0.0	0.0786342699246961	0.0623476333684341	0.436149318323976	0.195182188635887	0.0222072097057974	0.0	0.0	0.0513043387202895	0.0	0.0294348392694111	0.141144615549527	0.5424633934069
ENSMUSG00000104138.2	Gm36949	0.0	0.0	0.0	0.0	0.0	0.0	0.0	0.0	0.0	0.0	0.0	0.0	0.0	0.116594429411293	0.0
ENSMUSG00000103748.2	Gm38243	0.0	0.0	0.0	0.0	0.0	0.0	0.0	0.0	0.0	0.0	0.0	0.0	0.0	0.173143099706495	0.0
ENSMUSG00000124418.1	Gm53539	1.41854027418402	0.182867734395813	0.0	0.948083808404972	0.982358510184201	0.56022008228902	0.75912511588691	0.425965305771608	0.0	0.0	0.0281168254041558	0.270736645859528	0.0	0.193382207583805	0.0
ENSMUSG00000099692.2	Gm5696	0.0	0.0	0.0	0.0	0.0	0.0	0.0	0.0	0.0	0.0	0.0	0.0	0.0	0.245756555471085	0.0
ENSMUSG00000135509.1	Gm70740	0.0	0.0	0.0	0.0	0.0	0.0	0.0	0.0	0.0	0.0	0.0	0.0	0.0	0.284695946736703	0.0
ENSMUSG00000041670.20	Rims1	9.76180062355645	21.2077238458765	20.2841934006107	19.9524983645556	21.7716735397901	16.3153538233915	16.6569422929727	0.279211880713237	0.368350332135283	0.0288087451002696	0.0	0.0767076532208781	0.111723795701593	0.133933228305604	0.0514747751685259
ENSMUSG00000101227.3	Gm29506	0.0174948312647695	0.0	0.0	0.0	0.0	0.0	0.0255334804753868	0.0	0.0140556375324565	0.0	0.0	0.0	0.0	0.143098753818607	0.0
ENSMUSG00000141755.1	Gm30442	0.0	0.0	0.0	0.0	0.0	0.0	0.0	0.0	0.0	0.0	0.0	0.0	0.666640586575852	0.599370921738023	0.0
ENSMUSG00000134304.1	Gm53541	0.0154883324942523	0.0539093184431433	0.0	0.084695346027104	0.0839416832375923	0.229378618879208	0.466228566621141	1.09877567886087	1.06392635924191	0.521156554846862	0.566403133504905	0.417204477415567	0.0528394278042379	0.285044899919536	0.146069025806537
ENSMUSG00000133147.1	Gm70599	0.0	0.0	0.0	0.0645960364798065	0.0	0.0	0.0	0.0456066333941977	0.0569433520545673	0.124699391852289	0.0842903975257065	0.0737846764065497	0.0805998857345092	0.144933353226538	0.0
ENSMUSG00000026158.12	Ogfrl1	0.199073013992208	0.316393428730209	0.34968402523505	0.223684388254158	0.495116442363155	0.549258403530046	0.459697112043738	0.0315855041487007	0.0460097228587403	0.0359842862170867	0.0340529463921833	0.421579926904459	0.0	0.234209725080842	0.102873376048974
ENSMUSG00000138593.1	Gm70903	0.0	0.0	0.0	0.0	0.0	0.0	0.0	0.0	0.0	0.0	0.0	0.0	0.0	0.213971007287128	0.0
ENSMUSG00000099503.3	Gm28822	0.0	0.0	0.0	0.0	0.0	0.0	0.0	0.0526197952011945	0.0	0.0	0.0	0.0	0.0	0.0418051213004743	0.0
ENSMUSG00000026156.9	B3gat2	0.67734300766517	0.132355792413904	0.326522622766752	0.409382457858158	0.54098608266794	0.194290309370567	0.226331273651244	0.020645401671918	0.111701871320325	0.0	0.0953923247832435	0.501017341648214	0.231079859407144	0.087478715860093	0.26896669559282
ENSMUSG00000026155.14	Smap1	0.680414360574421	1.72238387484639	1.07644690213765	1.11621951037106	1.17333450027595	1.0259993339227	1.24583386469445	0.489566479198806	0.432355342145224	0.45707995268039	0.463443931123157	1.13011293463414	1.05512577688812	0.834816114584856	1.16671357535823
ENSMUSG00000141937.1	Gm71092	0.022634049865577	0.0	0.0	0.371311505497025	0.0	0.160898418720879	0.0	0.0	0.0	0.0	0.0	0.0	0.0	0.138851196131053	0.0
ENSMUSG00000141893.1	Gm53062	0.0	0.0	0.0	0.0	0.0748580501202202	0.229103536463063	0.181429652647096	0.239968944230307	0.0	0.0	0.0	0.0	0.0	0.1694661069582	0.0
ENSMUSG00000026154.5	Sdhaf4	46.3269537321309	3.22905920472607	9.84900946606886	30.3001234365598	23.1742194084415	4.97613030987598	5.26211728057972	0.87915395815268	0.365896870867792	3.40540627543528	3.24971308355401	13.35418221132	13.0339421626689	0.465643999839951	0.0
ENSMUSG00000026153.16	Fam135a	3.08956964575765	6.04688287979701	6.31885126126172	3.4069610039307	3.44602720921042	9.01970909176295	8.17134445175729	4.48680558807972	2.90734162740046	0.608144158797963	0.334949414482699	1.12838441448596	0.941441505931758	0.663191754478514	1.18052261291553
ENSMUSG00000026147.17	Col9a1	0.0	0.0	0.0199824371450489	0.0	0.0	0.0620354203197708	0.0	0.0	0.0	0.0	0.0	0.0	0.0	0.107069943662225	0.0
ENSMUSG00000026141.14	Col19a1	0.439893268543286	0.543898083028454	0.823460943990424	0.614539321933631	0.469854643901083	0.540198471100684	0.84352802058371	0.0371899017194445	0.0928688442394221	0.0	0.0114557589783739	0.0	0.0109541880423262	0.157581087405302	0.0605633952650741
ENSMUSG00000125396.1	Gm69926	0.153832811955956	0.0446197271925785	0.0	0.736057793070769	0.0521077122793359	0.0	0.0841938764892755	0.0	0.0	0.0	0.0	0.0	0.0656012983021744	0.235926293252242	0.0
ENSMUSG00000099997.2	Tubb4b-ps2	0.0496188482842229	0.0	0.0	0.0	0.224098239047256	0.195958308514459	0.0362090343914236	0.0957841634786141	0.199323027386219	0.0436494505511378	0.177028748131775	0.0	0.16927784528235	0.608785124697259	0.0
ENSMUSG00000100131.2	Gm28439	0.328167885094398	1.05437026585203	1.27166770087008	0.828245070480806	0.615656189601742	1.01688045530254	1.43687038072451	1.55937201303996	1.33855879624161	1.19916401479872	0.900637124247275	0.748965002976073	0.602842980973178	0.619441180913421	0.476141670308865
ENSMUSG00000101111.2	Gm28437	1.27088889187751	3.80093972381224	3.62144030731931	2.31654751513789	2.83165154212738	3.1452935245824	3.27689449043508	5.887973635444	3.13122984171322	1.19252751748396	0.806087479786067	6.57107669882698	11.1765174885186	0.346507327254251	0.0
ENSMUSG00000100862.2	Atp6-ps	0.424004524104267	0.832506709419053	1.04557070819728	2.67530487367694	0.618683014526038	7.80578823211416	7.71156302357523	10.1367805692803	7.31092169564303	3.27087608362995	3.02550311826784	6.41730796215549	8.12275662605833	2.00084983215397	3.07595946305727
ENSMUSG00000102070.2	Gm28661	0.259776407855139	0.602792202895333	0.892255431287295	0.0	0.439969670493658	2.46222621776288	1.91939784507489	3.57298840653045	3.05236435154174	1.11405447875085	0.579264405903534	2.48462584339941	4.65277930689431	0.398407103142553	0.0
ENSMUSG00000101249.2	Gm29216	0.853975340761596	0.521470388937655	0.205835348477862	0.245780041240239	0.974371855629858	3.62108649937003	4.42787917512196	3.12349820904651	2.92494388846143	0.355849484066288	1.04232272062276	1.614264749675	13.8002731184452	1.9300880697973	0.0
ENSMUSG00000073725.9	Lmbrd1	14.2847058501467	2.53119626909577	2.37884879247569	6.1070566891526	4.81602907870338	1.08139395280239	1.6326690059141	10.650465062133	11.4199319290213	17.0377867069054	15.6269305646366	2.56666682068985	2.44298794600128	0.318658835684656	0.769815626693997
ENSMUSG00000133176.1	Gm70601	0.0	0.0	0.0	0.0	0.0	0.0	0.0	0.0	0.0	0.0	0.0	0.0	0.0	0.25145063692315	0.0
ENSMUSG00000129414.1	Gm70361	0.915372260685632	1.67688517227011	1.54443777812147	0.790351505164691	1.56663710120879	1.02743630777973	0.738301422373276	0.0930017622156188	0.0	0.0	0.0	0.0	0.0	0.29555036736392	0.0
ENSMUSG00000143216.1	Gm71173	0.0	0.0	0.0	0.0	0.0	0.0	0.0	0.0607223454579929	0.0	0.0	0.0	0.0	0.0	0.192969585519259	0.0
ENSMUSG00000100808.2	Gm28594	0.0	0.0	0.0	0.0	0.0	0.0	0.0	0.0645806488002557	0.0	0.0	0.0	0.0522408904058476	0.0	0.205230890499303	0.0
ENSMUSG00000100483.2	Gm28237	0.0	0.0	0.0	0.0	0.0	0.0	0.0	0.0	0.0	0.0	0.0	0.0	0.0620407015193261	0.223121083256643	0.0
ENSMUSG00000100450.2	Gm9443	0.0	0.0	0.0	0.0	0.0	0.0	0.0	0.0	0.0	0.0	0.0	0.0	0.0	0.33249416328441	0.0
ENSMUSG00000099392.3	Gm29414	0.0	0.0	0.0	0.0	0.0	0.0	0.0	0.0	0.0	0.0	0.0498709305208984	0.0	0.0	0.171501414184626	0.0
ENSMUSG00000122244.1	Gm69393	0.0	0.0	0.0	0.0	0.0	0.0	0.0	0.0	0.0	0.0	0.0160422554054618	0.0	0.0	0.110335598714957	0.0
ENSMUSG00000033569.18	Adgrb3	1.92311737075981	2.6818958825002	2.20450889305715	0.938252296017483	1.90823894879307	0.863956625853252	0.419971340912478	0.0092004545195256	0.132105876720807	0.0	0.0170043239579851	0.0093030951447452	0.0162598185349427	0.0730953276685377	0.17979421442559
ENSMUSG00000103209.2	Gm37331	0.0131042765740259	0.0304075177904979	0.0	0.0	0.0	0.0	0.0430324257611852	0.0	0.0	0.0	0.0	0.0	0.0	0.0803896999229862	0.0
ENSMUSG00000104027.2	Gm37211	0.0	0.0	0.0	0.0	0.0	0.0	0.0	0.0	0.0	0.0	0.0	0.0	0.0	0.0790315284707481	0.0
ENSMUSG00000102407.2	Gm37862	0.0174602974486133	0.0	0.0	0.0	0.0	0.0	0.0	0.0	0.0	0.0	0.0	0.0	0.0	0.107112213675515	0.0
ENSMUSG00000103214.2	Gm38286	0.0	0.0	0.0	0.0	0.0	0.0	0.0	0.0	0.0	0.0	0.0	0.0	0.0	0.262140325835824	0.0
ENSMUSG00000104100.2	Gm37880	0.0	0.0	0.0	0.0	0.0	0.0	0.0	0.0	0.0	0.0	0.0	0.0	0.0	0.0833021913540308	0.256125332017541
ENSMUSG00000103889.2	Gm37011	0.0	0.0	0.0	0.0	0.0	0.0	0.0	0.0	0.0	0.0	0.0	0.0	0.0	0.0924413074071817	0.284224942548937
ENSMUSG00000104221.2	Gm37051	0.0	0.0	0.0	0.0	0.0	0.0	0.0	0.0	0.0	0.0	0.0	0.0	0.0	0.0921900228474612	0.0
ENSMUSG00000102250.2	Gm38260	0.0	0.0	0.0	0.0	0.0	0.0	0.0	0.0	0.0	0.0	0.0	0.0	0.0	0.0679137014368156	0.208811065427067
ENSMUSG00000102317.2	Gm37628	0.0	0.0	0.0	0.0444572721655139	0.0	0.0	0.0	0.0	0.0	0.0	0.0	0.0	0.0	0.124685311231654	0.0
ENSMUSG00000103563.2	8030445P17Rik	0.0	0.0	0.0	0.0	0.0	0.0	0.0	0.0	0.0	0.0	0.0	0.0	0.165140079636995	0.197968068033622	0.0
ENSMUSG00000102659.2	Gm37077	0.0	0.0	0.0	0.0	0.0	0.0	0.0	0.0	0.0	0.0	0.0	0.0	0.0	0.073507243901403	0.0
ENSMUSG00000103924.2	Gm37895	0.0	0.0	0.0	0.0	0.0	0.0	0.0	0.0	0.0	0.0	0.0	0.0	0.0	0.0	0.18334070469915
ENSMUSG00000104132.2	Gm36952	0.0	0.0	0.0	0.0	0.0	0.0	0.0	0.0	0.0	0.0	0.0	0.0	0.0	0.224536748060754	0.0
ENSMUSG00000102747.2	Gm37602	0.0	0.0	0.0	0.0	0.0	0.0	0.0585032978626386	0.0	0.0	0.0	0.0	0.0	0.0	0.122952524429039	0.0
ENSMUSG00000102386.2	2900022M07Rik	0.0	0.0	0.0	0.0	0.0	0.0	0.0	0.0	0.0	0.0	0.0	0.0	0.0	0.533559955241059	0.0
ENSMUSG00000130306.1	Gm31076	0.0949075824835566	0.0	0.0	0.0	0.128591993822395	0.0	0.103887293951359	0.0	0.743440673605123	0.0	0.0	0.0	0.0	0.291110769570899	0.0
ENSMUSG00000140232.1	Gm31136	0.0	0.0	0.0	0.0	0.0	0.165670624154185	0.0	0.0	0.0	0.0	0.0	0.0	0.0	0.122545274272845	0.0
ENSMUSG00000073722.4	Spata31e2	0.0102424579521393	0.0	0.0	0.0	0.0	0.0	0.0	0.0	0.0	0.0	0.0	0.0	0.0	0.03141677133396	0.0
ENSMUSG00000119695.1	n-R5s209	0.0	0.0	0.85101673488326	0.0	0.0	0.0	0.406819151103642	0.0	0.0	0.0	0.0	0.0	0.0	0.0	21.030257303726
ENSMUSG00000086240.5	Gm7846	14.6078010075877	3.37090639739553	4.43522590296823	3.08929365704885	1.74960201813828	2.29485773854451	3.35700036731874	13.2425684410305	10.5041780519929	45.3669130562174	40.4556992620825	27.3477248070933	48.183435340557	1.48530239365006	3.04452630066106
ENSMUSG00000081557.3	Gm5697	0.0	0.0	0.0	0.0	0.0	0.0211117049543781	0.156040222341123	0.0171989560261761	0.0	0.0	0.0317871926204921	0.0	0.0	0.0	0.336100002570963
ENSMUSG00000118548.3	Gm53035	0.0	0.0	0.0	0.0	0.0	0.0	0.0	0.0	0.0	0.0	0.0	0.0	0.0	0.116095522995327	0.0
ENSMUSG00000099492.2	Gm5525	0.134838211699199	0.0	0.0	0.0	0.0913473614652991	0.0	0.0737979862520326	1.30145758710271	0.731235972115358	4.84844922040317	4.41984922879459	7.42210857731006	8.22266273307362	3.51551755570223	1.9074699841032
ENSMUSG00002075317.1	Gm55771	0.0	0.0	0.0	0.0	0.0	0.0	0.0	0.0	0.0	0.0	0.0	0.0	2.05749526493183	2.46650215672798	0.0
ENSMUSG00000127937.1	ENSMUSG00000127937	0.0	0.0	0.0628037156285941	0.0	0.0	0.0	0.0	0.0	0.132214517886698	0.0	0.0122319088502421	0.0053536788462426	0.0	0.126193133600036	0.0
ENSMUSG00000125037.1	Gm31581	0.0	0.0	0.0	0.0	0.0	0.0	0.0	0.0	0.0	0.0	0.0	0.0	0.0	0.0996749585746063	0.0
ENSMUSG00000100261.2	Gm6473	0.0	0.0	0.0	0.0	0.0	0.0	0.16003794704573	0.0	0.0	0.0964616783254069	0.0	0.14269102710027	0.187045024084712	0.448454937586906	0.0
ENSMUSG00000048874.16	Phf3	4.73748687982754	10.2986984144562	12.3894602649136	8.24906408181194	7.66468093411161	7.4481529719787	10.0780485490387	9.3618365865319	8.28594393346747	5.63440888513133	5.74065722176133	6.79187166357423	6.6456565404775	2.2466201815158	4.05636463990825
ENSMUSG00000103783.2	Gm37522	0.0	0.0	0.0	0.0	0.0	0.0726757998568188	0.1846484981951	1.0065086693044	0.0739236858849861	0.50588865626622	0.670231413335472	1.26917830345913	1.28177294012744	0.282228055381496	0.578502223565278
ENSMUSG00000104315.2	Gm37906	0.0145723009678212	0.0	0.0	0.0	0.0	0.0	0.159510639147721	0.478215980605254	0.491720385715354	0.615320623518905	1.16978963551326	3.50432237098705	2.03828745630809	0.268186395953949	1.37430017525722
ENSMUSG00000026064.17	Ptp4a1	0.0	0.0	0.0	0.0436469158239299	0.0	0.0	0.104843484529147	0.023111970144542	0.29818955120291	0.200113155089434	0.24917464563636	0.486092010024308	0.176996825413735	0.0489650310846559	0.301100958809288
ENSMUSG00000117310.3	Ptp4a1	0.0320098432598341	0.0	0.0244320847891696	0.0583468179928578	0.0144569044924575	0.0505662260041171	0.0817564180625655	0.0411945079439991	0.0	0.0140794488267482	0.0380679431044928	0.016661630184929	0.0364012029179738	0.0	0.201254573312697
ENSMUSG00000139019.1	Gm53209	0.0	0.0	0.0	0.0	0.086657800609163	0.681985922300647	1.47019675865221	0.154330473090994	0.0	0.168790500034335	0.285234317006729	0.0	0.0545491634472166	0.196178768792537	0.0
ENSMUSG00000086727.10	Alyreffm1	20.6153390897647	17.3921428322444	15.3842674045636	13.5448706517906	10.485431795528	24.4682291277294	13.8534095089975	0.674204794914723	0.797490935507357	0.0606393551401405	0.122967288160943	0.0358803289258783	0.156777832600791	0.0281915250665086	0.0
ENSMUSG00000100910.3	Gm29128	0.305094260910261	0.0612648151291042	0.0671736478184585	0.160418917869724	0.198739284694999	0.30585925638866	0.417451065771646	0.243509655193641	0.0353535271445178	0.0077420158380036	0.0366324412701266	0.0	0.020016315480897	0.0539895006447489	0.0
ENSMUSG00000099796.2	Gm7893	0.0	0.0	0.0	0.53743902351199	0.0	0.465771126193479	0.215162128805926	0.0	0.236884344547	0.0	0.0	0.0	0.0	0.602922749422396	0.0
ENSMUSG00000094215.4	Alyreffm2	0.0	0.538715866367089	0.0	0.0	0.0	77.3610999460133	106.988097906254	15.125601563493	6.78477797865915	0.536109196467321	1.39776045030817	0.226582864555546	0.396018336207352	1.06817022535464	0.0
ENSMUSG00000124860.1	Gm69836	0.130694247746269	0.181959880395267	0.359116990961376	0.0	0.212495989791618	0.185812949279313	0.171671911281324	0.0	0.0	0.0	0.0	0.0	0.0	0.160351795059148	0.0
ENSMUSG00000101093.2	Eef1a1-ps2	0.0	0.0	0.0	0.0	0.0	0.0	0.0	0.0	0.0	0.0	0.0	0.0	0.0	0.202928374899086	0.0
ENSMUSG00000070960.5	Gm19680	0.5261631208672	0.0	0.0	0.639385487324244	0.0792119882633658	0.0692653690638022	0.255976095076449	0.0	0.0	0.0	0.0	0.319522273506751	0.299173138324523	0.179322694805075	0.551355060397311
ENSMUSG00000142221.1	Gm51754	0.0	0.0	0.0	0.0	0.0	0.0	0.0	0.0	0.0	0.0	0.0	0.0	0.0	0.14204986242936	0.0
ENSMUSG00000026058.12	Khdrbs2	0.339512947386032	0.373962828720231	0.324744215128419	0.293761005466421	0.372668120081539	0.0152752652891166	0.235212705185761	0.0	0.0	0.0	0.0	0.0067109568668283	0.0	0.105457287820456	0.0
ENSMUSG00000103482.2	Gm37999	0.0122241385951734	0.0	0.0	0.066845649690546	0.0662508226879339	0.0	0.0	0.0	0.0	0.0	0.0	0.0	0.0	0.149980783438407	0.0
ENSMUSG00000102321.2	Gm37792	0.0	0.0	0.0	0.0	0.0	0.0	0.0	0.0	0.0	0.0	0.0	0.0	0.0	0.0794946490595014	0.0
ENSMUSG00000091318.3	Semp2l1	0.0	0.0	0.0	0.0	0.0166040091773999	0.0145190500683753	0.0	0.0	0.0	0.0	0.0	0.0	0.0	0.0751774001773561	0.0
ENSMUSG00000104433.2	Gm37426	0.0	0.0	0.0	0.0	0.0	0.0	0.0	0.0	0.0215785334101518	0.0	0.0	0.0	0.0	0.109844225603271	0.0
ENSMUSG00000102926.2	Gm37151	0.0	0.0	0.0	0.0	0.0	0.0	0.0	0.0	0.0	0.0	0.0	0.0	0.0	0.0	0.166606791767751
ENSMUSG00000100590.2	Gm4785	0.0	0.0	0.0	0.0	0.0	0.0697726387440298	0.0	0.0	0.0	0.0	0.0	0.0	0.0	0.361271953715151	0.0
ENSMUSG00000131675.1	Gm39616	5.64021224833096	10.0845741805192	7.9758223035916	12.1448016331918	11.8202429697236	7.72358912293377	5.98147608801157	0.0	0.154043287638945	0.0	0.0	0.0	0.0	0.196037021127224	0.0
ENSMUSG00000101754.3	Gm2987	0.0	0.0	0.0	0.0	0.0	0.0	0.0	0.0	0.0	0.0	0.0	0.0	0.0	0.0801285402362901	0.0
ENSMUSG00000065223.4	Gm25792	0.0	0.0	0.0	0.0	0.0	0.0	0.0	0.0	0.0	0.0	0.0	0.0	0.0	2.71315237240078	0.0
ENSMUSG00000100318.3	Gm18799	0.0	0.0	0.0	0.0	0.0	0.0	0.0	0.0	0.0	0.0	0.0	0.0	0.0	0.594337869091081	0.0
ENSMUSG00000132768.1	Gm70580	0.0	0.0	0.0	0.0	0.0	0.464120918483316	0.0	0.0	0.141627043905425	0.0	0.0	0.0305856763137868	0.0	0.240314647688289	0.0
ENSMUSG00000101612.3	Gm7933	0.0	0.0	0.0	0.0	0.0	0.0	0.0	0.0	0.0	0.258799624775482	0.0	0.061252733584506	0.0334552075598672	0.0	0.369933572674559
ENSMUSG00000026134.12	Prim2	14.9856163819338	16.7902575657556	15.2469293292844	3.46194722959475	4.83387223123479	5.16227050229174	5.53576864741081	8.56200410047998	11.6866400698962	6.52586483948846	7.99188800413655	9.54871628371027	10.5450386038103	0.434067826503999	2.38824579125618
ENSMUSG00000102714.2	Gm37618	0.0	0.0	0.0	0.0	0.0	0.0	0.125948563203469	0.194350999674005	0.0	0.0	0.256571746614833	0.134756013885913	0.0490676377544719	0.485279286120465	0.271284619961343
ENSMUSG00000121274.2	Gm57180	0.208346502547561	0.333415765246688	0.493523350151598	0.275005348288299	0.369900426674298	1.42999907164665	2.24913628795669	0.124818154552541	1.48918520694751	0.0	0.115344754508862	0.0	0.0980396270922685	0.088146600792748	0.0
ENSMUSG00000004768.15	Rab23	8.1300687537797	6.2553787729849	6.45396300376403	6.81610203929057	7.79697415964908	2.73222410778552	4.48178688940045	1.95792001999375	1.98142245951806	2.06388405653027	1.36175028702725	0.966957758058846	1.19285885204859	0.966059082508426	1.0068801525421
ENSMUSG00000042215.9	Bag2	0.0144579710484921	0.0	0.0	0.0	0.0	1.14767893549635	1.78832857956544	0.111638597860658	0.679522760183042	0.248012781964474	0.1160611815555	0.711169466875028	0.394594275501801	0.17738819041522	1.36351782670992
ENSMUSG00000103072.2	Gm37905	0.0	0.0	0.0	0.0	0.0	0.0	0.425907439718476	0.0	0.0	0.171141687351528	0.0	0.0	0.0	0.397822928504514	0.0
ENSMUSG00000042197.14	Zfp451	3.30606030619404	2.8703226236832	2.16748949440783	3.8707214222571	3.26878104177966	3.57951829887627	4.59082274322639	4.74338932939362	3.19006444168667	2.52022045107771	2.04225537940938	3.08053702587467	2.65300281756789	1.01064454808792	2.73870892934016
ENSMUSG00000042182.17	Bend6	0.743364125298714	0.8099634781231	0.828876866597785	1.20181482895841	1.38380171311829	3.09402187744718	3.26894231063666	0.324432338579712	0.155799408135267	0.597069873879127	0.0461244151324532	0.0	0.132314808034202	0.198271877550481	0.0
ENSMUSG00000026131.22	Dst	1.02591261669264	1.12613837566039	1.18552373348452	0.822610750273454	1.07745136181065	1.8628997682632	2.60554557436613	1.00970659155447	0.617535808421003	0.230064847562484	0.196286544811431	0.493054247821196	0.729008442227236	1.09893073423603	2.27594825663466
ENSMUSG00000103596.2	Gm37354	0.0	0.0	0.0	0.0	0.0	0.0	0.121840970590604	0.304401321547178	0.156498675613056	0.0	0.0	0.0	0.0	0.682840362181405	0.699832387903633
ENSMUSG00000099382.2	Gm28631	0.0	0.0	0.0	0.0	0.0	0.0	0.0	0.0	0.0	0.0	0.0	0.0	0.0	1.21848160437161	0.0
ENSMUSG00000127497.1	Gm70158	0.0	0.0	0.0	0.0	0.0	0.0	0.0	0.0	0.0	0.0	0.0	0.0	0.0	1.14640241087357	8.22450907699707
ENSMUSG00000103364.2	Gm38157	0.078139458369854	0.0	0.0	0.0	0.0	0.123437577613113	0.0285108827923047	0.251400523303705	0.0	0.0687388873814737	0.16262387649836	0.0	0.0	0.0	0.491283984912327
ENSMUSG00000096992.5	Gm26788	0.0445237584939638	0.0137752177909974	0.0	0.0486941397141736	0.0482608341915996	0.17583641508982	0.298916514515616	0.275035546997921	0.228935205468242	0.172336233357204	0.0529502094523901	0.0	0.374675871511077	0.1456726105987	0.279932955161453
ENSMUSG00000103001.2	A930005N03Rik	0.0	0.0	0.0	0.0	0.0	0.0420202499573106	0.0	0.0	0.0	0.0	0.0	0.0	0.0	0.108787184137962	0.0
ENSMUSG00000126561.1	Gm70071	0.0	0.0	0.0	0.0	0.0	0.0	0.0	0.0	0.0	0.0	0.0	0.0	0.0	0.0	3.8981318055193
ENSMUSG00000143057.1	Gm71164	0.0585012347054727	0.0	0.0	0.0	0.0	0.0	0.0	0.0	0.0	0.0	0.0	0.0	0.0	0.717765177883805	0.0
ENSMUSG00000102336.4	Gm37233	0.0167378327629636	0.0	0.0	0.137292042716258	0.0	0.125594270498115	0.238179346571465	0.0	0.020171178575656	0.0	0.0	0.0827669159337757	0.13323841335499	0.0684534470140225	0.0
ENSMUSG00000042111.10	Ccdc115	143.759273217865	27.8053014872509	24.4515881836336	148.646377187243	123.971480710509	49.6793534569028	51.1337917986085	53.0618025154853	53.3199366176574	38.783815573658	34.8097133929677	16.67493066046	14.0025107032718	1.86709266681139	2.29626482291306
ENSMUSG00000026127.14	Imp4	21.9479970741001	5.09947191988138	4.20334408571768	14.3785203501849	11.9665577527267	15.7816523291091	16.346586144989	33.4894420004983	30.8651742864247	25.750971152818	27.0273271841809	20.8325896598444	15.2329543426907	0.935788553558086	1.46299580214158
ENSMUSG00000100280.5	Gm28417	0.0455665912191813	0.0	0.0	0.0498346508511015	0.0740867947099562	0.442688918105795	0.688314867033176	0.140738706307749	0.1537576108228	0.204431972301012	0.186956900673131	0.391349180033915	0.108817319458583	0.0559067045621427	0.0
ENSMUSG00000026126.16	Ptpn18	3.53570216481487	0.0869438615197347	0.124794813864582	0.353905087109328	0.332295022853436	0.314782935331776	0.648767509454098	0.348498747600024	0.205248681157867	0.125851881610628	0.200520779326403	0.734027963807857	0.987758303918292	0.0835844846703876	0.128496643003871
ENSMUSG00000026125.10	Prss39	0.0165892473508392	0.0	0.0	0.0	0.0	0.0393092660890971	0.0	0.0	0.51979497959488	0.0	0.147966639317444	0.0	0.0	0.61061193677437	0.0
ENSMUSG00000132507.1	Gm70565	0.0	0.0	0.0	0.0	0.0	0.0	0.0	0.0	0.0	0.0	0.0	0.0	0.0	0.26704255633866	0.0
ENSMUSG00000026124.5	Cfc1	0.680414360574421	0.345373849904093	0.389503813273492	0.581364328318258	0.230476419697062	0.0	0.0	0.0	0.0	0.05611472633353	0.151722715546272	0.896483818339579	1.16063835457693	0.521760071615535	0.0
ENSMUSG00000101803.2	Gm28419	0.0	0.0	0.0	0.0	0.0	0.0	0.0	0.0	0.0	0.0	0.0	0.0	0.31764839177895	0.571189973137007	0.0
ENSMUSG00000037529.14	Prss40	0.0210104196851959	0.121882865252887	0.0962194693122166	0.114891952769784	0.0569347925142387	0.149356536902897	0.413969891526841	0.0	0.0	0.0	0.0	0.0	0.0	0.128890849045168	0.0
ENSMUSG00000045174.11	Amer3	0.0	0.0	0.0	0.0	0.0	0.0	0.0	0.0	0.0	0.0	0.0	0.0	0.0	0.123549743734098	0.0
ENSMUSG00000138441.1	Gm38647	0.0	0.0	0.0	0.0	0.0	0.0115315254614363	0.149155084889672	0.140914861983833	0.0	0.0256863183921088	0.0	0.0	0.0	0.0895626883494977	0.0
ENSMUSG00000102499.2	Gm36984	0.0	0.0	0.0	0.0	0.0	1.78380431308141	0.0	0.0	0.0	0.0	0.0	0.0	0.0	0.577266462212933	0.0
ENSMUSG00000104098.2	AA619741	20.7784431861175	44.2432914136318	56.9061453510096	51.8512184835678	44.6182369153477	7.38131873747018	9.36754624251807	3.30400997344962	0.57754310009524	0.0	0.122129740068206	0.106907828353762	0.116782496977555	0.839985254613246	0.0
ENSMUSG00000138482.1	Gm70894	0.0	0.0	0.0	0.0	0.0	0.0	0.0	0.0	0.0	0.0	0.0	0.0	0.0	0.117758349496562	0.0
ENSMUSG00000037509.22	Arhgef4	0.287042261432876	0.0884611770220981	0.0308095501828743	0.196205302164402	0.103306538389719	0.605771695916374	1.13406871967225	2.67962211565397	2.81061437095619	0.526719305286638	0.640063377621428	0.518266081190879	0.0	0.165083807265031	0.0845959036995367
ENSMUSG00000125398.1	Gm32920	0.0	0.0	0.0	0.0	0.0	0.0	0.0	0.0	0.0	0.0	0.0	0.050669447627682	0.0	0.0995287003815401	0.0
ENSMUSG00000104002.3	Gm38336	0.0	0.0	0.0	0.0	0.0	0.0	0.0379846833906108	0.0837344230226933	0.0	0.0915799378373812	0.0	0.149016678752812	0.266368551364263	0.372539556822391	0.327265675316254
ENSMUSG00000037503.13	Fam168b	1.29231794389614	1.67142300558519	2.40613200611945	1.13532577777729	1.94043569294672	1.61645516826583	2.53234982983407	4.89122623040189	2.71652194311898	1.84504446040118	2.42628431490551	2.13049541976651	1.7346194990803	4.57477311307279	8.79114990438057
ENSMUSG00000104358.2	Gm37127	0.0	0.0	0.0	0.0	0.0	0.0	0.0	0.0562421724070738	0.0	0.0384448717963578	0.038980144310307	0.181982759200344	0.0	0.670245151284778	0.27476950144306
ENSMUSG00000026123.12	Plekhb2	4.24992755892781	4.47789436975226	3.81652290306542	3.58819781254249	4.17148757122917	1.20058383128938	1.56987267511774	0.240509753169351	1.32797001716438	0.701451643563245	0.197560566130115	0.389108622792522	1.17124641766496	0.271756842108505	0.0
ENSMUSG00000104417.3	Gm37068	0.0874407601365411	0.0139930968834102	0.0138084253410292	0.0659524299373863	0.0245120817239854	0.0	0.0132019304557768	0.0	0.0	0.0	0.0	0.0	0.020573082369103	0.0369941692446248	0.0
ENSMUSG00000103096.2	Gm8022	0.0	0.0	0.0	0.0	0.0	0.0	0.0	0.0	0.0	0.0	0.0	0.0	0.0	0.150063737411548	0.0
ENSMUSG00000103708.4	Gm33222	0.0	0.0	0.0	0.0	0.0159033622933217	0.0	0.12848057054494	0.0	0.0282903277723328	0.387203525655993	0.0628151370096029	0.632339376465049	0.400432553330683	0.288020421698597	0.22139071294616
ENSMUSG00000140889.1	Gm39624	0.0605295621861369	0.0	0.0	0.0551659581615866	0.0546750630668214	0.0	0.0220855287323601	0.0	0.0	0.0	0.0	0.0787664884996927	0.0688334790579385	0.247550398941677	0.380565787582633
ENSMUSG00000140969.1	Gm39623	0.0	0.0	0.0	0.0	0.0	0.0	0.574049157881424	0.0	0.0	0.0	0.0	0.90991379600172	0.0	0.0	0.549539002886121
ENSMUSG00000102434.2	Gm38049	0.0	0.0	0.0	0.0	0.0	1.64225059982577	2.25826141020797	0.0	0.0	0.0	0.086256354319309	0.0251685339345957	0.0	0.197751630641457	0.0
ENSMUSG00000045216.8	Hs6st1	1.7955719998919	1.52771440541172	1.91870337466011	2.13831296796091	1.62190190692628	1.83425745744725	3.35438612934537	1.10917439108689	1.18292570107149	1.8744060156736	2.09268934975767	4.16219066707347	2.45028306541864	1.78690114746713	3.01046628069697
ENSMUSG00000122855.1	Gm53548	0.0	0.0416837418939604	0.0	0.0982321529571062	0.0	0.0851328216031948	0.157307811474682	0.0	0.0	0.0474080547415688	0.320454151438104	0.0	0.612847222156788	0.661206914476227	0.677660606320984
ENSMUSG00000102202.4	Gm33280	0.0071472096698993	0.0331691572536944	0.0327314128801254	0.0	0.0	0.0338715266301011	0.0938813425623789	0.151766611967246	0.0	0.0565862786556605	0.0382494240872954	0.111607073556126	0.0243831587095994	0.0438453841693727	0.0
ENSMUSG00000037470.15	Uggt1	4.43714546545138	2.63490025201642	3.50623132309523	2.33323718291209	1.34272732489816	1.91610116684667	2.79101423209897	9.20977934804132	6.70954217943946	18.8295402559212	20.6953419778583	13.1161174684082	8.65173584003858	1.266545883016	2.5312229089601
ENSMUSG00000047180.9	Neurl3	0.0412436432427765	0.0	0.0	0.0	0.167645266425591	0.032576469814589	0.105340488924257	0.0	0.0	0.0	0.0	0.0	0.0703526512721485	0.337351864768515	0.259309980224163
ENSMUSG00000037447.17	Arid5a	1.56416626630456	0.343721343445222	0.339185138831462	0.482152234011953	0.353617728466625	4.88056826011349	4.99943104312813	2.12758217987286	1.25384357012019	0.121000175443274	0.122684875250335	0.0523200432700989	0.126337428548446	0.0649079514928417	0.133046284909271
ENSMUSG00000102762.3	4930403P22Rik	0.0282059524472815	0.0	0.0	0.0	0.0	0.0	0.493994683482994	0.0	0.0	0.0	0.654110686921426	0.660674015783137	0.0	0.692130707245098	1.06403087548614
ENSMUSG00000010453.13	Kansl3	5.80552300386289	2.59531682268906	2.50849237204613	3.89208844897255	2.82642989922176	8.2772475611178	9.05471299250392	18.9062291971091	21.6769202563441	10.8720409560828	16.0787371408336	6.52006139938767	6.08724002044502	1.52921670351869	2.16530756625182
ENSMUSG00000037432.16	Fer1l5	0.775850075245928	0.419801712730679	0.41426145024053	0.380502769950276	0.461968154018341	0.263809951903166	0.258966375922803	0.0067161436212978	0.13416986160623	0.0550906060920748	0.155160108724161	0.195582792337563	0.261125369264477	0.170745901346808	0.262492198357813
ENSMUSG00000001143.14	Lman2l	4.68773040917559	1.59676656558847	0.963306074409235	3.07280159182864	2.5487390997346	1.80146904189182	2.1446041782735	1.04413719177258	1.07191855869209	0.523401931720818	0.5574918098072	2.79665881515506	2.84994361560065	0.497724650460804	0.736825837950449
ENSMUSG00000137055.1	Gm70826	0.0	0.0	0.0	0.0	0.0	0.13470244652125	0.0	0.109737297832825	0.205523049574839	0.150023947009952	0.0507042494113504	0.0443846125427574	0.0	0.348734238097787	0.536118384563709
ENSMUSG00000137017.1	Gm33401	0.0874482124317101	0.0253646496645898	0.0	0.119548967167768	0.0296212897287376	0.0518035113166252	0.263235921302357	0.0	0.131732519829647	0.375022787953201	0.253496183166781	0.0	0.0	0.0670576463766877	0.0
ENSMUSG00000137090.1	Gm33454	0.0475558424057391	0.0	0.0	0.0	0.064434267872297	0.0	0.104110707486739	0.0	0.171932185558306	0.125503904057787	0.254502619626004	0.0	0.0	6.41820991320615	20.6307577922215
ENSMUSG00000037408.11	Cnnm4	8.29312243270015	5.8442695070006	6.10268347738091	6.9364023898084	5.79508115129785	13.3249701974796	17.1229666804965	13.7018230955274	11.5891336506997	30.2854513065851	35.4941295822371	1.40155742336301	1.90595613000519	0.618030153166465	0.172748023686298
ENSMUSG00000104316.2	Gm37909	0.0	0.0	0.0	0.0	0.0	0.679564172074784	1.95080994505605	1.14677763487921	0.345616343364081	0.0	0.219256541224811	0.0	0.0	0.25133417067168	0.0
ENSMUSG00000001138.14	Cnnm3	0.151556469722963	0.0159852605207057	0.0315485954676349	0.0376709595919619	0.0280018080005777	2.30981125080761	2.13402625416158	1.2566971766304	1.12077289184036	0.536323926452555	0.596019764186444	0.559384387859749	0.470040455124614	1.39461103254246	1.03950181480515
ENSMUSG00000067653.13	Ankrd23	0.0	0.0	0.0	0.0	0.0	0.116572306333184	0.0718004879218886	0.110795202817495	0.0197623201791157	0.0216386041478944	0.0585063493393113	0.012803570099468	0.0279723741370043	0.100598901460911	0.0
ENSMUSG00000079610.10	Ankrd39	0.180556883392654	0.0220510039842996	0.043519979136703	0.0	0.0257515552734148	1.30604065251932	1.84117571544822	1.48590997740202	2.55386162175456	0.927930670096362	0.771327771771549	0.51937816911873	0.599771216750649	0.116594429411293	0.0
ENSMUSG00000126033.1	Gm70009	0.0	0.0	0.0	0.0	0.0	0.222502130347203	0.873667879705592	0.13594843585022	1.24477442198264	0.371715384629753	0.167507032025608	0.366573551573941	0.720778595995229	0.288020421698597	0.0
ENSMUSG00000026121.14	Sema4c	0.0529606213597552	0.201094786171647	0.0	0.105311369728019	0.287029201103243	0.0684510146267359	0.200265208065607	0.0929410164532311	0.0	0.0	0.0687096120914969	0.142846362422608	0.0492759588814504	1.9198226018512	4.17735788085478
ENSMUSG00000087589.5	D430040D24Rik	0.0260618346713833	0.105830525604083	0.119352965764417	0.106886075683734	0.28249319562162	0.0	0.128374575967001	0.0251548667395221	0.0	0.0	0.0232456723877611	0.0	0.133367400791103	0.19984917298179	0.0
ENSMUSG00000046337.19	Fam178b	3.38538506543234	1.60161476174312	1.17406916367218	1.83326777491085	1.90602080736393	3.03741203355215	2.9933375826746	1.99226694130325	3.08956617627813	1.00619509287709	0.562871429850616	1.69371364807187	1.59225505540206	0.564567972853908	0.123989329129181
ENSMUSG00000061518.12	Cox5b	73.4886096246117	27.5154984354234	22.2068714713205	59.8142202443637	49.5778450889623	44.2108368128356	52.7431929166512	39.6482862351433	47.3880638217132	77.9595139383535	72.9798690229376	132.98983550606	161.911610157396	6.24007949543973	9.9872740524521
ENSMUSG00000037351.10	Actr1b	3.28028495545998	0.852410090143667	0.734534565976684	0.792200713178647	0.953398011287802	0.502660112205761	1.14402418743909	1.60803397893589	3.74115424822707	7.27784630351014	6.87615582623136	22.8403797693533	15.5507616693608	2.34877486614013	4.48914476994993
ENSMUSG00000102416.5	4933424G06Rik	1.16653608837014	0.117689647411618	0.116136458086133	0.416022179897469	0.481040233771392	0.15022721243339	0.138794377813456	0.0	0.0	0.0	0.0	0.0	0.0	0.155570663555091	0.0
ENSMUSG00000104237.3	Gm33533	0.0136629389673579	0.0158519265589945	0.0	0.0	0.0185121622246637	0.0323751941283697	0.0	0.0	0.0	0.0	0.0	0.0	0.0	0.0419084394871916	0.0
ENSMUSG00000026117.11	Zap70	1.44860945082188	0.222949505858639	0.135389026004155	0.484988423623788	0.500700778085196	0.140104951060873	0.614851671554368	1.58367205318301	1.7991967679915	5.14935135766511	6.26261877338387	0.0	0.428644846860799	0.0906802263502936	0.0
ENSMUSG00000121718.1	Gm68749	0.0	0.0	0.0	0.0	0.0	0.0	0.0	0.0	0.0	0.0	0.0	0.0	0.0	0.87521044270993	0.0
ENSMUSG00000097291.3	Gm18828	0.0	0.0	0.0	0.0	0.0	0.0	0.0	0.0	0.0	0.0	0.0	0.0	0.0	0.316587207981422	0.0
ENSMUSG00000026116.12	Tmem131	2.61001397263794	3.79952643484662	3.22758923141744	1.84989104024099	2.50186768985933	2.4437768506194	2.43780314853416	1.40131020257128	0.62285005073178	0.998178027970494	1.08960539370317	5.31926924566925	5.25758200777227	3.58852087925101	5.49457269686924
ENSMUSG00000127057.1	Gm70104	0.0	0.0	0.0	0.0	0.0	0.0	0.0	0.0	0.0	0.0	0.0	0.173523761599323	0.0	0.0	1.39732027869536
ENSMUSG00000102930.2	Gm38115	0.0366572179339721	0.0	0.0	0.0	0.0	0.0	0.0802511048177926	0.212289144750778	0.596383088737267	0.0	0.228873056190812	2.16088500302447	2.15725777881373	0.674633826539772	0.345710819055587
ENSMUSG00000103159.2	F830112A20Rik	0.0	0.0	0.0	0.0	0.0	0.0	0.0136293578213213	0.0	0.360128226507263	0.19715984927997	0.0444233176148994	1.57490400519115	2.31506833957702	0.3819189713402	1.4091219702384
ENSMUSG00000080054.4	Rpl12-ps1	0.0	0.0	0.0	0.0	0.0	0.0	0.0	0.0	0.0	0.0	0.0	0.138679632764118	0.0	0.0	1.67510081602637
ENSMUSG00000142066.1	Gm71105	0.0	0.0	0.0	0.0	0.0	0.0	0.0	0.0	0.0	0.0	0.0	0.305586093435976	0.0	4.80203959716953	0.0
ENSMUSG00000119706.1	n-R5s210	0.0	0.0	0.0	0.0	0.0	0.0	0.0	0.0	0.0	0.0	0.0	0.0	0.0	4.55991995361476	49.0706003753607
ENSMUSG00000050122.21	Vwa3b	0.0881625471536454	0.115629211566831	0.105326044150918	0.251531524264582	0.0415488778791723	0.217989606642814	0.461541227937829	0.0	0.0184777179833853	0.18208834754094	0.164109853528989	0.299282618809718	0.680006524262443	0.164604494772105	0.0
ENSMUSG00000141881.1	Gm71090	0.0	0.0	0.0	0.119489901472527	0.0	0.129444791741024	0.143512289470356	0.485088737011012	0.0	0.0	0.0	0.0	0.0	0.134049030256956	0.0
ENSMUSG00000103603.3	Gm37020	0.043587647934301	0.0	0.0	0.0	0.0	0.0	0.0	0.0	0.0	0.0	0.0	0.0	0.0	0.178262310933034	0.0
ENSMUSG00000131689.1	Gm70536	0.189489860485593	0.0879394794712344	0.173557825965909	0.103619349006168	0.0	0.0	0.0414837009265925	0.0	0.0	0.0	0.0	0.0	0.193937000122109	0.232489492065191	0.0
ENSMUSG00000026114.15	Cnga3	0.0	0.0	0.0	0.0	0.0	0.0	0.0856407260220707	0.0	0.0	0.117986990926199	0.0797531585383485	0.113446037719851	0.0	0.239980624296253	0.0
ENSMUSG00000026113.18	Inpp4a	4.01308219550308	5.55265806961846	5.70362279762185	4.83136312895274	5.74604540721587	4.36870626450367	6.23145734071847	0.969897264873851	1.10836421921481	0.219121334368728	0.0455737818912456	0.199467961249246	0.239681262209254	0.156723926392651	0.401559741205897
ENSMUSG00000026112.8	Coa5	7.07037853514522	7.21523213089186	7.70202751074519	7.18129729692745	8.17352391078931	1.97751965215766	2.75444621790345	7.48263316171009	6.34074042946927	16.792278105571	12.6278641755236	21.082571918619	18.7881112953546	1.55928297264413	3.83540324772934
ENSMUSG00000026111.16	Unc50	356.490370692661	902.245358860647	910.156199925696	464.549494135744	552.597503656948	220.481715182594	230.74400938158	71.0472208208452	57.7208686285359	38.9924494826783	31.5283454243462	8.66014345096456	12.9000653089456	0.429568140025456	0.528309187068481
ENSMUSG00000026110.16	Mgat4a	7.76829725191956	9.87931542219034	8.95486835360702	4.34653445185634	5.63370899043685	5.68292482108397	7.12585701021723	5.58411287353411	5.16397204788429	1.85303625442359	1.29543236206653	0.528115210463338	0.661818858346989	0.126379273615439	0.129524137315601
ENSMUSG00000103948.2	4930594C11Rik	0.0	0.0	0.0	0.0	0.0	0.0190196920859406	0.333872268836782	0.371872019080674	0.0	0.0	0.0429559775412312	0.0	0.0	0.196962059702416	0.0
ENSMUSG00000134351.1	Gm70658	0.0	0.0	0.0	0.0	0.0	0.162226785438905	0.599522959521157	0.0	0.0	0.0	0.0	0.0	0.0	0.279995084871082	0.0
ENSMUSG00000122996.1	Gm69522	0.0996102104444536	0.0	0.0	0.0	0.0	0.0	0.0	0.0	0.0	0.0	0.0	0.0	0.0	0.0	0.939414646825598
ENSMUSG00000026090.17	Cracdl	0.200437333804682	0.252771853554016	0.0	0.166791421089928	0.153499566221886	0.258124392594908	0.114470492172611	1.74956930881765	0.651140218015892	0.896951054221863	1.01048823358896	0.0068041829671458	0.327037014196062	0.213844521962623	0.0
ENSMUSG00000060771.16	Tsga10	2.17567309959515	2.78172319123119	2.69752031252248	3.37978676856865	3.11927849955788	2.65387318666796	1.68454874339474	0.524489116513125	0.274943140477314	0.125892351706813	0.155394114965793	0.2688137282251	0.346711044769042	0.114511214366944	0.234721498700375
ENSMUSG00000097268.2	Gm26805	0.0	0.0	0.0	0.0391465782745865	0.0	0.237484468680715	0.156722172163591	0.0967350799607586	0.155289996020613	0.35895985508273	0.702374500586496	0.0	0.0	0.0878327087212944	0.0
ENSMUSG00000037216.6	Lipt1	52.2701543891301	7.70565937182413	6.46830808390792	36.3773634515124	32.752148846858	8.07321479092061	7.71845618083668	4.22507323157714	4.65164162683102	5.4916371865754	4.92377569320324	1.73413775792361	1.17704913579718	0.132284367255036	0.813457051566193
ENSMUSG00000026088.16	Mitd1	9.53992517285527	21.655065072687	17.3659642380059	15.7157259582928	16.0301758190744	2.04300331525298	2.18463352803851	2.91263388951883	1.38538858543733	5.43563298549197	5.99551207353606	4.97399285008947	8.00714763753255	0.734608043068804	0.301155309162863
ENSMUSG00000026087.12	Mrpl30	14.120812597786	1.35200816276334	0.722018847915525	4.8729359695368	3.97511097084456	5.53879256931102	7.36826911960158	6.66914310722641	7.13737082764054	26.8821892947584	21.6682236535891	26.085742094387	30.0269302768105	0.588718741686469	1.55151929271134
ENSMUSG00000061584.7	Lyg2	0.0086245970041609	0.0400254963115954	0.0	0.0943243215992182	0.0	0.102182628113819	0.0	0.0	0.0	0.0	0.0	0.0	0.0	0.264542938026597	0.0
ENSMUSG00000087374.2	Gm15457	0.0221688889410212	0.180044513233211	0.101524803459757	0.0	0.135166622077976	0.0787958672131825	0.109198824769925	0.0	0.0	0.0	0.0	0.0	0.0	0.0679988063258342	0.0
ENSMUSG00000058407.13	Txndc9	58.7724536795555	7.08635977183386	7.38782007509731	61.4582957176944	44.8540233270691	28.9053661579284	26.471537122621	38.3214772764551	40.1059873715162	35.482361167979	25.0374152059779	11.1917297568537	15.897251556263	0.491837114311282	1.7413539794816
ENSMUSG00000026083.13	Eif5b	22.4875795053579	43.7417895684366	38.7618795331679	20.4949255428788	29.178555773275	14.5329617389268	19.6564602446509	37.9520138007565	40.1723350530221	35.1244931119588	36.5155024861533	16.9381110861008	11.4790501058639	7.07984495822823	14.4550225446951
ENSMUSG00000135983.1	Gm34448	0.0	0.0	0.0	0.0	0.0	0.0	0.338541811058276	3.209048567919	0.838620275712718	2.04053550303745	0.344824353514254	0.120738561392536	0.659453610555075	1.18581834458076	0.0
ENSMUSG00000026082.12	Rev1	5.68611514523485	8.68522121715463	7.68398573267162	6.09716207364648	4.62447498406428	3.96732336938876	3.56336113124601	2.06933444361766	1.27889894186367	1.65578472644333	1.03608313534516	1.66833756653097	1.70012443800301	1.07769508955608	2.29918993328133
ENSMUSG00000103804.2	Gm37062	0.0	0.0	0.0	0.0	0.0	0.0	0.345302988454589	0.730747084570083	1.36859000772518	0.0	0.0	0.0	0.645718913388022	0.96760070342396	0.595007279872419
ENSMUSG00000138890.1	Gm70917	0.0	0.0720683795947546	0.0	0.0849183850352512	0.0	0.0	0.0	0.0	0.0	0.0	0.0	0.0	0.0	0.190530363230392	0.0
ENSMUSG00000126108.1	Gm70020	0.0	0.0	0.0	0.0	0.0	0.0	0.0	0.0	0.0	0.0	0.0	0.0	0.0	1.53719681155852	0.0
ENSMUSG00000037138.19	Aff3	1.35259707762221	1.38807988110366	1.18712613964329	1.79913649665308	1.11670570649734	1.4804717942579	1.30959816901713	0.160384012838026	0.176221446574639	0.38590470048427	0.248994898371699	0.0311372665088055	0.0453510628479114	1.30479224401601	1.94320757422716
ENSMUSG00000127429.1	Gm70148	0.0	0.0	0.0	0.0	0.0	0.0	0.0	0.0	0.0	0.0	0.0	0.0	0.0	0.264439802378244	0.0
ENSMUSG00000085391.3	Gm16150	1.10614204018775	0.0652556417186926	0.0	0.871430379369801	0.381033504374118	0.0	0.0	0.0	0.0	0.247390060987161	0.0668892005799587	0.0	0.0	0.28753204455286	0.707249009225206
ENSMUSG00000085280.2	Gm16151	0.0	0.0	0.0	0.0	0.0	0.0	0.0	0.0	0.0	0.0	0.0	0.0	0.0	0.42459348550873	0.0
ENSMUSG00000087131.8	Gm16152	0.023867746053609	0.02769168174391	0.0	0.0	0.0	0.113112254067494	0.0	0.0	0.0	0.0	0.0	0.204988404825104	0.0	0.585677792207401	2.25094497134682
ENSMUSG00000102984.2	Gm34727	0.0	0.0	0.0	0.0	0.339832906169582	0.0	0.0	0.0	0.0	0.0	0.0	0.0	0.0	1.53864973860158	3.15387601656382
ENSMUSG00000122371.1	Gm69402	0.0	0.0	0.0	0.0	0.0	0.0510713954159516	0.0943693547394413	0.0832121030350274	0.0	0.0	0.0	0.0	0.0	1.45441891308034	2.43918189000331
ENSMUSG00000048814.12	Lonrf2	1.41707667088724	1.28520983467033	0.688092268053092	1.46603570562323	2.49882374566306	2.3386290059175	1.23189348327134	0.324168012902643	0.0284033986267386	0.0	0.168176524559683	0.0184019336841275	0.0	0.0722928956141962	0.0
ENSMUSG00000026080.15	Chst10	0.207013396229597	0.137245566757513	0.118505005041417	0.161716857626476	0.185321226804224	0.201468202779276	0.0566500088380699	0.0	0.0	0.0390232800982088	0.0	0.0	0.0	0.158743452079618	0.0697258614494426
ENSMUSG00000067604.9	Nms	0.0	0.0	0.0	0.0	0.0	0.0	0.0	0.0	0.0	0.0	0.0	0.0	0.0	0.271044193047031	0.0
ENSMUSG00000026078.11	Pdcl3	24.7289253327042	4.23247566306469	5.4248030500001	13.4423448580476	9.91392762422917	4.17306199813072	4.47510708763215	3.4704713055085	3.25933543516315	9.21244466642717	8.86385753207989	16.2548044362917	15.1097562515141	0.964619236454414	3.55904330762274
ENSMUSG00000103046.2	Gm37309	0.0	0.0	0.0	0.0737789995669297	0.0	0.0	0.0	0.0	0.0650384106443868	0.0	0.0481365540476274	0.358164054600677	0.0	0.0	0.763453514076691
ENSMUSG00000124233.1	Gm35222	0.77455224934041	0.0	0.0	0.0	0.0	0.458837580532105	0.551093893833042	0.0	0.280029654236821	0.0	0.0	0.0	0.0	0.475158033695409	0.0
ENSMUSG00000103182.2	Gm37091	0.0	0.0	0.0	0.0	0.0	0.0	0.0231966837476442	0.122724893695167	0.153231368058673	0.0559265121100826	0.0378034557182852	0.0	0.0	0.0650012547292952	0.0
ENSMUSG00000026077.16	Npas2	21.0703351222548	8.15048095441141	8.51851587451399	12.5189302909493	10.9941726064635	1.09370176783065	1.18224651238072	0.267299992842636	0.0	0.450698115072894	0.40345385014809	0.252263201740615	0.0	0.254835852135327	0.0
ENSMUSG00000131701.1	Gm53549	0.0435647492487563	0.0	0.0399018878845973	0.047645303502836	0.0	0.0412917665065141	0.0762986272361441	0.0	0.126002310929255	0.0	0.0466287305461355	0.0408170550334105	0.0297247805545708	0.106901196706099	0.328684084468531
ENSMUSG00000073702.12	Rpl31	10.897069339705	0.895347714724725	1.15773094920039	1.673433782596	1.87487436480402	9.01695907657953	11.797021051408	30.6674150272088	29.631922521854	96.7037031139851	84.6634662165603	92.2079376303136	119.789470609118	10.5293819506529	17.0654675192289
ENSMUSG00000003134.11	Tbc1d8	58.3079651177113	71.2148390684909	69.2988173987826	24.2586167369723	30.9970767930044	5.16091121884548	4.28763623732367	2.46886926582585	1.13943223565268	0.478994190043035	0.218360235773791	0.4482007142512	0.633599101754157	0.56966360176386	0.796144499313926
ENSMUSG00000126978.1	Gm70096	0.113305551077722	0.0	0.0	0.206530794688638	0.0511732443392282	0.31323207675266	0.0826839948442927	0.0	0.0	0.0	0.0	0.05897733314819	0.0	0.231695334961638	0.0
ENSMUSG00000003135.16	Cnot11	9.37994255341477	8.98118283086649	9.29568393593408	6.68734702859132	6.57659338987342	2.31524629789019	2.85666366851084	0.973496211105337	2.61329080215761	4.0259276863235	4.09322628258243	3.56337079193045	1.59141119883553	1.77886272990929	2.14019437212947
ENSMUSG00000085894.3	Gm15832	0.0	0.0	0.0	0.0	0.0	0.419380404865182	0.150680459257152	0.493500680427388	0.331785542606959	0.363286089558113	0.122781388303341	0.107478256962142	0.0670889222298805	0.603190834237613	0.185460250418215
ENSMUSG00000048234.14	Rnf149	0.0779191921024267	0.0904029004077964	0.249787505340999	0.0852176041509498	0.0844592940397974	1.64324644151241	2.28581331342448	2.97821922257923	3.94389897105206	3.70143649388189	4.05876975485305	4.46545485584332	3.77473291499122	1.91201717575813	3.08636439993019
ENSMUSG00000064936.3	Gm23722	0.0	0.0	0.0	0.0	0.0	0.0	0.744791984328206	0.0	2.04996067396442	2.2445890533412	1.82067258655526	0.0	0.580319177288466	0.0	3.20846233223512
ENSMUSG00000097083.3	D930019O06Rik	5.31360834249148	5.07578434483457	4.33960596126094	3.02672657914992	3.3957659113556	1.23810806972736	0.678574995733548	0.0	0.448249310366269	0.0233717722814863	0.0473943604830164	0.0	0.0604257052843417	0.108656482675242	0.0
ENSMUSG00000057173.9	Rfx8	0.0	0.0	0.0	0.113065713221316	0.112059596299647	0.0	0.497920774936575	0.159655199091048	0.0	0.272834574038669	0.0184422188134786	0.0	0.0	0.317105232865917	0.0
ENSMUSG00000141754.1	Gm71082	0.0	0.0	0.0	0.0	0.0	0.0	0.0	0.0	0.0	0.0	0.0	0.0	0.0	0.0968291353462093	0.0
ENSMUSG00000101634.8	1700066B17Rik	0.0031690264715776	0.0147069894730482	0.0	0.0	0.0085875421497902	0.0525644542673208	0.0416263791756951	0.0611748478890356	0.068743307209469	0.0334533192243458	0.0395722760524813	0.0395886827839097	0.0	0.0583222779965775	0.0
ENSMUSG00000142690.1	Gm35600	0.0	0.0	0.0	0.0	0.0	0.0	0.0378214679541667	0.0	0.104099565474756	0.0	0.0	0.0	0.0	0.158973771820358	0.0
ENSMUSG00000026074.16	Map4k4	1.01344732117085	0.353548104595125	0.602614731466036	1.28763186027771	0.919595861866763	0.711128794297905	0.864219950496713	0.334229634019488	0.339413052396657	0.219327210974774	0.341807725387675	2.04036698653076	2.37059081399913	8.63880857691031	17.9833325626583
ENSMUSG00000026073.14	Il1r2	21.3948949489845	1.18331142345098	1.69846526542739	4.11952081701407	4.49114952009265	0.741498844765562	0.152237355287212	0.044746130877326	0.0	0.0	0.0	0.0	0.158158266346961	0.0710993808281128	0.0
ENSMUSG00000131284.1	Gm70505	0.0	0.0	0.0	0.0	0.0	0.0	0.0	0.0	0.0	0.0	0.0	0.0	0.0	0.370649231202293	0.0
ENSMUSG00000137865.1	Gm70866	0.0	0.0	0.0	0.0	0.0	0.0	0.0	0.0	0.0	0.0	0.0	0.0	0.0	0.290487406038628	0.0
ENSMUSG00000026072.13	Il1r1	9.48067534316018	2.41926856536847	3.86749189417244	2.67959343405907	3.35264771446803	0.938789045015145	1.22493291151889	0.0603787961201825	0.0167527824997878	0.0550300003648007	0.0	0.0	0.0	0.127918546553549	0.0
ENSMUSG00000070942.9	Il1rl2	0.0097387551608934	0.0301307611693865	0.0297331155170605	0.0	0.0	0.0	0.213203812307693	0.0	0.0	0.0	0.0	0.0	0.0442991738388142	0.15931605240169	0.0
ENSMUSG00000123590.1	Gm69585	0.0	0.0	0.0	0.0	0.0	0.0	0.0	0.0	0.0	0.0	0.0	0.0	0.0	0.325988098297382	0.0
ENSMUSG00000026069.16	Il1rl1	0.0	0.0	0.0	0.0	0.0	0.0	0.0	0.0	0.0	0.0	0.0	0.310550648478742	0.20791824309581	0.196776354250129	0.0
ENSMUSG00000026070.17	Il18r1	0.560067041660283	1.50199060915022	1.09323054919195	0.251035458356234	0.261241696397335	0.598289151613484	0.422105484163588	0.31902867320965	0.232360084696819	0.0	0.0	0.0	0.0	0.112649050130819	0.173178369603722
ENSMUSG00000026068.12	Il18rap	0.700871131190033	0.296385480537196	0.479957305455488	0.823829071882271	1.03837273210673	0.496675371533331	0.344157433516588	0.524746465510727	0.0631504473022216	0.0	0.0	0.0	0.0	0.12054883171212	0.0
ENSMUSG00000104441.3	Gm35801	0.0744060118393967	0.034530744462628	0.204450184625386	0.0	0.0	0.0	0.0	0.0	0.0	0.0	0.0	0.0	0.0	0.182580913351331	0.0
ENSMUSG00000026065.9	Slc9a4	3.05865793500218	1.76591226317844	2.28647788677425	2.80971519306466	1.69447152929405	0.264178603469011	0.742832864685081	0.0	0.0	0.0	0.0	0.0151386359308484	0.0	0.0594728709425862	0.0
ENSMUSG00000102676.2	Gm37435	0.140065028620906	0.143004699515105	0.0769731376623572	0.0919106513480094	0.21254982713385	0.0398271484900682	0.0	0.0	0.175547683759811	0.0	0.0	0.0	0.0	0.137479218262011	0.0
ENSMUSG00000135694.1	Gm70750	0.0	0.0	0.0	0.0	0.0	0.0	0.0	0.0	0.0	0.0	0.0	0.0	0.0	0.430659106730283	0.0
ENSMUSG00000026062.13	Slc9a2	0.0443282551634252	0.102860482216568	0.188505568279554	0.138515212245358	0.0514809872175569	0.0450165392583903	0.0	0.0	0.0	0.0	0.0	0.0	0.0	0.097120288244587	0.0
ENSMUSG00000103270.4	Gm37915	0.119068849443618	0.033154869440964	0.0218115424189334	0.0520886410898978	0.0258125647733087	0.214427263027905	0.0208535339139924	0.0091940143995195	0.0	0.0	0.0	0.0297490661712387	0.0	0.0584353300107858	0.0
ENSMUSG00000079588.4	Tmem182	16.031449178593	9.86201113170282	11.7080601309455	16.5624618070521	17.8491937110015	19.2735097367708	17.2898139219048	0.0	0.961579491395683	0.0	0.0	0.0	0.0	0.199790307246008	0.0
ENSMUSG00000122729.1	Gm69455	0.0	0.0	0.0	0.0	0.0	0.0	0.0	0.0	0.0	0.0	0.0	0.0	0.0	0.378931895586702	0.0
ENSMUSG00000122427.1	Gm69423	0.0	0.0	0.0	0.0	0.0	0.0	0.0	0.0	0.0	0.0	0.0	0.188352155772356	0.0	0.493300431345597	0.0
ENSMUSG00000140844.1	Gm35935	0.0	0.0	0.132207560641133	0.0	0.0	0.0	0.0	0.0	0.0	0.0	0.0	0.0	0.0	0.265648078237675	0.0
ENSMUSG00000135779.1	Gm70758	0.0	0.0	0.0	0.0	0.0	0.0	0.0	0.0	0.0	0.0	0.0	0.0	0.0	1.29074803634671	0.793720462779382
ENSMUSG00000135818.1	Gm70759	0.0	0.0	0.0	0.0	0.0	0.0	0.0	0.0	0.0	0.0	0.0	0.0	0.0	0.174479252244423	0.0
ENSMUSG00000100832.4	Gm29260	0.0	0.0	0.0	0.0	0.0	0.0	0.0	0.0	0.0	0.0	0.0	0.0	0.0	0.112766100266034	0.0
ENSMUSG00000122634.1	Gm69440	0.0068083333493438	0.0	0.0	0.0	0.0	0.0	0.0	0.0	0.0	0.0	0.0	0.0	0.185816485338671	0.0835330163916497	0.0
ENSMUSG00000100178.2	Gm5267	0.0	0.0	0.0	0.0	0.0	0.0	0.0	0.0	0.0	0.0	0.0	0.0	0.0	0.7788954179141	0.0
ENSMUSG00000127954.1	Gm70195	0.0401333334277109	0.0	0.0	0.0	0.0	0.0	0.0	0.0	0.0	0.0	0.0	0.0	0.0	0.24620257462802	0.0
ENSMUSG00000101299.5	Gm28175	0.055365456675852	0.134311116904939	0.0806756504105788	0.0550466736270389	0.190948939956141	0.0894490469388296	0.0550944338014492	0.0	0.0	0.0	0.0	0.0	0.0	0.123507562189634	0.0
ENSMUSG00000100180.2	Gm28140	0.191383268218218	0.161487604316177	0.318712797643141	0.665984627876777	0.660058353813774	0.0824535825283499	0.266624982587989	0.0	0.0	0.0	0.0	0.0	0.0	0.213465961636568	0.0
ENSMUSG00000141624.1	Gm36678	0.555744634075251	0.749747023253437	0.47350551233715	0.212022992910925	0.735477061102256	0.398124063154858	0.367825380921879	0.0	0.0	0.0	0.0	0.0	0.0	0.15857114976042	0.0
ENSMUSG00000129105.1	Gm70340	0.0	0.0	0.0	0.0	0.0	0.0	0.0	0.0	0.0	0.0	0.0	0.0	0.0	0.145946873179171	0.448735990522394
ENSMUSG00000129676.1	ENSMUSG00000129676	0.0	0.0	0.0	0.0	0.0	0.0	0.0	0.0	0.0	0.0	0.0	0.0	0.0	0.191742217130797	0.0
ENSMUSG00000060424.17	Pantr1	0.0197596039036468	0.0	0.0	0.02701301916457	0.0401589651209	0.0351162191645927	0.0	0.0095359787461117	0.0	0.0	0.0	0.0	0.0	0.0454565906243848	0.0931754949604748
ENSMUSG00000097063.6	Pantr2	0.0327995649935756	0.0	0.0	0.0	0.0177762886743507	0.0	0.0	0.0	0.0	0.0	0.0	0.0	0.0	0.160970179317756	0.0
ENSMUSG00000045515.5	Pou3f3	0.0057192465326959	0.0132710943415144	0.0392878539187022	0.0	0.0154982203856812	0.0542084590164401	0.0125207497688694	0.0055202132234539	0.0	0.0	0.0102024844283022	0.0	0.0	3.22785488504943	13.5922961339742
ENSMUSG00000129834.1	Gm70409	0.224339517435769	0.0743662119876308	0.0	0.0	0.0	0.0	0.0701615637410629	0.0	0.0	0.0	0.0	0.0	0.0	0.393210488753737	0.0
ENSMUSG00000060679.15	Mrps9	4.21702237095556	2.27047284387014	1.49367244028183	3.88181491474693	3.45214724071672	2.52767516427226	2.44451507610065	4.43692477968496	4.10632414024732	11.4024968116635	11.4448896238548	9.09568019285904	9.47764028568288	1.34174635803266	1.66463688588982
ENSMUSG00000140926.1	Gm39633	0.0	0.0	0.0	0.0	0.0	0.0	0.0	0.200861300917847	0.0	0.104610020859281	0.0707110123988898	0.0	0.0	0.121584242545408	0.373829355313077
ENSMUSG00000041907.10	Gpr45	0.0122207608282225	0.0	0.055966284305669	0.0	0.0	0.0	0.0535081281915815	0.0	0.0	0.0	0.0109002227250706	0.0190832984571789	0.0	0.09371208802158	0.115252860787667
ENSMUSG00000070939.10	Tgfbrap1	4.4259180563431	5.10227312451409	4.39345533455408	4.90440049481753	4.98637372472554	2.56933990273973	3.50334618220732	2.59114844137271	1.83622069847998	1.79247988382935	1.57834768068278	1.2022356278944	1.13451023995968	0.420375413149957	0.912358957033683
ENSMUSG00000010290.8	AI597479	12.2781538750272	15.6104528506598	17.6301726008002	23.3944502643558	23.8794365671092	9.77371814471206	11.6338747927959	13.8630449237641	20.5612596922447	19.0199388204175	16.0848893924995	5.53218641448206	9.49018203460462	0.941521933742319	2.17113992406888
ENSMUSG00000008136.15	Fhl2	0.0582853629906924	0.486888957768252	0.213539254509453	0.637447444861348	0.221121288270244	0.497199014518606	0.663520534272361	0.0	0.0	0.0	0.0	7.44505665805508	4.09619071370193	0.429069958734968	0.0
ENSMUSG00000120601.2	Gm30307	0.067350660056859	0.0833505563800451	0.164501102864744	0.196424414684585	0.0	0.0425577678755463	0.157275870802301	0.234024535865617	0.0	0.0710976431109091	0.0	0.0	0.0	0.165268164816291	0.0
ENSMUSG00000099576.3	Gm29040	0.0664483787715098	0.0642452563809506	0.228230605498929	0.0757003757920356	0.0975347813416891	0.373952340893412	0.466718903413381	0.593257391151066	0.580569806499001	2.51353505610163	2.54853130307848	0.177260594827705	0.642296422590465	0.101908815790689	0.0
ENSMUSG00000066877.12	Nck2	0.615503899689095	0.287949979076685	0.13639190767826	0.57001108554302	0.5649388334662	0.0235237942521959	0.30426967709929	0.0862379976908465	0.0	1.49336968666741	1.70896652437978	1.67424138464316	1.28699292292032	1.06577253685777	1.77887810563878
ENSMUSG00000103422.2	Gm37536	0.0	0.0	0.0	0.0	0.0	0.0	0.0	0.0	0.0	0.0	0.0	0.512908653816064	0.514855633001811	0.435672801670138	0.0
ENSMUSG00000123761.1	Gm69604	0.101671111350201	0.0	0.0	0.555971403633093	0.0	0.0	0.0	0.0	0.0	0.0	0.0	0.0	0.52028615894828	0.0	1.91770162386467
ENSMUSG00000103945.2	Gm38228	0.153922042125304	0.317479884123528	0.0	0.0	0.0	0.0	0.411853262795566	0.0	0.0	0.812426664318392	0.457632320673209	0.988132603755464	1.92542093624712	0.524584758778187	2.58066575833297
ENSMUSG00000100764.2	Gm29155	0.0	0.0	0.0	0.0	0.0	0.0	0.0	0.0	0.0	0.0	0.0	0.0	0.164719417134281	0.29619567384288	0.0
ENSMUSG00000100635.2	Gm29157	0.0	0.0	0.0	0.0	0.0	0.0	0.0	0.0	0.0	0.0	0.0	0.0	0.0	0.44332555104588	0.0
ENSMUSG00000100480.2	Gm29156	0.0	0.0	0.0	0.0	0.0	0.0	0.19403398389312	0.0	0.0	0.467810143381733	0.0	0.0	0.0	0.543717910300758	1.67174390056339
ENSMUSG00000057363.13	Uxs1	12.5860637533565	12.0202761248047	12.9544215079699	17.8645490599409	12.5796625386939	3.81403225024531	6.02175351661083	2.57115113185982	1.79859213929152	1.48846596042638	0.959690082246772	6.0566839966822	5.890860159487	0.532303781126306	0.900157177770497
ENSMUSG00000090243.2	Gm16103	0.535979255886419	0.160477517659	0.158359642613148	0.472727835379975	0.0937042519487666	0.409689223586915	0.0757020781568935	0.0	0.0	0.0	0.0	0.0	0.0	0.318196134370694	0.652228464723324
ENSMUSG00000041763.15	Tpp2	4.68687883618539	5.27994201860582	5.76796478397857	4.77551741967639	5.44059736514498	3.59796409745608	4.21282665872489	11.2628382368209	7.86950571088863	10.9097985898854	11.108668123366	12.49606971145	12.7856787185087	1.54798830534873	1.73826198987932
ENSMUSG00000135017.1	Gm70706	0.0	0.0	0.0	0.0	0.0	0.0	0.115265426146032	0.711463480949484	0.0	0.277901501842244	0.187847171628717	1.06882374108916	0.0	0.0	0.993095483787061
ENSMUSG00000047343.5	Mettl21c	0.0154280000362805	0.0119331828538291	0.0	0.0	0.0278715670331331	0.0121858724876201	0.0225169669680621	0.0297821922257923	0.0	0.0407158014327008	0.0	0.176671401926008	0.421068798404655	0.189289700400055	0.194000047995612
ENSMUSG00000091844.3	Ccdc168	0.0033110600996209	0.0	0.0	0.0241413017149526	0.0059816199961305	0.0104610205024489	0.0531569443795835	0.0	0.0	0.0	0.0	0.148217491316172	0.150611884702537	0.0677069368237369	0.0416350671981
ENSMUSG00000026049.12	Tex30	72.1385832779831	24.6439433027546	27.0792111097199	30.011197808263	27.4106587205655	25.0297567814253	42.5297105069658	29.3229341213759	25.2381451199607	12.4839241637544	8.17222975637083	25.4053742819636	16.2163957017992	0.422609403800745	1.08281439042203
ENSMUSG00000026047.14	Poglut2	5.08077462901578	11.372520964823	12.5045456777704	5.40547064129362	6.85593501043215	2.83372008238218	2.11866428802334	0.46704386057953	0.183272507894287	0.638504544714127	0.357608401131256	2.65541801354588	2.59411198350268	0.932937671034968	0.521538109647472
ENSMUSG00000041684.12	Bivm	4.2218530135737	6.7465324555683	7.94565553468037	7.59008036058302	6.14055815293695	8.73320861612773	6.3881052864099	0.142089710888627	0.126721297011591	0.249754559430262	0.0	0.213459805638349	3.10303811155911	0.741827205958369	0.595007279872419
ENSMUSG00000026048.17	Ercc5	7.34601520599703	6.00281425344904	9.51574288703283	5.3615591533853	5.05837571879467	0.527209387808529	1.71718752184812	2.29308659446542	2.37227713736742	2.19942167470985	2.07868399846307	0.270879350900444	1.18359777632504	0.416411516910079	0.142257879669361
ENSMUSG00000046828.4	Mettl21e	0.0	0.0	0.0	0.0	0.0	0.0	0.0	0.0	0.0	0.0	0.0	0.0	0.0	0.136993303327482	0.0
ENSMUSG00000100769.3	Gm28893	0.0	0.0	0.0	0.0	0.0	0.0531163220443653	0.0245369888400068	0.0	0.0	0.0	0.0	0.560060473322093	0.0764738905701983	0.206271087612832	0.0
ENSMUSG00000056870.10	Gulp1	1.5652427214385	1.40638815485921	1.67078272218433	1.06186395677928	1.70618786481434	0.306754533615982	0.373585122527586	0.0	0.0	0.0	0.0	0.0183774500043988	2.52943803192791	0.2526884859873	0.665939494183979
ENSMUSG00000102319.2	Gm37626	0.0	0.0	0.0	0.0	0.0131325595268981	0.0	0.0	0.0	0.0	0.0	0.0	0.0	0.0991998593655498	0.178379511663431	0.182818366509124
ENSMUSG00000089877.2	Gm16102	0.0	0.0	0.0	0.0	0.0	0.0	0.0	0.0	0.0	0.0	0.0	0.0	0.0	1.29197732019085	0.0
ENSMUSG00000132017.1	Gm70548	0.0	0.0	0.0	0.0	0.0	0.0	0.0	0.456903152903338	0.0	0.0	0.0	0.0	0.0	0.829710205627151	0.0
ENSMUSG00000125472.1	Gm69969	0.0	0.0	0.0	0.0	0.0	0.0	0.0	0.0	0.0	0.0	0.0	0.0	0.0	0.325318030263883	0.0
ENSMUSG00000026043.19	Col3a1	0.0	0.0	0.0	0.0	0.0	0.0	0.0	0.0	0.0	0.0	0.0	0.0	0.0	0.0691002539833125	0.0
ENSMUSG00000026042.17	Col5a2	0.0	0.0	0.0	0.126080471577727	0.0	0.0	0.0	0.0	0.0	0.0	0.0082260256578105	0.604863559356539	0.0314634524231052	0.169731146224635	0.173954792280499
ENSMUSG00000104476.2	Gm38211	0.0	0.0	0.0	0.0	0.0	0.0	0.0	0.0	0.0	0.0	0.0	0.0	0.104533037338923	0.0751878168879253	0.0
ENSMUSG00000025995.17	Wdr75	40.4586181903806	24.5044256888222	28.686558394722	27.5903645641716	28.2131359311616	36.9789004831466	34.6389072058275	108.592558653494	105.80390905448	81.7030415416197	73.8963937877141	43.0512806658046	26.7740319203273	2.71315237240078	5.70320549260569
ENSMUSG00000025993.11	Slc40a1	0.0491410371525971	0.0114028191714367	0.0112523323834564	0.0671798779389987	0.12650594592261	1.04798503393533	0.946713366746075	0.393676459458714	0.1421306067282	0.0	0.0	0.0498784412508276	0.0335295524655558	0.316534443446758	0.463444559100628
ENSMUSG00000099946.2	Gm9496	0.0	0.0	0.0	0.0	0.0	0.0	0.0	0.0	0.0	0.0	0.0492790831255848	0.0	0.0942429644565904	0.1694661069582	0.0
ENSMUSG00000121768.2	Stk-ps2	0.0	0.0	0.0	0.0	0.0	0.0	0.0	0.009138901489396	0.0	0.0	0.0	0.0	0.0	0.116170086593911	0.0
ENSMUSG00000041144.13	Dnah7b	1.13864878170087	1.40195790153223	1.8547429379056	1.50670642975677	1.25041300157904	1.37658162233799	1.81930648093382	0.538297029221187	0.218700768459375	0.0262827180985709	0.0552712854872327	0.13477961506929	0.15477888385446	0.0950363621237264	0.271332132780092
ENSMUSG00000123310.1	Gm69549	0.0	0.0	0.0	0.0	0.0	0.0	0.0	0.0	0.0	0.0	0.0	0.0	0.0	0.84521880760149	0.0
ENSMUSG00000119743.1	n-R5s211	0.0	0.0	0.0	0.0	0.0	0.0	0.0	0.0	0.0	0.0	0.0	0.0	0.0	2.27995997680738	7.01008576790866
ENSMUSG00000101262.2	Gm8326	0.0	0.0	0.0	0.0	0.0	0.0	0.0	0.0	0.0272908231044931	0.0298818819185208	0.0403972412104768	0.0530433618406532	0.0	0.13892229249364	0.0
ENSMUSG00000141337.1	Gm71054	0.0	0.0	0.0	0.0	0.0	0.0	0.221562832866514	0.0	0.0	0.0	0.0	0.0	0.0	0.206952888817756	0.0
ENSMUSG00000101337.7	Dnah7c	10.0908154486284	20.2677578560148	20.4020508842627	16.6086696566161	17.1075205187819	8.30288864861084	9.43414999429936	0.359034177484624	0.702025729495394	0.0555670701136598	0.0062600818919353	0.0109596853315132	0.0538739536164013	0.118403063145317	0.0330953029588642
ENSMUSG00000025986.7	Slc39a10	74.7177577693623	136.140680836073	127.872280591916	68.6656609654429	77.4831849949898	35.832663014294	35.7506262337952	19.5124258368361	14.918466883407	8.56957953589003	8.88629614367647	11.8578935803854	14.7417257128094	2.62634930224194	6.36428377304718
ENSMUSG00000100213.2	Gm28151	0.0232528566968125	0.0	0.0	0.0	0.0	0.22039643195275	0.509058664367333	0.538647430371849	0.0	0.0	0.0829608959874461	0.0	0.475971564968458	0.285294676382837	0.0
ENSMUSG00000135290.1	Gm70727	0.0	0.0	0.0	0.0	0.0	0.0	0.0	0.0	0.0	0.0	0.0	0.0	0.0	0.0	1.2755354837632
ENSMUSG00000103246.2	Gm38090	0.0	0.0	0.0	0.0	0.0	0.0	0.0	0.0	0.0	0.0	0.0	0.0	0.0	0.0698545924922962	0.0
ENSMUSG00000100033.2	Gm8337	0.0228209150863454	0.0	0.0	0.0	0.0	0.0	0.0499602466267631	0.0660801994689923	0.0	0.210792160840092	0.101774783390172	0.071271885569175	0.0	0.139997542435541	0.0
ENSMUSG00002076633.1	Gm54871	0.0	0.0	0.0	0.0	0.0	0.0	0.0	0.0	0.0	0.0	0.0	0.0	0.0	0.502435624518664	0.0
ENSMUSG00000096973.2	Gm5974	0.0	0.0	0.0	0.0	0.0	0.0	0.0	0.0	0.0	0.0	0.0	0.0	0.0	0.275167583407787	0.0
ENSMUSG00000099864.2	Gm8391	0.0	0.0	0.0	0.0	0.0	0.0	0.0	0.0	0.0	0.0	0.0	0.0	0.0	0.186856223994544	0.0
ENSMUSG00000100816.2	Gm28321	0.0	0.0	0.0	0.0	0.0	0.0	0.0208042453722963	0.0	0.0	0.0	0.0	0.0	0.0	0.0582972147056464	0.716974822845837
ENSMUSG00000136272.1	Gm70777	0.0	0.0	0.0	0.0	0.0	0.0	0.0	0.0	0.0	0.0	0.0	0.0	0.0822698942720835	0.073968167186499	0.0
ENSMUSG00000026109.15	Tmeff2	1.09792521504647	0.803314754510787	0.452978938949342	0.486796193206402	1.24189918113193	0.632822333001055	1.25594115741047	0.0318233255233107	0.619847956880848	0.0	0.0	0.0	0.0787372075939323	0.121357643017778	0.0
ENSMUSG00000099924.2	Gm28320	0.0875588211473903	0.0677246189240632	0.0	0.106400158636338	0.131816694063432	0.0	0.0	0.0	0.0	0.0	0.0	0.0	0.0	0.0	0.367004050321659
ENSMUSG00000101799.3	9330175M20Rik	0.0	0.0	0.0	0.0	0.0	0.0	0.0	0.0	0.0	0.0	0.0	0.0	0.022257410546541	0.120068699176904	0.123056528452741
ENSMUSG00000132571.1	Gm70568	1.30374180200768	0.0	0.0	1.37101791712242	0.135881789390558	0.0	0.0	0.0	0.0	0.0	0.0	0.0	0.0	0.615227295328976	0.0
ENSMUSG00000026107.12	Nabp1	1.35314223272626	0.627973566984277	0.393262263813434	1.03876629338485	1.07183197298516	7.29445925597489	10.5732766520775	29.0546347880335	24.5295717925096	17.9857668861162	17.8949962099351	5.62788321407359	4.50979977266772	0.399086898740995	0.490821491163292
ENSMUSG00000138551.1	Gm70899	0.0	0.0	0.0	0.0	0.0	0.0	0.0	0.0	0.0	0.0	0.0	0.0	0.0	0.515808435817639	0.0
ENSMUSG00000103424.2	Gm37535	0.0	0.0	0.0	0.0	0.0	0.110780658978364	0.040939939941931	0.0	0.0	0.0	0.0	0.0	0.0	0.172081545818231	0.0
ENSMUSG00000122033.1	Gm69370	0.139078407035652	0.0	0.0	0.0	0.0	0.0	0.202983140382949	0.0	0.0	0.0	0.0	0.0	0.0	0.568795046624902	0.0
ENSMUSG00000018417.15	Myo1b	5.96276761965585	3.22368433024958	3.80047734782234	4.9301763646856	5.23612014282114	7.19081650879457	9.60872757394516	18.5394514559501	20.9353563491767	22.3552084701006	27.0564678023639	13.7875337154897	13.2889435029002	1.24444998548776	1.97109944984422
ENSMUSG00000101724.2	Gm29453	0.207475840988291	0.0	0.0	0.0	0.0	0.0819378447173829	0.492063508019808	0.400511107336691	0.875120037517259	0.456288626949736	0.154213862556805	0.107994459916389	0.0	0.0	0.652228464723324
ENSMUSG00000100313.2	Gm28323	0.0	0.0	0.0	0.0	0.0	0.0	0.116234043172469	1.14449107379629	0.213281222581333	0.280236808580414	0.0157854766074552	0.0	0.120754690752302	0.0542847613525567	0.333813607995651
ENSMUSG00000072324.5	Gm8420	0.887496992053593	0.0	0.0	0.0	0.400828555994891	0.0876241667170006	0.242866951411372	0.0713842957474399	0.0	0.0975908284061391	0.593697582572367	0.23097811744659	0.378469028666391	0.453704410100465	0.0
ENSMUSG00000062939.12	Stat4	5.8253450550212	7.5272742257728	7.27100610108678	4.21609254627497	4.51905211348166	1.66454234470616	1.78792393965152	0.429965016896124	0.481783112941019	0.0	0.0	0.0	0.0	0.0350355419989771	0.0
ENSMUSG00000109599.3	Gm31812	0.511467937710705	0.139626357201266	0.137783661838242	0.0822610750273454	0.0407645368171675	0.0712914989071651	0.0329329788988663	0.0	0.0	0.0	0.0	0.0	0.0	0.276852282898039	0.0
ENSMUSG00000026103.15	Gls	0.116023369248511	0.0374868532234919	0.0739842535672569	0.11243494215732	0.0557172190806474	1.24238114204328	1.39218771328401	2.25388909087404	0.654865566963464	1.74802757783615	1.7946347638169	1.3049258849474	1.56825312637761	0.783835612668088	1.66208449169383
ENSMUSG00000127189.1	Gm31955	0.0	0.0	0.0	0.0	0.0	0.016584665832178	0.0	0.0	0.0	0.0	0.0	0.0	0.0	0.0644046298243579	0.0
ENSMUSG00000002881.15	Nab1	2.14123080178329	3.22894464830196	4.52014425257384	2.59543723549693	2.89388441122068	4.75427356858466	6.24626155637204	2.38427029957217	1.07897930107688	0.398551422154242	0.105835845478619	0.547446306411522	1.60083168173965	0.463221136751353	0.81385385988403
ENSMUSG00000100120.3	Gm53065	0.0	0.0	0.0	0.0	0.0	0.0091912386768578	0.0	0.0	0.0	0.0	0.0	0.0	0.0	0.0951816303245319	0.0
ENSMUSG00000131975.1	Gm70547	0.0	0.0	0.0	0.0	0.0	0.0	0.0	0.0	0.0	0.0	0.0	0.0	0.0	0.168205354767562	0.0
ENSMUSG00000100007.2	Gm5527	0.0	0.159852605207057	0.0	0.0	0.0	0.24485631634003	0.37703644066459	0.199475742322285	0.166040428420794	0.0909023604156872	0.430117355598465	0.215147841484519	0.235020227562307	0.422609403800745	1.29937726850643
ENSMUSG00000043015.16	Nemp2	1.79644579870507	2.28362477755179	2.38941163779811	0.597955963571195	1.21913494680108	0.236899696848901	0.273588465562777	0.814192454887089	0.881037068409123	0.148413065408828	0.122612875519168	0.204904153637629	0.341074848476974	0.306657515953748	0.353574543535376
ENSMUSG00000103630.2	Gm37242	0.0	0.0	0.0	0.0	0.0	0.0	0.0232189347632295	0.0409475384719127	0.0	0.0	0.0	0.0	0.0	0.130127212105553	0.0
ENSMUSG00000041439.16	Mfsd6	0.607173305603101	0.573535067060479	0.430626254499912	0.558267968779919	0.465937021474805	0.693903345273665	1.16455750677974	0.679395329882511	0.194261854658274	0.141803706443619	0.0766816300173114	0.0083905305693756	0.0	0.230738265178052	0.0
ENSMUSG00000026102.10	Inpp1	0.369698824398796	0.262123629560117	0.109736368445473	0.112313108628667	0.287560362656087	1.2004782122479	2.39059780109061	0.165200498672481	0.0990073885877554	0.0361357990011586	0.0244259480136413	0.0320723485061287	0.116782496977555	0.0629988940959934	0.258266317765056
ENSMUSG00000041426.13	Hibch	0.386867052678475	0.084688374767231	0.116998999860993	0.239492550500474	0.197801185414214	0.406463909844532	0.799001138493702	4.43857395277942	3.92331143345295	3.81420843261281	3.60688891686499	3.92102413733067	3.42406512428828	0.291062723561728	0.619557836064547
ENSMUSG00000089802.2	Gm16107	0.0	0.0	0.0	0.0	0.0	0.0	0.0	0.0990436400393713	0.247327041870418	0.0	0.0	0.0	0.350076533863112	0.157375427633456	0.0
ENSMUSG00000043629.13	1700019D03Rik	3.5085338650636	4.08842419483961	4.67764394693339	2.09452275329442	3.18302307110493	1.3553617067062	1.59880865919877	0.522506667302392	0.172329257580381	0.161734823243061	0.127545192745596	5.34316931502026	5.73215963340132	0.125318816277172	0.192655936808575
ENSMUSG00000026100.7	Mstn	0.0	0.0	0.0	0.0	0.0	0.0	0.0	0.0	0.0	0.0	0.0	0.0	0.0	0.0	0.308391943209291
ENSMUSG00000060715.10	1700019A02Rik	0.113840240507947	0.0	0.0	0.0	0.0	1.34875808743285	0.436139450282283	0.0549392649381841	0.205787558004151	0.0	0.0	4.48861529521852	1.84477267426321	0.34918305951104	0.536808369614627
ENSMUSG00000100763.3	Gm28777	0.0	0.0	0.0	0.0	0.0	0.0	0.0	0.0	0.0	0.0	0.0	0.620089401719691	1.27005880551348	0.30450643910222	0.0
ENSMUSG00000026098.14	Pms1	11.6490060028203	24.2003745780432	28.2248241885745	15.5684156273909	20.1096940792693	0.409911939818247	0.667567464075666	1.06408221494434	0.353347769312351	1.00592826840271	0.632882077842178	4.58768112110605	6.3918210099911	0.827399954457942	1.10607293341439
ENSMUSG00000026097.10	Ormdl1	7.78735752202746	7.35216795441287	9.26508115377362	1.05240394648654	2.45495791560148	0.177963920005999	0.493260664636808	0.924253131694086	0.475176619819391	4.27381953056051	1.65796760694589	7.21996606450675	6.27744964436855	0.0863877851539201	0.354149949641745
ENSMUSG00000100679.3	Gm28778	0.0	0.0	0.0	0.0	0.0	0.0	0.0	0.0	0.0	0.0	0.0	0.0	0.0	0.0631847315417043	0.0
ENSMUSG00000026096.15	Osgepl1	0.73747530133839	0.809717027547117	0.922592406257044	1.06228796741023	0.857865704029411	0.511461705190496	0.614298903618677	0.520837101719974	0.268792631074561	0.987370880142281	0.89202195214613	1.28642448996954	1.81638864015456	0.24275806162688	0.0
ENSMUSG00000026095.16	Asnsd1	0.921394446611196	0.101810885459256	0.143524647748169	0.754059854417333	0.373674920824036	0.698062593465992	0.658659577977325	0.822780896336138	0.604296797313775	0.678211998543571	0.637338618026005	1.79116066501206	1.79622602494049	0.192258529790305	0.0
ENSMUSG00000096141.3	Dnah7a	0.562926034586616	0.626989822068503	0.571121750174651	0.274676089011963	0.577319331237727	0.344758920852853	0.637043038212894	0.120369790777073	0.292232194455647	0.0182844255931295	0.0370780036425447	0.0027047253511604	0.070909212545626	0.0850051655800355	0.0
ENSMUSG00000026094.15	Stk17b	0.0085297846552241	0.0	0.0	0.0	0.0	6.46779577356422	5.23796329961968	3.31787598251852	1.50080052427559	3.59047668436102	5.73649395481024	6.81300806462977	2.98273984083657	0.575596453161208	0.160887214345445
ENSMUSG00000042807.16	Hecw2	1.36298342793679	0.749061381424804	0.836950342571141	1.14880860243256	0.851625235058891	1.61888473613243	2.15378171725095	1.15399189773223	1.04564302856732	1.15393409585534	1.05421916200993	0.053342440037484	0.034961686744806	0.220036301152454	0.128863861339481
ENSMUSG00000102868.2	Gm37633	0.0	0.0	0.0	0.0	0.0	0.0	0.0	0.0	0.0197403620455833	0.0	0.0	0.0511573756418745	0.0	0.200974249807465	0.0
ENSMUSG00000131175.1	Gm70500	0.0	0.0	0.0	0.0	0.0	0.305534995316422	0.0	0.0	0.0	0.0	0.0	0.0	0.0	0.0	4.86414114507948
ENSMUSG00000119657.1	Gm25829	0.0	0.0	0.0	0.0	0.0	0.0	0.0	0.0	0.0	0.0	0.0	0.0	0.0	1.26782821140224	0.0
ENSMUSG00000025983.12	Ccdc150	0.576949639543039	0.551859203078893	0.403389728942872	0.746591752438982	0.441581987151113	0.12523222871165	0.0674926016469496	0.187040787662481	0.0	0.209214833093743	0.400685761430704	0.364500122204354	1.2020154239793	0.0810541437681971	0.498426731556143
ENSMUSG00000129846.1	Gm70410	0.986970167178217	1.85691265156087	2.32104805497111	3.06320794462503	2.45767376371777	2.08585682266983	2.91987207366305	0.926876428739979	0.450051679929463	0.351986220668704	0.23792464440308	1.16631411294503	0.546018043769606	0.327280141423496	1.00627286656349
ENSMUSG00000041303.8	Gtf3c3	6.64975516961388	8.19961098388693	8.10167931608864	7.53778691352095	10.3543578928268	8.89457348598917	10.8815243111342	16.3643823597883	23.5056607472323	12.1813961863358	11.9425031286635	12.7116989596213	11.6876871462422	1.8730392012513	4.40389956668211
ENSMUSG00000073678.5	Pgap1	0.603058239934797	1.18311714177179	1.51196230689752	0.859009456037766	0.703458821181209	0.249204797064869	0.259383639114964	0.0822352587696712	0.497341611948505	0.0632392798123943	0.168611241284942	1.53832455199063	2.37074585339807	0.498170774536295	0.803515941370062
ENSMUSG00000104136.2	Gm36955	0.0	0.0	0.0	0.145603588549305	0.0	0.0	0.0	0.0	0.0	0.0	0.0	0.353420159837754	1.72593421782361	0.163344513690595	0.0
ENSMUSG00000129300.1	Gm70351	0.0	0.0	0.0	0.0	0.0	0.234448553453093	0.0	0.0	0.0	0.0	0.0	0.540757494201022	0.0	1.21393842165583	0.0
ENSMUSG00000052331.15	Ankrd44	16.0199781117467	20.6626323271622	21.9616950772985	37.1174157349312	36.698349759538	19.4071302580616	23.5448843807628	4.01732183528724	1.94019558390876	0.526983588678625	0.222633684893295	0.231426223141813	0.260785408065434	0.181833845063897	0.117700205485874
ENSMUSG00000101674.8	4930444A19Rik	0.0	0.0	0.0	0.0	0.0	0.0	0.0	0.0	0.0	0.0	0.0	0.0	0.0	0.0	0.13001873540853
ENSMUSG00000102642.2	A130048G24Rik	0.0	0.0	0.0	0.0	0.0	0.0	0.0	0.155228395843524	0.0193814463720273	0.0	0.0	0.0	0.0	0.197320172538239	0.303345529593139
ENSMUSG00000143283.1	Gm71176	1.74121785186368	0.538715866367089	0.0	0.634770500211012	0.314560992762395	32.8698717992839	29.097713088518	5.82615763927136	11.3312786860081	0.15317405613352	0.0	0.63443202075553	0.0	1.42422696713952	0.0
ENSMUSG00000025982.14	Sf3b1	32.2133112806781	63.7459712915081	57.8678655635751	44.4876141560156	45.2143248189169	18.0517035089036	23.9758168991986	73.3464409700745	62.9462330852991	81.6414485966203	62.995218118307	69.4846067004882	52.3976667190952	4.50998943169523	7.37353744426593
ENSMUSG00000143212.1	Gm71172	0.0425531752123195	0.0	0.0	0.155129929814237	0.115312127879223	0.773048613871473	0.341581955609152	1.04049822743093	0.547006825124567	0.262036695130275	0.0506066786940739	0.0664488041531724	0.0967819025625409	0.348063165157252	0.0
ENSMUSG00000143247.1	Gm71175	0.0	0.0	0.0	0.0	0.0	0.374280369262617	0.864490696095239	1.06719522142423	0.0	0.0	0.0	0.123325816279519	0.0	0.968982990143137	0.0
ENSMUSG00000025981.14	Coq10b	18.6020046778062	31.5565011305265	31.7196341589839	33.7479270279199	34.9192161372448	18.876816792321	17.9943603456111	6.81405814636738	5.6571235248217	4.23879314672592	3.44810000783618	8.02734283029809	7.81891020554741	0.112930379704507	0.520832595035045
ENSMUSG00000101122.2	Gm17971	0.0823081887791639	0.0	0.0	0.0	0.0	0.0650114785319682	0.780830306150539	0.10592508401233	0.595149873086445	0.144812196989755	0.587313737598471	0.771168875991036	0.374399469218365	0.336619401042281	1.0349878491081
ENSMUSG00000025980.15	Hspd1	41.3392930066255	42.7087801328358	34.6513914730513	51.8571699730485	58.4949502133491	43.4743223767267	50.0789447600243	35.2554121596921	42.9296836370566	122.483877297578	124.51025302214	469.0470095649	380.662582822192	55.9164067665491	112.405478225467
ENSMUSG00000073676.5	Hspe1	93.2696218385097	30.8433107439065	27.3445417893765	56.031846633789	56.7122099213871	56.6651337887691	47.8531376362298	23.0236146820152	23.3951414229508	89.1226722766941	79.2972493911376	397.765081201347	404.947824282106	31.4755125970511	67.6302066910076
ENSMUSG00000100736.2	Gm5147	0.0278507137514719	0.0	0.0	0.0	0.0	0.0	0.0	0.0	0.0	0.0	0.0	0.0	0.0	0.341706847909419	0.0
ENSMUSG00000025979.14	Mob4	23.9991464759352	55.878511290883	53.3576099138896	38.2821524832202	44.1251971387064	13.350746518826	15.8546347230319	15.808996977308	16.4452869885822	25.2549787080981	20.4836603773345	21.4868880483047	24.955517576578	1.22944082786441	2.5773435830519
ENSMUSG00000025978.15	Rftn2	1.29569622742668	0.646761843653284	0.689974392444953	1.05043651759497	0.969641895165635	0.46410510785758	0.296851174131835	0.785263729612103	1.53424070880594	4.00592813846178	2.06948646924637	0.0352899627575527	0.128498540363653	0.0693191714972096	0.0
ENSMUSG00000126092.1	Gm70017	0.0	0.0	0.169349484031953	0.0	0.0	0.0438120833585003	0.0809556504704572	0.10707644362116	0.0	0.0	0.164915995158991	0.0	0.126156342888797	0.226852205050233	0.0
ENSMUSG00000046994.10	Mars2	0.567815242466258	0.622440058366455	0.609742112508885	0.364034755610654	0.482829120774969	5.09424281592434	5.78245839789435	10.9951156335154	8.14539004824043	3.33806602974312	3.50679100993437	1.23828117284376	2.34460457408117	0.0960918141455917	0.295448984020234
ENSMUSG00000025977.16	Boll	0.100687384034917	0.146023580738376	0.115277167275023	0.0688240069949902	0.0341057877753194	0.0298231369930372	0.123990697447923	0.0	0.197178915139435	0.0664306378905762	0.0	0.0393070330771375	0.02146883695148	0.0772098000114053	0.118696671368971
ENSMUSG00000100215.2	Gm8292	0.111684175346812	0.0	0.0	0.0	0.0	0.0	0.244502419097644	0.0	0.134593377583523	0.147372008552705	0.0996159243485622	0.174400144233663	0.952544104135109	1.37027897595999	0.0
ENSMUSG00000144113.1	Gm71231	0.0	0.0	0.0	0.0	0.0	0.0	0.0	0.0	0.0	0.0	0.0	0.0	0.0	0.697468476195574	0.0
ENSMUSG00000038349.11	Plcl1	3.49212215566235	3.5681769278049	4.17987044123012	4.12301808077839	4.85699671956184	0.407471375539383	0.405419892770251	0.153208824968933	0.0717348284294414	0.0	0.112084673964197	0.0	0.0	0.243441217801775	0.124749544845391
ENSMUSG00000102145.2	Gm38056	0.105574537745783	0.0102074172014055	0.0	0.0240548598150383	0.0953632291565327	0.0104235630986207	0.0	0.0	0.0	0.0	0.0	0.0206074568678726	0.0	0.107943201607352	0.0
ENSMUSG00000130690.1	Gm70459	0.0	0.0	0.0	0.0	0.0	0.0	0.0	0.0949673167007097	0.0	0.0	0.0	0.0	0.0	0.0	0.463960070289839
ENSMUSG00000136258.1	Gm70776	0.163457515343908	0.216737851199431	0.213877489865064	0.510765703443285	0.0316387904547182	0.663982070075181	0.587890188263288	0.0450768836926811	0.0	0.0308127325168274	0.0	0.0	0.0	0.0716249306336004	0.0
ENSMUSG00000099950.3	9130227L01Rik	0.484661018088881	0.884701487439056	1.09498149727966	0.318034489366388	0.928102005676657	0.979997693919651	1.14591753287201	0.0	0.0	0.0	0.0	0.0	0.0	0.23785672464063	0.0
ENSMUSG00000128888.1	Gm70318	0.0	0.0	0.0	0.0	0.0	0.0	0.0	0.0	0.0	0.0	0.0	0.0	0.0	0.0674913525472832	0.0
ENSMUSG00000101332.2	Gm28240	0.0	0.0	0.0	0.0589010132928386	0.0	0.0255232594723655	0.0	0.0	0.0	0.0	0.0	0.0	0.0	0.066077748962513	0.0
ENSMUSG00000045336.6	Hsfy2	0.174747222633158	0.0	0.0	0.868705318176708	0.0860975131052245	0.0	0.0	0.0	0.0	0.0	0.0	0.0	0.0	0.0	0.599281757457709
ENSMUSG00000038331.16	Satb2	0.651545866784581	0.861762851347531	0.462492742337117	1.26481856225752	1.18294025666554	4.46181017689024	3.27355168715852	0.389900434462593	0.188446591124602	3.38738512999812	2.94057755705178	4.12563735426534	4.17884522478789	0.059954751894537	0.368680114782468
ENSMUSG00000087022.7	9130024F11Rik	0.0982684259127063	0.270779347078972	0.253142319972218	0.0	0.291256133765209	0.247406548769623	0.0672288279146416	0.0592803900249535	0.0148032155320303	0.251234380918346	0.224602714584538	0.34526433220318	0.178101011221707	0.150709755445121	0.289612625462134
ENSMUSG00000104310.2	Gm4081	0.0	0.0	0.0	0.0	0.0	0.0	0.0	0.0	0.0	0.0	0.0	0.0	0.49254511238847	0.0	0.453863006736198
ENSMUSG00000101429.3	BC055402	0.0106750985849233	0.0	0.0	0.0	0.0	0.0	0.0	0.0618215913931485	0.0	0.0	0.0	0.0	0.0	0.0654876266570307	0.0
ENSMUSG00000101129.2	Gm5254	0.0	0.0	0.0	0.0	0.0	0.0	0.0	0.0	0.0	0.0	0.0	0.0	0.0	0.277702392262107	0.0
ENSMUSG00000097519.5	4930558J18Rik	0.435394681507467	0.159521304470876	0.0899520279358472	0.179013738401477	0.141936625601744	0.124113697579313	0.136168482701012	0.0	0.149915702877635	0.181427923482501	0.122635977332738	0.98660653023615	0.603085214591419	0.0803301960740424	0.246987477833051
ENSMUSG00000038323.4	1700066M21Rik	16.8978329918235	38.877092442461	34.1222196852265	13.7184010406499	16.6341992181979	6.75440122335443	11.478084815667	6.26791629275434	4.39901916496477	2.92247576280468	1.86569694727378	1.90001814014566	1.02609758704483	0.0838686977558202	0.257867142621679
ENSMUSG00000048495.17	Tyw5	5.52049151345682	3.83748722115659	3.67864712536076	3.27286584831019	2.90229565544449	3.02303375173652	3.3619082625926	2.75160021478326	3.56845006208622	7.08708210360509	5.42268224082045	9.60430537891922	10.5317184026425	0.386488941937433	0.297079845577326
ENSMUSG00000025971.7	Maip1	0.117893577327251	0.110728061261095	0.0257098226583163	0.0306991064458486	0.0380324124912644	0.75825269020454	0.970933444916309	2.94230518016428	3.22040026668998	4.60770426131428	4.296306598637	3.8967075638865	4.15608123668637	0.241077260812459	0.317669537845061
ENSMUSG00000134975.1	Gm70699	0.0560189150567921	0.0	0.0	0.0	0.0	0.033185086571733	0.0306595813687989	0.162208266714259	0.0	0.0	0.0	0.0	0.0	0.0	0.528309187068481
ENSMUSG00000102685.2	Gm37373	0.235918919473706	0.109486528317493	0.0720277321842873	0.301019367720976	0.0852402121212464	0.29814652459042	0.0172160309321954	0.288431140925466	0.416990578061042	0.26979768848838	0.631278724001202	0.319278784678128	0.804852344034501	0.192969585519259	0.296657256892294
ENSMUSG00000038305.16	Spats2l	0.357511587293487	0.0638138120525622	0.0377829840011596	0.421075220510575	0.327900788625096	0.0456155654616795	0.0361234764193509	0.483097948760625	0.24525086038475	0.0870926233854563	0.215857215004272	0.0601215271503188	0.215788377079034	0.101224438716607	0.0
ENSMUSG00000091283.2	Gm17234	0.846178573418445	0.0	0.0	0.0	0.0	0.401014681352804	0.246997341741497	0.326692414721702	0.0	0.446627413675035	0.603794480235163	0.0	0.0	0.346065353622549	0.0
ENSMUSG00000054770.17	Kctd18	1.15058891814548	1.5781825192565	1.63151446953531	1.2117545238361	1.41807044016184	2.31844372727541	2.8472950329729	6.67315781715357	5.45602729905524	2.77108905251774	2.28969962611956	2.07086223836664	2.48893540617669	0.167310714400727	0.38581679166629
ENSMUSG00000026039.10	Sgo2a	4.60131789293834	7.76976739460891	9.56777455981639	5.5569369563927	7.07250460443305	10.4619028291389	6.91592556876192	6.32366855908861	6.10043955665851	3.57301930940028	3.6931391984547	5.50962088313694	4.13437039107182	0.329125091557109	0.595262028243993
ENSMUSG00000063558.5	Aox1	0.0	0.0	0.0	0.0	0.0275829086864148	0.0723580000415646	0.0	0.0	0.0122667382101438	0.0	0.0	0.0	0.0173628292399311	0.109275412006936	0.0
ENSMUSG00000124835.1	Gm69795	0.0	0.0	0.0	0.0	0.0	0.0	0.0	0.0	0.0	0.0	0.0	0.0	0.0	0.275167583407787	0.0
ENSMUSG00000064294.13	Aox3	0.059740632397939	0.0145919767585569	0.0	0.137550155313747	0.0	0.0596038694119339	0.0826016988164369	0.0	0.0	0.0331917050401656	0.011217945696582	0.132566923229513	0.214535740217548	0.0578661816948838	0.0
ENSMUSG00000038242.13	Aox4	0.612219313860481	0.469472058329708	0.36099450374682	0.502891196549064	0.690662464919191	0.236593579429316	0.471689790455007	0.142022177756076	0.164659388735735	0.0832119515972498	0.107806777443762	0.0082060904368501	0.0	0.0805950680965061	0.0
ENSMUSG00000089822.2	Gm15759	0.0118793804559058	0.0	0.0	0.0	0.0	0.0	0.0	0.0	0.0	0.0	0.0	0.0	0.0	0.145750866097275	0.0
ENSMUSG00000079554.3	Aox2	0.0498137354605256	0.124480611297958	0.140386056421567	0.104768480584126	0.0415344786839274	0.190674802570108	0.369105020824583	0.332862831149473	0.0554139430148068	0.0	0.0068355408147687	0.0059835779861835	0.0261450331129789	0.235067784820723	0.0
ENSMUSG00000103839.2	Gm37607	0.0	0.0	0.0	0.0922026536715194	0.0	0.339606282441871	0.664435090860847	0.0	0.0	0.0	0.0	0.0	0.0575230598913462	0.413747979016513	0.159016432783288
ENSMUSG00000051223.15	Bzw1	26.3245112115865	27.736587173765	27.3705382300292	32.2023654926041	38.4832187017113	205.283455692762	209.5990167352	335.363386021375	342.115207324533	295.081368551718	228.246190798608	217.102363333343	176.622508642326	7.83739775315376	17.9953925006592
ENSMUSG00000026034.18	Clk1	35.6012673734396	65.8571700215547	65.2059654744222	37.3388603429275	45.8271694619981	11.2633905516414	11.1444034251176	13.7638262202377	11.4567895610348	9.1213342175004	12.3505126393273	17.7199725496361	10.2975968129274	1.63483111470288	2.82101643820476
ENSMUSG00000026035.16	Ppil3	14.6100391860699	0.466370255089057	0.330411065093338	1.04268931967777	1.01944592072949	0.305285782432803	0.778464705129808	0.855546856606697	1.3787430680637	2.9512867487651	3.04294031692196	3.89492300680503	4.37775151918612	0.758746876457921	1.06923820440369
ENSMUSG00000026036.18	Nif3l1	5.50059309980024	1.43434921047378	1.69589448520469	2.30538702601433	3.20345300596587	4.94765573795308	5.89319176057711	9.38658891135465	12.0631590246094	12.7047846198393	10.5086010169933	6.83685408914772	7.84249451105668	0.454347299255574	0.644750900204404
ENSMUSG00000026037.15	Orc2	30.6160000719966	18.3592188370812	15.1499512749	36.1799435973265	43.8126292252751	44.4653229980597	52.0639913960516	47.05951860509	50.4108555883271	30.6246446313268	25.3235715219258	24.4234357031236	26.4250601781626	3.05994628466254	4.325642760597
ENSMUSG00000119442.1	Gm23966	0.0	0.0	0.0	0.0	0.0	0.0	0.0	0.0	0.0	0.0	0.0	0.0	0.0	0.0	3.8981318055193
ENSMUSG00000085054.4	Gm15834	0.171783349098282	0.0135122281162515	0.0533356110341583	0.222900977493452	0.244587220903005	0.124185191644739	0.713901994194778	0.247302645122665	0.20351156657922	0.268936937266687	0.186981516459921	0.0	0.516518451411459	0.125030063244276	0.0
ENSMUSG00000038174.15	Hycc2	12.642563316279	21.7208505876305	17.8891619314431	24.4438569243702	25.9831011279773	22.6855991275843	22.9895222004206	7.63282555178592	7.74187456921005	5.16175325031292	3.99688110383501	3.9948510407494	1.52248839884915	0.270391399956892	0.554239818208542
ENSMUSG00000026032.9	Ndufb3	81.2083011084006	7.59938866143588	6.76909641416318	29.1611737528131	28.1163108065564	16.6880971983148	21.5091630074338	16.7282501287467	21.2357656186301	85.359103501636	65.8671458683447	135.183197514467	174.316320108445	5.15605627782586	15.3064258051584
ENSMUSG00000059647.6	Cbx3-ps7	0.0	0.0	0.0	0.0	0.0	0.189852361220168	0.263105864028986	0.618663896477812	1.44834178051834	0.634340384639904	1.07195396853344	1.3762446164526	0.956685600240044	0.245756555471085	0.0
ENSMUSG00000047528.14	Flacc1	0.0065116215308211	0.0	0.0	0.0	0.0529362801424348	0.0	0.0	0.0125700261651852	0.0	0.0	0.0232319823569085	0.0711774440246928	0.710873903863374	0.359516657120245	0.0
ENSMUSG00000121483.2	Gm70432	0.0	0.0	0.0	0.0	0.0	0.0	0.0	0.0	0.0	0.0975092988920154	0.0	0.0	0.189076423677946	0.0	0.348454555714758
ENSMUSG00000026031.16	Cflar	1.87115291833711	2.19928870829628	2.70983235471826	3.4361481493781	3.71774892487897	2.36580408639596	2.48381571851501	0.347055356560724	0.513258762160798	0.207290961592012	0.245985048332183	0.566934686251415	0.363243434832863	0.342650863986207	0.526766252352123
ENSMUSG00000133141.1	Gm39646	0.100572901506168	0.0291715101031639	0.0	0.0	0.0340670091650007	39.1728345544331	37.3200486064173	3.85864787280164	2.18165229201899	0.0331775528066351	0.358821203338539	1.66864947552732	2.78777546792924	0.154244023445184	0.0
ENSMUSG00000026029.15	Casp8	16.8010369331607	5.25010547402479	5.35584572831646	29.5935141532872	26.1195986733076	1.82935514046782	1.33872046958406	0.0	0.0368468562205842	0.0	0.0	0.214850367801167	0.156463518245767	0.515808435817639	0.144175631935902
ENSMUSG00000102719.2	Gm37760	0.0	0.0	0.0	0.0	0.0	0.0	0.0	0.0666823361473091	0.0	0.0151937816680217	0.0205404353251917	0.0	0.0785644291044005	0.14127322949236	0.0
ENSMUSG00000026028.13	Trak2	0.982751413146253	1.56370488637648	1.28589012847062	2.06430268271923	2.02902491381161	11.2812158703817	11.9321181970075	9.25063126471564	8.73778384337093	3.54042122126899	3.06656267341406	5.59281184888382	5.81137912019404	0.689005963645797	0.823843318942991
ENSMUSG00000136557.1	Gm70794	0.0	0.0	0.0	0.0	0.0	0.0	0.218315576015032	0.962521056526923	0.0	0.0	0.0	0.0	0.0	0.305879636121847	2.82142121662164
ENSMUSG00000026027.14	Stradb	20.9553744704473	49.9195496678987	49.7003859643599	47.5129131211899	44.488682877081	26.2285118746769	35.8415745710754	3.45338255223826	2.04205013112112	0.77211883643049	0.755686182447941	2.86491174091451	2.97357593875209	0.0373918463671552	0.0
ENSMUSG00000072295.8	C2cd6	0.133827058157974	0.0810093718270731	0.0666168868906118	0.159089304420731	0.236510468837928	0.110299700979906	0.0509527472504496	0.713241905648608	0.890536790610515	0.422281587459271	0.0311389864823291	0.0	0.0	0.0535420149796234	0.109748744425882
ENSMUSG00000038079.15	Tmem237	6.33135673318099	8.91367300236839	10.2161192715433	7.84561990162438	8.15205419188019	0.131601301875512	0.790308782030977	0.268027263647775	0.58006421749684	0.390853514520694	0.957713918140551	0.635987466121252	0.47368036656028	0.567842689912261	1.74591922641509
ENSMUSG00000097573.5	G730003C15Rik	0.0476994536640826	0.0	0.0	0.0	0.0258515397416895	0.226053717414868	0.22973523243946	0.515642212249842	0.275922230490466	0.0	0.0	0.119175939804194	0.0	0.117047125642829	0.0
ENSMUSG00000079550.10	Mpp4	0.04383244146416	0.0290599950567551	0.014338240330045	0.0342414782076165	0.0424209748840693	0.0	0.178210173228751	0.139008863614652	0.249025379903932	0.21482970410005	0.513833690480931	0.0	0.0534061256176558	0.192067986153248	0.0
ENSMUSG00000101586.3	Gm29017	0.0	0.0	0.0	0.0	0.0	0.0	0.0	0.0386489894585505	0.217152918835525	0.0	0.0	0.0	0.239063128715484	0.122822651534666	0.0
ENSMUSG00000026024.15	Als2	2.61747436728977	1.80480594088768	1.7276643444692	2.53410196690705	2.25282448149551	16.3885612404587	18.7507813493412	28.6488422330943	36.5897256184631	14.1289033355536	18.7768044766195	3.86912670450655	4.10733486789783	1.0857180934207	1.36163681538622
ENSMUSG00000120458.2	Gm33667	0.281838301316366	0.0754598327521548	0.198570571472761	0.177829088662055	0.146872228238324	0.744891323140306	1.18655585738562	1.1718222039168	1.20183968924581	0.114430030170336	0.270720923817857	0.18619780104947	0.0369811240428925	0.132997665313764	0.408921669794672
ENSMUSG00000026023.17	Cdk15	2.70795144899533	5.8947162529645	4.12031955644715	4.43756991890634	5.04345288575223	1.29587299768628	1.10069976144236	0.0	0.170080502666374	0.0931141849012704	0.0	0.0	0.0601846773414444	0.16233460544879	0.0
ENSMUSG00000127361.1	Gm33724	3.3278398738224	0.895698834677785	0.69638872724909	2.81441223632304	1.25204592980102	1.30270554337372	1.0243105841065	0.158061180639399	0.0140965293634158	0.0308697780411908	0.052165969375867	0.0	0.219480672711586	0.179393835784236	0.0
ENSMUSG00000127402.1	Gm70140	0.0159894914813223	0.0	0.0	0.0	0.0	0.0	0.0	0.0	0.0	0.0	0.0	0.0	0.0	0.196178768792537	0.0
ENSMUSG00000104502.2	Gm37737	0.0	0.0	0.0	0.0738240416912074	0.0	0.063979550301302	0.177331424840049	0.0	0.0	0.0	0.0	0.0	0.0	0.496914353919557	0.0
ENSMUSG00000131032.1	Gm33774	1.29581019071479	0.334092557110268	0.116358856512188	1.01889052714835	0.61966467494193	0.401373050147578	0.57478201777914	0.0490476547571456	0.0	0.0	0.0	0.0264505772181274	0.0	0.103912385001945	0.0
ENSMUSG00000041075.9	Fzd7	0.800222537921815	0.849172875189738	1.05025079395456	0.640373064202283	0.357004515947347	11.1111387644732	16.3436811212357	21.8525411624378	17.7232036909254	0.0257543315917349	0.121860256970086	0.94480854837266	0.865612894631516	10.1174481671609	20.2475778247847
ENSMUSG00000097819.3	Gm26813	0.0061648917531833	0.0572207262575581	0.0	0.0	0.0668233834638821	0.598932065672546	0.634329387265868	0.33321958405217	0.282319646762873	0.0	0.0	0.154028340376985	0.0	0.756384826428989	0.697686261261052
ENSMUSG00000140638.1	ENSMUSG00000140638	0.0	0.0	0.0	0.0	0.0	0.0	0.143088115215764	0.0	0.0	0.0	0.0	0.0850522870893233	0.0	0.13365282622664	0.0
ENSMUSG00000047361.17	Gm973	1.89520958383922	0.935679910128834	1.07106446100734	1.30096700166332	1.49700402436349	0.659290365987761	1.00636553681109	0.046704386057953	0.0388759865230306	0.319252272357063	0.151058721167513	0.182604965023649	0.55026617831875	0.197895869613478	0.0
ENSMUSG00000099811.8	Gm28411	0.0	0.0	0.0	0.0	0.0	0.0	0.0	0.0131427982934018	0.0	0.0	0.0	0.0	0.0	0.125299524587475	0.0
ENSMUSG00000140762.1	Gm71016	0.0	0.0	0.0	0.0	0.0	0.0	0.0	0.0	0.0	0.0	0.0	0.0	0.0	0.116244746032596	0.0
ENSMUSG00000026021.16	Sumo1	67.2884244999182	103.861227221916	91.7585428321455	116.962885752754	124.985719313561	186.022391620987	186.929872598443	304.736670163912	332.091654268292	471.063125210887	403.599963551412	228.378501013961	154.226250719457	5.29299957043505	10.8494246494656
ENSMUSG00002075401.1	Gm55879	0.0	0.0	0.0	0.0	0.0	0.0	0.0	0.0	0.0	0.0	0.0	0.0	0.0	1.59597198376517	9.81412007507213
ENSMUSG00000140874.1	Gm71026	0.0	0.0	0.0	0.0	0.0	5.60729999707094	9.64656776749817	4.09550933683098	3.9335038762417	1.50743619080479	0.145564228937382	0.891950553165523	0.556763786328418	1.00116323704826	0.0
ENSMUSG00000140722.1	Gm71013	0.505280825560978	0.75865530777704	0.680584619967124	0.650127851022569	1.1275996877652	2.46501856100379	3.77401314639427	2.63930000997389	1.14621457038871	0.54907958025282	0.318128274532505	0.0	1.72379755619289	0.547006526693706	0.0
ENSMUSG00000026020.10	Nop58	5.88089126994898	8.21346400441189	10.7596898334836	5.13684398518501	7.03512239264932	18.1044821116268	18.7561855729873	31.2004314038248	31.4056719203172	40.8970885575034	43.1514183214925	47.3095164268704	47.3490389530325	5.75012772734131	13.5699048258689
ENSMUSG00000077345.3	Snord70	0.0	0.0	0.0	0.0	0.0	1.20458049877624	5.00808403255173	15.2105985582303	22.0547493198931	9.39115420018617	17.2301198804272	17.0671589425909	15.6085847684484	6.23713189057651	0.0
ENSMUSG00000089093.5	Snord11	0.0	0.0	0.0	0.0	0.0	0.0	0.0	0.0	0.0	2.77901501842244	1.40885378721538	0.0	0.0	0.0	9.93095483787061
ENSMUSG00000119961.2	B430105G09Rik	0.0283687834748797	0.0	0.0	0.0	0.0	0.0672216185975194	0.310529050553774	0.164289193804884	0.205127559421713	0.0	0.101213357388148	0.0	0.580691415375245	0.522094747735879	0.0
ENSMUSG00000067336.7	Bmpr2	2.0031606119508	3.10735224098458	3.77309482690554	3.82614863955527	4.00869791207514	3.68307035226117	5.03686132314268	2.38328199368275	1.37226417133869	0.73667155607072	0.359754022737754	1.374874028122	0.675420140168359	0.505425148614949	0.649435738716334
ENSMUSG00000104052.2	Gm38125	0.0	0.0	0.0	0.0	0.0	0.0	0.0	0.0	0.0155029021300393	0.0169747863254425	0.137689026324714	0.0	0.0438868487769055	0.0789165902385335	0.242641130419177
ENSMUSG00000103131.2	Gm37977	0.0	0.0	0.0	0.0	0.0	0.0	0.0	0.0	0.0	0.0	0.0	0.0	0.0	0.376304073841995	0.0
ENSMUSG00000041040.13	Fam117b	6.000059968385	10.1147229317004	9.71034609387167	8.26063684286947	9.18997060048589	12.3055581488154	13.5937307921522	2.67603959501164	2.03983741137694	1.36892221277846	1.03895719616871	1.67208829644275	1.67647762327779	0.762957800195008	1.65924595233558
ENSMUSG00000103696.2	Gm37531	0.0081674853993236	0.0	0.0	0.0	0.0	0.280623877969755	0.554295788890613	0.796208438514104	0.541356189061704	0.290988276167225	0.48080550300536	0.363486616402792	0.153251417086335	0.400835068868075	0.0
ENSMUSG00000124541.1	Gm69708	0.0	0.0	0.0	0.0	0.0	6.90090054135434	10.6408518741895	2.67525777577735	1.59751703747636	0.424045888369636	0.214974964806706	0.0	0.0	0.0	0.75767502850239
ENSMUSG00000100901.2	Gm18829	0.0	0.0	0.0	0.0	0.0	0.129221335873653	0.477548497966297	0.0	0.328600354642879	0.0	0.267525873281342	0.170314320879237	0.0930228027712708	0.58545211488303	0.0
ENSMUSG00000026018.13	Ica1l	4.87189894100617	2.72083698676179	3.11981209660807	3.1833930210825	2.34951689982442	3.15021640148595	4.36571029648694	2.23959564764905	4.89602258053639	0.174337013851744	0.486101904177375	0.341701850931303	0.394391673885365	0.253281588162881	0.15575059865219
ENSMUSG00000026019.16	Wdr12	4.02685211598007	1.09879110710959	1.51631179169789	1.56781145503811	1.4335614026494	3.41438871365797	4.96870637474664	7.02358176676354	8.78285116858701	18.3156964727345	14.2085055137586	9.0725712171904	9.24481700665733	0.805662143205586	1.77934799353566
ENSMUSG00000026017.14	Carf	0.229383353336469	0.0352494925269391	0.236533194293994	0.29074206980538	0.17289293831778	0.320363632686145	0.389100985149138	0.419341668375804	0.179408525014129	0.934101840017929	0.357705818338122	0.327355192762287	0.414599123706811	0.0372762570914444	0.171917333182894
ENSMUSG00000082609.2	Gm15464	0.0	0.0	0.0	0.0	0.0	0.0	0.449294468504254	2.17896008086617	0.494654083740835	1.08323555242452	0.640685248942493	0.400594298819783	1.05022960158934	0.629501710533824	0.0
ENSMUSG00000073664.12	Nbeal1	0.616573928761446	1.03379519825427	1.26762325363364	0.935383132233167	0.720578152648036	0.976463675654378	1.13024232775238	0.842018943383131	0.813324293977516	1.06290655639391	0.79614282437768	0.801329448628919	0.657835177236389	0.295727026280455	0.630614410083834
ENSMUSG00000049439.14	Cyp20a1	5.31071444818421	5.07290774162342	2.9681349200456	7.14116812737388	9.69896394350718	10.7274058591805	15.2900646651455	11.7643567716056	6.24852404907441	13.3516718929718	9.12858368164226	4.84887330148869	10.8905042457022	0.890141854462199	0.729833951339572
ENSMUSG00000103822.2	6030460B20Rik	0.0	0.0	0.0	0.0	0.0	0.0	0.0	0.0	0.0	0.0	0.372853554272501	0.88123173069297	0.855669108289232	0.256441623100263	0.0
ENSMUSG00000026782.16	Abi2	0.960329644460504	0.306326466094431	0.248939578657763	1.13237766864284	0.778596450012551	0.901637597966131	1.62070502032791	0.899427085831023	0.149733754015428	1.20913014438443	0.595666613534116	3.38723744958753	3.5941341063248	2.04844115673476	3.6129471656446
ENSMUSG00000026014.16	Raph1	0.606291750214255	1.21410151437509	1.22525153087495	1.40403257435199	1.19859431845579	1.02763680271734	0.840788687547795	0.279059732014531	0.390030570224473	0.40143738264947	0.500363721871791	1.55826843674482	1.4684923273467	0.89344221454314	2.31970981382205
ENSMUSG00000084400.2	Gm11576	0.0	0.0	0.0	0.0	0.0	0.0	0.0	0.0	0.0	0.0	0.0	0.0	0.0	0.650636060527766	0.0
ENSMUSG00000141859.1	Gm51626	12.2428568073973	0.646195209575355	0.661284459102384	1.97403559242394	2.04031830496747	0.415479141252345	0.135479885208955	0.199103586086609	0.0745787931759445	1.49709064658485	1.08555338455215	0.0	0.0	0.126546286026156	0.0
ENSMUSG00000141895.1	ENSMUSG00000141895	0.0073539962483101	0.0	0.0	0.0201070469388423	0.0	0.0	0.0402489848531206	0.0	0.0	0.126150831398292	0.0393560751998975	0.0114836144191105	0.0	0.0451139403458727	0.0
ENSMUSG00000120763.2	Gm57165	0.0317722222969378	0.0	0.0	0.0	0.0	0.0376431405867574	0.139113445348659	0.0	0.421184448817403	0.0	0.0	0.0124034585338597	0.0	0.097455185790258	0.0
ENSMUSG00000101188.2	Eif4a-ps4	46.4419112203239	58.6430700245317	50.8849316650887	44.3784316828558	45.902274129814	24.435775832318	27.1867418909951	39.1480151832795	39.470999774888	97.93632237337	94.3770100217383	225.473613073796	173.676474963212	1.55928297264413	6.84893437094525
ENSMUSG00000120928.1	Gm57147	5.99687233048643	5.65309255533092	3.43291496444434	3.07433339720842	7.61744098998766	11.5455978314909	9.84640250467798	16.2792491403695	15.3573325066487	38.0819261422804	23.401300194425	69.6477321768401	74.1628236738142	16.0949717006826	38.88221300929
ENSMUSG00000085965.4	2310016D23Rik	0.0	0.0	0.0	0.0	0.0	0.0	0.0	0.0	0.0	0.0	0.0	0.0	0.0	0.0762121452921568	0.0
ENSMUSG00000083355.2	Gm11581	0.0	0.0	0.0	0.0	0.157074362047801	0.0	0.0	0.0	0.0	0.0	0.0	0.0	0.0	0.355590088125922	1.09331612893988
ENSMUSG00000122950.1	Gm69518	0.0	0.0	0.0	0.0	0.0	0.0	0.0	0.0	0.0	0.0	0.0	0.0447875856786839	0.0	0.351900437406068	0.0
ENSMUSG00000122820.1	Gm69478	0.0	0.0	0.0	0.0	0.0	0.0	0.0	0.0	0.0	0.0	0.0	0.0	0.0	0.199908073415914	0.0
ENSMUSG00000122908.1	Gm69509	0.0	0.0	0.0	0.0	0.0	0.0	0.0	0.0	0.0	0.0	0.0	0.0	0.0	0.0749489605635575	0.0
ENSMUSG00000102549.2	Gm38137	0.0	0.0	0.0	0.0	0.0	0.0	0.0	0.0	0.0	0.0	0.0	0.0	0.0	0.193658270692419	0.0
ENSMUSG00000126907.1	Gm34649	0.106805908133007	0.172407177728569	0.0850659315003007	0.279328345903439	0.151005130082914	0.407134043003015	0.111828279881283	0.0	0.0	0.0	0.0497033675456077	0.0	0.0	0.17092518095763	0.0
ENSMUSG00000102561.2	Gm37039	0.0	0.0	0.0	0.0	0.0	0.0	0.0	0.0	0.0	0.0	0.0	0.0	0.0	0.436724727951836	0.0
ENSMUSG00000123605.1	Gm69593	0.0	0.0	0.0	0.0	0.118896565716739	0.0	0.0960545217883599	0.0	0.0	0.0	0.0	0.0	0.0	0.269161941706427	0.0
ENSMUSG00000126741.1	Gm70078	0.0	0.0	0.0	0.0	0.0	0.0	0.0	0.0	0.0	0.0	0.0	0.0	0.0	0.244869347689601	0.0
ENSMUSG00000085447.3	9530026F06Rik	0.0	0.0	0.0	0.0	0.0559774583103561	0.0	0.0	0.0	0.0	0.0	0.0	0.0	0.0	0.0	0.389631109939809
ENSMUSG00000130186.1	Gm70436	0.447927364237426	1.6958350473512	0.431859238597475	0.515666440469926	0.958270828164759	1.00552935025778	0.98061631198863	0.0	0.0	0.0	0.0	0.0	0.0	0.144624326887035	0.0
ENSMUSG00000100965.2	Gm28449	0.786645061138412	3.04225412676671	0.60042089793147	1.43387881767033	1.18426618816672	1.76044916767792	1.53079775435046	0.0	0.105333947674061	0.0	0.0	0.0	0.0	0.804294181541734	0.0
ENSMUSG00000086009.3	4930587A21Rik	0.0091415736745219	0.0424247096084872	0.0	0.0	0.0	0.0	0.0	0.0	0.0	0.0	0.0	0.0	0.0	0.056080040768929	0.0
ENSMUSG00000052062.15	Pard3b	0.164762391730368	0.14824618553301	0.207885407829386	0.23903431061698	0.177680445200959	0.211142730930481	0.018403208006285	0.0259638463358741	0.0	0.0	0.0179949392725754	0.0	0.0	0.19596249933709	0.0317114044849514
ENSMUSG00000103656.2	Gm37205	0.0	0.0	0.0	0.0	0.0	0.0	0.0	0.0	0.0	0.0	0.0	0.0	0.0	0.0991649258918415	0.609795472500827
ENSMUSG00000104402.2	Gm38012	0.0	0.0	0.0	0.0	0.0	0.0	0.0	0.0	0.0	0.0	0.0	0.0	0.0	0.0895725444833537	0.0
ENSMUSG00000085842.9	Pard3bos1	0.0	0.0	0.0	0.0	0.0	0.0888122910114684	0.0	0.0	0.0	0.0	0.0	0.0	0.0	0.0	0.176737331860409
ENSMUSG00000103002.2	Gm38075	0.0	0.0	0.0	0.0	0.0	0.0	0.0	0.0	0.0	0.0	0.0	0.0	0.0	0.294907866565303	0.0
ENSMUSG00000127587.1	Gm70181	1.60724444822404	2.18625480354614	3.55336812109151	1.1112461012466	1.65203649206416	3.76469143351872	2.91196866053133	0.0	0.13358139730094	0.0	0.0	0.0	0.0	0.339994031629171	0.0
ENSMUSG00000102359.2	Gm38351	0.0	0.0	0.0	0.0	0.0	0.0	0.0	0.0	0.0	0.0	0.0	0.0	0.0	0.107750292787958	0.0
ENSMUSG00000081950.2	Gm11600	0.0	0.0	0.0	0.0	0.0	0.0	0.0	0.0	0.0	0.0	0.0	0.0	0.0	0.565240077583496	0.0
ENSMUSG00000025969.16	Nrp2	0.0578886563315934	0.0303317686117427	0.0342073945114366	0.0816914577201133	0.0	0.0265491901858299	0.0694979853641841	0.0	0.0	0.0936351116661504	0.259832517419219	0.676511148920583	0.273938878655846	0.148923242869491	0.211332597461864
ENSMUSG00000130211.1	4930487H11Rik	0.0	0.0	0.0	0.0	0.0	0.0	0.0	0.189583162947309	0.0	0.0	0.0	0.0	0.335047341439677	0.100412745092553	0.0
ENSMUSG00000140686.1	Gm71009	0.0	0.0	0.0	0.0	0.0	0.0	0.0	0.0	0.0	0.0	0.0	0.0	0.0	0.101010885048428	0.0
ENSMUSG00000100426.4	Gm4208	0.0792394507451655	0.0919346823394566	0.129601985476207	0.0619010904992054	0.138038091141829	0.053646533603037	0.0	0.0	0.0	0.0	0.0	0.0	0.0	0.173608419017199	0.0
ENSMUSG00000127142.1	Gm35252	0.0	0.0	0.0	0.0	0.0	0.0	0.0409572580214327	0.0	0.0	0.0	0.0	0.0	0.0957379353394678	0.114769558900202	0.0
ENSMUSG00000040865.17	Ino80d	1.95836522623949	5.43980341454617	6.8931780578983	5.86850009065141	6.72043392013864	3.99145296395253	6.2224640532814	6.40725697627967	6.73964100421273	4.48488151689445	5.17251284606966	3.72879722862024	2.17039764369287	1.38239100158918	2.46568578059956
ENSMUSG00000084799.10	Ino80dos	0.0245765868693527	0.0316823204936189	0.0500227174369513	0.0447976464399349	0.0221995069602011	0.498239365355768	0.765209843123077	1.37056437426673	1.36900312729064	1.87372462343622	1.76341590358299	1.40291111332048	3.25130662800416	0.301535828002063	0.360545902980237
ENSMUSG00000124989.1	Gm69878	0.0	0.0	0.0	0.0	0.0	7.5850178418958	9.90088680361931	8.50354758106953	11.1835835971392	5.73517840455308	3.61474836241715	3.39350718899287	2.6048855501129	0.360312400053225	0.0
ENSMUSG00000025968.17	Ndufs1	4.87338581408207	1.92914378265217	1.72834489491132	2.1534781550567	2.43815890933548	2.57265680480043	2.99353691450244	5.42176350434173	8.648065608493	12.9406693654044	11.7865620823084	16.5652529776788	15.3663293407412	1.44280920125196	1.59907286654805
ENSMUSG00000025967.17	Eef1b2	26.270658724232	16.3949301712541	15.958580406395	28.7504406535146	24.7079460357704	27.9586844558971	29.2151421340748	34.5784739200804	51.3623638058069	143.247687649844	155.392343942817	260.07524826466	364.484906970804	22.4488713277237	43.9833047203321
ENSMUSG00000046856.14	Cmklr2	164.929605943404	60.3787498314477	45.5638314902221	165.979515734863	132.211837840804	5.89911447387474	5.46956613491026	0.222332337796714	0.491136411470643	0.163667951806129	0.395111238401749	0.581054326701579	1.23922324316808	0.326100044759709	0.0
ENSMUSG00000086730.4	Platr12	0.04593574307991	0.0213181081310616	0.0420735319697167	0.083730633077273	0.0580898883601514	0.17415621669054	0.160902298234594	0.0059116201159076	0.0147622150735563	0.0646551063696122	0.163888267727589	0.569064699963103	0.929828677638492	0.225438502069031	0.115524194208715
ENSMUSG00000087561.9	Gm11608	0.0	0.0	0.0	0.0	0.0	0.0	0.0	0.0	0.0	0.0	0.0	0.136722027343794	0.0779220103778626	0.0467060143295022	0.0
ENSMUSG00000027520.17	Zdbf2	0.0122280011873514	0.0243207297281611	0.0319996813179897	0.0	0.0094673938101329	0.0372535954870762	0.24092923420681	0.0101163935990921	0.050524348706604	0.31348711954398	0.140228752025545	0.684677965725933	0.262218634496408	1.52171434110479	3.29488982692603
ENSMUSG00000025964.16	Adam23	0.0493962511167	0.0	0.0	0.0135057553236385	0.0301175418602293	0.0087785645328809	0.0	0.0	0.0	0.0065180449418519	0.0	0.0173552832425525	0.0042129610234824	0.363632417142005	0.419266312471669
ENSMUSG00000115378.2	Fam237a	0.0	0.0	0.0	0.0	0.0	0.0	0.0	0.0	0.0	0.0	0.0	0.0	0.0	0.491068302696974	0.0
ENSMUSG00000069085.6	Dytn	0.0	0.0	0.0	0.0787392350904755	0.0	0.0	0.0	0.0	0.0	0.0380005309372432	0.0	0.0	0.0	0.0883331392609729	0.0
ENSMUSG00000025962.16	Fastkd2	6.73607899875673	7.61870635598803	7.9664903882874	5.90926697484876	6.3668473236253	6.92351767694376	6.5614740795405	8.14797100777495	5.4179277339138	7.50234686141457	8.49006525406551	11.7181574181207	11.1884114497485	0.485068958116946	0.71019939245797
ENSMUSG00000025961.3	4933402D24Rik	0.0	0.0	0.0	0.0	0.0	0.0	0.0	0.0	0.0	0.0	0.0	0.0	0.0	0.0688967082884912	0.0
ENSMUSG00000080817.2	Gm13751	0.0	0.0	0.0	0.0	0.0	0.0	0.0	0.0	0.0	0.0	0.0	0.0	0.0	0.360791538883083	0.0
ENSMUSG00000025959.14	Klf7	4.8763308112868	10.5010835021176	11.470985503194	8.70008750089358	8.65214885602402	3.3768549857466	2.69118048205174	0.661500912062243	0.209761072529627	0.0287095389924345	0.130991693904173	0.169874448693963	0.482469270504247	1.6517161780081	1.64152051433995
ENSMUSG00000101895.3	Gm28981	0.0	0.0	0.0	0.0	0.0	0.0	0.0	0.0129005164270079	0.0	0.0529096241041443	0.0476855920725665	0.0208710961367575	0.0	0.286975923342482	0.0
ENSMUSG00000141732.1	Gm71080	0.0	0.0	0.0	0.0	0.0	0.0	0.0	0.0	0.0	0.0	0.0	0.0	0.0	0.254040484307189	0.0
ENSMUSG00000129509.1	Gm36148	0.0	0.0	0.0	0.0	0.0	0.0	0.0	0.0	0.0	0.0	0.0	0.0	0.0	0.0780988017386524	0.0
ENSMUSG00000143048.1	Gm71161	0.0	0.0	0.0	0.0	0.144047762310664	0.125959739655688	0.0	0.307844775410834	0.640612710613882	0.140286815833825	0.0948266972164198	0.581054326701579	0.0	0.652200089519419	0.0
ENSMUSG00000025958.15	Creb1	0.448963558034388	0.0896161017694052	0.17686681668073	0.439978825098958	0.283441383559915	1.29644488261538	1.75439648760763	2.03778217218539	3.12222943574992	2.13613270554477	1.36353917697312	1.64338695074265	1.89948745411405	1.76704364233641	2.67099469369595
ENSMUSG00000025956.11	Mettl21a	0.272278957933691	0.0683030765676742	0.0	0.0804817173312464	0.0797655495790166	1.86579698221431	4.15645975946224	5.36971439199145	6.3674984794622	2.46643362866311	2.52046521133773	2.585532920336	2.10884706022963	0.677159493943623	0.555208124047342
ENSMUSG00000101832.3	Gm28982	0.0791887796550356	0.0	0.0	0.216515273572422	0.0	0.0938213996361081	0.216703128833184	0.191082403119826	0.334013287969136	0.0	0.0	0.0	0.945551390031342	0.121448181396633	0.0
ENSMUSG00000087213.5	2810408I11Rik	0.952692849520109	3.61356945573699	4.13921754619276	2.70500585570451	3.70697229581798	5.2384780762854	4.18469840407549	0.436191363631001	0.147194083189934	0.0483507169733813	0.294143458474131	0.877346873062801	1.10422511226665	0.374641310742997	0.0
ENSMUSG00000070871.11	Ccnyl1	5.38119951111122	10.2150255077454	11.9556031574225	2.97410917959109	2.44481063255044	3.91174969264054	5.02885444279476	2.45800751230811	2.72972193911582	0.303954767639954	0.799002726545759	2.54787710716367	1.98645135049842	0.902814012806974	2.65515111984735
ENSMUSG00000142007.1	Gm71098	0.0	0.0	0.0	0.0	0.0	0.128903448208527	0.198489048713954	0.175021766531238	0.0	0.0	0.0	0.0141579452883416	0.0	0.0	0.684051009742625
ENSMUSG00000045005.10	Fzd5	0.0607600676290246	0.014840979398833	0.0	0.0	0.0606604604264141	2.5081926697946	2.55534198527646	1.14204550087336	0.840142957341312	0.371339100075536	0.171140590204037	3.47559437115728	2.09468787637312	1.21630836651373	1.80954491622805
ENSMUSG00000102140.2	Gm38058	0.0	0.0	0.0	0.0553680312684055	0.0274376690115551	0.0	0.0110832140525031	0.0	0.0	0.0267212982540619	0.0	0.0	0.0	0.0621142942399447	0.0
ENSMUSG00000142121.1	Gm71108	0.367399312344294	0.668193938874042	0.181896706692605	0.217195833480373	0.322894669714789	0.0	0.065215283764706	0.191683021360436	0.0	0.0524107008413751	0.106280842502103	0.139551440064835	0.0677516776358335	0.121829922424822	0.374584735689776
ENSMUSG00000051344.14	Plekhm3	1.43157412051083	2.75334073391435	3.39393671560347	2.36953474792623	2.35393643924644	4.0543327244545	5.05791571446767	4.80780193151469	6.43726319503122	6.20946108227675	4.90525193710078	1.54301250219151	1.32632237570919	0.186325819915812	0.458309791986703
ENSMUSG00000084416.4	Rpl10a-ps1	1.62300673164541	0.0	0.0	0.369797493242195	0.183253422389102	18.908598471616	23.1694081363262	51.2384250041601	48.3276661638891	120.644945570413	124.073918545041	133.161710128356	174.53054890041	3.3188408225086	5.10214193505279
ENSMUSG00000025955.14	Akr1cl	2.88961907704153	1.88963325542341	2.81508814440001	2.18346574056903	2.79046765211744	2.34047501045191	2.73745117547098	0.436107336861409	0.0506523901383464	0.0831921815921186	0.0	0.71376024817512	2.43764387133763	0.0322303679306342	0.0
ENSMUSG00000067299.12	Crygd	0.0	0.0499150644664059	0.0	0.0	0.0	0.0	0.0941857567730222	0.0	0.0	0.0	0.0	32.3814244456884	61.5714131000516	0.131962664027275	0.0
ENSMUSG00000073658.5	Crygb	0.0697585700904375	0.0809348363903237	0.0	0.381463029306617	0.0	0.165297323964563	0.2290763989653	0.0	0.0	0.0	0.0	2.5598860287673	3.68877962850555	0.427942014574256	0.0
ENSMUSG00000044816.11	D630023F18Rik	0.936941034574264	0.769594094810128	1.51887501239007	1.6322670005426	1.37058718275044	2.51484972522913	1.70629134767354	0.0640237103216633	0.0399692369876828	0.371994136324263	0.207075622267877	0.33663739876824	0.820323696429515	0.0508652488264114	0.0
ENSMUSG00000133455.1	Gm36358	0.0	0.0	0.0	0.0	0.203131759733004	0.0888122910114684	0.1641067084113	0.0	0.0	0.0	0.133721715396714	0.0	0.25573387473729	0.459856334305217	0.0
ENSMUSG00000025950.17	Idh1	19.9428196787994	16.6844930821329	19.0773935537634	23.4778036074076	21.603733400258	3.27140763029252	2.51578959700903	3.31211797338446	11.6369113682643	44.1222539644515	50.4096121598089	225.343993511047	169.069531513886	0.636430545673226	1.50523314034849
ENSMUSG00000025949.17	Pikfyve	1.46072506720059	1.99257008789303	2.44070943948066	2.06459840378871	2.51411371150468	2.86939840638167	3.65398180849167	2.90199772875965	1.4482362327336	1.34271081156614	1.4045269758341	1.94306689248268	2.40724768300025	0.579039338235553	0.673057269215946
ENSMUSG00000025946.14	Pth2r	0.0770802480511302	0.0	0.117665753041566	0.327833641375439	0.0	0.263822723492627	0.0	0.0	0.0	0.0	0.0	0.0	0.0	0.315238463098464	0.0
ENSMUSG00000099819.2	Gm28728	0.0	0.0	0.0	0.0	0.0	0.0	0.0	0.0	0.0	0.0	0.0	0.0852622927364574	0.0	0.0	2.05975359600279
ENSMUSG00000140040.1	Gm70982	0.0	0.0	0.0	0.0	0.0	0.0	0.0	0.0	0.0	0.0	0.0	0.0	0.0	1.21393842165583	0.0
ENSMUSG00000141640.1	Gm71075	0.0	0.0	0.0	0.0	0.0	0.0	0.0	0.0	0.0	0.0	0.0	0.0	0.0	0.104111756423668	0.0
ENSMUSG00000133205.1	Gm70604	0.0	0.0	0.0	0.0	0.0	0.0	0.0	0.0	0.0	0.0	0.0	0.0	0.0	0.136751631673427	0.0
ENSMUSG00000081623.2	Gm8809	0.0	0.0	0.0	0.0	0.0	0.0	0.0	0.0	0.0	0.0	0.0	0.0	0.0	0.0	0.56137295180426
ENSMUSG00000015222.19	Map2	0.580518815171662	0.511380684766669	0.572326337199383	1.48435850866674	0.943138192902296	0.729182586203178	0.847259719653866	0.0752276650979644	0.116599610526902	0.102845171744	0.0479434930019818	0.0	0.0	0.387451876223981	0.481581305336701
ENSMUSG00000073656.5	Gm10558	0.0532533816223208	0.0	0.0	0.0	0.0	0.0	0.0	0.0	0.0	0.0	0.0	0.0	0.0	0.163344513690595	0.0
ENSMUSG00000127476.1	Gm70154	0.0	0.0	0.0	0.0	0.0	0.0	0.0	0.0	0.0	0.0	0.0	0.0	0.0	1.23325107836399	0.0
ENSMUSG00000055567.19	Unc80	1.95763584053656	0.451765071506141	0.666949337113016	1.93645707085169	1.19224613086966	0.486759079886773	0.600738629993669	0.0177557610496925	0.0036949031211837	0.0	0.0054693803871099	0.0095753840022919	0.0209196514516466	0.347960616217778	0.520471532577482
ENSMUSG00000026005.16	Rpe	43.1187738459104	60.147764922768	56.2797350499251	58.3448499826139	55.7659649355032	23.7336796956121	32.7667800236651	27.6037774587468	14.1936563978892	19.4406071494332	21.6310875726779	78.4911574938275	80.2883605738418	0.871555532412715	1.60783849607671
ENSMUSG00000026004.16	Kansl1l	0.391564986915202	0.477398941901387	0.410311640033001	0.580666411957732	0.323718380606918	0.817755428641012	0.740992025224491	0.518864423381526	0.639843667743998	0.0613018018769656	0.29005813266199	3.42514136809924	9.06792255868067	0.305351782608131	1.00144082398695
ENSMUSG00000136785.1	Gm70806	0.0	0.0	0.0	0.286210130864373	0.07091582144525	0.124021897507139	0.458333528817358	0.303108701942975	0.0	0.0	0.0466839124757759	3.2283633800035	9.19582696318647	0.481624681491263	0.0
ENSMUSG00000102559.2	Gm37570	0.0142391929933475	0.0330410085456956	0.0	0.0	0.0	0.10122199297508	0.467593164661945	0.522259090973865	0.0	0.0	0.0	0.544761815632646	3.95909960294353	0.0873519759304824	0.402865521433257
ENSMUSG00000103706.2	6820402A03Rik	0.0	0.0	0.0	0.091125682208137	0.0	0.0	0.0	0.0965059733013618	0.100412542432319	0.0	0.0	0.429363429699606	0.397958139662776	0.204457601537361	0.0
ENSMUSG00000103756.2	Gm37285	0.174733275213361	0.0	0.0	0.0	0.0	0.0	0.680055894382208	0.0749566441737823	0.0	0.0	0.0	0.212220017478364	1.98704547096139	0.595511934240734	0.732397020527771
ENSMUSG00000121280.1	Gm57189	0.0089910415607516	0.0	0.0	0.0	0.0	0.0	0.0492086592613676	0.121494068712658	0.0	0.0	0.0	0.266758830090279	0.0	0.22062633644243	0.169587356450728
ENSMUSG00000103553.2	Gm38218	0.0	0.0	0.0	0.0515776414118992	0.0	0.0	0.0	0.364152773358661	0.0	0.0	0.0841286117339105	0.184107637866631	0.0	0.231448272331054	0.0
ENSMUSG00000026003.6	Acadl	2.05142384522313	2.04738897841258	2.2224057974308	2.5933778316601	1.46447360944667	1.46352024689223	1.52115869118404	8.28207363858402	3.00388252374438	136.511316291484	130.99459273209	120.919578906524	95.4965133937938	0.811915921915446	2.49635971984378
ENSMUSG00000061816.16	Myl1	0.0	0.0	0.0	0.0	0.0	0.0	0.0466841648807458	0.0	0.0	0.0844155960272968	0.0	0.0	0.0	0.196226063577684	0.0
ENSMUSG00000026000.17	Lancl1	39.5451809759902	6.45240394175645	6.41889571342445	12.9856951878006	13.0535020160641	6.11566379267228	6.09464051287659	2.73057672857488	0.908637675972574	2.67859308565706	2.98316526822292	4.69942699598131	5.55120996488239	0.336030819836903	0.0
ENSMUSG00000120337.2	Gm57111	0.0	0.0	0.0	0.0	0.0	0.0	0.0	0.0	0.0	0.0	0.0	0.0	0.0	0.121122873767892	0.0
ENSMUSG00000025991.9	Cps1	1.488827462247	2.17998091090293	2.06005797191273	2.13330881520061	1.15424914418943	0.735759069729573	0.897638584172338	0.18442977723983	0.0	0.0	0.0	0.0	0.0	0.0976832537318014	0.0
ENSMUSG00000086204.2	Gm15668	40.5087399182692	89.3809476203547	76.4760289424296	57.2515242966865	76.4515439378604	63.1418711449235	61.9067142725901	4.02952767971389	1.96530153108684	0.516454118467887	0.0	0.101862031145325	0.111270638713128	0.400169966430794	0.0
ENSMUSG00000082473.2	Kif22-ps	0.0	0.0	0.0	0.0	0.0	0.0	0.0	0.0	0.0	0.0	0.0	0.0	0.0	0.0	0.420463813700167
ENSMUSG00000104395.2	Gm37957	0.0	0.0	0.0	0.0	0.0	0.0	0.0	0.0	0.0	0.0	0.0	0.0	0.0	0.117809482084272	0.0
ENSMUSG00000062209.16	Erbb4	0.11097004747531	0.137055333626738	0.163935235048333	0.176173860398507	0.22310788988886	0.0508936479450584	0.125387885665938	0.0	0.0	0.0	0.0	0.0	0.0122123015859977	0.0768598405779259	0.0
ENSMUSG00000103642.2	Gm37769	0.0	0.0	0.0	0.0	0.0	0.0	0.0	0.0	0.0	0.0	0.0	0.0	0.0	0.34358198046443	0.0
ENSMUSG00000103809.2	Gm37061	0.0	0.0	0.0	0.0	0.0	0.0	0.0	0.0	0.0	0.0	0.0	0.0	0.0	0.250985418353449	0.0
ENSMUSG00000100354.2	Gm29113	0.0	0.0	0.0	0.0	0.0	0.0	0.0	0.0	0.0	0.0	0.0	0.0	0.0	0.158109112610768	0.0
ENSMUSG00000101156.2	Gm29114	0.0	0.0	0.0	0.0	0.0	0.0	0.0	0.0	0.0	0.0	0.0	0.0137684324394997	0.0	0.324539757464209	0.0
ENSMUSG00000025997.14	Ikzf2	0.243737513130939	0.402088560294785	0.183130183455891	0.322796623525026	0.366364824559354	0.324872653247841	0.437716808149488	0.272013937433541	0.0734335348634461	0.0301520616827028	0.0033968747129967	0.0683904466408422	0.142918526396712	0.0934522473917432	0.143666616099394
ENSMUSG00000132091.1	Gm29822	0.0381760323153538	0.0	0.0	0.0	0.0	0.0	0.0208940349509423	0.0	0.0	0.0	0.0	0.0	0.0	0.23419528462674	0.0
ENSMUSG00000053153.15	Spag16	2.92274382709784	3.1634225569487	3.47351715207822	4.86269489043965	3.80947127766582	6.91013195054932	5.03153011884645	0.290307393172764	0.378230473256594	0.051767577220761	0.0	0.0102102982135616	0.0	0.120334966250774	0.246658842809323
ENSMUSG00000103052.2	Gm38272	0.0	0.0	0.0	0.0	0.0	0.0	0.121028697453334	0.0	0.0	0.0	0.0	0.0863280713956632	0.0	0.113048015516699	0.347583419325471
ENSMUSG00000104287.2	Gm37456	0.0	0.0	0.0	0.0	0.0	0.0	0.0	0.0	0.0	0.0	0.0	0.0	0.0	0.0232409831454581	0.0
ENSMUSG00000045648.16	Vwc2l	0.483165874461743	0.213552602508374	0.197563385585462	0.314537079698785	0.36629234603955	0.0613334978893091	0.182589789369056	0.0	0.0	0.0	0.0	0.0	0.0	0.105858461662145	0.0
ENSMUSG00000136036.1	Gm29906	0.021818911414572	0.0	0.0	0.0	0.0	0.0	0.0477666294833087	0.0	0.0	0.0	0.0389224529275093	0.0	0.0	0.100387976285179	0.0
ENSMUSG00000026196.8	Bard1	2.6923800263585	5.1684451625261	6.44240270761599	5.94041543040731	5.34750908397673	2.43523647221233	4.46559321934194	7.88279912626482	4.94468337155228	3.48567743431038	2.80227217333386	5.88843180044637	4.62594064101126	1.77392892346402	3.16934165704088
ENSMUSG00000050296.15	Abca12	1.47841248321732	1.66329615142513	1.43617694521425	1.42090341507931	1.66320301248164	0.353857723505986	0.120963311879345	0.0461240506288158	0.0	0.0394106667928628	0.0	0.0	0.0050946443170921	0.100772137008403	0.0281672138837497
ENSMUSG00000137262.1	Gm70836	0.0489235989351077	0.340570926580522	0.0	0.133765243683847	0.0	0.173891322002543	0.214210083988201	0.0	0.0	0.0645567648084858	0.261822385234717	0.076396523358994	0.0	0.300127474823095	0.0
ENSMUSG00000026192.14	Atic	0.969281571889047	3.03313561930264	4.55307275277993	2.98334185562542	2.95679454399087	1.43712412292947	2.23717416958197	2.66765392856951	2.02249094420685	8.5657003924124	8.55157487273075	7.61546568454667	6.40567718048909	5.77627931506742	10.5515617839066
ENSMUSG00000026193.16	Fn1	1.86786406943312	1.08465840899032	0.858008399970876	1.29357916442231	1.40001850835237	0.538118117553441	0.99433076213265	0.10594321410801	0.506306076599172	0.629291719190909	0.604293982158621	66.6598992373804	42.0690431063341	4.52772539681774	7.99575721991328
ENSMUSG00000073652.12	Apol7d	0.114906026669305	0.0	0.0181456712867063	0.0650011361531255	0.0644227225815118	0.0281665929206771	0.0173486754994924	0.00382438710419	0.028650229809931	0.0	0.0	0.241304051921223	0.22979849163367	0.194456360680938	0.0
ENSMUSG00000134867.1	Gm30308	0.0409761582186573	0.0950821858025916	0.0	0.298761656059784	0.148051560521893	0.0	0.0	0.0	0.0	0.0	0.0	0.0	0.0	0.335163974354637	0.0
ENSMUSG00000102689.2	Gm37217	0.0	0.0	0.0	0.0	0.0340379830282512	0.0	0.0	0.0	0.0	0.0	0.0	0.0	0.0	0.154112602806066	0.0
ENSMUSG00000099707.9	Gm8883	0.007899077234745	0.0	0.0	0.0	0.0107026020934517	0.0	0.0	0.0	0.0	0.0	0.0	0.0	0.0	0.0484578026862079	0.0
ENSMUSG00000101211.4	Gm28818	0.0854021629196783	0.0	0.0	0.0	0.0925703436476358	0.0	0.0	0.0	0.0	0.0	0.0	0.0	0.0	0.0698545924922962	0.0
ENSMUSG00000132403.1	Gm70563	0.0	0.0	0.0	0.0	0.0	0.0	0.0	0.0	0.0	0.0	0.0	0.0	0.0	0.29555036736392	0.0
ENSMUSG00000101848.3	4933417E11Rik	9.99541700873242	3.63208890432342	3.19064245277593	6.93387776081159	6.40647960149322	2.22319866472313	3.18269122477575	0.475205601642377	0.145533860071408	0.0	0.0	0.0290117442203447	0.0	0.056987027355614	0.0
ENSMUSG00000059483.6	Gm5528	0.0460697223305598	0.0	0.0	0.0	0.0	0.0	0.0	0.0889329351186855	0.0	0.0	0.0	0.071940059496386	0.0	0.282620038791748	0.0
ENSMUSG00000102123.3	Gm4319	4.03043672788152	0.136530429103677	0.314366714038916	4.23635416537722	3.02941067841283	0.32531686197549	0.665523657836512	0.0	0.0472718204195787	0.0	0.0	0.061252733584506	0.0	0.120317178376975	0.0
ENSMUSG00000127283.1	Gm70118	0.109067653359648	0.0	0.0	0.0	0.0	0.0	0.0596935622457872	0.0	0.0	0.0	0.0	0.298050061538664	0.0930228027712708	0.167272032823723	0.0
ENSMUSG00000039395.9	Mreg	2.4592033916558	2.49374263403356	2.30564428872925	1.95892288561178	2.0726732314263	5.46016720833205	6.82508591593229	7.86846214044832	7.09408457399947	11.0381892500562	10.5010187712586	11.5356074386849	13.4764138193434	0.475158033695409	0.365236517680005
ENSMUSG00000134358.1	Gm51630	0.0157671776960205	0.0731731711536046	0.0	0.0431100820998922	0.106816165991508	0.0186806601414497	0.0345179885784908	0.0	0.0	0.0208054600309701	0.042190273841744	0.110795385748445	0.0806860888208563	0.193451149547293	0.0
ENSMUSG00000121277.2	Gm57184	1.36424937427735	1.57963582364987	1.37022567876996	1.26087357800107	1.09344696633835	0.761011972259392	0.949480347449191	0.593474999004535	1.23058711758837	0.123151484803477	0.0783473804211135	0.0428639877833481	0.374585367663856	0.0168393270382372	0.0
ENSMUSG00000118790.1	Gm25939	0.0	0.0	0.0	0.0	0.0	0.0	0.0	0.0	0.0	0.0	0.413067078974143	0.0	0.0	2.84099724858721	0.0
ENSMUSG00000026189.14	Pecr	445.886840802285	396.353269286846	359.859387168284	565.454273401855	530.381580388356	84.9586811811687	71.1802022753246	13.403296184642	9.98476887635442	4.50398410307647	1.95157846514004	9.56669920479645	12.9385146387534	0.0894839172955403	0.0
ENSMUSG00000133347.1	Gm51631	0.0	0.0	0.0	0.0	0.0	0.309444399784053	0.381192747884515	0.0	0.0	0.0	0.0	0.0	0.0	0.0	0.821063195257019
ENSMUSG00000026187.10	Xrcc5	75.1111788349288	6.82424505532629	6.31702143614208	14.3267876216711	10.2733349572304	3.51521068660143	3.66552194719394	1.40673830678125	1.61005149834318	4.3958370161943	3.1570705502449	44.5966278594779	36.5812810540254	3.77861550491282	2.94539107784628
ENSMUSG00000142423.1	Gm39661	0.0	0.0	0.0	0.0	0.0	0.0	0.0	0.0	0.0	0.0	0.0	0.0	0.0	0.178496866605315	0.0
ENSMUSG00000039372.6	Marchf4	1.10251635078801	1.90464396658854	2.49118186745532	1.00924745245498	1.84259645881245	0.506384158721221	0.12759449764463	0.0	0.0	0.0	0.0	0.0	0.016569622896442	0.178771296226715	0.0
ENSMUSG00000085812.2	Gm15843	0.0	0.0	0.0	0.0	0.0	0.198106811708001	0.0	0.161390581689864	0.201508421637335	0.0	0.0	0.0652764244957756	0.0	0.256441623100263	0.0
ENSMUSG00000140307.1	Gm70999	0.0	0.0	0.0	0.0908859678994346	0.0	0.0	0.0181929646679194	0.0	0.0	0.0	0.0	0.0	0.0	0.101959878707282	0.0
ENSMUSG00000039354.17	Smarcal1	41.6750826166251	38.8428435183438	39.3203011500112	26.7898528610791	29.6167027727339	6.45842732156373	5.98382107520671	1.40851883274566	2.11223252404644	3.59651507185152	2.92002656456372	7.04731253222977	5.32094329455137	1.20784541718261	1.16508408712448
ENSMUSG00000046330.11	Rpl37a	32.997683670978	7.38757114404783	8.40333758849619	8.49039308420537	7.3948604447483	92.1260602526836	90.6427691565391	193.003391108637	184.1649776542	460.169410263287	501.659860453653	357.043107199255	497.057780433532	10.6794295509393	12.7200740689321
ENSMUSG00000143389.1	Gm51632	0.0	0.0	0.0	0.0	0.0	0.0	0.0	0.0	0.0	0.0	0.0	0.0	0.0	0.40374291255964	0.0
ENSMUSG00000139593.1	ENSMUSG00000139593	0.0	0.0	0.0	0.0	0.0	0.0	0.0	0.312016876067384	0.0	0.0	0.0	0.110424211926842	0.0	0.123944831996381	0.0
ENSMUSG00000120056.2	Gm30788	0.0	0.0	0.0	0.0441650037582899	0.0	0.0	0.0265219935982469	0.0233863087236865	0.0389327812440285	0.0	0.0072037812348485	0.0	0.0964372628437736	0.0247731224653103	0.0
ENSMUSG00000139556.1	Gm70954	0.0	0.0	0.0	0.0	0.0	0.0	0.0	0.025871399307254	0.0	0.0	0.0	0.0	0.0	0.164433477115199	0.0
ENSMUSG00000139473.1	Gm30847	0.0	0.0	0.0	0.0	0.0	0.0802746100295157	0.0370827108244607	0.0980953095142912	0.285785402268499	0.0	0.0	0.0	0.0	0.103912385001945	0.0
ENSMUSG00000039323.19	Igfbp2	0.0	0.0	0.0	0.0	0.0	1.98589475840479	2.51624362869952	1.20182244751618	1.78913730721746	0.0947904418844687	0.213578267688309	0.448700316945515	1.22536263747971	16.0115651646825	28.2282148883707
ENSMUSG00000026185.9	Igfbp5	0.290869775353784	0.0939792788854675	0.404679286517914	0.302007443282212	0.10975067604622	0.148316230243927	0.112847270352759	0.0071075272822126	0.230731504428896	0.0097168357287497	0.0	0.0	0.0	0.677610482617578	0.277788946513863
ENSMUSG00000101968.8	Teshl	0.0	0.0	0.0	0.0	0.0	0.0573151259619657	0.0	0.0	0.0	0.0	0.0	0.0029054462396521	0.0	0.182627000245741	0.0
ENSMUSG00000133027.1	Gm70592	0.0	0.0	0.0	0.0	0.0	0.0	0.0	0.0	0.0	0.0	0.0	0.0	0.0	0.341706847909419	0.0
ENSMUSG00000132941.1	Gm70587	0.0	0.0	0.0	0.0	0.0	0.0	0.0	0.0	0.0	0.0	0.0	0.0	0.0	0.0832255328957296	0.0
ENSMUSG00000133331.1	Gm31254	0.0105252102421079	0.012211491259273	0.0241006643148758	0.0	0.0	0.0	0.0	0.01015892642955	0.0	0.0	0.0	0.0	0.0	0.0645681192860729	0.0
ENSMUSG00000101112.3	Gm29185	0.318960544967755	0.228336336024627	0.233092661004545	0.14844103764333	0.183900166092485	0.136686708431031	0.0148569829618946	0.0065502238540692	0.0163569057919518	0.0	0.0	0.0	0.0	0.0624478833604599	0.0
ENSMUSG00000102266.2	Gm38106	0.0174534070392018	0.121498073255245	0.0399648742900979	0.0	0.0472958714453325	0.0	0.0764190670581427	0.101076106212239	0.0	0.0	0.0	0.0	0.0	0.107069943662225	0.0
ENSMUSG00000133404.1	Gm70617	0.0	0.157642661356268	0.0	0.0	0.0	0.0	0.0	0.0	0.0	0.0	0.0	0.0	0.0	0.416766877480919	0.0
ENSMUSG00000122885.1	Gm31344	0.41512645103638	0.11114661286238	0.0	0.34923835462873	0.0	0.302667157815257	0.0	0.0	0.0	0.0	0.0	0.0	0.0	0.0979477390758405	0.0
ENSMUSG00000101812.2	D530049I02Rik	0.0	0.0	0.0	0.0	0.0	0.0	0.0	0.0	0.0	0.0	0.0	0.184330401556576	0.0	0.482767326049961	0.0
ENSMUSG00000101344.3	Gm29183	0.719495265082846	1.06475527621732	1.36171153843621	0.702578404740525	0.736116586150644	0.974222475105882	0.490222479724658	0.0212588689526738	0.0176955436663596	0.0	0.0	0.0	0.275516740877326	0.112597625016633	0.0692397249652333
ENSMUSG00000055322.17	Tns1	0.0026861180344571	0.0	0.0	0.0	0.0	0.0	0.0264623936126329	0.0	0.077690583695949	0.0389889140149155	0.0455214220952677	0.755010159792013	0.760600537253878	0.296609430326232	0.658645774853004
ENSMUSG00000129418.1	Gm71633	0.0	0.0	0.0	0.0	0.0	0.0	0.0	0.0	0.0	0.0	0.0	0.0	0.0	0.577266462212933	0.0
ENSMUSG00000061815.12	Rufy4	0.0379793331363997	0.0	0.0	0.0	0.0	0.0	0.0	0.0	0.205964275529272	0.0	0.0	0.0	0.0	0.0582471526921594	0.0
ENSMUSG00000026180.10	Cxcr2	0.0	0.0	0.0	0.0	0.0	0.0	0.0635738397653755	0.0	0.0174980228243844	0.0	0.0	0.0	0.0	0.17814526411036	0.0
ENSMUSG00000006304.15	Arpc2	56.9424487320367	81.852947161024	88.7677849315664	96.1204274220165	94.9998180903809	75.3384223854639	80.9159889712597	87.8533164080465	65.8568772936372	98.4041973173608	87.1036154563087	184.410009078744	190.811685809271	8.67461407801529	13.9512085671217
ENSMUSG00000006299.14	Aamp	7.12388719623971	10.0013737845482	10.6893903642725	7.65827295649315	7.07025407792492	9.47065711696905	8.32991035103915	11.9125898053716	13.5944760483956	27.9476652055115	30.3787662781745	33.3129492395526	23.3218496436605	3.25609668752552	6.99589531088861
ENSMUSG00000101503.3	Gm28364	0.0	0.0	0.0	0.0	0.0	0.0	0.0	0.200412248154784	0.0	0.0456645660304156	0.0308669061361742	0.0	0.0	0.106148371377182	0.652738815634688
ENSMUSG00000026179.15	Pnkd	4.70955854018634	2.94825189251269	2.89641242148215	4.78630897471416	3.76436971497041	4.01424297983399	2.42922768637181	1.16094270767804	1.69451550092514	1.48282734448255	1.59665298969915	5.66555524736604	6.20330969389561	0.606232973914884	0.745582411219091
ENSMUSG00000006301.18	Tmbim1	13.9102247792684	18.3378302150335	13.6558640024521	14.3190415242125	14.6933951933263	10.7290355002779	11.0445020379249	2.10420986861116	2.62726613274341	3.66042313114588	4.09156336465647	9.88554959279195	7.33616225147905	0.257191156243063	0.197693389615561
ENSMUSG00000103403.2	Gm37931	0.0	0.0179039379872524	0.0	0.0	0.0418170754509674	0.0914153030299483	0.320941416833683	0.625571518490125	0.260357880433723	0.468340632902316	0.481743444337429	0.0	0.0	0.0946668657502018	0.0
ENSMUSG00000073650.10	Catip	0.0	0.0	0.0	0.0	0.0	0.0461667415830541	0.127959856338326	0.112831212837804	0.234797257810903	0.308507394115619	0.312802779187908	0.182543939515059	0.0332341379063879	0.119522130942766	0.0
ENSMUSG00000026177.12	Slc11a1	0.0	0.0	0.0	0.0	0.0	1.89514162681962	3.73702644768188	0.576083790242497	0.704898758064959	0.645811587277117	1.20313451626166	1.91995494817885	0.651586444674769	0.329532676809812	0.0
ENSMUSG00000128218.1	Gm70220	0.0	0.0	0.0	0.0	0.0	0.0548109327372033	0.101279244730823	0.0	0.0	0.0610453089820828	0.0	0.108361595894138	0.0	0.283802549414308	0.0
ENSMUSG00000026176.14	Ctdsp1	0.86888546495069	0.677192020379266	0.425253113471959	1.81349400555186	1.20422892355214	1.83884596536343	3.00575169440192	0.89626473304974	0.287756927239157	0.385094462660818	0.212976097407484	1.00465781948162	1.10876819415943	3.2958209682733	3.25273025883464
ENSMUSG00000026175.13	Vil1	69.9149227965343	33.033173983827	27.3497270632533	51.3185403822382	51.4187635067324	30.3977635864091	26.2302690960534	2.71682478222332	7.81998515615941	0.328692286042643	0.322159750836071	0.194487347554296	0.339922244088992	0.343823871467292	0.704759397111629
ENSMUSG00000033364.14	Usp37	20.6027822762869	30.4653156736729	28.7974816408665	31.5050043947117	30.9867132988614	39.2249609985269	48.760988801612	47.125707584812	46.2331713700746	27.1441125804471	22.1073455934492	13.275248953904	12.4589777345841	1.23647861029004	2.48430708515272
ENSMUSG00000103227.2	Gm37733	0.0	0.0	0.0	0.0	0.0	1.04373931468913	1.74882790378213	2.21942017689846	2.32125864296984	1.18216033869422	0.839033788199841	0.2215034917647	1.14614017121456	0.549591972802319	1.12653640294548
ENSMUSG00000026174.10	Cnot9	33.077723479075	16.0134206503214	15.6962096002371	25.4742725859643	25.6234840257037	23.2824693895721	27.7233534887876	29.4441002544541	27.6525014070319	34.0759828997047	30.4984072327043	27.5816608661941	30.4644816409797	4.89303485874684	7.41317486067916
ENSMUSG00000026173.17	Plcd4	0.0	0.0	0.0	0.0171644826529734	0.0	3.51807608978999	5.05073627413485	6.40468615497747	6.15075496469269	3.82711195297864	3.59482692391535	0.137242640118017	0.192753282449256	0.250326336701279	0.0
ENSMUSG00000026135.18	Zfp142	4.73623523203895	5.56282842802058	6.16277015347562	5.77196731988438	4.16379856773715	4.19009427923064	3.66230387009823	2.74059116307621	2.9008162139375	1.13069567460252	1.54595492634995	3.61581952935072	1.95330682130913	0.621241406274068	1.43257631214725
ENSMUSG00000026172.13	Bcs1l	2.66330073619003	0.514999588490983	1.10880647574206	1.26881703771649	0.929476072135964	2.48609588342322	2.98154637886862	5.35545047247559	4.32811040105262	8.57285563621009	7.61243807289186	5.3561212179791	7.88143335213396	0.556988397618774	0.761131575165266
ENSMUSG00000026171.13	Rnf25	16.9830613268088	23.7388814525027	20.2913449170721	22.565785684599	21.8704263276039	3.43562264678477	4.81673128791809	6.57638870973938	8.33331102034322	4.6291433112924	6.0049082099744	3.83152558968372	5.81117415496566	1.74159253615823	1.91242596602735
ENSMUSG00000033276.19	Stk36	62.2007811726294	23.9305086510702	21.5537141972997	37.9471859851172	38.4287294908285	12.1209392226946	10.6945973452627	1.63138123020264	1.4241765005389	0.163192120081355	0.196105793590955	0.638374428838522	0.257839497754391	0.2318213150257	0.129594563675801
ENSMUSG00000033257.15	Ttll4	10.4898443669368	8.48459963853672	7.41500102235926	9.42045239009261	11.4940292033533	6.33682283901209	10.3609888650082	6.8362709421328	8.83153006585176	2.76937152048395	1.3278205555919	2.7260707892792	1.97651868659193	2.97747701144009	4.70400046974699
ENSMUSG00000026170.7	Cyp27a1	8.28364560929421	0.519502576149211	0.838876137192795	3.00500880610708	1.57186403125194	0.4099343206834	0.334179560386563	0.0	0.0	0.0	0.39938054897592	0.0	0.0	0.374572347777375	0.0
ENSMUSG00000006542.14	Prkag3	0.0	0.0	0.0	0.032841874060347	0.0	0.0	0.0	0.0	0.0	0.0	0.0	0.0	0.0	0.25790421790882	0.226561707327847
ENSMUSG00000033227.8	Wnt6	0.0504413018217808	0.0	0.0	0.0	0.0	0.0	0.265026344788322	0.0	0.0	0.106495101070933	0.143970460007411	0.614378610297603	1.03250218586908	0.123775199470839	0.380565787582633
ENSMUSG00000099472.2	Gm29539	0.0	0.0	0.0	0.0	0.0	0.0	0.0	0.0	0.0	0.384955906245852	0.0520420924037343	0.0	0.0995270356827185	0.357935669182161	0.0
ENSMUSG00000026167.15	Wnt10a	0.0	0.0	0.0	0.0	0.0	0.0	0.0196156721966505	0.0	0.0	0.0	0.0	0.0	0.0	0.109933240372803	0.0
ENSMUSG00000126648.1	Gm53563	0.0127125419480705	0.0	0.029109224332023	0.0	0.0	0.105431089933132	0.0834920591802243	0.0613506882106482	0.153202004952788	0.0	0.0453554539143784	0.0496280950823013	0.0433696424532915	0.116979837844242	0.0
ENSMUSG00000090071.5	Cdk5r2	0.0	0.0	0.180905665328882	0.0864049877028923	0.085636111641638	0.355693384150969	0.138367928492557	0.0	0.0	0.0	0.0281871425809436	0.0	0.0	0.387731671654274	0.0
ENSMUSG00000055197.5	Fev	0.0	0.0	0.0	0.0	0.0	0.0324052267759842	0.0	0.105597548192873	0.0	0.0	0.0	0.0	0.0	0.167789262362448	0.0
ENSMUSG00000006546.4	Cryba2	0.0926800784520901	0.0	0.169775341913006	0.0	0.0	0.483144818662557	0.0405796135635653	0.0	0.0	0.146754355541168	0.0	0.0	0.0	0.227422663235606	0.0
ENSMUSG00000139727.1	Gm70968	0.0	0.0	0.0	0.0	0.0	0.0	0.0	0.0	0.0	0.0	0.0	0.0	0.0	0.0	3.1839702533631
ENSMUSG00000047021.15	Cfap65	0.0	0.0	0.0	0.0	0.0229975191715119	0.0201097294473966	0.012386204165622	0.0054608940587142	0.122730151645817	0.0	0.0	0.0	0.144764282424525	0.0867708958807977	0.0
ENSMUSG00000006538.13	Ihh	0.0580405950621226	0.0	0.0	0.0	0.0	0.0	0.127064249294838	0.0	0.0	0.746723523650911	0.401209018144012	0.0113291432277773	0.0	3.69408869601813	22.4423940036918
ENSMUSG00000140940.1	Gm71030	0.0	0.0	0.0	0.0	0.0	0.0	0.0	0.0	0.0	0.0	0.0	0.0	0.0	0.364671017795804	1.12123683653378
ENSMUSG00000026162.9	Nhej1	31.1345341631697	7.4736636372689	8.10934168618582	26.4568422198604	21.9519344006546	11.5965557033827	11.2634525498815	7.94004010895704	9.10720233843211	18.4718640127423	14.8738006387984	4.33273296538133	2.80646159508357	0.684275503758079	0.262988715756977
ENSMUSG00000026205.9	Slc23a3	8.57190218905478	1.44442725544964	1.30853150006046	4.63159841443766	4.06497866212355	0.943041447242219	0.848932257171513	0.847058505237503	0.295148929523258	0.0807927762623967	0.0546117757849986	0.15935038559421	0.522206920033461	0.125203155163857	0.0
ENSMUSG00000033159.15	Cnppd1	52.6014033535111	72.3112762522991	60.3851874491079	61.6528874487556	64.3477075514819	23.0240545166271	34.8459554122961	22.3703814648855	24.970594615957	13.6913957305135	15.7651613853865	2.91692365461123	2.81148421295033	0.818519792915942	0.148039078328506
ENSMUSG00000049339.17	Retreg2	0.648877983075307	0.102659592407066	0.303914279113028	0.685463242725362	0.399625669364696	7.70525841889762	6.37630350037569	11.5722536181113	7.71315646716057	8.95141216337471	8.6419720805649	2.82099066247916	0.452799891582198	0.814217117426044	0.556318910557607
ENSMUSG00000026197.13	Zfand2b	43.6778405842779	2.17181234218956	2.68608160169417	7.71127944288507	4.76820854745728	2.36565470414295	2.84130576414146	2.89082227022364	4.30121545474025	15.0179728083596	15.8726619683791	18.7856119244739	10.4732546781519	1.07178705456013	1.88307044329826
ENSMUSG00000026198.16	Abcb6	0.203868272665055	0.0	0.0	0.0682542503989827	0.0450979259614196	0.0492937457166194	0.0637592385455003	0.0080315726918097	0.0601681778247319	0.153721620962596	0.103907936893401	0.175417341688271	0.0425822162074321	0.0255235406622839	0.0
ENSMUSG00000099519.2	Gm29253	0.0	0.0	0.0	0.0	0.0	0.0100170620716434	0.0	0.0	0.0	0.0	0.0075411787501492	0.0	0.0	0.0259334006155686	0.0
ENSMUSG00000033124.17	Atg9a	5.36525971410948	3.71353526122891	4.74543000551877	3.88248860702648	3.8791397400592	5.21991851335368	7.74650878528105	21.9662188929041	21.7561949209081	31.9548143085003	36.4903400215243	3.05639128162362	1.0605277571759	0.282521940895604	0.868656931323635
ENSMUSG00000026199.19	Ankzf1	1.96535478226985	1.44697384468348	1.51650453942733	1.83431638713252	1.31688004875529	2.78199060933824	3.5494219323148	2.28299250012962	2.73647025789416	2.90548127947083	3.7668070530216	3.39134002760093	2.72892215224331	0.474880811972132	1.46009371011867
ENSMUSG00000026200.14	Glb1l	0.0711525601447426	0.0521382078964931	0.0343000817785294	0.040956403146553	0.0405919519872896	0.0887370900876653	0.442712932259442	0.130123718785003	0.0090260757871422	0.0691812375458253	0.427547161166801	1.07599425143451	0.204413867698562	0.160813434435271	0.14127014502644
ENSMUSG00000026201.13	Stk16	0.636288329665102	0.0	0.0448300094958424	0.107059566436651	0.172423704864115	4.41879479780168	5.43262944744047	11.8104827514855	10.7588905491466	24.6070154519676	23.1291507537271	7.16916608845791	6.57900581246464	1.14098926683521	1.47711413259164
ENSMUSG00000026202.14	Tuba4a	108.744959275809	6.64111773143255	6.51242798307585	25.0930730242831	18.2637461142271	11.227399782636	13.3422611621076	8.08542394183607	11.2329647306129	10.0287826495677	11.0637466824177	25.051701885691	20.8325333408661	1.24624669902225	2.25398596698495
ENSMUSG00000096094.3	A630095N17Rik	0.0787656873327469	0.0	0.0	0.0	0.0	0.0933201276879187	0.129327192292075	0.0	0.0	0.103934666762015	0.0	0.245992723478292	0.470249734044973	0.48319721681225	0.0
ENSMUSG00000026203.17	Dnajb2	5.36572939207988	0.676279225983068	0.524349685084579	2.21982933928817	1.72057237768671	0.702931830246101	1.26469149609979	1.71796077066173	2.08228530685584	1.44215771137244	1.42045884312325	2.75502153006635	3.42673762253886	0.319269518992796	0.0
ENSMUSG00000026204.16	Ptprn	0.0988834708530725	0.132840562246674	0.0	0.170756103022167	0.239751888694049	0.258974884827511	0.262053192885542	0.0	0.0250877747813956	0.0	0.0278521341788872	0.0325076286733493	0.0887755860761363	0.351196470892076	0.58898578939595
ENSMUSG00000101840.3	Gm28294	0.0	0.0	0.0	0.0	0.0	0.0	0.0679459354123978	0.0	0.187013956221316	0.0614308583019697	0.0	0.0	0.0	0.190396657712336	0.0
ENSMUSG00000100556.2	Gm28902	0.0	0.0	0.0	0.0	0.0	0.0	0.0	0.0	0.0	0.0	0.0	0.0	0.0	0.630965668000182	0.0
ENSMUSG00000026209.16	Dnpep	1.60347124026719	0.203384394174612	0.11805897814305	0.310133267239957	0.279430492521503	7.66013775096118	8.104323130939	7.04662361173562	10.711988487967	8.12322482768993	10.4851044271194	25.9809453386622	23.4292536113945	0.822359077668692	0.777990399982402
ENSMUSG00000085653.10	Gm15179	0.0	0.0	0.0	0.0	0.0	0.0	0.0	0.0	0.0	0.0	0.0	0.0086871015240918	0.0	0.375404730772435	0.0
ENSMUSG00000026208.10	Des	0.0117812822155933	0.0	0.0	0.0	0.0	0.0558329799645886	0.0	0.159198008523593	0.0	0.124367214463231	0.0420329313180934	0.0735881269222488	0.0	0.144547276100202	0.666649072760627
ENSMUSG00000026207.17	Speg	0.0069424587453633	0.0281915708264859	0.0317937340714569	0.0474545876658809	0.0188129249262181	0.0370138344926534	0.0	0.0	0.0920318268195314	0.0641260823652929	0.281748642165041	0.0	0.0	0.724018371098239	1.44042104547405
ENSMUSG00000086053.2	Gm15178	0.0	0.0	0.0	0.0	0.0	0.0	0.0	0.0	0.0	0.0	0.0	0.0	0.0	0.574820417881522	0.0
ENSMUSG00000144288.1	ENSMUSG00000144288	0.0	0.0	0.0	0.0	0.0	0.0	0.0	0.0	0.0	0.0	0.0	0.0	0.0	0.290487406038628	0.0
ENSMUSG00000033021.17	Gmppa	3.37934397454394	0.428498423978833	0.253706032862901	1.31274250001885	1.27604063681964	0.56884365098786	0.505339029032708	0.285179516372236	0.93467935531071	3.65507194489799	2.8988857884749	13.4232040867411	15.6552910415899	1.4160502987478	0.348309063207153
ENSMUSG00000033007.16	Asic4	0.0324363281535294	0.0	0.0	0.0	0.0	0.0192149804535264	0.0	0.0	0.0	0.0	0.0	0.0	0.0	0.298476608624949	0.305903999406355
ENSMUSG00000032997.17	Chpf	0.957714974589645	0.745204987344931	0.10505289569617	0.815357439716063	0.186485069879366	0.58432775491726	0.477084077098203	0.0	0.387025770395773	0.0302693544537714	0.0818421287179059	12.4118990616586	3.67816408011673	1.47759854306059	0.432676455591873
ENSMUSG00000026211.19	Obsl1	0.0182820676781246	0.0	0.0239213396601176	0.0	0.0141546874031502	0.0309432217413289	0.0171529983399079	0.0	0.0	0.0	0.0	0.314031486829624	0.106920741297981	0.785074207202305	1.42859371590013
ENSMUSG00000051703.15	Tmem198	0.176625133535692	0.0	0.16177474672701	0.193168978099357	0.0478625152725529	0.0	0.0773346309605965	0.0	0.0	0.0	0.0315079121741459	6.9365846504822	5.60388087333671	0.325058191581563	0.0
ENSMUSG00000142003.1	Gm71097	0.0	0.0	0.0	0.0	0.0	0.0	0.0	0.0	0.0	0.0	0.0	0.0	0.0	0.0	0.381261520283881
ENSMUSG00000032968.5	Inha	2.11389749649646	0.0	0.0	0.0	0.0406263519466008	0.0	0.0	0.0	0.0	0.0	0.0	0.0	0.0	0.0919712668610435	0.0
ENSMUSG00000133847.1	Gm70639	0.0	0.0	0.0	0.0	0.0	0.0	0.0	0.0	0.0	0.0	0.0	0.0	0.0	0.170853423954709	0.0
ENSMUSG00000026213.16	Stk11ip	0.639184307034477	0.553959002060046	0.352676271813018	0.168446847000101	0.438238290630667	1.58757962654316	2.99252569012247	7.82696547560306	9.06722985200144	5.99547206655999	7.52140991050384	6.9808038231144	5.13627438300065	1.01571958918016	1.45255129093006
ENSMUSG00000006576.17	Slc4a3	0.072005706259184	0.0656401382702777	0.0	0.0281250797279213	0.0139374041449555	0.42655513650118	0.365943264773424	0.238285245393012	0.520655205481835	0.156095389452034	0.52756241363339	0.188739125740024	0.228105456359462	0.425951355127463	0.194022608764073
ENSMUSG00000138523.1	Gm70897	0.80489629818909	0.147450247906509	0.0	1.15827375756894	0.172195026210449	0.100381708231353	0.417340336045978	0.0	0.0	0.0	0.0	0.0	0.0	0.259880495440688	0.0
ENSMUSG00000082528.2	Gm15182	0.0	0.0	0.0	0.0	0.0	0.0	0.0	0.0	0.0	0.0	0.0	0.0	0.0	0.0809412998926248	0.0
ENSMUSG00000133553.1	Gm70628	0.0	0.0	0.0	0.0	0.0	0.915270771995919	0.563743568923824	2.67187158784522	0.930986506953275	0.254844171995071	0.229682131249087	0.20105518811217	0.0	0.592391347685761	0.0
ENSMUSG00000135936.1	Gm32622	0.13292247754391	0.560794385480495	0.719411414680002	0.396471410787534	0.720396240801747	0.458135533960799	0.185180520693625	0.0233266715065405	0.524252237931885	0.191342017661873	0.107781164049264	0.0	0.0	0.296519384961834	0.227923553656047
ENSMUSG00000123819.1	Gm69612	0.0087439567887183	0.0	0.0	0.0	0.0947787570126314	0.0	0.0	0.0	0.0	0.0	0.0	0.0	0.0	0.107281628011103	0.0
ENSMUSG00000100553.8	Gm17751	68.1105111349471	51.0728373143097	41.8634101382757	81.675658787887	72.1957453274841	73.5548946546779	57.958002005698	3.96573859670352	5.4809348782128	0.0	0.29963352529734	0.171496022638186	0.0220395831281042	0.158524824563294	0.0
ENSMUSG00000100534.2	Gm816	0.0270115635814357	0.0208927875698148	0.0	0.0	0.0	0.0213352002022664	0.0	0.0	0.0	0.0	0.0	0.0	0.0	0.110470373469087	0.0
ENSMUSG00000102904.2	Gm38265	0.0	0.0	0.0	0.0	0.0	0.0	0.0	0.0	0.0	0.0	0.0	0.0091692056713396	0.0	0.0720433449920548	0.0
ENSMUSG00000026235.15	Epha4	11.8337523662108	17.2401451515502	19.1376271403758	15.3144097213809	14.1141767721611	4.15082227247789	3.16171317906399	0.328612385042473	0.516180810379917	1.34051072095495	3.29140710954117	18.5947278690336	25.712304248248	0.202122103729882	0.207151777099859
ENSMUSG00000120831.2	Gm32793	0.0	0.0	0.0	0.0	0.0	0.266211270262996	0.0204959690860853	0.0542182161604179	0.0	0.0	0.0	0.043858461335646	0.0	0.172300108323504	0.0
ENSMUSG00000124542.1	Gm33030	0.0	0.0	0.0	0.0	0.0	0.0	0.0	0.0	0.0	0.0	0.0	0.0	0.0	0.0610795221161815	0.0
ENSMUSG00000065215.3	Gm26263	0.0	0.0	0.0	0.0	0.0	0.0	0.0	0.0	0.0	0.0	0.0	0.0	0.0	1.6543612026834	0.0
ENSMUSG00000004872.16	Pax3	0.103651290583707	0.273689776460054	0.0327367032329426	0.234537799172842	0.174338070823057	0.694478525801655	1.70578671697603	0.158690739245238	0.603027061033659	0.0188651415506291	0.229533637871845	0.0	0.0243870997405853	0.109631177161822	0.134831130819643
ENSMUSG00000120041.2	Gm33152	0.0257882993803717	0.0	0.0	0.0705094928805818	0.0	0.0	0.0564565352551993	0.0	0.0	0.0	0.0	0.0	0.0	0.158201304513165	0.486414114507948
ENSMUSG00000118426.3	Gm2102	0.616833102333855	0.608309390944846	0.353106664752817	0.885425169488895	1.33721325793554	0.548109327372033	0.236318237705254	0.029768346483242	0.0	0.0	0.0	0.0	0.0	0.473004249023846	2.61778307441778
ENSMUSG00000032908.10	Sgpp2	1.65215555944076	3.46187538563109	1.72074648142812	2.32661946085588	2.75512041936718	0.392797988731382	0.229839605358654	0.0	0.0266361706761994	0.0291650751558577	0.049285239932572	0.0862849289311976	0.188509477879812	0.27117964741637	0.208445828680942
ENSMUSG00000099561.2	Gm28410	0.0	0.0	0.0	0.166791421089928	0.0	0.0	0.0	0.0	0.0	0.0	0.0	0.0	0.0	0.280670935075943	0.2876552435797
ENSMUSG00000026245.17	Farsb	121.092330920893	194.596507936366	172.856440369983	175.293327306172	190.361207135897	57.5991774376669	56.0427541032001	32.0321496995424	41.3168791409791	111.372739287922	89.2094821752029	131.75904270877	114.717140572993	2.01933096419142	4.9351538927128
ENSMUSG00000104018.2	4833412K13Rik	0.0	0.0	0.0	0.0	0.0	0.0	0.0	0.0	0.648669097643915	0.0789172621864384	0.160032073192822	0.583692166299278	0.81613515129142	0.0	0.564029889371961
ENSMUSG00000090486.3	BC035947	0.0	0.0	0.0	0.0	0.0	0.0	0.117006595725277	0.490071521620793	0.0	0.0	0.119177963873204	0.0	0.0	0.081968349619359	0.252024231535085
ENSMUSG00000012187.14	Mogat1	0.198708943556715	0.0	0.0	0.0	0.0	1.47982482327196	0.963257925816005	1.06856517677907	0.410518440485815	0.112373521284091	0.202556642064342	0.0	0.0	0.52242985347897	0.0
ENSMUSG00000099364.4	5730419F03Rik	0.0386430174201288	0.0112085378487255	0.110606150558222	0.0528282133203136	0.0261790603413002	0.20602589133722	0.105748097381681	0.0	0.0698544921665465	0.0	0.0	0.0	0.0	0.0296325073438268	0.0
ENSMUSG00000127139.1	Gm70113	0.315006648414084	0.0730949946886969	0.0	0.0	0.256084910774514	0.223928426054557	0.13792444154226	0.0	0.0	0.0	0.0	0.0	0.0	0.0	1.1883193823093
ENSMUSG00000032883.16	Acsl3	49.7286543285554	82.7927896461787	78.7947351432766	44.545023494553	55.0826476544758	23.7041370425353	25.989086375336	18.7328644788902	24.098917998728	22.1543051755531	21.8380420870732	7.79865249055153	6.35460820482734	2.80220006330124	2.87193093773628
ENSMUSG00000079470.9	Utp14b	0.964710424632636	1.00901362508025	0.962727226973679	1.93692212211151	1.3968449762601	24.3060469519315	25.7849914095134	13.7085735956877	13.0349628582283	2.21155889797884	2.2654677125323	0.90386468813795	2.37750245051376	3.93952975026289	7.71301141464518
ENSMUSG00000122814.1	Gm51635	0.0	0.0	0.0	0.0	0.0	0.0	0.196262752627027	0.115372456370187	0.0	0.473183638271929	0.426463849103034	0.0933276447520683	0.611687781466221	0.366642212486592	0.563648788095359
ENSMUSG00000122769.1	Gm33693	0.0	0.0	0.0	0.0650127851022568	0.0	0.0	0.0	0.0	0.0	0.0	0.0	0.0	0.0811198849973125	0.145868407118322	0.0
ENSMUSG00000099706.2	Gm29536	0.0269429993526271	0.0	0.0308470884712482	0.0	0.0	0.0	0.0	0.0	0.0	0.0	0.0	0.0	0.0	0.0	0.254096925489227
ENSMUSG00000047330.9	Kcne4	0.0	0.0	0.0	0.0	0.0	0.0	0.0	0.0	0.0	0.0	0.0	0.0	0.0	0.10211337494922	0.0
ENSMUSG00000072978.4	Gm5830	0.149752596288953	0.0	0.0	0.0	0.0	0.236565470414295	0.0	0.578164454044727	0.962509752109706	0.65868301791051	0.979519111653131	1.09128036075782	0.34059364806998	0.0	1.88307044329826
ENSMUSG00000050711.8	Scg2	0.835299935695239	0.244831902686912	0.644268732889753	0.384648207682537	0.190612704958207	0.0	0.0962454850523527	0.0	0.0	0.0	0.0	0.0	0.269969557625251	0.269697054910615	0.0
ENSMUSG00000054702.15	Ap1s3	0.422599259738283	1.37285505312815	1.68902279001153	1.09243164959873	0.895318405911452	4.07832952747591	3.73431144331342	19.9941509170237	12.2043176468751	19.9127337421499	19.1619779870601	0.827885604767305	1.41551098838257	1.50835434184894	1.73912482219833
ENSMUSG00000102235.2	Gm37886	0.0	0.0	0.0	0.0	0.0	0.103898053595703	0.223979083191893	0.39499624851128	0.528410219990829	0.192859601410678	0.208581129105251	0.0	0.0	0.537968084415225	0.551355060397311
ENSMUSG00000073643.12	Wdfy1	2.23929525804028	1.21005564111193	1.88868525980026	1.80789252283434	1.32076345319617	0.38766400762096	0.268621030106042	0.736904221945211	0.846145913205414	3.5799949944474	3.40487475085345	8.97875810385227	10.4301817607287	0.439089086162272	0.900031048808249
ENSMUSG00000026248.10	Mrpl44	25.3148080076244	29.0896737256725	28.7057676497666	33.3202387295983	33.4246885548501	18.9644493671387	18.6107388784688	29.808761902555	45.5505251945988	60.9861945466209	56.9403169329311	29.7002172636174	28.1758374277162	1.81536959223897	4.56678945099159
ENSMUSG00000137770.1	Gm39666	0.0	0.0	0.0	0.0	0.0	0.0	0.0	0.0	0.0	0.0	0.0	0.0	0.24474125887267	0.440089598118537	0.676561400146903
ENSMUSG00000026249.11	Serpine2	54.9701236158532	64.910207576176	78.712013507492	64.5695339428171	61.413469343147	4.19219305839943	4.00167287344194	2.24076226050218	3.55669537471467	2.28169641430509	2.55623573604084	7.99631080044782	8.56648304062967	0.392878345225165	0.50331857510627
ENSMUSG00000102518.2	Gm38339	1.00350887788382	0.16833029941432	0.0	0.0	0.393158244644524	0.0	0.0529376478746128	0.0	0.0	0.0	0.0	0.0	0.0	0.148340753001683	0.0
ENSMUSG00000142288.1	Gm71123	51.7563653568841	7.87004390666645	8.07682753904542	23.7396378483824	29.7781190111665	6.7508238382337	9.94959844094889	2.61888397895516	0.817468980415261	0.0	0.0	0.0	0.0	0.416127664478648	0.0
ENSMUSG00000099552.3	9830004L10Rik	13.9382895016774	24.3170560378798	22.408228727787	18.1362116913619	23.2272106644449	19.5246919547943	22.2255270664205	5.12187188466944	5.52299494395713	3.01231370812639	2.3665670161561	0.975268434154356	0.675946373234326	0.264233772146551	0.0
ENSMUSG00000043230.3	Fam124b	2.52292456158776	2.91948855461718	2.68487287433679	1.51289805546271	2.08849945998947	0.249743231202938	0.259578975771225	0.0	0.0	0.191228021821741	0.258520683027904	0.0	0.0	0.161641487780803	0.0
ENSMUSG00000103404.2	Gm37932	0.0189489860485593	0.0	0.0	0.0	0.0	0.0	0.373353308339332	0.0	0.0	0.100015964673301	0.0	0.0887692250855148	0.0	0.232489492065191	0.0
ENSMUSG00000004364.15	Cul3	3.16749430938452	2.44295982248716	1.8703856414118	1.63779386397559	2.82833775864649	115.099854332482	97.3693629173094	137.419178645449	216.663132722059	8.35928630002793	6.48425461515833	10.6718715798784	7.60143096374365	5.06662971246606	7.27549944001602
ENSMUSG00000103076.2	Gm37902	0.0	0.0	0.0	0.0	0.0	0.0	0.373944876266984	0.760923509036881	0.0633380600393048	0.208054600309701	0.0468780820463822	0.0410353280549795	0.179302419601903	0.322418582578821	1.98265052021659
ENSMUSG00000103525.2	Gm37262	0.0	0.0	0.0	0.0	0.0	0.0	0.825498266458381	0.399170929905651	0.0586347387492574	0.0	0.173588145399475	0.303905201832918	0.497963650478552	0.596953217249897	1.83542399643813
ENSMUSG00000101483.4	1700016L21Rik	0.0036852706805547	0.004275700880882	0.0	0.0201522840246976	0.0	0.750993358207134	0.56475352532178	0.177851049316595	0.12435391806067	0.0	0.0	0.0316509885960268	0.0	0.0791270169436109	0.06951089129082
ENSMUSG00000128254.1	Gm70228	0.0	0.0	0.0	0.0	0.0	0.0	0.676557936074535	0.265141669919062	0.0	0.0	0.0	0.21447968048612	0.0	0.842593904472293	0.0
ENSMUSG00000128215.1	Gm70218	0.0331536232663699	0.0	0.151830571890717	0.0	0.0	0.117839396619415	0.0544356960059971	0.0	0.0	0.0	0.0	0.0	0.0	0.0508461838905694	0.0
ENSMUSG00000038608.16	Dock10	0.248166676374176	0.126406683211033	0.155230073938305	0.13239588360453	0.216509298844999	0.0286851982792831	0.0742060224162334	0.0163581683910211	0.0029177739926137	0.003194794732954	0.0021595174928576	0.0113421673700986	0.0495592005567421	0.0891165174051826	0.0685005917540755
ENSMUSG00000103192.2	Gm37645	0.0	0.0	0.0	0.0	0.0	0.0	0.0	0.0	0.0	0.0	0.0	0.271899437466656	0.0	0.0	0.117294742179574
ENSMUSG00000054976.15	Nyap2	0.878669088517616	0.451262830977069	0.647719804612139	0.870094357700495	1.24561928138163	0.456629232087267	0.379303241139325	0.0273027239251481	0.0426119103958067	0.0	0.0	0.0331287769986555	0.0	0.043382673047662	0.0
ENSMUSG00000101986.2	Gm6198	0.0	0.0	0.0	0.0	0.0	0.0	0.0	0.0	0.0	0.0	0.0	0.0	0.0	0.138946007463338	0.0
ENSMUSG00000055980.3	Irs1	0.0048367162551768	0.0	0.0	0.0	0.0131067080317665	0.0573045184785284	0.111181218132984	0.0	0.128234635335482	0.0	0.0	0.0	0.0	0.652770693272279	1.14036554896808
ENSMUSG00000026142.16	Rhbdd1	3.17448560417294	1.86363905062887	3.03842050147596	3.17672291029374	1.92692315290797	0.962834369392204	0.736666203276104	1.70359041950006	0.887551161739406	0.955062008915205	1.05330326210418	0.277598162397768	1.57034402697209	0.370010731234675	0.838271812326718
ENSMUSG00000100786.2	Gm28940	2.52424828179809	5.12516723757798	3.13085110312581	3.3789641341494	2.17321998596636	10.4985421057136	6.82135583744115	0.50758393409	2.02802292596718	0.555142120208049	0.140717857462654	0.0205298624008711	0.0	0.322610270202233	0.495957316516725
ENSMUSG00000067158.10	Col4a4	0.0083352682693813	0.0	0.0	0.0	0.0	0.0	0.0	0.0	0.0	0.0	0.0	0.0	0.0853088877280444	0.140617584321563	0.0
ENSMUSG00000079465.9	Col4a3	2.95526614520585	1.34884356407383	1.22943613580657	2.02611330475198	1.67139917886061	1.62449771990577	0.976292492750879	0.137053264113877	0.0106950892993027	0.0	0.0	0.0138582235610576	0.0	0.0952747396749548	0.0
ENSMUSG00000097564.4	C430014B12Rik	0.267174570926741	0.0110706982246958	0.0218491890940902	0.0782678189580568	0.155142703226502	0.12435636864389	0.125337162411219	0.0	0.0344977200796602	0.0	0.0	0.0074501032488166	0.016276481779396	0.175608567792931	0.0
ENSMUSG00000026150.15	Mff	51.642661950557	10.8915212942712	14.1158704902641	71.8205705423486	50.4166282275523	16.4388756219947	16.9393040117118	3.70570606762865	2.61660451302172	2.26092253932944	1.88809799340251	9.63703344923197	5.60572742230583	0.583952032596253	0.812227319936532
ENSMUSG00000101450.2	Gm28941	0.0	0.0	0.0	0.0	0.0	0.0	0.0	0.0	0.0	0.0	0.155154006065017	0.271632083054201	0.0	0.533559955241059	0.0
ENSMUSG00000026149.3	Tm4sf20	0.0146641025985867	0.0	0.0	0.0	0.0	0.868687859694403	0.577855849909815	0.0	0.353441495511107	0.0	0.0	0.228986926778947	0.0	0.0	0.553183160730193
ENSMUSG00000099771.2	Gm19257	0.0	0.0	0.0	0.0	0.0	0.0	0.0	0.0	0.0	0.0	0.0	0.0	0.0	1.48259692480917	0.0
ENSMUSG00000141446.1	Gm34286	0.0	0.0	0.0	0.156030684245416	0.193302803616891	0.236641781856364	0.562197820428388	0.0	0.0	0.0	0.0	0.0	0.0	0.175042088541986	0.0
ENSMUSG00000141522.1	Gm71069	0.0	0.0	0.0	0.0	0.0	0.0	0.0	0.0	0.0	0.0	0.0	0.0	0.497963650478552	2.68628947762454	0.0
ENSMUSG00000026159.14	Agfg1	2.09160056153438	0.44678269296481	0.362372345364175	2.65386159033831	1.70108311675265	4.07494180657105	3.43569060041667	0.982674989193109	1.39858958195092	0.710001212960504	1.23745220527839	2.61125941149096	1.68267643128371	1.10027648689917	2.63672536606631
ENSMUSG00000113880.2	A030005L19Rik	0.0	0.0	0.0	0.0	0.0	0.130022957063936	0.0	0.370737794043155	0.0	0.0	0.0	0.599798014659694	0.374399469218365	0.16830970052114	0.0
ENSMUSG00000113973.2	A030014E15Rik	0.0	0.0	0.0	0.0	0.0	0.0	0.0	0.0	0.0	0.0	0.0	0.0	0.0	0.511272431985072	0.0
ENSMUSG00000143058.1	Gm71165	0.0	0.0	0.0	0.0	0.0	0.0	0.0	0.0	0.0	0.0	0.0	0.0	0.303282384110555	1.09071452156815	0.838392167217217
ENSMUSG00000113925.2	Gm7544	0.0	0.0	0.0	0.0	0.0	0.0	0.0	0.0515553247064843	0.0	0.0	0.0	0.0	0.0	0.327675407294781	0.0
ENSMUSG00000101784.2	Gm7553	0.0	0.0	0.0	0.0	0.0420223486123676	0.0	0.0	0.0	0.0	0.0	0.0	0.0	0.0	0.19026313971955	0.0
ENSMUSG00000038496.17	Slc19a3	0.382386210795902	0.452020401086317	1.05731540829868	1.02578084422354	0.508326459103472	128.100356595064	112.902202857609	110.305855186687	193.476157886373	7.82567002414488	11.055710045711	0.0675978373081865	0.836871374752046	0.132780703380136	0.0
ENSMUSG00000100432.2	Gm7539	0.0	0.0	0.0	0.383885016794278	0.0	0.499040492350156	0.38421808715344	0.880859547842218	1.184421722735	0.0	0.0	0.0	0.0	0.0	1.32412731171608
ENSMUSG00000104423.2	A030005K14Rik	0.0	0.0	0.0	0.0	0.0	0.0	0.0	0.0	0.0	0.0	0.0	0.0	0.0	0.0	0.763220682873862
ENSMUSG00000026166.15	Ccl20	0.0	0.0	0.0	0.0	0.0	0.0	0.0	0.0	0.0	0.0	0.0	0.0	0.0	0.190932608895199	0.0
ENSMUSG00000128934.1	Gm70319	0.0	0.0	0.0	0.0	0.0	0.0	0.0	0.0	0.0	0.0	0.0	0.0	0.0	0.367635822818534	0.0
ENSMUSG00000053161.17	Daw1	10.2713952889517	26.8072818932234	25.4123936491799	22.6590821945651	18.2291770083761	21.3759564164846	18.16561571122	0.718112672360227	0.124530321315596	0.0	0.0368672019084398	0.0322721762226778	0.0352530341343461	0.126782821140224	0.0
ENSMUSG00000026163.18	Sphkap	0.0184240505883513	0.0	0.02109372869217	0.0	0.0	0.0	0.121003488393252	0.0	0.0	0.0	0.0	0.0	0.0	0.0706402929702349	0.173755510598028
ENSMUSG00000141007.1	Gm71033	0.0	0.0	0.0	0.0	0.0	0.0	0.0	0.0	0.0	0.0	0.0	0.0	0.0	0.184819643896511	0.0
ENSMUSG00000100580.8	4933436I20Rik	0.0486010257553158	0.080553667616115	0.127184918619916	0.0759333000252419	0.0	0.296133918537455	0.0607993456594454	0.0	0.0	0.0	0.0	0.0433673200103802	0.0	0.255555953444344	0.0
ENSMUSG00000045658.17	Pid1	8.34802310659482	14.1718958534872	15.0939877126101	9.33711519372427	13.5070688841553	5.34764756670376	3.54259231899625	0.0052236672610094	0.0	0.0714137486378747	0.0289632202951767	0.625382015005294	0.812390037711705	0.265604735428368	0.765602245210289
ENSMUSG00000102750.2	Gm37058	0.0	0.0	0.0	0.0	0.0	0.0	0.0	0.0	0.0	0.0	0.0	0.0	0.0	0.412583998236129	0.0
ENSMUSG00000101934.2	Gm18304	0.0	0.0	0.0	0.0	0.0	0.0	0.0	0.469096800626033	0.0	0.0	0.0	0.126488016696942	0.0	0.496914353919557	0.0
ENSMUSG00000036766.13	Dner	0.628643702704628	0.525568902027968	0.211686855039941	0.758301297806424	0.764079434865261	1.82915448021739	2.33759440733445	0.321229330863479	0.590477802826709	0.353766752972254	0.18965339443284	2.33865343914673	1.07232891455477	0.113426102525116	0.174372952838865
ENSMUSG00000139849.1	Gm70975	0.0	0.0	0.0	0.0	0.0	0.0	0.0	0.0	0.0	0.0	0.0	0.0	0.0385692704741823	0.138709221492883	0.0
ENSMUSG00000138613.1	Gm51637	0.0060734596865335	0.0	0.0	0.0664233893382025	0.0	0.230263121985241	0.319108897432574	0.222759782554906	0.29277109323304	0.176312131078161	0.249190288098518	0.199163910937537	0.310799888962513	0.0745166814721446	0.0
ENSMUSG00000026219.15	Trip12	16.8291993568858	28.4891891671643	28.1101577378896	34.9273854883138	39.8938980499911	36.8508682344285	43.2440107110531	15.4798270778238	15.9309394897595	19.1554671130089	16.4958354161663	21.5911181516049	20.5179411547175	3.42392278789208	6.20587467550567
ENSMUSG00000103505.2	Gm38374	0.0	0.0	0.0	0.0	0.0	0.0	0.0	0.209974465602405	0.0	0.0861180256569668	0.15523032382501	1.0530920662137	0.0742169139670444	0.133455601200235	0.0
ENSMUSG00000104503.2	Gm37738	0.0093780605253047	0.0	0.0	0.0	0.0	0.111109524378215	0.318226430962963	0.724135858472757	0.553784965782586	0.804358672634993	1.14596334346018	1.65480442200338	0.911824661515592	0.575307967006103	0.707548945191799
ENSMUSG00000142570.1	Gm71136	0.0	0.158372488492177	0.0	0.0	0.184950213337149	1.45553476935462	0.747090725020577	0.131752496472127	0.0	0.360242687573279	0.12175279642602	0.0	0.0	0.837392707531106	0.0
ENSMUSG00000073633.10	Fbxo36	5.86809871026125	1.21831797013255	1.41439932194285	5.1792308131742	4.29621780478137	18.0274892941855	19.4727736684693	11.0296712828761	12.1088924726539	5.70551966072763	4.35249242642517	1.12531936642391	1.26438256504191	0.126310631862234	0.388361362374828
ENSMUSG00000118590.2	Gm15433	0.967464168941755	0.549778781479985	0.361682112325386	1.07967660973391	1.71211054632104	1.0292710154722	0.778041626485715	0.762282301017304	0.237941863942299	0.312639189572524	0.422656136164614	0.0	0.0	0.242245747535784	0.0
ENSMUSG00000099693.2	Gm29284	2.42814536518715	0.0	0.0	5.69053083718577	1.87996452145055	40.8919650496334	29.6164342003452	39.3397454172067	70.8562877659703	63.1653766540253	56.0005568126082	0.0	0.0	1.06398132251011	0.0
ENSMUSG00000052477.16	Sp140l2	2.18996704634843	0.496098613024357	0.66155599327873	1.42188923779955	0.673301900238609	13.9932153734244	13.8770296426764	16.0957690568608	23.522856816429	12.916211166104	10.3696350870872	0.0	0.0	0.106342528314637	0.0
ENSMUSG00000118640.2	Gm7582	0.273005761958873	0.0	0.34097976919565	0.13571692512929	0.0	0.11761897126098	0.380337096374112	0.191639994868548	0.538373510334091	0.196496011403607	0.664106162323748	0.0	0.0	0.30450643910222	0.0
ENSMUSG00000101279.2	Gm18342	0.955913546916514	0.0739375882874139	0.291847237611262	0.871208791716122	0.690765061916268	4.07717520407116	3.41810154190971	4.24417696128366	4.91517948339596	0.756821092913315	1.36419271615092	0.348297694391725	0.0	0.781888291758151	0.0
ENSMUSG00000089844.8	Sp140l1	2.95214090941678	1.08835391966926	0.694935062983274	2.86656497256863	1.19623444284439	20.2993981931952	21.7745953496827	20.7181006180424	24.2056491807852	4.29594461363119	5.29089195198789	0.516999055145581	0.094125381219589	0.50776401230208	1.04079876030085
ENSMUSG00000072109.14	A530040E14Rik	83.8068340135053	26.6788785505625	27.4377525147326	51.4072109446251	52.0112165158556	22.244368322963	24.0693142278369	10.9469139460102	15.0627545173908	8.79853607583867	11.0292152762441	0.0417043823167455	0.0151854857180959	0.0273062839412317	0.0
ENSMUSG00000091199.12	Gm2619	0.028731225706369	0.0222229044051387	0.0657888640869043	0.0261853140515803	0.103809214588543	0.215588086236154	0.0943489196258122	0.0277313613189491	0.0692494294366501	0.0379120714942862	0.0	0.0	0.0	0.0293758377262969	0.0
ENSMUSG00000089716.8	Gm6264	5.56587255944782	0.83548471541056	0.618343909810022	3.77374076889355	4.47193053143554	21.0450183205466	13.3673486739503	4.40199928511485	4.44760802940178	0.712664638374275	0.936687049844689	0.39825704578732	0.255907371260178	0.0920336625644771	0.0
ENSMUSG00000121478.2	Gm53567	3.71606362795216	0.770695549136069	0.551104655262886	1.78990358287624	2.30877771755743	2.03027139791563	2.72933675580439	1.39381178244348	2.59881823360226	0.876533034761452	1.27943796261701	0.0	0.0	0.177175818833312	0.0
ENSMUSG00000079455.12	Sp110-ps1	0.0773005078804898	0.0768729382344049	0.0	0.090579610704268	0.119698115597975	9.31542252386958	10.1899817181683	8.39899959532874	10.473481975196	2.27317183529386	2.13737718130353	0.0086220296025631	0.0	0.0677441291485838	0.0
ENSMUSG00000142167.1	ENSMUSG00000142167	0.0	0.0	0.0	0.0	0.0	0.429502063088249	0.19840770074317	0.349900072598107	0.218438432471619	0.11958876103867	0.0	0.0	0.0	0.27798692340172	0.0
ENSMUSG00000070034.14	Sp110	71.5222757814248	27.8999962074757	34.5286141033714	52.9275593424726	51.7054355151679	29.6421662747081	32.1981669673815	32.9680069287637	42.1298509841737	29.7175513981516	27.5163833621597	0.0458311542581312	0.0556271147673651	0.220061024158742	0.123020233945013
ENSMUSG00000121044.2	Gm57169	0.0	0.0	0.0	0.0	0.047977477278812	0.0419529637283958	0.155040765352549	0.375953480725908	0.042673320675	0.140174496525711	0.12633436682796	0.0	0.0	0.108612985284259	0.0
ENSMUSG00000070031.12	Sp140	0.471771675788905	0.123347803537176	0.0608599708239832	0.218011623119347	0.270089554332495	5.02264461877057	6.40055611532052	6.64431640261717	6.43815774166952	2.26212490532043	2.97518762516517	0.300903133470461	0.521380510845106	0.203812527974818	0.0
ENSMUSG00000090246.3	Gm17017	0.0	0.0	0.0	0.0	0.0	0.0	0.0142680456767856	0.0	0.0	0.0	0.034878785183051	0.0	0.0	0.0	0.245859182546752
ENSMUSG00000026222.17	Sp100	0.412652039085798	0.570442780148634	0.41548448054319	0.608139710300095	0.91202288895476	0.346739357442869	0.531783053924123	0.101691445133065	0.0141077230076959	0.0077235727086912	0.0104414785712098	0.132531184249562	0.0399372647154582	0.125675401050857	0.0
ENSMUSG00000142252.1	Gm71119	0.0	0.0	0.0	0.0	0.0	0.282729775342265	0.696568042896884	0.0	0.287584411095728	0.0	0.0	0.0	0.0	0.487977045395824	0.0
ENSMUSG00000052760.17	A630001G21Rik	0.0	0.0	0.0	0.0446377926504975	0.0221202912961374	6.59584526710865	8.05964452586983	3.65580349015017	5.35154000969967	3.12369905171514	4.58696581884077	0.484380467041004	0.0	0.10015328063495	0.153968292060009
ENSMUSG00000133756.1	Gm71636	0.0	0.0	0.0	0.0	0.0	0.0	0.0	0.0	0.0915003905975536	0.0	0.0	0.0	0.0	0.582221539141799	0.0
ENSMUSG00000100217.3	9930111H07Rik	0.0171555211161123	0.0	0.0	0.0	0.0	1.26018371031789	1.12672177613654	1.45714785857769	1.30249634753829	0.0452748761729024	0.168319226711535	0.0	0.0292635737189684	0.105242528021753	0.0
ENSMUSG00000036707.17	Cab39	3.237184049815	5.69899271009915	5.0084565504999	3.79328518078619	4.2591078377818	29.0835467945313	29.7159057079147	30.1354095025318	27.2105702685983	48.818305368133	36.5437999168508	14.652717162706	10.862636910471	1.36098501088354	2.41643411485279
ENSMUSG00000026223.16	Itm2c	2.36137380456278	0.659175415771533	1.13833310342474	1.7475937737644	0.817909092782831	0.757275415930787	0.660774903799814	2.05641792968137	2.99552663718607	1.87424537573252	2.13788330617187	2.42591930858949	6.51140947619937	2.17836400835069	4.01862805161524
ENSMUSG00000128268.1	Gm51745	0.0	0.0	0.0	0.0	0.0	0.0	0.0	0.0	0.0	0.0	0.0	0.0	0.0	0.262902361666743	0.0
ENSMUSG00000099767.2	Gm28884	0.0110733433743959	0.0	0.0	0.0	0.0	0.0	0.0	0.0	0.0	0.0	0.0	0.0	0.0	0.169826763420179	0.0
ENSMUSG00000128231.1	Gm41905	0.695306290167758	0.0	0.1873076290711	0.0	0.0738888645144713	0.0323053339684133	0.119387124491574	0.0	0.0	0.0	0.0	0.0	0.0	0.167272032823723	0.514303456461856
ENSMUSG00000100108.2	Gm28100	0.0	0.176332255228403	0.0	0.0	0.0	0.0	0.0	0.0	0.0	0.0	0.0	0.0	0.0	0.233088691787009	0.0
ENSMUSG00000122063.1	Gm53569	0.0380938272500753	0.0	0.0	0.0	0.0	0.0	0.166792347911571	0.0	0.0	0.0	0.0	0.0	0.324898764201122	0.233690988148216	0.0
ENSMUSG00000099342.2	Gm18180	0.0	0.0	0.136483815971844	0.0	0.0	0.282475750386881	0.521956646699013	0.0	1.00564108534104	0.039325684222959	0.0797464407857762	0.0465380438790637	0.0	0.091413489636145	0.0
ENSMUSG00000026226.17	Spata3	0.0	0.0	0.0	0.0	0.0	0.117927798267291	0.290541509265317	0.0	0.0	0.0	0.0	0.0	0.0	0.254421640322654	0.0
ENSMUSG00000026227.12	2810459M11Rik	0.0	0.0	0.0	0.0	0.0	0.896654862418398	0.944685119719805	0.486981908305261	1.24806972284595	0.0	0.0	0.0	0.271779620705496	0.0814515872831217	0.0
ENSMUSG00000026229.18	Psmd1	30.0213519953516	77.6929867840492	68.9730028492887	50.8995072439676	55.5275274499879	6.77259426610649	10.401970913952	19.0200188947018	23.7039224194157	45.7475982282493	40.5990355782881	71.3629546557185	42.108087310064	3.32375170190874	5.05227929535716
ENSMUSG00000026228.7	Htr2b	0.0207540748180842	0.0	0.0	0.0	0.0	0.0	0.0454354565756297	0.120190921230321	0.0	0.0	0.314694698599024	0.145838130935893	0.0	0.254636543632171	0.195729752787689
ENSMUSG00000103272.2	Gm37914	0.0	0.0	0.0	0.0	0.0	0.0	0.0361414550065946	0.0	0.0397902034513438	0.021783992305663	0.058899449110908	0.0386687889790205	0.0	0.253187044830234	0.311384922128082
ENSMUSG00000062590.14	Armc9	2.53337424348888	0.497108908980826	0.716356390396889	1.42252332649548	1.0228432219679	0.632529795201624	0.878449103459533	1.14219264049094	0.938448858433352	0.439736499147576	0.15165272198228	0.985013516462895	0.893279250293333	0.250329297776483	0.256558574928842
ENSMUSG00000138422.1	Gm70892	0.0	0.0	0.0	0.0	0.0	0.0	0.0	0.0639997134287392	0.239725536085795	0.0	0.0	0.0	0.339317060183661	0.406769471124555	0.0
ENSMUSG00000087538.3	Gm16341	0.336684937860364	0.218750794092726	0.246701562609276	0.184110505922956	0.0729888783449893	1.13287054521024	1.93115217617377	0.727928531056719	0.227218539988748	0.0177708024929571	0.0720729099428087	0.126179885109374	0.551338560639469	0.123925960980547	0.0
ENSMUSG00000079445.4	B3gnt7	4.00896786052732	3.076032437835	2.39897441677752	2.51376483078487	2.52036577884822	1.59591629533299	3.2648785679942	1.97084154983831	1.26258153184949	0.521946983155483	0.953538942277753	30.5998269022481	25.2018717407894	0.819782563572874	1.20986251831926
ENSMUSG00000101853.2	Gm28627	0.0	0.0	0.0	0.0	0.0	0.0	0.106868607022811	0.0	0.0	0.0	0.0	0.0	0.0	0.598929883532182	0.0
ENSMUSG00000026234.13	Ncl	42.9332912932143	23.0524308072729	32.7331541861502	29.0796291432062	29.1561267406722	26.791097574446	29.9744414423097	60.1643352352982	70.2125615760885	156.615826658073	117.623526673028	163.179374529753	146.166041545408	71.6237073573999	148.899987760511
ENSMUSG00000073627.9	C130036L24Rik	0.307090471189951	0.568694479974845	0.824880555283427	0.306790202365303	0.34406814958114	0.517765339238979	0.601184076013354	0.290703465309844	0.384316302075851	0.0935120556339237	0.184360623777684	0.129105941999122	0.312282852780414	0.163028250444699	0.501255298266136
ENSMUSG00000026237.7	Nmur1	0.0913240513455344	0.0605459425032038	0.238987590445093	0.0	0.318179836041962	0.123656051201809	0.0	0.0	0.0	0.0	0.0	0.0203724062290651	0.0	0.240101979858476	0.0
ENSMUSG00000143052.1	Gm71162	0.0	0.0	0.0	0.0	0.0	0.330334132052113	0.267045195326504	0.0	0.126002310929255	0.0	0.0310858203640903	0.0	0.0	0.641407180236592	1.31473633787412
ENSMUSG00000142940.1	Gm71155	0.0	0.0	0.0	0.0	0.173944467695896	0.608409308525589	2.31869202668215	0.991298899436146	1.46978312472921	0.169402947421977	1.08782324353931	0.0	0.0	0.393781186124932	0.0
ENSMUSG00000143011.1	Gm71160	0.0	0.0	0.0	0.0	0.0	0.0	0.0	0.0	0.385293813419819	0.351562140884766	0.0	0.0	0.0	0.0	0.50253024480791
ENSMUSG00000120706.2	Gm57129	0.0	0.0	0.0	0.0	0.0	0.0	0.0	0.0	0.0	0.0	0.0	0.0392846741277193	0.0	0.0	1.89806645365445
ENSMUSG00000141958.1	Gm71093	0.0	0.0	0.583694475222524	0.0	0.172691265479067	0.830535689718199	0.348785871623439	1.04566678756264	1.84319230627349	1.7659158834644	0.852620447594322	0.845865829237045	0.543526606970465	0.390944145879075	1.20201758844543
ENSMUSG00000121071.2	Gm57170	0.125859230043647	0.0	0.0	0.0688240069949902	0.0	0.149115684965186	0.275534883217606	0.510212854864172	0.121340870855037	0.332153189452881	0.269422238192583	0.294802748078531	0.944628825865119	0.463258800068432	1.42436005642766
ENSMUSG00000120538.2	Gm57118	0.0	0.0	0.0	0.0	0.0	0.268026862899061	0.0	0.272939954328446	0.0681572602596867	0.0746282805458711	0.0252224463184339	0.0	0.144708746254797	0.0	0.533376091036529
ENSMUSG00000120832.2	Gm57135	0.0	0.0	0.0	0.0	0.120329054460314	0.420877523668806	0.777694441467203	0.257155475041982	0.0	0.234374760589844	0.396063313675006	0.346699081910294	0.0	0.272404856666745	0.837550408013184
ENSMUSG00000119944.2	Gm57144	0.0757959441942372	0.0439697397356172	0.0	0.0	0.0	2.96345382346751	2.82089166300829	4.64554560825627	8.03823482781594	3.00047894019903	3.07605779762193	1.09482044272135	0.517165333658959	0.929957968260765	0.0
ENSMUSG00000026238.15	Ptma	60.7137177898332	60.6135493781262	55.5535808097049	58.1459764322907	43.5698172885596	179.884982398133	177.486680807077	454.908387135142	452.45800960252	1035.778054486	1164.54967494805	1245.55700274974	982.339058238898	521.196199581915	1073.84732449336
ENSMUSG00000026239.15	Pde6d	79.5597452743287	3.20409794899875	4.32424343661756	41.584899649843	28.2836260131455	12.967491581523	11.1137463226202	10.4465574475503	10.2780397427417	2.81346561782437	2.22777430815876	6.75404194941277	7.82818063761944	0.43599785598727	0.0
ENSMUSG00000026240.13	Cops7b	7.52619710443176	9.71358920533268	10.1730062128584	4.47297392188583	6.41071310635165	9.80526341814377	14.0801472866834	13.3597748118093	18.0240422630163	13.8199938160025	13.182681928461	6.09853429116054	5.1571065963568	0.836329833740948	1.3613421319003
ENSMUSG00000136521.1	Gm41908	0.0277111111762766	0.0	0.253812008649393	0.151533559260899	0.0	0.0	0.242664055044278	0.0	0.0	0.0	0.098866932436167	0.0	0.0	0.509991047443756	0.0
ENSMUSG00000103609.2	Gm37022	0.0	0.0	0.0	0.0	0.0	0.0	0.0	0.0	0.0	0.0	0.105007735693072	0.2297996576637	0.0	0.120370557781756	0.0
ENSMUSG00000026241.6	Nppc	0.0	0.0	0.194378102593297	0.232099386353546	0.230034046530657	0.603446276738192	1.02212335661165	0.737409366051288	0.920711703853503	0.840105307872426	1.13573625840779	0.430811872607916	0.0	0.390568959558654	0.800576013801469
ENSMUSG00000053333.16	Dis3l2	2.23097327416745	3.61454379195694	3.04916590370711	2.60839970966385	2.50440167544095	0.84182597378245	0.576521376476951	0.0431625974286846	0.0	0.190138203147878	0.212728849569427	1.90870289300826	0.618720255304746	0.304814332367238	0.468599149747855
ENSMUSG00000104121.2	Gm37485	0.0	0.0	0.0	0.0	0.0	0.0	0.0	0.0	0.0	0.0	0.0267171730728281	0.0	0.0	0.275633495333639	0.0
ENSMUSG00000102383.2	Gm38142	0.0	0.0	0.0	0.0	0.0	0.0	0.0	0.0	0.0	0.0328322449433874	0.0	0.067993980283504	0.127327414426161	0.152638670739847	0.586638682405859
ENSMUSG00000104400.2	Gm38010	0.0	0.0	0.0	0.0	0.0	0.0376431405867574	0.0	0.0	0.0	0.0	0.0141695064806145	0.0	0.0	0.146182778685387	0.299640878728855
ENSMUSG00000102293.2	Gm37541	0.0	0.0	0.0	0.0	0.0	0.0	0.0	0.0	0.0230233164246544	0.050418415021055	0.0170401321995813	0.0	0.0	0.351596419749562	0.0
ENSMUSG00000084106.5	Gm6136	1.26575398726386	0.0	0.227319846130433	0.271433850258581	0.403527738190143	4.5871398791782	4.50971128557876	12.6482396613242	12.8013256901662	24.0380120617079	27.8481850734425	40.3833222869949	35.5616465543774	0.30450643910222	1.87250326909345
ENSMUSG00000140160.1	Gm41909	0.0731426683087167	0.113148150543474	0.0	0.0	0.0660682129230829	0.057772052587394	0.0	0.0	0.176292097650744	0.0	0.0	0.0	0.249530848007168	0.299134770937242	0.0
ENSMUSG00000102571.2	Gm37967	0.0	0.0	0.0	0.0	0.0	0.0	0.072662632617386	0.0	0.0399992326627204	0.0	0.0	0.0	0.0	0.0	0.313020715340012
ENSMUSG00000103984.2	Gm37447	0.0302096539872523	0.0	0.0	0.0	0.0	0.0	0.0165339750619308	0.0583166787663511	0.0	0.0	0.0	0.0	0.0	0.185324615601146	0.284904442070058
ENSMUSG00000026246.13	Alppl2	2.32309025368993	0.500389671086984	0.22444811935086	1.60802899322071	2.52338987877546	181.539251445889	233.280668442409	527.523680462518	591.533598946255	1325.86363069091	1620.47661548721	1.28573723355243	2.40770722492023	0.300659615735902	0.0
ENSMUSG00000036500.5	Akp3	0.126422868329692	0.611156339583912	1.25442866971358	0.576101859410185	0.71371926061501	0.0499278243894868	0.138384408712721	0.0	0.0	0.583871187767649	0.03758733305577	0.0	0.215649813380183	0.129259284059113	0.397427444678957
ENSMUSG00000026247.14	Ecel1	0.0442269334373374	0.0586430700245317	0.0289345689860309	0.0	0.0856055273160518	0.0598848590820187	0.124486660237714	0.0	0.0	0.0666963604421385	0.202874945359015	0.0	0.0862188491971436	4.96119290953286	19.5441191209294
ENSMUSG00000132120.1	Gm70552	0.0	0.0	0.0	0.0	0.0	0.0	0.0	0.0	0.0	0.0	0.0	0.0	0.0	0.253092572052312	0.0
ENSMUSG00000036480.10	Prss56	1.30854917738911	0.329531012752529	0.464545832344532	0.388287367904305	0.659712320600766	0.793199681648298	0.111035502250765	0.0391631273917147	0.0	0.0	0.0	0.0	0.0	0.124456530844073	0.765321290257918
ENSMUSG00000026251.14	Chrnd	14.8633702701514	3.83908784147824	3.32641942722617	5.25915467807125	5.59508145383805	1.52990515902968	0.588947432862937	0.246675294489785	0.145891361833235	0.780964074520174	0.64786707003335	0.0210043969332514	0.0	0.165033599294452	0.0
ENSMUSG00000026253.15	Chrng	8.7380861763656	0.875138295766042	1.41093382276346	5.28660293365745	4.64938979729986	1.06988623450039	0.732626273318281	0.440926202462087	0.448105744248769	0.0560742881449639	0.0094758361859309	0.0	0.0	0.162932522964256	0.0
ENSMUSG00000026254.18	Eif4e2	4.53949917033895	0.376443610101452	0.324196851384099	1.17746244646985	0.919200339994954	11.798044132872	12.4693298536688	30.0357732053504	28.1886682511661	21.9908051177686	20.3527411725456	27.5623411621528	33.1270368297148	2.02663109049545	2.78178006663042
ENSMUSG00000048000.16	Gigyf2	2.97262485223522	4.97389432203708	7.18784681866685	5.83523588063278	5.6189165404198	7.17282947396647	6.43965297929808	15.8217547036698	12.9123296700528	8.1364774266164	7.27577445429124	3.94961857313867	3.55555714278457	2.50970411487551	6.66022252562313
ENSMUSG00000119117.1	Gm22549	0.0	0.0	0.0	0.0	0.0	0.0	0.452443728797508	14.7612049318491	0.996242570524766	0.0	4.05539220992838	0.968165286680335	0.0	2.53565642280447	0.0
ENSMUSG00000079436.4	Kcnj13	0.748723676301381	0.0	0.0	0.476077875158259	0.188736595657437	0.412592533045404	0.26683492351916	0.168062239594366	0.377709289533602	0.321665517880392	0.124245373360726	0.0271899437466656	0.0	0.213634045070928	0.985275834308422
ENSMUSG00000139695.1	Gm70965	0.0	0.0	0.0	0.0	0.0	0.0	0.0	0.263504992944253	0.0	0.360242687573279	0.0	0.0	0.0	1.67478541506221	0.0
ENSMUSG00000026259.15	Ngef	7.56558041898627	0.315366061591592	0.389005088800671	1.23865588005324	1.04348863002409	1.38210574257796	1.56206052539002	1.12595244872415	1.82895339003638	0.194281971838496	0.262649310395082	0.415612738089236	0.0	0.208436801977013	0.0
ENSMUSG00000079434.9	Neu2	0.0853801803809602	0.0594355439437821	0.0	0.0933774365175272	0.323912806060736	0.0809254852459712	0.0934584536319178	0.0	0.0	0.0	0.0	0.0	0.0	0.314264753559936	0.322085021768776
ENSMUSG00000090994.2	Gm6153	0.0	0.0	0.0	0.0	0.0	0.0495267029270004	0.0	0.0	0.0	0.0	0.0	0.0326382122478878	0.0	0.512883246200526	0.788469004140956
ENSMUSG00000120903.2	Gm57143	0.0	0.0192038496524945	0.0	0.0905118115944594	0.0448531954500271	3.39261622138495	1.97486946443314	0.191711716423514	0.199472221268993	0.305774856068936	0.0	0.0	0.0	0.253850334244085	0.0
ENSMUSG00000026288.15	Inpp5d	6.32395115053746	5.90615633879665	5.68833377395726	5.12200174341537	4.65864333736525	1.67495634863381	1.19086379498939	0.898454277442126	0.469748946862145	9.74958307568093	8.55171654265542	11.0879674968068	6.88718707905359	0.142759924882967	0.0
ENSMUSG00000128756.1	Gm70278	0.0	0.0	0.0	0.0	0.0	0.0	0.0	0.0	0.0	0.228860060340671	0.232046506129592	0.0	0.0	0.132997665313764	0.0
ENSMUSG00000127374.1	ENSMUSG00000127374	1.71142919614951	0.522532446756265	0.10312728253677	0.246280611588997	0.244089079923569	2.77470579249679	2.90863264755466	0.391232464065908	1.03124294596581	0.0	0.0803419674990441	0.0	0.307297324022406	0.138144214480692	0.0
ENSMUSG00000026289.16	Atg16l1	30.2854354125847	29.8879875997484	31.3237445514541	5.35038745363775	6.23014052662624	5.66007704244257	6.75789652585294	14.3031648704385	12.4390114763554	7.43735770457945	5.91636646496596	3.95595607600401	6.33902865345118	0.619955880689834	0.953074602221899
ENSMUSG00000127457.1	Gm70150	0.0	0.0	0.0	0.0	0.0	0.348399279898713	0.321884833652483	0.368977071237099	0.0	0.0	0.0	0.0	0.601926806230058	0.360791538883083	0.554654392540646
ENSMUSG00000087968.3	Gm25395	0.569096569965739	0.377299163760774	0.0	0.0	0.440616684714972	5.3940406158436	2.49176730050981	4.7082142121657	5.09475520441158	5.79302027737324	3.33566852561289	4.44335661595325	3.88301802450371	0.498741244926615	0.0
ENSMUSG00000127412.1	Gm53572	0.0	0.0	0.0	0.0	0.0	0.0	0.0759991820743068	0.201041485982586	0.0	0.0	0.0619276389984782	0.162627450038926	0.592162425804557	0.0	1.30957646213678
ENSMUSG00000056055.15	Sag	0.0099453414520659	0.0	0.0	0.0407883225624683	0.0269502447138458	0.147288204679465	0.223169624267447	0.239980935782376	0.455444377305341	0.236219401161161	0.106448138633768	0.0310602460609537	0.101787487808636	0.0305054235709555	0.0937935919025333
ENSMUSG00000101942.3	Gm19582	0.0	0.0	0.0	0.0	0.0337409172979934	0.206528582138156	0.0	0.0240359284104555	0.015005342771136	0.0	0.0444233176148994	0.0	0.0	0.22915138280412	0.0
ENSMUSG00000070738.11	Dgkd	19.0789180010704	8.8692292767029	8.82609954690678	10.2388018347905	10.488864098739	4.4902716417521	7.58328714554318	3.49603806843206	2.27979568091401	2.13842162950433	1.76219843049071	3.23635747947537	1.75112370723396	1.78236287238008	3.59254103478005
ENSMUSG00000103996.2	4833421G17Rik	0.0524015799020585	0.0	0.0	0.0	0.0	0.0	1.26191058956082	1.06213742416629	0.126300894604443	0.0	0.233696125841414	1.26832711529173	2.32402703700831	0.32146355123232	1.97677774023965
ENSMUSG00000005501.15	Usp40	0.245891467177514	0.233416313592715	0.247397755208671	0.15279729629795	0.146389706386644	0.260429268815535	0.334406644467133	0.176202732203815	0.381637022109458	1.71572749305181	1.17968213671307	1.53297594559901	1.32186256877097	0.159987082864169	0.45676870874209
ENSMUSG00002075025.1	Gm55888	0.0	0.0	0.0	0.0	0.0	0.0	0.0	0.0	0.0	0.0	0.0	0.0	0.0	4.93300431345597	0.0
ENSMUSG00000084021.2	Gm5832	0.0	0.0	0.0	0.0	0.0	0.0	0.0	0.0	0.0	0.0	0.0	0.0	0.0	0.171501414184626	0.0
ENSMUSG00000083478.2	Gm15375	0.0	0.0	0.0	0.0	0.0	0.0	0.0	0.0	0.0	0.0	0.0	0.0	0.0	0.0	0.982567969824654
ENSMUSG00000118514.2	Gm52970	0.0	0.0	0.0	0.0	0.0	0.0	0.0	0.0	0.0	0.0	0.0	0.0	0.0	0.33249416328441	0.0
ENSMUSG00000081261.2	Gm15370	0.0	0.0	0.0	0.0	0.0	0.0	0.0	0.0	0.0	0.0	0.0	0.0	0.0	0.0	1.64861700865836
ENSMUSG00000054545.18	Ugt1a6a	0.0	0.0	0.0	0.0280435483047768	0.0277940023753415	0.0729117602459643	0.0224543037946815	0.0197995402861637	0.222491093556436	0.0541366562030345	0.0	0.0	0.0	0.377525840315508	0.0
ENSMUSG00000082513.2	Gm15374	0.0	0.0	0.0	0.0	0.0	0.0	0.0	0.0	0.0	0.0	0.0	0.0	0.0	0.32146355123232	0.0
ENSMUSG00000089943.2	Ugt1a5	0.0	0.0	0.0	0.0	0.0	0.0	0.0	0.0	0.0	0.0	0.0	0.0	0.0	0.123157166246064	0.0
ENSMUSG00000089960.2	Ugt1a1	0.0	0.0	0.0	0.0	0.0	0.541898736072674	0.282980767426859	0.0575824759761273	0.479307351826214	0.0262406993646004	0.0	0.0	0.0	0.121994261348956	0.0
ENSMUSG00000079429.11	Mroh2a	0.424503093781767	0.535077188279292	0.50401488813207	0.50152059606078	0.518360285087125	1.06797858654388	1.39973940886898	0.819460248231898	0.435789720238438	0.394179520920922	0.168281149130596	0.306889695683125	0.384403863140482	0.884129520571413	0.296551797504846
ENSMUSG00000044783.17	Hjurp	78.0248894724843	79.3187821154639	82.5630265197366	81.3996590886363	88.5587176354172	35.8322574620667	39.1313047005521	43.7792148450298	44.4829901233874	17.6107692813101	19.4800966819006	18.2417401134228	20.193797802896	5.03159334456753	8.56129127902853
ENSMUSG00000036251.17	Trpm8	0.0140195266601873	0.0	0.0	0.0255544759700333	0.0126635395437946	0.0	0.092075932128487	0.0090210923197314	0.0	0.0	0.0	0.0	0.0318856690817839	0.286681358030514	0.0
ENSMUSG00000026295.13	Spp2	0.0	0.0	0.0	0.0	0.0	0.0	0.0	0.0	0.0	0.0	0.0	0.0	0.0	0.41025489502028	0.0
ENSMUSG00000099553.4	Gm29538	0.153565741101866	0.0	0.0	0.0	0.0	0.0	0.0	0.0	0.0	0.0	0.0	0.0	0.0	0.362333383066344	0.0
ENSMUSG00000100908.3	Gm28888	0.0228523596817107	0.0	0.0	0.0	0.0	0.0	0.0	0.0	0.0	0.0	0.0	0.0	0.0	0.0934602952945499	0.287357976707245
ENSMUSG00000062310.8	Glrp1	0.0564983820098842	0.0	0.0	0.0	0.0	0.0	0.0	0.0	0.0	0.0	0.0	0.0	0.0	0.554553371977677	0.0
ENSMUSG00000100798.3	Gm19589	0.0404690894197858	0.0	0.0529521523927362	0.0316140602065876	0.0	0.0136991507703964	0.0379697874363399	0.0	0.0	0.0	0.0	0.0	0.0	0.0709320881673407	0.0
ENSMUSG00000127112.1	Gm70112	0.0	0.0	0.0	0.541045996824151	0.134057872754444	0.0	0.0	0.0	0.0	0.0	0.0	0.0	0.0	0.606969210827916	0.0
ENSMUSG00000100367.3	Gm29336	0.0294453618091461	0.0	0.0	0.0	0.0	0.0	0.0	0.0	0.0	0.0	0.0	0.0919606619394548	0.0	0.541907930572726	0.0
ENSMUSG00000104057.2	Gm38130	0.0	0.0	0.0	0.0	0.0	0.0	0.0	0.0	0.0	0.0	0.0	0.0	0.0	0.770344228393181	0.0
ENSMUSG00000049866.13	Arl4c	0.0080529740417584	0.0	0.0	0.0	0.0218222393012514	0.0190820290228574	0.158668357914057	0.0621818045986439	0.0194096786318554	0.0	0.0359139712691466	0.245214478108584	0.0	1.77846841599469	2.27840551633594
ENSMUSG00000132761.1	Gm70579	0.0	0.0	0.0	0.0	0.0	0.0	0.0	0.0	0.0	0.0	0.0	0.279443468101569	0.0	0.313659233803559	0.964393302174718
ENSMUSG00000124738.1	Gm69781	0.0	0.0	0.0	0.0	0.0	0.59846861074987	0.0	0.0	0.0	0.0	0.0	0.0	0.0	0.344308676700607	0.0
ENSMUSG00000137861.1	Gm70865	0.0	0.0	0.0	0.0	0.0	0.0	0.0	0.0	0.0	0.0	0.0	0.0	0.0	0.349033324065281	0.715437569795138
ENSMUSG00000126886.1	Gm34194	0.0	0.0	0.0	0.0	0.0	0.0	0.0	0.125265823186411	0.0	0.0951407163137776	0.154344594882415	0.0562947971279186	0.0	0.176925488907778	0.0
ENSMUSG00000036206.13	Sh3bp4	8.95439673467218	6.39401039806795	7.15157040568271	6.45778404131924	5.50943241138126	2.30630509228725	1.9508538087157	0.668040827182614	0.114688723152157	0.228322830152078	1.16522570664058	14.8135728146079	5.54890480944058	2.4148754488309	4.56917170944282
ENSMUSG00000102700.2	Gm38312	0.126652157609786	0.0587774184094677	0.0	0.0	0.137282632580152	0.0600220523445205	0.0	0.0244489168711163	0.0	0.133698317037506	0.0677799072887124	0.909757453425087	0.691330978671254	0.699266075361027	2.38888947990015
ENSMUSG00000120521.2	Gm34331	0.0	0.0	0.126747173280486	0.0	0.0	0.0	0.0	0.0534265442515257	0.0	0.146080889579152	0.0	2.11768485526283	0.660939238213397	1.52805828232835	1.04405532713533
ENSMUSG00000101288.3	Gm28342	7.03967165363536	1.63957695778646	1.79770990741612	5.72420261728747	4.6804442153865	0.775136859419621	1.08854213094122	0.378885877428719	0.0	0.0	0.0	0.0	0.0	0.0	0.246804794787317
ENSMUSG00000130834.1	Gm70471	0.0	0.0	0.0	0.0	0.0	0.0	0.0	0.0	0.0	0.0	0.0	0.0	0.0	0.385390961988748	0.0
ENSMUSG00000055013.17	Agap1	1.84541499607427	2.11475073671945	2.26290991556942	2.39876164515697	1.76598303230229	0.955809185599113	0.946539205985143	0.413665137415763	0.243055247212335	0.0931460315129906	0.0652105840060929	0.0275572706957598	0.159113905418544	1.82495570850648	2.35381121905409
ENSMUSG00000104114.2	Gm37297	0.0	0.0	0.0	0.0	0.0	0.0	0.0	0.0	0.0447139073180159	0.0	0.0	0.188299484587856	0.0	0.569033635151171	3.14924574556635
ENSMUSG00000121272.1	Gm41914	0.0375866289835729	0.0	0.0	0.0	0.0	0.0	0.0	0.0	0.0	0.0	0.0	0.0	0.0	0.384299202889629	0.472634677836335
ENSMUSG00000101662.2	Gm28499	1.19532252533344	0.616368603861444	0.760292728611922	0.363134475345939	1.1696851329971	1.96693887750625	0.726899083803805	0.0	0.0	0.0	0.0	0.0518486915289268	0.0	0.407380236096214	0.0
ENSMUSG00000137207.1	Gm70831	0.0	0.0	0.0	0.0	0.0	0.0	0.0	0.0	0.0	0.0	0.0	0.0	0.83163850603544	0.427268090141856	2.62740222482246
ENSMUSG00000102009.8	4933400F21Rik	0.0057662233946984	0.0267602014453535	0.0	0.0	0.0156255199794619	0.0	0.0	0.0	0.0	0.0	0.0	0.0270126950912114	0.137702855627772	0.813591976078462	0.870091479928168
ENSMUSG00000137245.1	Gm70835	0.0	0.0	0.0	0.0	0.0	0.0	0.0	0.0	0.0	0.0	0.0	0.0	0.0	0.238204773696294	2.19719106158331
ENSMUSG00000103252.2	Gm37521	0.0	0.0	0.0	0.0	0.0	0.538085225247968	1.44405878624026	0.375736214877967	0.0781892090803056	0.0	0.0	0.0	0.0	0.13267248764796	0.407921861311067
ENSMUSG00000092627.5	D130058E05Rik	0.0148163931113358	0.0601656287940129	0.0678532606037574	0.0405104791591952	0.0501874950764123	0.0702167526924843	0.121636881862647	0.0500527072024762	0.0	0.0293262891391313	0.013215378908553	0.167739636212679	0.0252735320092129	0.227232191993365	1.25758825082583
ENSMUSG00000067081.14	Asb18	0.0054332842060611	0.0	0.0	0.0	0.0	0.0	0.0	0.0	0.0	0.0	0.0	0.0	0.0	0.233317771582377	0.20496319567104
ENSMUSG00000026301.17	Iqca1	17.7817497691025	36.5234057261832	38.988621533421	38.2162110688049	38.3383893840167	59.5034045682307	46.6574398878068	4.25081967579916	3.87470360207488	0.845787179519872	1.21718644168959	0.355159901020026	0.0352695152162228	0.19026313971955	0.0
ENSMUSG00000100850.3	4930434B07Rik	0.0364908691727206	0.0	0.0	0.0	0.0	0.0	0.0	0.0	0.0	0.0	0.0	0.0	0.0	0.0559643641171779	0.34414199933215
ENSMUSG00000126359.1	Gm70053	0.0100151570283826	0.0	0.0	0.0	0.108557733915283	0.0	0.0	0.0	0.0	0.0	0.0	0.0	0.0	0.184317416603314	0.0
ENSMUSG00000101028.3	Gm28723	0.0329527121776307	0.0509762430672216	0.0301820956043437	0.0	0.0119061929507722	0.0208222736724683	0.0144282174591695	0.0	0.0	0.0	0.0	0.0	0.0149893687755813	0.0269536297675421	0.0
ENSMUSG00000141670.1	Gm34992	0.0474707693424015	0.0367174857040896	0.0181164564313252	0.0432643221074053	0.0428793338971279	0.0	0.121245206751103	0.0	0.0190694016182737	0.0	0.0	0.0061773217456646	0.0	0.145607461846196	0.0
ENSMUSG00000126638.1	Gm70074	0.183436578502584	0.512518789574479	0.4800385577503	0.24565521643514	0.142023729083682	0.0709656362915407	0.0655648945066307	0.0	0.0	0.0098796877242036	0.0467471376831242	0.111070482919763	0.0255430821220588	0.0918622777179883	0.0
ENSMUSG00000103292.2	Gm35048	0.0789202952129504	0.0915643937749201	0.144569580943766	0.0	0.0427722120779702	0.0374013216964785	0.0	0.0	0.0	0.0	0.0563139272548617	0.0123237789287171	0.107696635328338	0.0968291353462093	0.0
ENSMUSG00000133814.1	ENSMUSG00000133814	0.521192818285121	0.380093972381224	0.27278381535652	1.14002217108604	0.2824694167331	0.141142765513175	0.195601935278115	0.172475995381693	0.0	0.0785984045614427	0.0	0.0	0.101604704441078	0.456759658653331	0.0
ENSMUSG00000034432.12	Cops8	77.9788051893702	128.846985828686	109.626758956179	108.309429108846	127.001419560678	28.4496836438154	23.3567971883861	28.666475956782	37.6495924859491	21.8716229203944	20.2826801074919	36.7825901324328	32.4459478866611	1.61642396287367	1.96922260948783
ENSMUSG00000131460.1	Gm35242	0.0402063031248522	0.0	0.0	0.0	0.0	0.0	0.0586805805834344	0.0	0.0	0.0	0.0	0.0	0.0	0.0822167385575995	0.0
ENSMUSG00000143387.1	Gm71181	0.0	0.0	0.0	0.0	0.0	0.0	0.0	0.0	0.0	0.0	0.0	0.0	0.0	0.623713189057651	0.0
ENSMUSG00000048126.17	Col6a3	2.02779177383429	3.27272252989451	3.75015039813097	2.43606378416264	3.2609244167788	0.994284889673657	0.683903698724847	0.0214099183433766	0.053463824314712	0.0	0.0032974927728856	0.0750490631543005	0.731523296289398	0.102057892466802	0.0
ENSMUSG00000103061.2	Gm36970	0.0	0.0	0.0	0.0	0.0	0.0	0.0	0.0	0.0	0.0	0.0	0.0	0.0	0.145946873179171	0.0
ENSMUSG00000103978.2	4930474B08Rik	0.0	0.0	0.0	0.0	0.0	0.0	0.0	0.0	0.0	0.0	0.0	0.0	0.0	0.162076007909246	0.0
ENSMUSG00000133294.1	Gm70611	0.0	0.0	0.0	0.0	0.0	0.0	0.0	0.0	0.0	0.0	0.0	0.0	1.22578496827549	0.400761059438816	0.0
ENSMUSG00000026303.7	Mlph	0.222909688782548	0.268201458951097	0.132330957654985	0.0902921637410474	0.17897739517263	0.0978145448884943	0.117481655172174	0.0	0.0	0.0	0.0	0.0515680097939373	0.267572963954174	0.151940584603367	0.0
ENSMUSG00000026304.14	Rab17	0.144314792842717	0.0	0.0	0.242818835924092	0.0601645272301569	0.0	0.0	0.0	0.0	0.058593690147461	0.0396063313675006	2.79092760937787	5.79445202623875	0.272404856666745	0.628162806009888
ENSMUSG00000100791.2	Gm28199	0.0357245019687701	0.0	0.0	1.17212064901646	0.0	0.0	0.0	0.0	0.0	0.0	0.0	0.0	0.0	0.438312176478317	0.0
ENSMUSG00000026305.16	Lrrfip1	56.8304814032875	105.028795628454	120.041113378744	82.6782934338452	92.6045632408407	56.1252767053477	49.7585289452598	6.82978546405363	4.92700395096597	0.757796026046867	0.536623238784773	1.71882139368703	6.77562335146048	1.46792909312146	3.41726781095996
ENSMUSG00000133480.1	Gm70624	0.0	0.0	0.0	0.0	0.0	0.0	0.0	0.0	0.0	0.0	0.0	0.0	0.0	1.23325107836399	0.0
ENSMUSG00000070732.3	Rbm44	2.53093681683443	1.07852685167087	1.21189587805867	1.22445067492376	1.82952592131421	4.95212320423567	8.76427511475505	2.46905552916191	2.50222263302561	3.0800252367419	1.21042976502089	0.858247779447526	2.50005561495246	0.104063837542221	0.0
ENSMUSG00000034353.15	Ramp1	0.212207324566973	0.101878265264325	0.0	0.0400144871906677	0.0198292088422357	0.121374838476957	0.176216501917494	0.0847540877371986	0.0	0.405541238624849	0.469928728495401	0.0114266143475398	0.0499281886482466	0.0897800255592582	0.0
ENSMUSG00000141709.1	1810073J14Rik	0.295634581800384	0.960397871391061	1.08311220803324	0.0	0.0	0.700524755304363	0.647212285846703	0.0	0.0	0.0	0.42190273841744	0.0	0.0	0.0	2.23048183524367
ENSMUSG00000034343.15	Ube2f	3.85647655283727	0.371410531709316	0.366508903690959	1.42231091949565	1.39610009488517	6.50101550682569	7.38600827254227	6.87967966762959	5.71447983396009	8.57371077669596	8.93176972360838	10.5093345453847	8.36153168814189	0.444929986426276	1.03779713528528
ENSMUSG00000083064.2	Gm7785	0.074372645914805	0.0	0.227065003253605	0.0	0.0	0.234974222855455	0.81409437748879	0.239281439781217	0.0597522169541199	0.0	0.0884482198251808	0.309697117114487	0.507453989108749	0.912495192511474	0.0
ENSMUSG00000026307.13	Scly	0.0875010773655829	0.0451199703420226	0.0890490142458633	0.0265824973159371	0.0	1.37074322970218	1.1174335662871	0.0938399842975798	0.105449724710414	0.153948512781371	0.0520306520668683	0.630048795413501	0.331683856001322	0.596428307848051	1.10028604930464
ENSMUSG00000090322.2	Gm17090	0.0902590478313008	0.0	0.0	0.0	0.0	0.427748993442991	1.08678830366259	0.871179772591205	3.26320270549439	0.59550321823338	0.161011861396043	0.0	0.0	0.830556848694117	0.0
ENSMUSG00000049515.13	Espnl	0.0081224854797681	0.0	0.0	0.0	0.0220106039012805	0.0673635926312883	0.0	0.0940778156627416	0.0	0.0	0.0	0.0824437045468225	0.0	0.149484979195635	0.0
ENSMUSG00000026308.9	Klhl30	2.06888698015385	1.94353651465246	0.917963017361937	1.64415628753263	1.16394695606156	0.339263526686736	0.266427692678106	0.0	0.0	0.0	0.0	0.0	0.0	0.263498126163883	0.0
ENSMUSG00000047443.15	Erfe	2.3409637947294	0.145826461872725	0.0719509708356007	0.171827751744508	0.25544810993067	1.26577233228423	0.601918921615158	0.0303288162394096	0.378678348298934	0.0414631015182033	0.868834875526075	0.0981349301833471	0.0535996398206043	0.481909835239926	0.296341103510171
ENSMUSG00000026309.15	Ilkap	2.58308853499208	1.07132318349352	1.16654849763695	0.870581571563699	0.744194918892243	1.6315821712636	1.41156580183154	2.4893538642293	2.27355249693462	3.15115093881594	2.0022155334508	3.51776014470449	3.84268224126038	1.00107313956472	1.9518723331452
ENSMUSG00000067071.9	Hes6	17.0254124294175	5.95999121515913	3.69683928969753	7.89214937734697	6.59560285128651	3.53579021405171	2.30275840287316	0.802757467443002	2.56471849806832	1.29113529616972	0.370915045749182	2.33009396244932	0.667623832278766	1.20050989929238	1.38418175837577
ENSMUSG00000120874.2	Gm57139	0.0237014648645967	0.0	0.0	0.0	0.0	0.0	0.103775946369418	0.0	0.0	0.0	0.0	0.0	0.0	0.218099065305529	0.0
ENSMUSG00000055866.10	Per2	0.143495856439449	0.420595789110371	0.0691741744884617	0.20649552645184	0.204658022955042	0.125271435067406	0.264543600990893	1.26109817832234	0.0	0.0	0.20208968259237	0.0	0.0	0.857126347155302	0.427356663105088
ENSMUSG00000128884.1	Gm70317	0.0	0.0	0.0	0.0	0.0	0.0	0.0	0.0	0.169203103247857	0.0	0.0	0.0	0.0	0.430659106730283	1.32412731171608
ENSMUSG00000136579.1	Gm70796	0.0	0.0	0.0	0.0	0.0	0.0	0.0	0.0	0.0	0.0	0.0	0.0	0.0	0.143098753818607	0.0
ENSMUSG00000101911.2	Gm28381	0.0	0.0	0.0	0.0	0.0	0.0	0.0	0.0	0.0	0.0	0.0	0.178918282685312	0.0	0.702889215647871	0.0
ENSMUSG00000100151.3	Gm28382	0.0522776990985075	0.0	0.0	0.0	0.0	0.0	0.0	0.0	0.0	0.0	0.0	0.0	0.0	0.080175897529574	0.0
ENSMUSG00000101958.2	Gm19085	0.10228245475795	0.332274564200052	0.46841346647136	0.111862886484919	0.277168682336893	0.0	0.0	0.0	0.0	0.0	0.0	0.0159718911000302	0.0	0.125492709176724	0.0
ENSMUSG00000034292.14	Traf3ip1	1.0365687524376	0.317939597048411	0.709333453051942	0.0651528988632531	0.129146269657837	0.169394132640409	0.065209427507184	0.528997631309422	0.201019850571942	0.801811714636431	0.648254921488111	0.837233451035526	1.3007153973707	5.51839989537336	10.7870716342388
ENSMUSG00000026311.17	Asb1	0.453821145345813	0.0957326236407934	0.0629794722954652	0.601610847214914	0.251546092393249	0.146639696912592	0.0301066411575456	1.14152722689656	0.0165730651502099	0.1451724263355	0.0490645597537695	5.15391471018884	4.04653530805157	0.42182095342052	0.0
ENSMUSG00000101705.3	Gm28380	0.0305294064224602	0.0236137534613278	0.0932084596880883	0.0	0.0275765619517884	0.0	0.0	0.0	0.0	0.0	0.0	0.0	0.0	0.156071811573906	0.0
ENSMUSG00000137604.1	Gm70851	0.0	0.0	0.0	0.0	0.0	0.103863729825107	0.527776282254378	0.0	0.0	0.0	0.0	0.0	0.0	0.537790361229095	0.0
ENSMUSG00000100980.2	Gm29100	0.0	0.0	0.0	0.0	0.0	0.0	0.0	0.0	0.0	0.0	0.0	0.0	0.0	0.0615227295328976	0.189161044530869
ENSMUSG00000007805.5	Twist2	0.0069670657588748	0.0	0.0	0.0761964589100175	0.0188796058983101	0.0825445048783339	0.122020110854022	0.0	0.0	0.0	0.0	0.0	0.0	0.0	0.262823001380319
ENSMUSG00000101414.2	Gm29101	0.0	0.0	0.0	0.0	0.0	0.0	0.0	0.0	0.0	0.0	0.0	0.0	0.0	0.184442717362392	0.0
ENSMUSG00000134589.1	Gm70667	0.0	0.0	0.0	0.0	0.0	0.0	0.0	0.0	0.0	0.0	0.0	0.0	0.0	0.414221736244394	0.0
ENSMUSG00000133663.1	Gm46242	0.0	0.0	0.0	0.0	0.0	0.0	0.0	0.0	0.0	0.0	0.0	0.045495689800086	0.0	0.178732040342608	0.0
ENSMUSG00000123377.1	Gm69558	0.0	0.0	0.0	0.0	0.0	0.0	0.0	0.0	0.0	0.0	0.0	0.0	0.0	1.11652361004147	0.0
ENSMUSG00000102745.2	Gm37600	0.0	0.0	0.0	0.0	0.0	0.0	0.0	0.0	0.0	0.0	0.0	0.0	0.0	0.041208268110583	0.0
ENSMUSG00000135132.1	Gm70718	0.0	0.0	0.0	0.0	0.0	0.0	0.0	0.0	0.0	0.0	0.0	0.0	0.0	1.05160944666697	0.0
ENSMUSG00000026313.17	Hdac4	0.851647456628675	0.934550916725605	0.999068783050202	0.611768951066579	0.712432011306672	0.387700780909484	0.394933332611902	0.548006399668925	0.613445513767131	0.32846259845896	0.394154755874334	1.9719028260364	1.5648396711301	0.506153133408102	0.896819294787784
ENSMUSG00000103101.2	Gm37048	0.0	0.0	0.0	0.0	0.0	0.0	0.0	0.0153057758540585	0.0	0.0	0.0	0.0	0.284021397274563	0.413442007267957	0.14955184768396
ENSMUSG00000102565.2	Gm37036	0.0	0.0	0.0	0.0	0.0	0.0	0.0	0.0	0.0	0.0	0.0	0.0	0.0	0.216532511763829	0.0
ENSMUSG00000101265.3	Gm29099	0.0	0.0	0.0	0.0	0.0	0.0	0.0	0.0	0.0	0.0	0.0	0.0	0.0	0.132997665313764	0.0
ENSMUSG00000141288.1	Gm53573	0.0	0.0	0.0	0.0	0.0	0.0	0.0	0.0171574794441194	0.0	0.0	0.0	0.0	0.0	0.381673364284676	1.00586841605442
ENSMUSG00000141247.1	Gm53574	0.0273681518795405	0.0	0.0	0.0	0.0	0.0648505590306514	0.0	0.0	0.0	0.0	0.0	0.0	0.0	1.0073585541092	0.0
ENSMUSG00000120000.2	Gm35992	0.20801379691946	0.0185646477103709	0.146557151159346	0.0	0.346882020962294	0.15166208884737	0.105090041204052	0.0	0.0	0.0	0.0	0.0	0.0	0.0981603607959762	0.0
ENSMUSG00000026260.13	Ndufa10	29.2566940345761	74.9433259413625	72.9357875986815	56.5230639182942	53.8073529095219	7.09458496404732	8.50216607747825	18.7231728429996	21.5052013782686	33.5333922697303	26.1722823034787	57.9701681470488	49.7130222873803	2.15846706300272	4.63305428341367
ENSMUSG00000142294.1	Gm71124	0.0539352846796797	0.250305786690074	0.0	0.0	0.0	0.0	0.236153556006504	0.104116606968217	0.0	0.711698968132575	0.673500834863938	0.673780069429566	0.36800728315854	0.0	1.01731732485504
ENSMUSG00000057464.5	Or6b2b	0.0	0.0	0.0	0.0	0.0	0.0	0.0	0.0	0.0	0.0	0.0	0.0	0.0	0.0963819670479852	0.0
ENSMUSG00000042849.12	Or6b3	0.0145411584538344	0.0	0.0	0.0	0.0	0.0	0.0	0.0	0.0	0.0	0.0	0.0	0.0	0.0	0.137136315367603
ENSMUSG00000063583.7	Or9s14	0.0	0.0	0.0	0.0	0.0	0.0	0.0	0.0	0.0	0.0	0.0	0.0	0.0	0.102680170521034	0.0
ENSMUSG00000061616.6	Or9s13	0.0	0.0	0.0	0.0	0.0	0.0	0.0	0.0	0.0	0.0	0.0	0.0083047687730315	0.0	0.130502759615237	0.0
ENSMUSG00000073616.11	Cops9	36.2755267919989	18.3137339261067	16.6195222795014	25.0075863175192	22.3865021400215	60.823681088975	45.2787815422478	17.7130200860805	19.3071012641959	16.4293736446028	16.5002248754858	26.3533859043732	34.5249261044599	2.17196987783919	1.66951342171007
ENSMUSG00000134813.1	Gm70685	0.0	0.075238542920037	0.0	0.0	0.0439324553674752	0.0384158736779812	0.0	0.0	0.0	0.0	0.0	0.0	0.0	0.0	0.611583729018425
ENSMUSG00000124408.1	Gm69690	0.342181303190231	0.0	0.0	0.467790252573299	0.405674162329452	0.0506762588943582	0.515015733843972	0.0	0.0515463999256044	0.0	0.0	0.0	0.0	0.262393846460424	0.0
ENSMUSG00000100546.4	Gm29483	29.0920563477556	16.102968887128	13.5057704267983	22.4603148250279	16.9063380751375	6.01945629086973	6.66936308149531	0.450927558348264	0.0938362280335827	0.0513726367842176	0.17362634701598	0.0455958123568643	0.0	0.298542294498326	0.0
ENSMUSG00000133076.1	Gm36102	0.0	0.0	0.0	0.0	0.0	0.0	0.0	0.0	0.0	0.0	0.0	0.0587099380418225	0.0	0.153763240147395	0.0
ENSMUSG00000135991.1	Gm70765	0.0	0.0	0.0	0.0	0.0	0.0	0.0	0.0	0.0	0.0	0.0	0.0	0.0	0.204766216784965	0.0
ENSMUSG00000124918.1	Gm69848	0.0	0.0	0.0	0.0	0.0	0.0	0.0	0.0	0.0	0.0	0.0	0.0	0.0	0.314022265324165	1.44826424718946
ENSMUSG00000100781.2	Gm29481	0.0	0.0	0.0	0.0	0.0	0.0	0.0	0.0	0.0	0.0	0.0	0.0	0.0	0.517283579104058	0.0
ENSMUSG00000034220.8	Gpc1	0.518652737538072	0.119354959344366	0.235559584689532	0.234393836577239	0.290385099443866	0.203137242476319	0.159526098601021	0.148939825436217	0.22728775063145	0.0	0.0152928497933827	0.0	0.13160950521952	1.57771992967675	1.4552823914383
ENSMUSG00000101995.2	Gm29480	0.0	0.0	0.0	0.0	0.0	0.0	0.0	0.0515864759600834	0.0644096405112689	0.0705248524312643	0.0	0.0	0.0	0.491810097716154	0.0
ENSMUSG00000034212.15	Ankmy1	0.940027681396152	0.709440771809363	0.480650599128247	0.499066365209235	0.840863206818833	0.021625774534365	0.149849811126703	0.0	0.0	0.0	0.0	0.0783828960257775	0.0	0.139968653136648	0.344284030697949
ENSMUSG00000026269.15	Rnpepl1	0.154165924097616	0.119243593321246	0.0427890531112741	0.153278268034475	0.15191431909894	0.204792681185207	0.0306822513877681	0.509530199729323	0.106969533425417	0.41302145673607	0.287515106887093	0.459589605824593	0.31078675703523	0.472874343980278	0.881166374121824
ENSMUSG00000100632.2	9430060I03Rik	0.0	0.0	0.0	0.143189793120424	0.177394520785187	0.930714950208994	0.57325611582396	0.353836189459779	0.0	0.62194652277305	0.210201986014373	0.0	0.0	0.160636611746642	0.0
ENSMUSG00000026270.12	Capn10	5.83620486109365	3.76639367708178	3.56522358306938	3.83973347447015	4.34330850740668	4.75041536321352	4.40003087842308	4.1253749930803	6.30365265689382	3.62563625275086	3.24042854510008	7.6356444188893	8.48846988040216	0.437001072406937	0.863759992801447
ENSMUSG00000123786.1	Gm36424	0.0	0.0	0.0	0.0	0.0	0.0	0.0	0.0	0.0	0.0	0.0	0.0	0.0	0.100487124903733	0.0
ENSMUSG00000100021.2	Gm18697	0.0	0.0	0.0	0.0	0.0	0.0	0.0	0.0	0.0	0.0	0.0	0.0	0.0	0.319044258278549	0.0
ENSMUSG00000014602.16	Kif1a	0.0379223437833547	0.0109995040238939	0.0	0.0	0.0	0.033697267972197	0.0830207570955342	0.0	0.239931088528312	0.0562951595371748	0.0803333563556894	0.103630696637881	0.0	1.59939314557388	2.63761051320936
ENSMUSG00000026272.7	Agxt	0.0	0.0	0.0	0.0	0.0	0.0	0.0	0.0	0.0	0.0	0.0	0.0	0.0	0.159879338385432	0.0
ENSMUSG00000084989.4	Crocc2	0.0093017947498606	0.0	0.0	0.0	0.0	0.0	0.0	0.0	0.0	0.0327309676875329	0.0497800272543853	0.0	0.0	0.133146849458816	0.0
ENSMUSG00000047793.14	Sned1	0.165425786221207	0.19463246294097	0.192063833749862	0.0	0.126275143022308	0.0055209410701471	0.0357054423000036	0.026986287339776	0.151624949228008	0.122978222288212	0.0332507900470177	0.0036383129868575	0.0158974803598147	0.100053032382286	0.0
ENSMUSG00000026273.14	Mterf4	29.2832475234884	4.27362346294313	4.59187382978843	18.8807192522923	15.2793929233431	1.1730433883928	2.55328991781648	3.42571488265944	6.36028398065152	5.46945585299077	8.37454123715278	2.2011938523197	4.20789204249007	0.566205200083639	1.26609782793569
ENSMUSG00000026274.12	Pask	1.02024603624763	0.7022928363865	0.670668817557006	0.600614802765883	0.720938381259906	0.936940262127611	1.09005979163267	0.75858026776733	1.33541588275254	1.08860091615687	1.42813611277992	2.31351608552616	4.41324407452266	1.04812729618132	1.65735140340622
ENSMUSG00000026275.14	Ppp1r7	7.87614469693984	2.2832800846855	2.04568367676369	5.86471692879568	4.58493253019082	5.67679363308465	6.18578306945861	6.92278710572285	3.69715632556442	6.06113899682607	4.98783909650068	6.91611647732002	8.46784933872851	1.26674098377931	2.38456466807374
ENSMUSG00000143478.1	Gm71189	0.185827451417384	0.0862398088596055	0.0	0.0	0.100712385077708	0.264197907714788	0.488182981324371	0.215232649699004	0.0895781134841596	0.0	0.132598003502624	0.0580356782491853	0.633962126449585	1.36797598608443	0.0
ENSMUSG00000034107.11	Ano7	0.133213654931739	0.0772781419750983	0.0508388511300743	0.121409417962046	0.601645272301569	0.407725101054156	0.206575086014726	0.0	0.200673861156156	0.058593690147461	0.61389813619626	0.0	0.189361177328064	0.272404856666745	0.0
ENSMUSG00000034088.16	Hdlbp	28.2083444715173	13.2089370843683	16.7562338328556	22.6678676480388	18.241842137083	21.6123768703359	18.5220950060208	11.3507336271623	11.2248023334815	34.7887509037639	32.8442150570794	53.5295051890847	44.6850893006618	4.96132986825938	9.98534699334304
ENSMUSG00000142575.1	Gm71351	0.0	0.0	0.0	0.0	0.0579534517613503	0.0	0.0	0.0	0.309278399553627	0.0	0.0381507795377472	0.233770406100442	0.0	0.0	1.61354005102733
ENSMUSG00000026276.21	Septin2	11.0775192974707	14.8748268386889	15.9794683841265	18.0347535462258	19.3688004090322	24.2853030172505	26.9330185735229	30.1955123685591	32.0635533413661	32.6063200895691	24.0177876365691	55.551178064155	52.1159931918565	1.71718504582328	4.02515452383426
ENSMUSG00000034066.14	Farp2	6.01097672219017	4.77350109153841	4.66214115371863	6.35225206873054	4.73896500786854	2.13200393723233	3.36614677157695	2.48706431735923	2.96275118609643	3.70110653456375	3.06691456716456	0.428754509319435	0.345863578441264	0.207308681749821	0.0
ENSMUSG00000128701.1	Gm18874	0.485343576815774	0.105581658994784	0.0694588418731879	0.0	0.0822000948165106	0.898478252688038	1.16214112780979	1.72742162041233	1.35258036238256	1.92129433372415	2.48916828248753	0.828938957160003	0.103486273041839	0.279130902510369	0.0
ENSMUSG00000026277.15	Stk25	35.7270221074155	42.775286473718	37.8285138403915	34.1424506979034	35.292395733309	25.1898673848529	20.7073187796963	8.5125895501079	7.71239506140848	7.24972913099123	7.41854117411209	10.8073476853896	7.35982907053215	0.256750482591265	0.717653308999597
ENSMUSG00000026278.15	Bok	0.372563841455831	0.0	0.0	0.0657194458098901	0.162836600872925	2.33518404300807	4.76221613892465	2.13439044284845	0.926938739531739	19.664551923837	21.9964954343062	4.22256870957048	4.96109818410194	0.737269666413256	0.906739354762099
ENSMUSG00000026279.15	Thap4	7.19815560316229	0.779253864223816	0.916549853599535	1.29846059523145	1.13983122734059	2.08986124269969	3.05217331819727	3.3133964230137	3.88357329704872	3.66144500586445	3.32212002102697	4.08399711894808	2.24507587838857	0.624287246295624	0.639822216889961
ENSMUSG00000101952.2	Gm10550	0.180150441699949	0.104506489351253	0.10312728253677	0.123140305794499	0.183066809942677	0.640316721345414	1.03527602709572	1.52145958247853	1.19407077953936	0.653719418793873	0.482051804994264	0.421970206414647	0.384121655028007	0.138144214480692	0.0
ENSMUSG00000026280.18	Atg4b	21.5791959595803	8.77113446172063	8.67372951665083	11.0289265666948	8.49850475336208	10.6343009000444	11.4390979569326	27.1401229782832	29.212063423797	50.1672974502266	54.5256029153074	17.6327015119337	12.5128255561994	0.524407320106457	0.705412109769016
ENSMUSG00000026281.16	Dtymk	26.1226357132734	3.15950405776411	3.9646188215371	6.94013334238687	8.13106091838895	23.5009946796596	26.8645987505689	39.9782444027258	48.4370411469678	73.9084906381812	54.6363244458988	77.2391790442384	97.635227604234	3.66084793691478	7.45104707333963
ENSMUSG00000026283.14	Ing5	12.4946464521638	10.4274670135077	9.78660247264884	12.1972178469918	12.2534111736594	3.62329357260364	5.13904894240418	5.83132258862381	6.09743007823717	12.1062567973188	12.1288338729356	19.233507300163	15.5062658579341	1.95066992306252	4.41002435177168
ENSMUSG00000073609.10	D2hgdh	0.154964728231736	0.0	0.0	0.11298648006559	0.0279952670503323	0.208079252241305	0.667198612450052	0.169514774718167	0.249002464485284	0.654344110854898	1.10575770264977	2.50050942608321	3.98266232859966	0.443636220668196	0.974305309952267
ENSMUSG00000126526.1	Gm71297	0.0	0.0	0.0	0.0930182925309213	0.0	0.0	0.0930989980410258	0.0656735520876447	0.163996853917154	0.44891781066824	0.288273159537916	1.03593685674796	1.50882986095001	0.313056042969321	0.0
ENSMUSG00000093805.8	Gal3st2b	0.0643769045667211	0.0	0.0	0.0	0.0436127140620351	1.1059521828284	0.651828501568172	0.139807234247715	0.0	0.0	0.0287102664061358	0.0	0.0	0.2468297282024	0.0
ENSMUSG00000099624.2	Gm7889	0.0	0.0	0.0	0.0	0.0	0.0	0.0	0.0	0.0	0.0	0.0	0.0	0.0	0.28321005974956	0.0
ENSMUSG00000129832.1	Gm71302	0.186170869705424	0.0105364858873645	0.0	0.0	0.184570438771775	0.0	0.0497037771882273	0.0175309276619996	0.0	0.0239668646352654	0.10530241859269	0.127630824239995	0.0619642653367561	0.0557115476879011	0.0
ENSMUSG00000073608.5	Gal3st2c	0.898995802258901	2.02235786380762	2.84945791607545	2.01393696355869	2.1509860954866	0.585405935993666	0.330522148832937	0.0618215913931485	0.0551349720937985	0.0482956990891662	0.0	0.0	0.0234120698399195	0.028066125710156	0.0
ENSMUSG00000034000.16	Neu4	0.0	0.0221318465695343	0.0	0.104312081337242	0.0516919293691924	0.0	0.0	0.0	0.0	0.0	0.0	0.0	0.0	0.0585109418244724	0.0
ENSMUSG00000100518.3	4930440C22Rik	0.0552376354338102	0.0	0.0	0.0	0.0498949784523199	0.0654445275146957	0.0	0.0	0.0	0.0	0.0	0.0	0.0	0.0564769436386508	0.0
ENSMUSG00000051185.10	Fam174a	0.610945382962804	0.0213181081310616	0.0	0.150715139539091	0.124478332200325	0.326542906294763	0.502819681983106	0.656189832865747	0.0221433226103344	0.509158962660696	0.622775417364838	0.258231040319391	0.470138095435193	0.0845394382758865	0.173286291313072
ENSMUSG00000103973.2	BC055308	0.0	0.0	0.0	0.0	0.0	0.0	0.0	0.0	0.0	0.0	0.0	0.0	0.0	0.320703590118296	0.0
ENSMUSG00000081051.5	Gm15427	7.03799599897365	0.38653624309955	0.0	2.73274079751859	2.14416857495949	5.62477843072633	6.92894991069932	18.8919681382066	13.9520863949292	26.1572826027784	29.1216180197288	39.7336735387949	45.0375768287339	1.53285444768406	6.28399402170344
ENSMUSG00000124596.1	Gm69720	13.8911755349662	2.86933685032885	1.83861640252556	2.98577235284439	4.00362814753357	1.36991507703964	0.246100474124425	0.0	0.0	0.0	0.0	0.0	0.383507953037403	0.197033578242613	0.0
ENSMUSG00000040710.11	St8sia4	0.0044026612351139	0.0	0.0	0.0	0.0	0.0	0.0	0.0	0.0	0.0	0.0039269231040795	0.00343748231131	0.0	0.040512951655977	0.0
ENSMUSG00000121039.2	Gm30431	0.0	0.0	0.0	0.0	0.0	0.0	0.0	0.0	0.0	0.0	0.0	0.0	0.0	0.208704028646214	0.0
ENSMUSG00000100777.3	4930598F16Rik	0.0	0.0	0.0	0.0	0.0	0.149712147705047	0.0	0.0	0.0	0.0555803003684487	0.0	0.0	0.0	0.129197732019085	0.0
ENSMUSG00000102718.2	Gm37761	0.0105402605904045	0.0	0.0	0.0	0.0	0.0	0.0	0.0	0.025404660401847	0.0	0.0188026244242281	0.0493773525618664	0.0359587669435179	0.0646604473880072	0.0
ENSMUSG00000125537.1	Gm69977	0.0	0.0	0.0	0.0	0.0	0.0	0.0	0.0	0.0	0.0	0.0	0.0	0.0	0.412333187294952	0.0
ENSMUSG00000100336.3	Gm29601	0.0	0.0	0.0	0.0	0.0	0.0	0.0	0.0	0.0	0.0	0.0	0.0	0.277942342806581	0.214196239926378	0.439052740200595
ENSMUSG00000040693.8	Slco4c1	0.792984951606701	3.19920171130162	3.38395325957248	1.28118104626941	1.19652387405891	8.03924949626428	14.2433120719326	11.0459489096069	11.0442257825932	37.4317695268685	35.6944072397429	2.5750671663254	2.55160714056339	0.027640101593325	0.0
ENSMUSG00000097814.7	Panct2	0.0037328606884991	0.0	0.0	0.0	0.0	1.18526328956224	0.833553486849427	0.281030476944935	0.0539827591388336	0.591080169347109	0.632604840309404	0.606220082724441	0.343842051364368	0.0457993310668599	0.0
ENSMUSG00000121412.2	Slco6b1	0.0	0.0	0.0	0.0	0.0	0.0	0.0	0.0	0.0	0.0	0.0	0.0	0.0776946375360459	0.0698545924922962	0.0
ENSMUSG00000044757.8	Gm6430	0.141752991786338	0.0	0.0811466277653109	0.193788109439419	0.144047762310664	0.167946319540918	0.155164996735043	0.273639800365186	0.170830056163702	0.187049087778433	0.18965339443284	0.387369551134386	0.181349742902646	0.217400029839806	0.0
ENSMUSG00000026331.14	Slco6c1	0.0	0.0	0.0	0.0	0.0	0.0	0.0	0.0	0.0	0.0	0.0	0.0	0.0	0.1431994566714	0.0
ENSMUSG00000130908.1	Gm71310	0.0	0.0	0.0	0.0	0.0	0.0	0.0	0.0	0.0	0.0	0.0	0.0	0.0	0.136476477484949	0.0
ENSMUSG00000103179.2	Gm37171	0.0	0.0	0.0	0.0	0.0	0.0	0.0	0.0	0.0	0.0	0.0	0.0	0.0	0.228958006109771	0.0
ENSMUSG00000044768.17	Macir	3.14331873742764	5.52191258951713	5.2395068174056	5.26429873056978	5.5901295969017	4.24149397264746	4.22680805741581	1.12907209081084	0.844807624567179	0.155346159436546	0.0582306230898236	0.257371464426137	0.120490236693811	0.0853522912622451	0.0605604641163342
ENSMUSG00000040648.16	Ppip5k2	15.8320181722699	24.0738957147331	24.9638873996369	23.375850720169	23.8678758310577	19.6938985759698	22.2549396805226	2.86742391737933	4.80324559278946	6.08306889402127	5.95792030618806	8.92995195105963	10.0459258178126	1.23573799035012	3.30640510143415
ENSMUSG00000026333.15	Gin1	2.5301784010117	0.381790820472212	0.3683799292203	0.639808361323798	0.3864138385794	1.16962615394568	1.37678147896649	0.966969215179358	1.28664859761391	3.63780785397659	4.18090406298638	1.36457731901875	2.71928662109046	0.269161941706427	0.413789784911275
ENSMUSG00000026335.17	Pam	0.0260333446065726	0.0	0.0170317846369169	0.0	0.020156027285986	0.101343995040836	0.0325674261562956	0.0071792480418716	0.0044819187288155	0.0245372163584221	0.0099515403738725	0.0029037360038904	0.0190316581855451	0.182519500329686	0.280592064036707
ENSMUSG00000128431.1	Gm31771	0.0	0.0	0.0	0.0	0.0	0.0	0.0	0.0	0.0	0.0	0.0	0.0	0.0	0.151066390445478	0.0
ENSMUSG00000089782.2	Btf3-ps1	4.02474138642436	5.45656377528874	7.45553311296501	8.65507629888941	4.53411688647391	5.35779669701088	5.64305583217997	7.50746740633811	3.92385110599325	16.8275326575641	13.633325401029	23.4445150947731	20.2102977284715	0.0	1.70593089239495
ENSMUSG00000089706.10	B230216N24Rik	0.0	0.0	0.0	0.0	0.0	0.0	0.0	0.0	0.0	0.0	0.0	0.0104418592555988	0.0	0.0615320314272932	0.126126429752212
ENSMUSG00000132463.1	Gm70564	0.0	0.0	0.0	0.0	0.0	0.0	0.0	0.0	0.0	0.0	0.0	0.0	0.0	0.208223512847336	0.0
ENSMUSG00000100182.9	1810006J02Rik	0.0721414189632255	0.0	0.0	0.0	0.0804964659083964	0.0201110158114628	0.055741484146613	0.0	0.0	0.0	0.0	0.0	0.0	0.104131735651536	0.0
ENSMUSG00000100711.3	Gm29461	0.0281819881716254	0.0	0.0	0.0	0.0	0.100168493048194	0.0205656240362504	0.0	0.0	0.0	0.0	0.0	0.0	0.201699942723083	0.0
ENSMUSG00000100009.8	Gm7967	0.0024958766048158	0.0	0.0	0.0	0.006763416379372	0.0059141367603573	0.0	0.0048180371170393	0.0060156859506856	0.0	0.0	0.0	0.017029682403499	0.0918674618194396	0.0
ENSMUSG00000067028.12	Cntnap5b	0.0042485046529622	0.0	0.0	0.0	0.0	0.0	0.0	0.0	0.0	0.0	0.0	0.0	0.0434821285576372	0.286692373644655	0.0
ENSMUSG00000104104.2	Gm37877	0.0	0.0	0.0	0.0	0.0	0.0	0.0	0.0	0.0	0.0	0.0	0.0127468543958159	0.0	0.200306561269899	0.0
ENSMUSG00000100684.3	Gm20268	0.0	0.0	0.0	0.0	0.0	0.0	0.0	0.0	0.0	0.0	0.0	0.0	0.0	0.42929626145582	0.0
ENSMUSG00000122732.1	Gm31973	0.0	0.0	0.0	0.0	0.0	0.0	0.0	0.0	0.0	0.0	0.0	0.0	0.0	0.127557704391198	0.392195677659206
ENSMUSG00000100222.2	Psmb6-ps2	0.0627332389182091	0.0	0.0	0.0	0.0	0.0	0.0	0.0	0.0	0.0	0.0	0.0	0.107009209996455	0.192422154070978	0.0
ENSMUSG00000077295.3	Gm24122	0.0	0.0	0.0	0.0	0.0	0.0	0.0	0.0	0.0	0.0	0.0	0.0	0.0	1.02770923196999	0.0
ENSMUSG00000099770.2	Gm28623	0.0	0.0	0.0	0.0	0.0	0.0	0.0	0.0	0.0	0.0	0.0	0.0	1.96462221477866	0.0	4.34479274156839
ENSMUSG00000099469.2	Gm29141	0.0	0.0	0.0	0.0	0.0	0.0	0.0	0.0	0.0	0.0	0.0	0.0	0.0	0.922840942993464	0.0
ENSMUSG00000102325.2	Gm37789	0.0	0.0	0.0	0.0	0.0	0.0	0.0	0.0	0.0	0.0	0.0	0.0	0.0	0.09391320084461	0.0
ENSMUSG00000100059.2	Gm29140	0.0	0.0	0.0	0.0	0.0	0.0	0.0	0.0	0.0	0.0	0.0	0.0	0.0	1.13997998840369	0.0
ENSMUSG00000099464.2	Gm5260	0.0	0.0	0.0	0.0	0.0	0.0	0.0	0.0	0.0	0.0	0.0	0.0	0.0	0.285895929652348	0.0
ENSMUSG00000050840.9	Cdh20	0.694490729449715	1.4324578420748	1.64073141683001	2.17011769214712	1.04553111627282	0.600789027430522	0.301666743403124	0.0106400321178886	0.0	0.0	0.0196649581465756	0.0172139723620465	0.0376079227554839	0.0676259315154732	0.207926272776952
ENSMUSG00000129405.1	Gm70360	0.0	0.0	0.0	0.0	0.0	0.0	0.0	0.0	0.0	0.0	0.0	0.0	0.0	0.727386695013615	0.0
ENSMUSG00000103991.2	Gm38031	0.0	0.0	0.0	0.0	0.0	0.0	0.0	0.0	0.0	0.0	0.0	0.0	0.0	0.0	0.276683318866047
ENSMUSG00000089866.2	Gm15699	0.0	0.0	0.0	0.0	0.0	0.0	0.0	0.0	0.0	0.0	0.0	0.0	0.0	0.484491495071568	0.0
ENSMUSG00000131005.1	Gm70489	0.0	0.0	0.0	0.0	0.0	0.0	0.0	0.0	0.0	0.0	0.0	0.0	0.0	0.423268700842556	0.0
ENSMUSG00000099669.3	Gm29012	0.0	0.0	0.0	0.0	0.0	0.0	0.0	0.0	0.0	0.0	0.0	0.0	0.0	0.0875775459135179	0.0
ENSMUSG00000131038.1	Gm70493	0.0	0.0	0.0	0.0	0.0	0.0	0.0	0.0	0.0	0.0	0.0	0.0	0.0	0.42929626145582	0.0
ENSMUSG00000047496.7	Rnf152	0.712752384860981	1.16674415572718	1.35312857775742	0.907070081876776	0.927092208626721	0.12897143525927	0.06241517449539	0.0	0.406051750937632	0.0	0.0	0.149748647052955	0.636637072130807	0.0953991692124045	0.586638682405859
ENSMUSG00000097482.5	Gm17634	0.0	0.0	0.0	0.0	0.0	0.0	0.0	0.0	0.0	0.0	0.0	0.0	0.0375330811181595	0.269965410189133	0.41502497829907
ENSMUSG00000101214.3	Gm28403	0.116247614769585	0.0735665752995918	0.0967942570619909	0.0	0.0572749047753751	0.0500829167949977	0.0231357127748308	0.0204003865505228	0.0	0.0	0.0377040917964451	0.0412559480982859	0.0721065644420555	0.194491209491096	0.0
ENSMUSG00000141370.1	Gm71057	0.223142953770623	0.207114778088659	0.0681271385476677	0.406739926976783	0.302340409289789	1.26900306833743	2.16573383939366	1.00509472586204	2.04375494033991	5.88893192602131	4.45829008749488	9.98885185338316	9.74420899099907	0.638818251153901	0.280592064036707
ENSMUSG00000056536.15	Pign	2.11456467335559	4.04236020571823	4.22365959196603	3.76246848567515	3.93174632262911	2.92541611164735	2.73126917092186	0.791270896061508	0.486139993590386	0.72117432769359	0.65577247263692	1.36143718331962	1.55377845187938	0.289376310406851	0.582927691108551
ENSMUSG00000026319.14	Relch	5.13265201206994	4.67755645379883	4.77572675474699	6.00800255757614	5.80946141691143	11.3072069450917	10.7779240047916	6.14704447540354	6.92886707799975	4.92675483581797	4.50536611111613	4.71078654858019	4.32795933798819	0.371273482539055	1.14153712452155
ENSMUSG00000104044.2	Gm37566	0.0	0.0	0.0	0.166599926921053	0.110078290004567	0.0	0.0889303861884425	0.0196040453992969	0.0489542847513892	0.134005316617385	0.144929161118827	0.214085687961691	0.173229605160736	0.186899130130938	0.191549989984186
ENSMUSG00000140718.1	Gm71012	0.0	0.0	0.0	0.0	0.0997069369737708	0.0	0.0	0.0	0.0	0.0	0.0	0.0	0.125526610727954	0.0	1.38802031011835
ENSMUSG00000026321.9	Tnfrsf11a	0.0	0.0	0.0	0.0	0.0	0.0	0.0161721994258672	0.0	0.186951482876996	0.0	0.0724781971709265	0.0	0.0	0.135952181680347	0.27867052159049
ENSMUSG00000102690.2	Gm37779	0.0	0.0	0.0	0.0	0.0	0.0	0.0	0.0	0.0	0.0	0.0	0.0	0.0	0.240812340745632	0.0
ENSMUSG00000123710.1	Gm41927	0.0	0.0	0.0	0.0	0.0	0.0	0.0	0.0	0.0	0.0	0.0	0.0	0.0	0.324928427832429	0.0
ENSMUSG00000099843.4	Gm7160	0.0702545841289021	0.232886624530099	0.275775770971247	0.0548821998291366	0.0725251063494538	0.150618121367407	0.18309939100353	0.0968709732003836	0.0806338540439864	0.0353157733052171	0.0477433053458767	0.0835854246493562	0.136958837605145	0.143661623349512	0.126202754369309
ENSMUSG00000038866.16	Zcchc2	4.23727189265308	8.02944308351833	5.75573246363693	4.23072570545864	5.27230971305828	2.93169713508628	5.29567551301566	1.87160897999997	2.62796848135622	0.0947671197601983	0.122292002787517	0.713665780655025	0.155916873732656	0.861127487549702	1.2930472640983
ENSMUSG00000097612.2	Gm26509	2.09937975177234	0.757782286709403	1.0682594034927	2.04090768422275	3.2869632851311	1.21601638958741	0.408535687606189	0.0	0.0	0.0	0.0	0.0	0.0	0.286197507637213	0.0
ENSMUSG00000101583.3	Gm20753	0.0143874214174813	0.0	0.0	0.0	0.0	0.0	0.0	0.0	0.0	0.0	0.0	0.0	0.0	0.0	0.135686435650802
ENSMUSG00000044340.8	Phlpp1	0.8285999822013	0.957553090966324	1.76984256386711	0.66264512303574	0.647873584989669	0.0	0.0	0.0505779725793472	0.0	0.0	0.0	0.271053778671217	0.0893856552695505	0.924207709792921	1.72968052270969
ENSMUSG00000103291.2	Gm38235	0.0	0.0	0.0	0.0	0.0	0.0	0.0	0.0	0.0	0.0	0.0	0.0278927532780818	0.0	0.328734132358738	0.505371692072575
ENSMUSG00000100247.3	A530053M12Rik	0.0	0.0	0.0	0.0	0.0	0.0787958672131825	0.0242664055044278	0.0	0.0	0.0	0.0	0.0	0.0	0.135997612651668	0.0
ENSMUSG00000099604.2	Gm6651	0.0	0.0	0.0	0.0	0.0	0.0	0.0	0.0	0.0	0.0	0.0	0.0	0.0	1.00116323704826	0.0
ENSMUSG00000057329.8	Bcl2	0.0410537222034911	0.0280182845208394	0.0110594071694996	0.0396168331189902	0.0392643021434332	0.0228892657843252	0.0317209647142078	0.0	0.0	0.0	0.0	0.0150840793090599	0.0	0.162960992117553	0.455498638408393
ENSMUSG00000054006.16	D630008O14Rik	0.0	0.0	0.0	0.0	0.0	0.0	0.0	0.0	0.0	0.0	0.0	0.0	0.0	0.131006874572708	0.0
ENSMUSG00000136449.1	Gm70789	1.05832712255593	0.775506593523404	0.510181317134045	1.21837562005237	1.20753388657403	0.527952158153817	1.34137599192611	0.0	0.0	0.0	0.0	0.0	0.0	0.341706847909419	0.0
ENSMUSG00000009905.6	Kdsr	5.63218895805051	2.79646897072917	2.41151004560144	3.02791839685778	3.50849215304157	1.13841506693601	1.43208131023706	1.62954566767121	0.948613200054728	2.52864101283485	2.60500471960384	3.24670689525361	3.1761914956785	0.133209886947381	0.716754810932603
ENSMUSG00000009907.18	Vps4b	6.06413090701729	3.72816485318787	3.34347798839144	6.61312532300127	7.65787344862064	2.42431125200087	3.42495584034139	8.49921225192657	6.42819785062129	8.78830341760744	7.94716939240909	11.5672829634256	10.6405968857564	0.883564500837987	1.87355464656065
ENSMUSG00000048775.11	Serpinb13	0.0	0.0	0.0	0.0	0.0	0.0	0.0	0.0	0.0	0.0	0.0	0.0206526486592496	0.0	0.0	0.249461784204884
ENSMUSG00000073602.11	Serpinb3b	0.0	0.0	0.0	0.0	0.0	25.1441906838749	7.39938482060665	0.935692492717923	0.0	0.20743832483485	0.0	0.0	0.0	0.0803658878080801	0.0
ENSMUSG00000081114.2	Gm15390	0.0	0.0	0.0	0.0	0.0	0.0	0.0	0.0	0.0	0.0	0.0	0.0	0.0	0.367635822818534	0.0
ENSMUSG00000073601.3	Serpinb3c	0.0	0.0	0.0	0.0	0.0	0.0	0.0	0.0	0.0	0.0	0.0	0.062443451280769	0.0	0.163541432935551	0.0
ENSMUSG00000026327.9	Serpinb11	0.0	0.0	0.0	0.0	0.0	0.0	0.0	0.0	0.0	0.0	0.0	0.0	0.0	0.248229860237949	0.0
ENSMUSG00000067001.12	Serpinb7	0.0	0.0	0.0	0.0	0.0	0.187427062788638	0.123687989221598	0.0	0.0	0.0	0.0	0.0	0.0	0.485234200480467	0.0
ENSMUSG00000026315.14	Serpinb8	1.92772243762326	1.03802514459481	0.633603700424033	1.46268597639864	2.27448262357977	0.218557879861382	0.272598526067988	0.0	0.0	0.0	0.0164537668579898	0.0	0.0	0.0848744224942894	0.0
ENSMUSG00000127943.1	Gm70194	0.0	0.0	0.0	0.0	0.0	0.0	0.0	0.0	0.0	0.0	0.0	0.0	0.0	0.613835378371218	0.0
ENSMUSG00000086161.3	Gm15389	6.6153849171358	1.33193215500234	1.18291878398439	4.15896194379006	6.02738462932616	1.08810905535141	1.66502815445209	0.110805473996026	1.31431612321664	1.32548737088935	0.102395602964388	0.0	0.0	0.352128795898869	0.0
ENSMUSG00000131916.1	Gm70544	0.0	0.0	0.0	0.0	0.0	0.105219380917202	0.0	0.0	0.0	0.0	0.0	0.0	0.0	0.272404856666745	0.0
ENSMUSG00000100457.9	D830032E09Rik	0.0377770066224335	0.0599770654135091	0.0364218634961726	0.0	0.0215514724406532	0.0094226311269135	0.0609387435478032	0.0	0.0	0.0	0.0	0.0714096616471949	0.318805086606054	0.0609861619403161	0.0
ENSMUSG00000134315.1	Gm70655	0.0	0.0	0.0	0.0	0.0	0.0	0.0	0.0	0.0	0.0	0.0	0.0	0.0	0.423930058187622	0.0
ENSMUSG00000104478.2	Gm38212	0.0	0.0	0.0	0.0	0.0	0.0	0.0	0.0	0.0	0.0	0.0	0.0	0.0	0.0984452965312331	0.0
ENSMUSG00000134875.1	Gm70690	0.0	0.0	0.0	0.0	0.0	0.0	0.0	0.0	0.0	0.0	0.0	0.0	0.0	0.488856283315456	0.0
ENSMUSG00000026312.18	Cdh7	0.0132191691055108	0.035786470449363	0.0201795340143684	0.0481912046588414	0.041792077697385	0.0	0.0	0.0	0.0	0.0	0.0	0.0	0.0	0.108126028590247	0.0
ENSMUSG00000099926.2	Gm6693	0.0	0.0	0.0	0.0	0.0	0.0	0.0	0.0	0.0	0.0	0.0	0.0	0.0	0.333721079016086	0.0
ENSMUSG00000047216.9	Cdh19	0.961005796652425	4.89148971933594	4.92158089295104	1.13012878775886	1.98812836804102	1.70175139856321	0.950131830474768	0.119685445393371	0.0249060642631192	0.0272707081247062	0.129035206679539	0.0	0.0528795512015191	0.0316957052850559	0.194906590275965
ENSMUSG00000101253.2	Gm29088	0.0	0.0	0.0	0.0	0.0	0.0	0.0	0.0	0.0	0.0	0.0	0.0	0.0	0.466979754285849	0.0
ENSMUSG00000100555.2	Gm8173	0.0	0.0	0.0	0.0	0.0	0.0	0.0	0.0	0.0	0.0	0.0	0.0	0.0	0.205853746009164	0.0
ENSMUSG00000038702.7	Dsel	0.541037447047074	0.356152602960023	0.386597572778826	0.167862266583651	0.998211250327725	2.31855096003391	1.49527039019215	0.896273619936362	1.04507799064853	0.141771718795106	0.0	1.21635248955888	1.19125036739937	0.188315278320374	0.289502067111272
ENSMUSG00000099732.3	Gm17752	0.0	0.0	0.0	0.0670495039036306	0.0083066078626609	0.0	0.0201323034299973	0.0	0.0	0.0	0.0	0.0	0.0	0.0376095421735623	0.0
ENSMUSG00000136323.1	Gm53578	0.0158292531987607	0.0	0.0	0.086559613665138	0.0	0.0375084120950368	0.138615544685278	0.0	0.0	0.0	0.0	0.0	0.0	0.097106384123149	0.0
ENSMUSG00000088691.3	Gm22331	0.0	0.0	0.0	0.0	0.0	0.0	0.0	0.0	0.0	0.0	0.0	0.0	0.0	0.997482489853229	0.0
ENSMUSG00000142228.1	Gm71116	0.0	0.0	0.0	0.0	0.0	0.0	0.0	0.0	0.0	0.0	0.0	0.0	0.0	0.627318467607118	0.0
ENSMUSG00000101453.2	Gm28189	0.0	0.0	0.0	0.0	0.0	0.0	0.0	0.0	0.0	0.0	0.0	0.0	0.0	0.475158033695409	0.0
ENSMUSG00000097648.3	9330185C12Rik	0.0	0.0	0.0	0.0	0.0	0.0	0.0	0.0	0.0	0.0	0.0	1.22130798679911	0.913777774315657	0.0	0.202083383328762
ENSMUSG00000127512.1	Gm33042	0.0	0.0	0.0	0.0	0.0	0.0	0.0	0.0	0.0	0.0	0.0	0.0	0.384905576772962	0.13842614144902	0.0
ENSMUSG00000127557.1	Gm70172	7.51089311929505	1.13487773744157	1.11990037939614	2.86549242393833	3.21865963684365	0.331116914355554	1.22367087472565	0.0	0.0	0.0	0.124637933782087	0.0	0.0	0.21430903415488	0.0
ENSMUSG00000100515.8	Gm17916	0.0	0.0	0.0	0.0	0.0	0.0	0.0	0.0	0.0	0.0	0.0	0.0	0.0	0.114286115096916	0.0
ENSMUSG00000070695.5	Cntnap5a	0.0303062586368232	0.0468823081511789	0.0740217388404627	0.110483124979623	0.0711749930174574	0.0047875058653966	0.0884631868091976	0.0	0.0	0.0	0.0	0.003154977483624	0.0	0.0743668991978287	0.0
ENSMUSG00000135338.1	Gm70733	0.0	0.0	0.0	0.0	0.0	0.0	0.0	0.0	0.0	0.0	0.0	0.0	0.0	0.406160534790536	0.0
ENSMUSG00000102033.2	Gm28263	0.0	0.0	0.0	0.0	0.0	0.0	0.0	0.0	0.0	0.0	0.0	0.0	0.0	0.339144046550098	0.0
ENSMUSG00000122112.1	Gm69382	0.336967111903523	0.0	0.192897126573539	0.0	0.0	0.0	0.276637022750477	0.162620224217025	0.507609309743571	0.0	0.150277737302974	0.0	0.0	0.51679092807634	0.0
ENSMUSG00000101154.2	Gm17777	0.0	0.0	0.0	0.0	0.0	0.0	0.0	0.0	0.0	0.0	0.0	0.0	0.0	0.212629496269654	0.0
ENSMUSG00002076328.1	Gm54705	0.0	0.0	0.0	0.0	0.0	0.0	0.0	0.0	0.0	0.0	0.0	0.0	0.0	1.23325107836399	0.0
ENSMUSG00000101303.2	B020011L13Rik	16.6062226626474	24.435461228961	19.2059608656843	20.244967731808	26.3714978036146	23.7516580285794	19.2367947046354	0.51895564779226	0.0370260350976554	0.202706896098893	0.0	0.0	0.0	0.0942394016116979	0.0
ENSMUSG00000102030.2	Gm29106	8.06932085646335	14.6826928812667	12.3181066371238	13.7742192404338	13.830883052409	11.0362332212781	12.2718031216391	0.393681188361878	0.0	0.232739044414242	0.0	0.034427944724093	0.0752158455109677	0.0676259315154732	0.0
ENSMUSG00000026374.15	Tsn	9.89801312667362	8.42353958800861	7.91494483262584	5.38716376928473	5.70356525684108	3.30753622804042	3.94420296365716	11.3255296547342	13.1980665102463	20.6186570834004	15.4765220587184	14.0094637197472	16.5877879362678	1.58962055866948	1.75213397316399
ENSMUSG00000026377.13	Nifk	73.2276478057899	5.71881846994956	4.58682862043186	59.5080384430642	48.8234679201523	128.371500085615	112.8615700832	200.382874756581	208.693299268468	172.642595594851	129.927149060571	111.413734890281	100.358301692706	6.42043691178811	8.49058734230159
ENSMUSG00000120092.2	Gm57162	0.132363128802885	0.0409518645422708	0.0	0.193014812913324	0.239121584681709	1.56821383769253	2.086368607336	0.579164206359516	2.57349412621392	0.652059389797444	0.267603512655435	0.826765248801243	1.32459125861533	0.216532511763829	0.332881167749853
ENSMUSG00000099936.3	Gm28867	0.0	0.0	0.0	0.0542259104440349	0.0	3.75958756568727	7.0229208298033	1.13897965335859	0.836531037357679	0.601912221478941	0.468775565073458	0.363894112609522	0.676605318811665	0.152082532085246	0.0
ENSMUSG00000064302.15	Clasp1	2.37957927843419	1.28869624549784	1.8007857324945	2.715520272328	2.66938592052436	1.57053669155294	1.4598878629568	1.05252250985561	0.776767866743256	0.275481644585139	0.155477539854016	2.119033686504	0.867819191334677	1.08177936021479	2.19828193707218
ENSMUSG00000077257.3	Gm26080	0.0	0.0	0.0	0.0	0.0	0.0	0.0	0.0	0.0	0.0	0.0	0.0	0.0	0.0	12.7358810134524
ENSMUSG00000107722.3	2900060B14Rik	0.0286815391941228	0.0	0.0	0.156840181958752	0.0	0.135925425931949	1.00464807224557	0.498301270703919	0.55303738026537	0.454158096395885	1.43260877973652	0.627026199501574	0.489244442590795	0.351900437406068	0.0
ENSMUSG00000100770.2	Gm28466	0.0	0.0	0.0	0.0	0.0	0.0	0.0	0.0	0.0808785698377466	0.0	0.0	0.0	0.0	0.411707492018328	0.0
ENSMUSG00000026380.11	Tfcp2l1	1.23711701922622	1.74521850955079	1.66317055254522	3.2671714318712	3.03492365331118	2.74266055713102	3.22640604781296	0.660353898401937	0.818854814668984	11.0992764483401	17.2412176757127	106.447506216801	91.6200882931185	0.129362001226992	0.0
ENSMUSG00000100040.2	Gm28467	0.0	0.0	0.0	0.0	0.0	0.0	0.0	0.0	0.0	0.0	0.0	0.0	0.0	0.426596284968677	0.0
ENSMUSG00000048402.15	Gli2	3.50583276410398	3.42134376362368	2.96338175595759	3.92575382220325	4.98129702550966	0.450073642467494	0.873929741401273	0.310727972463015	0.543154524183324	0.0	0.0344573353111346	0.0402168916095679	0.0	1.28370144275769	1.33588619452503
ENSMUSG00000131797.1	Gm70540	0.0	0.0	0.0	0.0	0.0	0.0	0.0	0.0	0.0	0.0	0.0	0.0	0.0	0.238833835598661	0.0
ENSMUSG00000098273.3	Mir6346	0.0	0.0	0.0	0.0	0.0	0.0	0.0	0.0	0.0	0.0	0.0	0.0	0.0	3.34957083012442	0.0
ENSMUSG00000138991.1	Gm70925	0.0	0.0	0.0	0.0	0.0	0.0	0.0	0.0	0.0	0.0	0.0	0.0	0.0	0.0419732730878834	0.0
ENSMUSG00000138903.1	Gm70918	0.0	0.0	0.0	0.0	0.0	0.0	0.0	0.0	0.0	0.0	0.0	0.0	0.0	0.0789395511318238	0.0
ENSMUSG00000140029.1	Gm46144	0.0	0.0	0.0	0.0	0.0	0.0	0.0	0.0	0.0	0.0	0.0	0.0	0.0	0.192695480994374	0.0
ENSMUSG00000099860.3	Gm29456	0.0	0.0	0.0	0.0	0.0	0.0	0.0	0.0	0.0	0.0	0.0	0.0	0.0	0.162805422886336	0.0
ENSMUSG00000139194.1	Gm70933	0.0	0.0	0.0	0.0	0.0	0.0	0.0	0.0	0.0	0.0	0.0	0.0	0.0	0.379461870265844	0.0
ENSMUSG00000139113.1	Gm33388	0.0098347639398126	0.0570521306109242	0.0	0.0	0.0	0.0	0.0	0.0	0.0	0.0259547766897359	0.0	0.115180882449184	0.0838798010312437	0.241329986426576	0.0
ENSMUSG00000101179.3	Gm29455	0.0	0.0	0.0	0.0	0.0	0.0	0.0	0.0	0.0	0.0	0.0	0.0	0.0	0.0639894427453015	0.0
ENSMUSG00000143532.1	Gm71191	0.0	0.0	0.0	0.0	0.0	0.0	0.0	0.0	0.0	0.0	0.0	0.0	0.0	0.30972059045671	0.0
ENSMUSG00000037035.6	Inhbb	0.0	0.0	0.0	0.0	0.0	0.0738884865289303	0.0227551017538582	0.341101175355334	0.350733577120117	0.233162952191965	0.713863399585513	0.259694315831842	0.141840644977674	1.21151339778178	5.29339731428685
ENSMUSG00000143912.1	Gm33490	0.0	0.0	0.0	0.0	0.0	0.0	0.0174518669723624	0.0	0.0	0.0	0.0568823446893016	0.0124481717946162	0.0815877718610317	0.195613004498975	0.0
ENSMUSG00000004451.15	Ralb	0.0807388237192772	0.0	0.0	0.147168900961701	0.0243098860532399	0.191315726276226	0.166936134418391	0.320375036046218	0.172978426038377	1.83482634583469	2.24044902469951	27.1066642029385	13.0224565077937	1.04563681694959	1.01525380086953
ENSMUSG00000101437.2	Gm29454	0.0	0.0	0.0	0.0	0.0	0.0	0.0	0.0	0.0	0.0	0.0	0.0	0.0	0.345184780203662	0.0
ENSMUSG00000140704.1	Gm71011	0.0	0.0	0.0	0.0	0.0	0.0	0.162182509150196	0.0	0.0	0.0	0.0660768945427649	0.0	0.0	0.0	1.39732027869536
ENSMUSG00000098923.2	Tmem185b	3.78998508917693	0.127191502797541	0.0717216653336459	1.45588120745989	1.20951152263118	12.4689437465393	17.9143043680926	23.0822535851954	19.6285186345602	16.2637327228993	17.44703776434	15.3213985069074	11.914626734839	0.192149601444815	0.0
ENSMUSG00000101731.2	3830432H09Rik	0.0335433700700321	0.0	0.0	0.183426287888051	0.0	0.933926746207061	1.52375910331842	0.696084861907345	0.161695798325597	0.243440450988086	0.314147147092394	0.130948913759064	0.0	0.205775682396722	0.632688817884817
ENSMUSG00000026383.15	Epb41l5	17.9089411994531	17.6419955374315	15.769124431132	22.1150076570839	25.3249201591781	4.02989230761823	5.29777331310838	1.0210595288325	0.892048207629728	2.16702160401175	2.1143307818977	2.34919050498024	3.00068819751205	0.753755571679307	1.13050576823571
ENSMUSG00000026384.14	Ptpn4	0.093759067440694	0.090650448319875	0.0178908208552439	0.149539168276899	0.116449529252469	0.661875540379612	0.842422167593205	0.769217649220182	0.466089459834328	0.283522864259157	0.132410602384698	0.503281751798761	0.393167395972311	0.790866781107904	0.810546972015939
ENSMUSG00000091876.2	Gm3851	0.0	0.0	0.0	0.0	0.0	0.164777521059014	0.304474710574424	1.07390714105582	1.00564108534104	0.917599298535711	0.496200076000385	1.08588769051149	0.948949598081769	0.853192569937353	2.62327108924884
ENSMUSG00000103146.2	Gm37745	0.0108359508605506	0.0	0.0	0.0	0.0	0.0	0.0237223956787129	0.109817957368167	0.0	0.0	0.0	0.0423021298030936	0.157112015411921	0.332371967708046	0.102192846549201
ENSMUSG00000137869.1	Gm70867	0.0	0.0	0.0	0.0	0.0	0.820569937085827	0.216606169938852	2.1009659840119	0.0	0.261115505086672	0.264751047261951	1.08151498840204	1.35018332076064	0.606969210827916	0.0
ENSMUSG00000101224.3	Gm28209	0.0	0.0	0.0	0.0	0.0	0.047138585549448	0.0696818697104475	0.0	0.0	0.0210001134893383	0.014195000374966	0.0	0.0135734964101296	0.122038159967649	0.0
ENSMUSG00000130163.1	Gm70433	0.118214322585599	0.0	0.033835947694991	0.0404021985600393	0.0	0.297623547893427	0.339672923023054	0.199675684596581	0.0356157551106415	0.0584958055999377	0.0	0.0	0.0	0.181299857828318	0.0
ENSMUSG00000036975.6	Tmem177	0.119138701267895	0.0	0.0	0.144775552577309	0.0	5.22267309638527	9.78082858796769	2.52983722049682	3.06297625993128	0.838445716423172	0.968191647843913	0.0620135801704854	1.51289435324231	0.487246759485325	0.749057353829211
ENSMUSG00000036962.13	Cfap221	1.06205329009043	0.774531113531551	1.25068805908744	0.912632304076964	1.45955221530284	2.57052932852061	2.98938806745798	0.278239577455373	1.81015395361387	0.0	0.0270654586909301	0.0	0.0	0.139613329626112	0.0
ENSMUSG00000132290.1	Gm33817	0.0	0.0	0.0	0.0	0.0	0.0	0.0	0.0	0.0	0.0	0.0	0.0	0.0	0.194491209491096	0.0
ENSMUSG00000026387.16	Sctr	0.0	0.0	0.0	0.0601012824503965	0.0	0.0	0.0481227425261763	0.127299628798118	0.185433818420241	0.348067487396846	0.156850521041871	0.0	0.18747885946198	0.134848527455307	0.0
ENSMUSG00000050777.8	Tmem37	0.539764252477039	0.0	0.0	0.0922378186805475	0.548502234519325	15.8276915880393	26.8091027768482	79.9704489341846	59.7631555750726	147.211484351169	190.10821538791	2.39690449946769	1.9565299493631	0.206952888817756	0.0
ENSMUSG00000131127.1	Gm41937	0.772451085676276	0.133477816388055	0.263432530716372	0.404427358830093	0.467633315327373	0.33102462981978	0.215881734587886	0.0317263536655288	0.0	0.0	0.0732959978484404	0.0256642352718434	0.0	0.100823202244548	0.0
ENSMUSG00000131086.1	Gm41938	2.95086130338622	0.709776783250536	0.494406793089217	1.57427216000257	0.780131737949373	1.15116338145866	1.89076565590236	0.555740391954031	0.693884166289015	0.0	0.0320975639072666	0.0	0.0	0.220760974157916	0.0
ENSMUSG00000026385.17	Dbi	65.7961165166577	78.3763393682296	73.6386815474301	75.3435086758897	68.8155262130652	138.183680634932	96.9591365252022	23.7154493649828	19.7528559456122	11.6554469549025	9.68165907782608	51.8939770949458	59.1011415294766	1.90798338424809	3.51983209443515
ENSMUSG00000026388.16	3110009E18Rik	20.1462060880128	24.8743952806897	27.5700681009812	23.1587964723814	23.1748406527351	8.22245259327347	5.96171013814608	1.19553995151314	1.25125276722211	0.96143847424829	1.80342568808295	0.597327676872793	1.27392966019256	0.223488663294957	0.687150087628609
ENSMUSG00000131159.1	Gm70498	0.278594856298188	0.24242213986519	0.956891257805745	0.190431150063303	0.188736595657437	0.165037013218162	0.304954198307612	0.0	0.0	0.0	0.0	0.0	0.0	0.427268090141856	0.0
ENSMUSG00000026389.17	Steap3	0.0	0.0	0.0	0.0	0.0	0.0183374459131291	1.13510729370056	0.537799166701972	2.5833450173039	16.7878765522338	20.7765874342104	8.41075593230188	5.30664570517852	0.759587715807743	0.583867161071658
ENSMUSG00000140008.1	Gm70979	0.0	0.0	0.0	0.0	0.0	0.0	0.0	0.0	0.304193104493702	0.0	0.0	0.0	0.184528723312272	0.553027389400893	0.0
ENSMUSG00000036907.12	C1ql2	0.0	0.0	0.0	0.0	0.0	0.0	0.0	0.128127490316065	0.0	0.0	0.0	0.708244307598237	0.0	0.13572548136072	0.0
ENSMUSG00000101275.3	1700012E03Rik	0.0	0.0	0.0	0.0	0.0	0.0	0.0	0.0	0.0	0.0	0.0	0.0	0.0	0.281447341535351	0.0
ENSMUSG00000026390.8	Marco	1.48188945803027	0.239903468282175	0.105216614494658	2.0101615424864	0.715973501188797	0.0	0.07544646075013	0.0	0.0	0.0	0.0	0.0	0.0	0.352357450961141	0.433350756561627
ENSMUSG00000123457.1	Gm69561	0.0	0.0	0.0	0.0	0.0	0.0	0.0	0.0	0.0	0.0	0.0	0.0	0.0	0.302132780890956	0.0
ENSMUSG00000058665.9	En1	0.0337095529247998	0.0586654187554862	0.0771882556791982	0.0	0.0	0.0	0.147595972504065	0.0650728793551357	0.0406242206730755	0.0	0.0	0.0	0.0	1.24077090201255	12.3985548966708
ENSMUSG00000124351.1	Gm34352	0.0	0.0	0.0649589425600436	0.0	0.0	0.0	0.0	0.0	0.0	0.0	0.0	0.0	0.0	0.261047373867939	0.133771681587738
ENSMUSG00000099957.6	2610027F03Rik	0.0	0.0	0.0	0.0	0.0	0.0	0.0	0.0	0.0	0.0	0.0	0.0	0.0	0.226624822285398	0.0
ENSMUSG00000101386.3	Gm29346	0.0	0.0	0.0	0.0	0.0	0.0	0.0	0.0	0.0	0.0	0.0	0.0	0.0	0.425759493511304	0.0
ENSMUSG00000101922.3	Gm29345	0.0545472785364299	0.0506291921770747	0.0	0.0	0.0	0.0	0.0	0.0631787994923074	0.0	0.0	0.0	0.0	0.0	0.334626587617265	0.0
ENSMUSG00000099336.2	Gm29348	0.0	0.0	0.0	0.155229499730677	0.0	0.0	0.0	0.0	0.0	0.0	0.0	0.0	0.0	0.34828656898598	0.0
ENSMUSG00000097881.10	Celrr	0.0	0.0	0.0	0.0	0.0	0.0	0.0	0.0	0.0	0.0	0.0	0.0	0.0	0.0973968782721353	0.0
ENSMUSG00000003721.15	Insig2	1.07606561343363	0.177296929242034	0.291595138068264	1.18382048081391	0.828202049472888	0.633679404337514	0.515757190414436	0.614566784580608	0.0920800072382522	1.14265287829175	0.715582516742854	3.51973939234837	3.14973120987261	0.195303222890929	0.720587566698357
ENSMUSG00000104253.2	Gm37174	0.0	0.0	0.0	0.0	0.0	0.0685405515981247	0.158310918840201	0.0	0.017429358248226	0.0	0.0257998077449514	0.0	0.320712691176425	0.177446198325754	0.0
ENSMUSG00000122535.1	Gm69430	0.0	0.0	0.0	0.0	0.0	0.0	0.0	0.0	0.0	0.0	0.0	0.0	0.0	0.432030632547895	0.0
ENSMUSG00000133614.1	Gm70632	0.0	0.0	0.0	0.0	0.0	0.0	0.0	0.0	0.0	0.0	0.0	0.0	0.0	0.186856223994544	0.0
ENSMUSG00000026339.19	Ccdc93	2.67409680547291	0.555943477296784	0.389333649964941	2.11312853281254	1.15711446708547	0.8103685059264	0.748696529462299	0.563203070109421	0.884823567442923	5.96595884688854	6.28340172255324	4.10935196997442	4.77894997461231	0.462267114563698	1.09331612893988
ENSMUSG00000001674.12	Ddx18	82.2731395678862	78.2192982430511	79.2059063222117	94.2845101255831	89.4634646928807	59.236689292317	75.0446164313944	125.656542462983	136.585337889378	184.032798823682	169.97710299786	101.855303246369	80.6370207603973	6.93858943404953	15.4543735374676
ENSMUSG00000102006.2	Gm28591	0.0	0.0	0.0	0.0	0.0	0.0	0.0	0.0	0.0	0.0	0.0	0.0	0.824497191775963	1.48259692480917	0.0
ENSMUSG00000099960.2	Gm28590	0.0	0.0	0.0	0.0	0.0	0.0	0.0	0.0	0.0	0.0	0.0	0.0	0.0	0.337247031995125	0.518458798248062
ENSMUSG00000137754.1	Gm70858	0.0	0.0	0.0	0.0	0.0	0.0	0.0	0.0	0.0	0.0	0.0	0.0	0.0	0.477667671197321	0.0
ENSMUSG00000103263.2	Gm36982	0.0	0.0	0.0	0.0	0.0	0.0	0.0	0.0	0.0	0.0	0.0	0.0	0.0	0.240527692588722	0.0
ENSMUSG00000104180.2	Gm37970	0.0	0.0	0.0	0.0	0.0	0.0	0.0	0.0	0.0	0.0	0.0	0.0	0.0	0.156648520346466	0.0
ENSMUSG00000100762.2	Gm8403	0.0	0.0	0.0	0.0	0.0	0.0	0.0	0.0	0.0	0.0	0.0	0.0	0.0	0.209025606502372	0.0
ENSMUSG00000036815.18	Dpp10	4.42731448962027	2.88628275364543	2.44550603376449	4.90658399157417	5.94473166124065	2.14743551970262	2.25378801550063	0.455944553879509	0.30011033956802	0.0372643216610892	0.0641168728842432	0.0060134489855921	0.0	0.0944965126510983	0.0
ENSMUSG00000102801.2	Gm37478	0.0632717216557044	0.20554437991431	0.26078366897281	0.138396315067465	0.0685823967052775	0.04497789845216	0.249329505483262	0.0	0.0	0.0	0.0	0.0	0.0215855487975681	0.0776295385522399	0.0
ENSMUSG00000102681.2	Gm37221	0.0735399624831018	0.102386470777782	0.0	0.0	0.0	0.0	0.0	0.0	0.0	0.0	0.0	0.0	0.0	0.0902278806917454	0.0
ENSMUSG00000101994.2	Gm18875	0.0	0.0	0.0	0.0	0.0	0.0	0.0	0.0	0.0	0.0	0.0	0.0	0.0	0.615227295328976	0.0
ENSMUSG00000103914.2	Gm38073	0.0603368805420701	0.0980051306685557	0.0828957638071825	0.0989826305240363	0.114452137475758	0.0285944074743609	0.0	0.0	0.0	0.0	0.0	0.0	0.0	0.0740287141173474	0.0
ENSMUSG00000126279.1	Gm70032	0.0	0.0	0.0	0.0	0.0	0.0	0.0	0.0	0.0	0.0	0.0	0.0	0.0	0.45830276560824	0.0
ENSMUSG00000129205.1	Gm70346	0.145483333675452	0.0	0.0	0.0	0.0	0.0	0.0	0.0	0.0	0.0	0.0	0.0	0.0	0.148747388837762	0.0
ENSMUSG00000102240.2	Gm37717	0.0	0.0	0.0	0.0	0.0	0.0	0.0	0.0	0.0	0.0	0.0	0.0	0.0	0.0896317268715158	0.0
ENSMUSG00000129247.1	Gm35355	0.0	0.0	0.0	0.0	0.0	0.0	0.0	0.0	0.0	0.0	0.0	0.0	0.0	0.159879338385432	0.0
ENSMUSG00000124959.1	Gm69871	0.0	0.0	0.0	0.0	0.0	0.0	0.0	0.0	0.0	0.0	0.0	0.0	0.0	0.29555036736392	0.0
ENSMUSG00000129990.1	Gm70424	0.0	0.0	0.0	0.0	0.0	0.0	0.0	0.0	0.0	0.0	0.0	0.0	0.0	0.319194396753033	0.0
ENSMUSG00000026341.17	Actr3	38.5684454084835	26.0940134245953	27.5974932436403	51.28358982724	50.1414365892443	36.8412791027146	44.7003852567872	15.1356903785669	16.7343367131399	23.6411305691579	24.3876819257901	54.7757298615886	65.7974930725232	3.57379172352511	7.11529003499345
ENSMUSG00000102063.3	Gm28706	0.0	0.0	0.0541845861161626	0.06469972193162	0.0	0.841079481489027	2.12399212224149	0.616677816553325	2.50952917176597	0.0624497756948862	0.358809204234629	0.0184757777197781	0.121093889321831	0.14516599103268	1.33900514667918
ENSMUSG00000121266.1	Gm57176	0.0443155645664703	0.0	0.40589575731907	0.0	0.0	0.0	0.38806796778624	0.684373689089684	0.42724631281022	0.0	0.158107839847818	0.553606870673591	0.755926784043092	0.543717910300758	0.0
ENSMUSG00000026342.11	Slc35f5	3.10456315569943	1.18040009014196	1.78149240712369	0.777250279267171	1.05414113474435	0.70905617992918	0.769735964858819	1.08308040063352	1.08184663443319	0.868677224973725	0.987532153961525	5.72405344842692	4.08343670081194	0.734276690771524	0.705514382933974
ENSMUSG00000101015.2	Gm18444	0.0	0.0	0.0	0.0	0.0	0.0	0.0	0.0	0.0	0.0	0.0	0.0	0.0	0.431343779395991	0.0
ENSMUSG00000026343.7	Gpr39	0.007334483157104	0.0	0.0	0.0	0.0	0.0	0.048170625852073	0.0	0.0	0.0	0.0	0.0	0.0	0.179976940126088	0.0
ENSMUSG00000142491.1	Gm71131	0.0	0.0	0.0	0.0	0.0	0.0	0.0	0.0	0.0	0.0	0.0	0.0	0.0	0.862230626822283	0.0
ENSMUSG00000026344.10	Lypd1	0.0	0.0	0.0	0.0	0.0	0.01489038127217	0.0	0.0121306646368198	0.0	0.0	0.0	0.0	0.0	0.077100095834066	0.0
ENSMUSG00000049690.16	Nckap5	2.21682934956571	3.84633111142306	4.89615950404117	3.13802206703488	3.51619397322956	0.853111783823386	1.36832444724099	0.388070989608809	0.114526728561979	0.0	0.0619429929585605	0.0	0.0	0.156959228155417	0.206826497449867
ENSMUSG00000102723.2	Gm37936	0.0	0.0	0.0	0.0	0.0	0.0	0.0	0.0	0.0	0.0	0.0	0.0	0.0	0.205230890499303	0.0
ENSMUSG00000103824.2	Gm38177	0.0	0.0	0.0	0.0	0.0	0.0	0.0	0.0	0.0	0.0	0.0	0.0	0.0	0.260880035807768	0.0
ENSMUSG00000122602.1	Gm69438	0.0	0.142535239642959	0.0	0.335899389694994	0.0	0.0	0.0	0.0	0.0	0.0	0.0	0.0	0.0	0.753653436777995	0.0
ENSMUSG00000122645.1	Gm69442	1.48523283931357	0.255286996375449	0.0839726297272869	1.20322169442983	0.397504936127604	0.0868975981704252	0.802843764201217	0.0	0.0	0.0	0.0	0.0	0.0	0.224971175157611	0.0
ENSMUSG00000134051.1	Gm70646	0.0	0.0	0.0	0.0	0.0	0.0	0.0	0.0	0.0	0.0	0.0	0.0	0.0	0.69568009548738	0.0
ENSMUSG00000101385.2	Gm5261	0.0	0.0	0.0	0.0	0.0	0.0	0.0	0.0	0.0	0.0	0.0	0.0	0.0	0.3805262794391	0.0
ENSMUSG00000036155.14	Mgat5	0.833740655606205	1.01717889411903	1.15136585363712	0.869532576180607	1.15876493587854	0.178211428373027	0.428087123438086	0.219847815510578	0.124300404290526	0.294887221855729	0.176329188410593	0.674451165116249	1.06296924418303	0.303189702483811	0.405305707113561
ENSMUSG00000104378.2	Gm37510	0.092874702724354	0.0	0.0	0.0	0.0377512825207284	0.0	0.0203324145238696	0.0	0.0	0.0	0.0	0.108771194534645	0.0	0.626725663511311	0.175178539769242
ENSMUSG00000138763.1	Gm51747	0.0	0.0	0.0	0.0	0.0	0.0	0.0	0.0	0.0	0.0	0.0	0.0	0.0	0.347394669961688	0.0
ENSMUSG00000099471.2	Gm8451	9.44893096927454	3.90297837411593	4.53114055709655	1.62313799047245	3.75362043712442	1.05501849053892	0.758121594785982	0.954984538187227	1.19237086181376	1.17501977289002	1.76500698174634	5.02131958900949	3.71300413209175	1.21393842165583	5.59865910322907
ENSMUSG00000138804.1	Gm70911	0.0	0.0	0.0	0.0	0.0	0.0	0.0	0.0	0.0	0.0	0.0	0.0	0.0	0.236543362894576	0.0
ENSMUSG00000065687.3	Gm23734	0.0	0.0	0.0	0.0	0.0	0.0	0.0	0.0	0.0	0.0	1.08572218464305	0.0	0.0	1.24456530844073	0.0
ENSMUSG00000026347.14	Tmem163	0.314287388126466	0.0836879785415323	0.0471905831552227	0.760704116457441	0.544508596395203	0.256380308861159	0.0789562797924823	0.0	0.037254644121441	0.0	0.0	0.0241364598496728	0.123040645697228	0.126428349133308	0.0
ENSMUSG00000139507.1	Gm70951	0.13718031463194	0.0	0.0	0.150029504082131	0.0743472321603427	0.0	0.0	0.370737794043155	0.0	0.0	0.0	0.0	0.0	0.16830970052114	0.0
ENSMUSG00000121232.2	Gm35993	0.0	0.0	0.0	0.0	0.0	0.0	0.0	0.0	0.0	0.0	0.0	0.0	0.0	0.270683642075236	0.0
ENSMUSG00000026348.8	Acmsd	0.0156223714013908	0.0	0.0	0.0854283152880238	0.0	0.185090963252442	0.957627277624398	0.150787032345352	0.866037783843677	0.0824575279221069	0.0	0.0	0.0	0.0958372438149341	0.0
ENSMUSG00000102014.3	2900009J06Rik	0.411578769350222	0.0471623954700967	0.0465399776889283	0.0277857951034462	0.0550770855893715	0.28896646156305	0.278099029074755	0.568909217303356	0.146964092434949	0.0938683841241035	0.299122449307677	0.484008488523479	0.502712154958069	0.529912572734528	0.575046098148758
ENSMUSG00000026349.15	Ccnt2	9.10512363961061	13.2926667230576	12.2640852344598	14.6636613280215	15.5622458001364	3.81587098221085	4.58428666903028	7.02300038789017	6.96837178795002	4.88809494613405	4.47683405142851	5.02653849487264	6.77109552828114	1.14284263560017	3.31112273087691
ENSMUSG00000051590.11	Map3k19	0.0248233489826028	0.0	0.0	0.0904948776727392	0.0672672057488152	0.137247806128106	0.0	0.0	0.0	0.0218369748875103	0.0147606757874764	0.0	0.0988008328030878	0.101521136478982	0.0
ENSMUSG00000128696.1	Gm70272	0.35552197296895	0.659970241433637	0.651260395183974	0.0	0.0	0.0	0.155663919554127	0.137259835552955	0.514138046846383	0.187650531790583	0.0	0.222065778509744	0.0	0.436198130611058	0.0
ENSMUSG00000036104.13	Rab3gap1	27.6121641674969	18.9007628791052	22.1365843822764	20.5917571173103	17.590736263036	2.19613526150516	2.81668286431985	2.2727558169866	2.83770857414787	2.6795869318957	2.3388485054309	1.63257788992565	1.67733449913942	0.566251240512984	0.675091742109272
ENSMUSG00000128654.1	Gm70271	0.0	0.0	0.0	0.0	0.0	0.0	0.0	0.0	0.0	0.560249427713963	0.126233299334498	0.0	0.0	0.434104379584125	0.0
ENSMUSG00000036086.17	Zranb3	2.04840021041969	2.34549672900739	2.23088427031849	3.02342748385008	3.21433244432669	1.17161009961929	1.51435841289775	0.780501847148018	0.604669532423915	1.8319644107565	1.06886054481105	2.50645221058451	2.26017029506776	0.343663974915839	0.597235526101702
ENSMUSG00000099760.3	Gm28800	0.0	0.0	0.0	0.0	0.0	0.0	0.0347160121773635	0.0	0.0	0.0209248172774726	0.0	0.0247624442870314	0.0270496568832917	0.3404816530442	0.299103695367921
ENSMUSG00000104164.2	Gm38248	0.0	0.0	0.0	0.0	0.0	0.036243646340492	0.0	0.0	0.0	0.090823765948788	0.013642713485053	0.0477692942185928	0.417452494815843	0.328412011184601	0.577001699035885
ENSMUSG00000058603.11	Rpl28-ps1	1.28194009963297	0.0	0.0	1.16834570328693	0.868461871322264	0.632841204067227	1.28629533525282	3.299540781215	2.44608834043098	6.76629743615898	7.71806857344078	8.50769399261608	12.2091305173491	1.31070162917912	4.02995268783155
ENSMUSG00000102782.2	Gm37625	0.0045388888995625	0.0	0.0	0.0	0.0	0.0430207320991514	0.0	0.0087618655289345	0.0	0.0	0.186227799459504	0.0070876905907769	0.015484707111556	0.111377355188866	0.342446718547262
ENSMUSG00000103999.2	Gm38026	0.0	0.0	0.0	0.0623318455104112	0.0	0.351129006215445	0.099817482435739	0.154028176288033	0.219789598033299	0.105287424667036	0.0508349304665343	0.0	0.213880521526419	0.0699266075361027	0.215000053191013
ENSMUSG00000056211.14	R3hdm1	2.73907515094988	2.8307862559085	2.89152706963559	3.10317012241885	3.41242130897467	6.28072082524285	7.484821180243	10.9614093441083	10.4004610906998	8.46493658679542	8.37544470212078	4.28925982631568	2.53500284711477	0.624733364031813	1.49692916408988
ENSMUSG00000101535.2	Gm29383	0.0	0.0	0.0	0.0	0.0	0.0	0.0	0.177865870237371	0.0	0.0	0.410915687937819	0.503580416474702	0.0	0.0	1.73791709662736
ENSMUSG00000102179.2	Gm37868	0.0	0.0	0.0	0.0	0.0	0.153270206060011	0.30091230079805	2.15390041033335	1.61748268168747	1.72837460560752	0.879825326714395	0.795417696223295	0.965430441192878	0.198402367268796	0.915027648681314
ENSMUSG00000103497.2	Gm37407	0.033607092277612	0.0	0.0	0.0	0.0	0.0796341211197057	2.17042344977103	0.389250536689687	3.7665690802781	2.88248898187434	3.26734176183992	1.18077909203795	1.94909632493543	0.0	0.633890734332166
ENSMUSG00000065520.4	Mir128-1	0.0	0.0	0.0	0.0	0.856055273160518	0.0	0.0	0.0	0.0	0.833704505526731	1.1270830297723	0.0	7.54414930475006	3.87593196057255	0.0
ENSMUSG00000026353.10	Ubxn4	53.6390400059401	48.9447473256904	53.9285962202616	51.6761636741326	54.3546406753261	46.3484258944783	54.0537698349209	58.9786275192766	60.0943397571824	34.0961700972448	28.8471809154751	12.7259324821939	12.9703017666984	2.70791125384495	5.28201461434715
ENSMUSG00000026354.9	Lct	1.73290045157223	0.592747234481491	0.411028063960164	1.96317095694358	0.89801614668103	1.43145005415768	1.22426781064252	0.259885192853855	0.865297168654355	0.127541432315984	0.541900676193989	0.0	0.153097004311194	0.0847065992007738	0.130221699403861
ENSMUSG00000026355.12	Mcm6	55.0609207752878	28.8345185177415	32.4692248630213	45.2233168894974	38.232610024415	56.7564976586921	59.3989963926562	91.6333247988431	113.063283224045	131.239669171547	118.664982684514	110.224628835577	91.4319852515251	6.74508519499552	13.0511391054056
ENSMUSG00000026356.16	Dars1	17.7648570403991	9.40771829529618	7.13405102695965	16.3433011911258	18.2054159514724	19.9833768517728	20.3510393514922	30.1400614623437	30.6365164514233	47.8471394853811	30.1607211867935	96.3673248567283	101.234936058234	4.10895035746791	7.94385235539627
ENSMUSG00000141506.1	Gm71068	0.165179956815452	0.047911004922003	0.0472787074935145	0.0	0.195829637651099	0.0244627692328508	0.0452021279004047	0.0	0.0	0.0	0.0	0.0	0.0	0.253328886311931	0.0
ENSMUSG00000100152.2	Gm29598	0.0	0.0	0.0	0.0	0.0	0.0	0.0	0.0	0.0	0.0	0.0	0.0	0.0	0.0	1.41870783398152
ENSMUSG00000045382.7	Cxcr4	0.293541593610646	0.0567618210967536	0.224050866042274	0.601943596577312	0.364581062131415	0.0	0.508748949471977	0.0	0.176877137797815	0.258227059233943	0.0	0.0	0.0	0.0	0.92278783891718
ENSMUSG00000099403.2	Gm29599	0.0	0.0	0.0	0.0	0.0	0.0	0.0	0.0	0.0	0.0	0.0	0.0	0.0	0.642927102464641	0.0
ENSMUSG00000097283.2	Gm26686	0.0	0.0	0.0	0.0	0.0	0.030227431033612	0.0	0.11081346400713	0.0	0.0	0.0	0.0	0.0	0.0391282430401036	0.0
ENSMUSG00000042581.15	Thsd7b	2.14939044681498	4.81886454755441	5.10057659678984	4.40138317874929	4.61823919445564	1.94166974901336	2.35076691134402	0.203425594750161	0.126996166968135	0.0958989653880062	0.0	0.0709293167329416	0.0991754078350185	0.0557298572919395	0.0
ENSMUSG00000127452.1	Gm70149	0.0	0.0	0.0	0.0	0.0	0.0	0.0	0.0	0.843338251947389	0.0	0.0	0.0	0.0	1.71718504582328	0.0
ENSMUSG00000103803.2	Gm37064	0.0	0.0	0.0	0.0	0.0	0.0	0.0	0.0	0.0	0.0	0.0	0.0	0.0	0.0608057456835675	0.0
ENSMUSG00000140835.1	Gm71021	0.12953495149011	0.0	0.0	0.0	0.752182457588739	0.0876974923795253	0.0	0.0	0.0	0.195344988742665	0.0	0.202274979002391	0.0	0.227042039531446	0.0
ENSMUSG00000026401.16	Cd55b	5.02998854914195	4.01311158302206	4.23222053825526	3.03211866996317	4.29305331017812	2.28366887991877	1.56072827760717	0.152911554114516	0.572765131591254	0.0	0.0	0.0	0.0	0.0	0.249014986979442
ENSMUSG00000086825.2	Gm15675	0.0360447705275773	0.0	0.0	0.0	0.0	0.0284701177379877	0.0394551580939963	0.0	0.0	0.0	0.0	0.0	0.0	0.0737069375822	0.0
ENSMUSG00000026399.13	Cd55	81.7464646472113	108.64163433738	123.620307718187	79.5111854329324	88.6695454686992	21.5945813710144	19.9411799883959	2.98190133989543	3.40463281107629	1.40697298583638	0.690927676400702	1.30212545356739	0.854993224317439	0.0279533522810713	0.0
ENSMUSG00000085526.4	Gm16083	0.0106759575403936	0.0082575935422377	0.0325944613617985	0.0972994691746039	0.0192867296817625	0.0168649023806779	0.0311628445325609	0.0	0.0343089652546347	0.0	0.0	0.0388990344235367	0.0	0.109154826697811	0.0
ENSMUSG00000103751.2	Gm37283	0.0	0.0	0.0	0.0	0.0	0.0	0.123262836362402	0.0	0.0	0.0	0.0	0.0	0.0	0.172702251585028	0.0
ENSMUSG00000042554.11	Zp3r	3.52397536582273	1.59671725314319	2.91255562400641	4.44698484801293	4.91596097458515	0.59291939685167	0.61627059523621	0.543409165081643	0.0502583474993635	0.0	0.0371974597284589	0.0	0.0	0.319796366383874	0.0
ENSMUSG00000026405.15	C4bp	0.0065716097232299	0.0	0.0	0.0359357445141747	0.0	0.0	0.0	0.0	0.0	0.0173430357761876	0.0	0.0923569263073959	0.022419463015602	0.040314299738496	0.0
ENSMUSG00000026409.15	Pfkfb2	0.579205772890413	1.11764604782072	1.2843853340918	1.26691581224911	0.850862768057256	0.180587440366578	0.160170319210367	0.0470778151165912	0.014695058594727	0.691880496728829	1.10393230307861	0.814011591323871	2.45439652043151	0.0374021556713645	0.0
ENSMUSG00000046404.6	Yod1	0.0360859443842505	0.0	0.0	0.0789319714687975	0.0	1.00899342366489	1.28770742068495	0.487621837465377	0.843668541080006	0.114280643707972	0.296116788174512	1.32422302728335	2.69609774435422	0.154961378971977	0.544517105992905
ENSMUSG00000104515.2	Gm37163	0.0	0.0	0.0	0.0	0.0	0.0	0.0	0.0	0.0	0.0	0.0	0.572115029367709	0.0	0.160541560497088	0.0
ENSMUSG00000042510.8	AA986860	0.0	0.0	0.0	0.0	0.0	0.215930982266894	0.226097566671063	0.0	0.0	0.0320655579048743	0.0216746736494674	2.523435933104	3.56481780334343	0.260880035807768	0.0
ENSMUSG00000099556.4	Gm28857	0.0	0.0	0.0	0.0	0.0413553272058221	0.0	0.0	0.0	0.0	0.0	0.0	0.0238310756095689	0.0	0.140432317412049	0.0
ENSMUSG00000100106.2	Gm28856	0.0078194719655829	0.0181445142402635	0.0	0.171037878769728	0.0	0.0370574623032294	0.0	0.0754734951502281	0.0188468803122613	0.0	0.0	0.0	0.0	0.0959389099151621	0.0
ENSMUSG00000026415.12	Fcamr	0.682728695134198	0.0	0.0	0.12655550004207	0.21950135209244	0.219358458175893	0.126665303457178	0.670138286608619	0.306796835559301	0.0	0.0	0.0	0.0	0.141975529691302	0.0
ENSMUSG00000086706.10	Gm15848	0.0683146948367893	0.0	0.0	0.0	0.0	0.0	0.0747783116795388	0.0	0.0	0.0	0.0	0.0213353281175565	0.0466119821115234	0.0419084394871916	0.0
ENSMUSG00000026417.14	Pigr	0.021976115993708	0.0	0.0	0.0	0.0	0.0260368952530516	0.0481107865653003	0.0	0.0	0.0	0.0	0.0	1.96803894906523	0.134815024715567	0.0
ENSMUSG00000042474.7	Fcmr	0.165596236948556	0.0	0.0	0.139313110933408	0.0	0.0	0.167320779889401	0.049179503291439	0.0	0.0	0.0	0.0	0.0	0.468862737166034	0.0
ENSMUSG00000026420.17	Il24	1.27731215703501	0.222293225724759	0.146239698846365	0.611167120600277	0.908592961405026	0.0	0.0	0.0	0.0	0.0	0.0	0.0	0.0	0.0979477390758405	0.0
ENSMUSG00000026416.13	Il20	4.32573716587786	4.58612541717986	3.58632516100045	4.48621107316079	7.62943021695335	1.14871883989538	1.79604137873412	0.0719861869426122	1.16844301483976	0.0	0.0	0.0	0.0	0.2287649555144	0.0
ENSMUSG00000016529.6	Il10	0.0	0.0	0.0	0.0	0.0	0.0	0.0	0.0	0.0	0.0	0.0	0.0	0.0	0.207110868122197	0.0
ENSMUSG00000016528.11	Mapkapk2	0.0872612958316423	0.0	0.0	0.238586873311801	0.0	2.18832784133158	1.89443143662567	1.02473201136427	0.823759271155713	0.307053287139079	0.207552284338208	0.533695410140897	1.91022524322839	0.713752679355681	1.09727090612447
ENSMUSG00000102856.2	Gm37084	0.0	0.0	0.0	0.0	0.0	0.0088842407081665	0.0738730605005087	0.0	0.0	0.0	0.0	0.0	0.153492356149543	0.0460012270668156	0.282875621017678
ENSMUSG00002075689.1	Gm55664	0.0	0.0	0.0	0.0	0.0	0.0	0.27428599989424	0.0	0.0	0.0	0.0	0.0	0.0	0.768598405779259	0.0
ENSMUSG00000137827.1	Gm51643	0.0750881722195881	0.0	0.0	0.0	0.0508691588465503	0.0	0.0	0.398612816151663	0.0	0.0	0.0	0.0	0.0	0.690955612665734	0.708149580968702
ENSMUSG00000016526.9	Dyrk3	1.10636916559733	0.403655493010268	0.127465061612471	0.570754154925414	0.301693488338508	30.5524900547854	31.715764392428	9.34887192084659	7.96633553286992	7.36377768097399	5.43681020969459	21.1881358365693	10.7061401398435	1.02447540808085	1.04996879343125
ENSMUSG00000126091.1	Gm70016	0.0	0.0	0.0	0.296381814436759	0.0	1.47693969243337	2.61042288624837	0.261567456231428	0.914443241817463	0.14303753771292	0.0966860442206633	0.0	0.0	0.0	2.04460834897336
ENSMUSG00000126129.1	Gm70021	0.0	0.0	0.0	0.0	0.0	0.0	0.0	0.0	0.0	0.364745721167945	0.0	0.0	0.471509331546879	1.69572023275049	0.0
ENSMUSG00000026427.17	Eif2d	13.0539626561384	2.56772189234753	2.12869591468969	9.44563296001544	6.93179554657099	7.97287230862108	8.01605856200272	5.93368647659252	9.17228132313292	11.5863897106563	9.16920408950916	17.1251292158362	18.7324889842655	0.99342438371062	0.905017853410503
ENSMUSG00000026430.17	Rassf5	25.5823542925004	31.9019327957446	30.5054475124178	33.3092524642251	36.5510114880095	4.19508645057924	5.51093893833042	0.469918336178794	0.306699145116519	0.160608573744204	0.0690856498109118	0.112310725858756	0.603984933079815	0.135759438198688	0.208706581531431
ENSMUSG00000102055.3	Gm28913	0.689609149230832	0.320037544312673	0.421085203538911	1.00560316249645	0.373745545454696	0.0544690766078653	0.0	0.0	0.0	0.0	0.0	0.0	0.0	0.141016235571766	0.0
ENSMUSG00000042349.14	Ikbke	0.154485296437805	0.0227601181066601	0.0112298726381801	0.053636629093013	0.0332245892222423	0.0116210360826716	0.0	0.0	0.0	0.0	0.0	0.0076582897667476	0.0	0.315902638170417	0.0925039040121015
ENSMUSG00000137878.1	Gm51644	0.0	0.0	0.0	0.0	0.0	0.0	0.0	0.0	0.0	0.0	0.0	0.507812184680372	0.0	0.854984991302768	1.75252144197717
ENSMUSG00000026425.16	Srgap2	2.29409610942877	1.94873816492746	1.91092555524782	2.36841162033349	2.38550434399826	1.60201533849986	1.76917745640382	0.496211790853302	0.589853334053139	0.0696966346180787	0.163319356224968	1.83103489011184	1.24334307809177	1.2204865369478	2.45743691370238
ENSMUSG00000137954.1	Gm70874	0.0	0.0	0.0	0.0	0.0	0.0	0.0	0.0	0.0	0.0	0.0	0.494087531040362	0.119938780679651	0.215671889697996	0.0
ENSMUSG00000102733.2	Gm38262	0.0160010613014969	0.0	0.0	0.0	0.0	0.0	0.455390178550893	0.0	0.0	0.0	0.0	0.0	0.0	0.196320721591952	0.0
ENSMUSG00000104060.2	Gm37954	0.0213553517321764	0.04955353575226	0.0	0.17516723364104	0.202543256324797	0.0	0.0	0.0	0.0	0.0	0.228573091503799	0.0	0.0	0.131006874572708	0.0
ENSMUSG00000101778.2	Gm29488	0.0460313628615085	0.0	0.0	0.0	0.0	0.0	0.0806186161221206	0.0	0.133136496727082	0.0	0.114960592129148	0.373776828690632	0.0	0.225907774554603	0.694588015304855
ENSMUSG00000099959.2	Gm29487	0.0	0.0	0.0	0.0	0.0	0.0	0.0	0.0	0.0	0.0	0.0	0.944213280890066	0.884079996650398	1.05982514546906	0.0
ENSMUSG00000137984.1	Gm70877	0.275843659692333	0.213358362875115	0.210542601769455	0.0	0.498327393939595	3.15920644325618	4.0259026179903	0.532488260170092	0.221617370158316	0.242658276036886	0.0820122786736604	0.0717904959631295	0.0	1.12812988457413	0.0
ENSMUSG00000055184.5	Fam72a	29.6124652453555	36.4645607141357	36.9308636099659	15.8398562041473	17.5313555941179	24.9679684032059	23.4434409854837	18.8013398206185	11.1414567346273	1.41170411478967	1.44036169938953	2.39559413092484	2.203676656796	0.30957923007768	0.761478965204136
ENSMUSG00000026432.8	Avpr1b	0.0	0.0	0.0	0.0	0.0	0.0	0.0	0.0	0.0	0.0	0.0	0.0171669045778102	0.0	0.134882046850648	0.0
ENSMUSG00000095841.3	Gm8532	1.0073379633233	1.55830283687747	1.53773739730533	1.57384529661863	2.72972071918864	0.568321601917206	0.525070270947217	0.0	0.11561600330385	0.126592875025751	0.941273246122206	0.0	0.0	0.58853630637761	0.0
ENSMUSG00000004552.17	Ctse	0.0209275710271313	0.0	0.0	0.0	0.132324001214086	0.0	0.04581527979306	0.0	0.0	0.0	0.0	0.119824452410384	0.0	0.0	0.26315463923695
ENSMUSG00000124099.1	Gm69631	0.0186140292244686	0.0863849937230055	0.0	0.203575387693936	0.0	0.0	0.0	0.0	0.0	0.0	0.0	0.0	0.0	0.228379829326665	0.0
ENSMUSG00000052688.13	Rab7b	0.138687399403415	0.122067376510839	0.240912825683864	0.235362029111544	0.194389713844841	0.045328072402047	0.0104696105063437	0.0	0.0	0.0	0.0	0.0	0.0	0.146688601449004	0.0
ENSMUSG00000042268.11	Slc26a9	11.1879077696441	13.7854978042742	12.3439765699112	10.0654122514803	11.7187512900695	2.4966348397426	3.45531604669678	0.416585964735059	0.0407952372928243	0.0	0.0452903628496333	0.0132151659235611	0.0	0.233623912663672	0.319249983306977
ENSMUSG00000042251.13	Pm20d1	0.0818084995283702	0.313950698587508	0.172915750912535	0.0	0.0682115755506389	0.0149115684965186	0.0	0.0	0.0	0.0166076594726441	0.0	0.0	0.343501391223679	0.057907350008554	0.356090014106914
ENSMUSG00000137993.1	Gm70878	0.0	0.0	0.0	0.0	0.0	0.126772383137338	0.0780830306150539	0.0	0.0	0.0	0.0	0.0	0.304199568739922	0.0	0.672742101920267
ENSMUSG00000013275.10	Slc41a1	4.26782704586684	5.6306062500651	6.47375637533549	4.16044765249255	4.42841296641058	5.18445364915074	4.86874401807384	0.747384275590256	1.88803381291023	0.439595820300129	0.208804062926058	5.37089955588654	4.40792111250665	0.662822240814524	0.509487096731147
ENSMUSG00000026433.14	Rab29	4.44378248093138	6.01211310537604	5.10494098595503	3.29492589346588	4.40856802799286	2.39151898071073	6.23281302961309	2.58802110917592	7.40666990102677	23.8923355228267	15.451325595482	14.8427828475922	13.6185256523077	0.277229465844767	0.0
ENSMUSG00000125681.1	Gm69986	0.0597661262666722	0.0	0.0	0.245115770858509	0.0809782015151841	0.212429398770674	0.0654209175423424	0.0	0.0	0.0	0.0533079811378792	0.373310579008273	0.0509739817888518	0.183321106243296	0.0
ENSMUSG00000026434.13	Nucks1	1.29503559334879	1.05971029325935	1.52377063401874	1.90866565733164	1.82980393982828	2.69764549965651	3.83492612671132	2.58809403159969	3.05059791694248	8.54857651263654	6.08681364802538	29.28965396224	23.3257662527749	10.7261371264701	21.2272511580978
ENSMUSG00000103569.2	Gm38067	0.0	0.0	0.0	0.0	0.0	0.219358458175893	1.08932160973173	0.781828001043389	0.167343728486892	0.732927037825698	0.619276389984782	0.650509800155704	1.26327984171639	0.70987764845651	1.74610194951571
ENSMUSG00000026435.16	Slc45a3	569.531931922153	868.038409297305	801.555776006931	296.760464456214	396.560457482355	52.0462957493281	69.3087157686729	30.6111006538187	14.570082544899	2.63706140255017	6.53221009396522	2.33567950674766	0.254083052643842	0.152295951299511	0.117064300642876
ENSMUSG00000026436.16	Elk4	4.41095839963455	6.06269759754943	7.11283692102366	11.5318292113799	11.2889199359033	9.65873517307337	13.3061673928716	5.37012235659701	3.3441843240637	1.45738886560003	1.29912723191329	0.274870088414473	0.541643308909791	0.995147194496932	1.10671168319644
ENSMUSG00000059149.18	Mfsd4a	2.99379478464793	4.16241771201673	4.35407490724814	5.26633410753192	4.87762118212372	1.77896443773633	2.31717667588405	1.36610491680853	0.274392955106967	0.65772986591576	0.504968325569336	0.0192187163257355	0.367392828254142	0.283131247989507	0.116070711893854
ENSMUSG00000103966.2	Gm37120	0.0111328075442198	0.0	0.0169946285368532	0.020292629684544	0.0	0.0	0.0	0.0	0.0	0.0	0.0	0.0	0.0	0.0910606602584589	0.0
ENSMUSG00000132948.1	Gm37120	0.0	0.0	0.0	0.0701617524167089	0.0	0.0	0.0140445253789769	0.0	0.0927745474727154	0.0	0.0	0.0	0.0	0.0787105417000517	0.0
ENSMUSG00000026437.13	Cdk18	0.0	0.0	0.0212575548805852	0.0	0.0	0.164985049423068	0.345505937314302	0.0268814917235321	0.0	0.232751257840166	0.73695710280032	0.304431486030046	0.190028949741815	1.02512054372826	1.22573497998907
ENSMUSG00000118219.5	Gm29695	0.0039222182899376	0.0	0.0	0.0	0.0	0.111527318262007	0.128799607080525	0.128714570870605	0.633386217461161	0.0	0.153929395694337	0.0979956823221434	0.173951651226944	0.433103429436095	0.295920612409057
ENSMUSG00000042115.5	Klhdc8a	0.0725201532118439	0.0	0.0	0.0	0.0280739607033199	0.220938517344061	0.0226804773864293	0.0	0.0	0.0	0.0	0.0	0.0	0.254219008892086	0.0
ENSMUSG00000009772.16	Nuak2	0.0	0.0	0.0	0.0	0.0	1.76446459795234	0.691592556876191	0.0	0.0	0.0	0.0	0.0	0.115471673031889	0.311458818260294	0.425612350194455
ENSMUSG00000100658.4	F730311O21Rik	0.0	0.0	0.0	0.0	0.0	0.0	0.0303939471253977	0.0	0.0	0.0	0.0	0.0	0.0	0.170338546735358	0.0
ENSMUSG00000042066.17	Tmcc2	33.9705117688052	9.24025007523751	8.3265678143216	21.3507377357078	17.9708440952126	5.56949179138153	4.98403490566785	1.47742416458589	0.58055808264769	0.0102528663715515	0.0	0.0181998745036535	0.0795237101695368	0.190664256669064	0.659504730975947
ENSMUSG00000090079.2	Gm15849	0.0	0.0	0.0	0.0	0.0	0.0	0.0	0.0	0.0	0.0	0.0	0.0	0.0	0.404948115283699	0.0
ENSMUSG00000135179.1	Gm70720	0.0	0.0328927476099136	0.0	0.0	0.0	0.100767791724551	0.0	0.0	0.0	0.0	0.0252871192577119	0.132812417531789	0.0483599314407055	0.173920023871845	0.534743722039187
ENSMUSG00000042046.16	Dstyk	15.305500560337	24.5444309934136	24.4914329245055	21.5320674588431	21.3084020427895	3.71196411163824	8.2835692767418	2.97375747093492	2.00762333741278	0.31849385604392	0.329260210944718	0.687298931175745	0.831511373343238	0.464531171304575	0.267801029335837
ENSMUSG00000097760.4	6030442K20Rik	0.0439456810784354	0.0407890987849485	0.0402507915147488	0.0	0.0238171180927012	0.093718852398827	0.0481036158399577	0.025449806552247	0.0105920066619783	0.0	0.0078394089908645	0.322529360540236	0.554716860643387	0.107835944848998	0.0
ENSMUSG00000026439.15	Rbbp5	33.6259738195329	34.1301175352698	32.107800343023	37.6309881157536	43.3647541426961	4.69326630973582	5.42011469511112	10.1885915287117	11.7990102913677	14.6566524902906	14.2032537021561	27.5195439807854	18.00613752635	3.65895867015882	6.15567582316865
ENSMUSG00000048174.3	Tmem81	0.734193394524679	1.04252732266109	0.0	0.119845173726658	0.356336189026182	0.0	0.0	0.296149318135563	0.924412395097931	0.780823347594412	0.410508437503788	3.93567025193311	5.30856888639499	0.268895180614547	1.24013905804925
ENSMUSG00000053024.15	Cntn2	1.78970769982347	2.16192745253809	2.57966734457358	1.18272399037059	1.28169066585619	0.0675828697722696	0.171708814099742	0.096350385425231	0.234872966299019	0.0250899894182593	0.0084797734398174	0.0556715851648731	0.543269565152896	0.33535309848032	0.537962299901847
ENSMUSG00000026442.15	Nfasc	0.18760099019019	0.0798076421330672	0.0787543942002254	0.222270645991173	0.173692374264453	0.0370443631649108	0.0479152142621893	0.0	0.105505222385726	0.0	0.0027888233327699	0.0073236964068431	0.0053334388863556	0.556248984090652	1.82822243886992
ENSMUSG00000140800.1	Gm71019	0.0	0.0	0.0	0.0	0.0	0.0	0.0	0.0	0.0	0.0	0.0	0.0	0.0	0.247099487468195	1.51949035770698
ENSMUSG00000101126.3	Gm10538	0.0102046454631604	0.0	0.0	0.0	0.0	0.0	0.0	0.0	0.0	0.0	0.0	0.0	0.0348137946688974	0.375609465491571	0.577434383743284
ENSMUSG00000127818.1	Gm70187	0.0	0.0	0.0	0.0	0.0	0.0	0.0	0.0	0.0	0.0	0.0	0.0	0.0	0.411707492018328	0.0
ENSMUSG00000131931.1	Gm31101	0.0	0.0	0.0	0.0	0.0	0.0	0.0	0.0	0.0	0.0	0.0419881916360092	0.0	0.0	0.288786841128343	0.0
ENSMUSG00000124677.1	Gm69762	0.0	0.0	0.0	0.0	0.0	0.0	0.0	0.0	0.0	0.0	0.0	0.0	0.0	0.177330220418352	0.0
ENSMUSG00000026443.4	Lrrn2	0.0615117293982439	0.0285466961176441	0.169019735384325	0.0	0.033337340262162	0.0	0.242394053314048	0.0	0.0	0.0324669348466599	0.0219459838898641	0.1728962765087	0.0	0.490556061769265	3.24862389133125
ENSMUSG00000122455.1	Gm31159	0.0449460705663998	0.0	0.0	0.0	0.0	0.426010176396475	0.0983973150027102	0.0	0.0	0.0	0.0400893354085677	0.0	0.0	0.275726867113901	0.847764437379198
ENSMUSG00000102709.2	Gm38308	0.0	0.0	0.0	0.0	0.0	0.0	0.0	0.0	0.0	0.0	0.0	0.0	0.0	0.149980783438407	0.0
ENSMUSG00000054387.14	Mdm4	133.679029516504	136.43043933983	152.365005653971	127.142390697066	157.576531903951	176.510197228032	203.561795962664	75.7089838796562	55.6437291359633	6.85814633448905	7.03493877854567	8.03192922675693	9.55381524334479	1.08174070801221	2.1421548751509
ENSMUSG00000026447.18	Pik3c2b	1.70600139405909	1.71719894632406	2.39663418050475	3.21471684466226	2.90498322991815	4.02608929321485	3.91147792019739	2.44324510659675	3.28951154020646	0.717931527903545	1.26667588208355	2.89440239374951	2.38310804768481	0.523283141048942	0.608778299068799
ENSMUSG00000101102.4	Gm28609	0.0	0.0180424353978429	0.0	0.0	0.0	0.0736979630052973	0.127667402376934	0.135088002711927	0.215519775497666	0.0820806123584686	0.110964573957892	0.0	0.159159268032702	0.0476995846062022	0.586638682405859
ENSMUSG00000102425.2	Gm26616	0.0427038301615746	0.0660607483379018	0.130377845447194	0.233518726019049	0.1542938374541	0.421622559516949	0.872559646911706	0.796875736628324	0.188699308900491	0.619844675818072	0.533251385183549	0.0222280196705924	0.0	0.0873238613582486	0.0
ENSMUSG00000046062.6	Ppp1r15b	10.3016972236058	1.82538873221694	3.92845998299793	2.26975275839663	2.24955532989982	22.434073617046	24.3009354629217	24.25894607728	25.4870870350779	23.4522239881456	24.1736542567181	18.321180972637	21.9014988754274	3.56483195158129	8.12726336213294
ENSMUSG00000041757.18	Plekha6	2.88728104962027	2.42844556735666	3.12784307195361	1.95910035107024	2.06601049164996	1.30475391296018	1.79659518965044	0.57235050981411	0.472161732247512	0.419181036298357	0.783920878249452	0.534641527558137	0.349210422725861	0.238185762940212	0.266304934199882
ENSMUSG00000137360.1	Gm70838	0.0	0.0	0.0	0.174998234862804	0.0	0.0	0.0	0.0	0.0	0.0	0.0	0.0	0.0	0.392641443183905	0.0
ENSMUSG00000101693.3	Gm19461	2.52819493888122	0.950437237729929	0.991795956302101	2.29129581559029	1.77334847942343	1.00403079682967	1.03068935450997	0.127236390035675	0.0453898041499468	0.0	0.025195596790737	0.073517625203886	0.144554702454227	0.25993582447953	0.0
ENSMUSG00000070645.6	Ren1	0.0800729030247509	0.0619344432968802	0.122234147798561	0.0	0.0	0.221360749473364	0.467461474774493	0.566766321577139	0.353825439199653	7.07919275362771	3.16630748557035	1.18785759071884	6.37405493461079	0.0818694137719005	0.0
ENSMUSG00000070644.14	Etnk2	0.106547583839402	0.0	0.0	0.0	0.0	0.0688557840956194	0.0	0.168283083536015	0.256806286795368	0.191719170127698	0.103673866076296	2.39737175930138	2.44532215747483	0.237683081244046	0.182698249316936
ENSMUSG00000070643.12	Sox13	0.143593939731615	0.142799683501295	0.0939434057988015	0.336522579657322	0.166764014252049	1.59190676537022	2.22297607567347	4.05890575866357	5.45103179213267	0.947391483553104	1.81138344070549	0.952972216705373	1.39965664281077	1.2269589810254	1.74114143261368
ENSMUSG00000101004.2	Gm8596	0.0	0.0	0.0	0.0	0.0	0.066160671334301	0.0	0.0	0.0	0.0	0.0	0.872000721168315	0.476272052067554	0.342569743989998	0.0
ENSMUSG00000090553.9	Snrpe	33.2669062006794	85.5710103419187	85.8441421702905	54.909267580753	54.6390380981534	87.3830086604967	84.7906588864025	87.1490908224273	92.6128005940312	142.495412934416	133.266067423332	124.458400306576	179.420985287168	3.8561567975084	4.56013232351201
ENSMUSG00000128372.1	Gm53475	0.286901264813067	0.128025664349963	0.252672134359052	0.362047246377838	0.209314912100127	0.156883987116067	0.434833643544911	0.340820829197358	0.0531925923383982	0.0	0.0393691677066174	0.0	0.0376454556125253	0.270773689860358	1.24880270416337
ENSMUSG00000102976.7	Zc3h11a	0.109999005398783	0.323309911841433	0.319043083662917	0.240604437652524	0.218591464212767	1.00784500030259	0.658222728646881	0.665338091950769	0.662812686823184	1.50954289510063	0.961505917456227	1.60889988805713	1.57612802586388	0.494854519920554	0.553274884019984
ENSMUSG00000094410.9	Zbed6	0.017419036406986	0.0151573512026778	0.0	0.0238132690606927	0.0531030742508001	0.732640187174165	0.757918979719576	1.45431093585184	0.755716105092832	0.930898886635795	0.706923877476327	2.07064968412599	3.15701403556398	1.49602730262351	2.87485301529535
ENSMUSG00000120455.2	Gm57114	0.0	0.0	0.0	0.0	0.0	0.595966992176695	0.423547497649461	0.771841396655608	2.34708241644337	0.0	0.0690252074226258	0.433025030039489	2.20010186781862	0.31649488158656	0.0
ENSMUSG00000051998.15	Lax1	0.0	0.0	0.0	0.0	0.0519046072942713	0.0	0.0	0.147900593701062	0.0	0.0	0.0	0.0	0.0	0.235006701810375	0.0
ENSMUSG00000137885.1	Gm70870	0.0	0.0	0.0	0.0	0.0	0.258974884827511	0.0	0.0	0.0	0.0	0.0	0.170665050535084	0.497143282026363	0.223488663294957	0.0
ENSMUSG00000026463.18	Atp2b4	0.245544699031592	0.800189669974679	0.48783380924358	0.355425872832064	0.777914368899131	0.419262464588758	0.256919181399957	0.16380854149882	0.339428498269093	0.247769790995861	0.144934338005501	0.284752946145068	0.893126754726289	0.132910795512775	0.136218191767004
ENSMUSG00000128131.1	Gm41954	0.267040138638322	0.531126137369968	0.116470375446933	0.556291111168247	0.447964519020167	0.0301318296128616	0.0	0.0	0.0	0.0	0.0	0.0	0.0	0.156017962760252	0.0
ENSMUSG00000100830.3	Gm28441	0.0211006361819358	0.0489624869002531	0.0	0.0	0.114358528857321	0.0	0.0307961062222223	0.0	0.339052019866889	0.0	0.0	0.0	0.0	0.0862961950509155	0.265330854446925
ENSMUSG00000128168.1	Gm70214	0.147423111457791	0.0	0.0	0.403079267633992	0.599238691212362	0.349328344645109	0.0	0.0	0.0	0.0	0.0	0.0	0.0	0.904384124133594	0.0
ENSMUSG00000140356.1	Gm71002	1.03617386910333	0.117286140049063	0.69442965566474	1.65838327255128	1.1642351714983	0.239539436328075	0.608601450051048	0.0	0.0	0.0	0.0	0.0	0.0	0.310074556845804	0.953371664435578
ENSMUSG00000142259.1	Gm71120	0.0	0.0	0.0	0.0	0.0	0.0	0.0	0.0	0.0	0.0	0.0	0.0	0.0	0.355124656073401	0.0
ENSMUSG00000099507.2	Gm18970	0.0	0.0	0.0	0.0	0.0	0.446901933447901	0.0	0.0	0.0	0.0	0.0	0.0	0.0	0.578497307548141	0.0
ENSMUSG00000041559.8	Fmod	0.0	0.0	0.0	0.0731541320569859	0.0	0.0	0.0	0.0	0.0	0.0	0.0	0.0	0.0	0.164135049752013	0.0
ENSMUSG00000120043.2	Gm19497	0.0	0.0	0.0	0.0	0.0	0.0613430715251304	0.0	0.0	0.0	0.0	0.0	0.0080850453191911	0.0353273205560761	0.158812477897494	0.0
ENSMUSG00000020423.7	Btg2	9.94017661834433	2.88084348735168	1.84598963636726	6.52450582681344	6.05137139868117	7.58385086533585	8.11858561116054	2.63005457412605	1.01040715683554	0.616996043098529	0.244482100880248	0.214010530619945	1.23764753450147	1.18694234301164	2.43295721875649
ENSMUSG00000121237.2	Gm31974	0.0	0.0	0.0	0.0	0.100754718993251	0.0440514936500768	0.0	0.0	0.0	0.0	0.0	0.0	0.0	0.513206627818559	0.350651621009303
ENSMUSG00000133244.1	Gm70605	0.0	0.0	0.0	0.0	0.0	0.0	0.0	0.0	0.0	0.0	0.0	0.0	0.0	0.235721318192944	0.362380628315
ENSMUSG00000102380.2	Gm38140	0.0	0.0	0.0	0.0	0.0	0.0	0.0	0.0	0.0	0.0	0.0	0.0	0.0	0.0	0.151397496620895
ENSMUSG00000134944.1	Gm70697	0.0	0.0	0.0	0.0	0.0	0.0	0.0	0.0	0.0	0.0	0.0	0.0	0.0	0.616625539181996	0.0
ENSMUSG00000026450.15	Chit1	1.54733348389583	0.452343239858647	0.111593379009485	1.39911811906014	1.12254079896531	16.4270932316584	11.2293292843754	5.10372149970374	2.26116874340318	0.643077855502713	0.173875067953854	0.0	0.0	0.224227468793453	0.0
ENSMUSG00000132617.1	Gm70571	0.0	0.0	0.0	0.0	0.0	0.0	0.0	0.0	0.0	0.0	0.0	0.0	0.0	1.59910748864486	0.0
ENSMUSG00000136414.1	Gm46158	0.0	0.0	0.0	0.0	0.0	0.0	0.0	0.0	0.0	0.0	0.0	0.0183676747650347	0.401284537486705	0.0721583077766166	0.0
ENSMUSG00000064246.11	Chi3l1	0.0	0.0	0.0	0.0862509131884435	0.0	0.0	0.0172651494227295	0.0	0.0	0.0	0.0	1.52705860956665	2.20620628740908	0.193520140684792	0.446255459904314
ENSMUSG00000042451.13	Mybph	0.0	0.0	0.0	0.0	0.0	0.0	0.0	0.0	0.0	0.0	0.0	0.0444798993880617	0.0	0.116494305384319	0.0
ENSMUSG00000042429.10	Adora1	0.0688297425101222	0.0177460440157238	0.122582905093854	0.0	0.0	0.144974585361968	0.0	0.0	0.0	0.0	0.0	3.76780308149151	5.34861008982799	0.0234580007989001	0.360626061897428
ENSMUSG00000123444.1	Gm69560	0.0	0.0	0.0	0.0	0.0	0.0	0.0909135755517998	0.0	0.0	0.219189916945995	0.148161149453636	0.129694755148414	0.0	0.254756091305238	0.0
ENSMUSG00000123358.1	Gm32221	0.0	0.0	0.0	0.0	0.0	0.329407060509533	0.0434768558431373	0.0	0.0	0.0	0.0	0.0155057155627594	0.0	0.243659844849644	0.0
ENSMUSG00000026459.6	Myog	0.0	0.0	0.0	0.0	0.0	0.0	0.0	0.0	0.0	0.0	0.0	0.0	0.0	0.453704410100465	0.0
ENSMUSG00000026458.14	Ppfia4	0.111038405617174	0.0156155466437813	0.0308189261871905	0.0183998448402614	0.0	0.0558117410038595	0.0	0.389724365705743	0.194640210066007	0.310799762407257	0.378152477274487	0.0052542952766684	0.0573961450452683	0.26834282441578	0.380797416181283
ENSMUSG00000120099.1	Gm57107	0.0	0.0	0.0	0.0	0.0	0.0	0.0	0.0	0.0	0.0	0.0	0.0	0.0	0.0	1.28437291205717
ENSMUSG00000042305.13	Tmem183a	38.9777771960372	6.63724701771759	6.25129576858691	31.0791758546075	30.0291891836498	23.9648653944246	27.2620197293872	22.8291143887158	24.7352718359052	25.1514894596617	24.7490229825984	43.4740803986914	34.3127553956225	2.85474786658332	7.02188725910043
ENSMUSG00000050526.6	Mgat4f	0.0125076169223239	0.0290230125969826	0.0	0.0	0.0	0.0	0.0	0.0	0.0	0.0	0.0	0.0	0.0	0.153458844592804	0.0
ENSMUSG00000026456.19	Cyb5r1	0.144532462213521	0.138776703912009	0.0	0.0545070003561856	0.0810329535107995	0.401526832925413	0.840136101321314	2.43408060419499	2.57065160918144	2.99885596308466	3.68962835416784	13.2848337049716	16.2376889475689	1.65100550044672	2.35012453904984
ENSMUSG00000026457.15	Adipor1	3.63496985266076	4.26839857939751	3.74853819102609	2.45457225663685	1.69337102790359	7.84163925889917	11.2333899487034	14.5860632452569	10.8719307385377	9.96463534366875	9.49889876832976	21.6945449867549	18.1660112611892	1.78177170724828	3.90123479601126
ENSMUSG00000101061.3	Platr1	0.0	0.0	0.0	0.0	0.0	1.07431327475322	1.66357666727654	0.875204859614439	0.169300823781064	0.0674089695487972	0.0227825042113951	0.0997147807053574	0.108925054934306	0.156693755264267	0.240889461848435
ENSMUSG00000026455.15	Klhl12	4.89620680396675	3.65650734992802	3.50160339023576	3.87338129055921	4.7592015405633	7.53684717253182	7.94041721949207	13.621138482136	13.466235742776	6.01774423690861	6.85794663179137	5.32135474754838	9.02384861989849	0.726205768830398	1.02490591393908
ENSMUSG00000042229.10	Rabif	25.7771448817756	27.8713437489888	22.3355454755852	33.6862121255811	42.2043328484065	17.2161120569592	23.452747245064	17.6659789187876	23.3241243826948	27.7007865415488	21.5646714609353	15.0387664395661	16.2432575034115	0.853490784746838	0.29157644403395
ENSMUSG00000077202.3	Gm25612	0.0	0.0	0.0	0.0	0.0	1.24760123087539	1.15265426146032	0.338792133785468	1.26902327435893	0.0	0.0	0.822172108530125	0.0	1.07664776682571	0.0
ENSMUSG00000042207.18	Kdm5b	0.452821819246674	0.247962241118527	0.44044164207066	0.686610410587652	0.340250298846041	20.8963974450046	20.584016946518	30.1019317786926	28.3027068200152	21.4189791779299	23.0349083484331	11.6536378106329	6.97224309046668	4.76911712696242	8.69220994266053
ENSMUSG00000097435.2	Gm26783	0.316305371659544	0.431743258489401	0.255627239674652	0.0	0.403357974732764	0.749505493348783	0.0814665191103633	0.0	0.0	0.0	0.0	0.0	0.0	0.0	0.175473329066288
ENSMUSG00000026452.16	Syt2	1.46207131355429	1.75341858036822	1.77668406054575	1.28238101643179	1.49848900263893	0.0548826935813212	0.202823687798202	0.145310687389525	0.0	0.122250464282527	0.072305667005555	0.0045209778159551	0.0	0.195369704742135	0.327651298657161
ENSMUSG00000073557.13	Ppp1r12b	1.47442790175199	0.938375227816958	1.2098716858939	1.04919518372327	1.07185456347135	0.384697169234753	0.245563131721373	0.321946365937229	0.35928697389245	0.260967371749341	0.379129578192112	0.258125715712855	0.563935608444241	0.298785384399739	0.167029341196249
ENSMUSG00000138665.1	Gm32670	0.0	0.0	0.0	0.0	0.0	0.0	0.0	0.0	0.0	0.0	0.0	0.106577865920572	0.0	0.837392707531106	0.0
ENSMUSG00000103614.2	Gm37949	0.105755460156235	0.0	0.0	0.0578305979388798	0.0286579957538193	0.0	0.0	0.0	0.0	0.390736688386512	0.358445822476606	1.00736726066675	0.974136926007899	0.259507639636612	0.0
ENSMUSG00002075458.1	Gm56117	0.0	0.0	0.0	0.0	0.0	0.0	0.0	0.0	0.0	0.0	0.0	0.0	0.0	2.88633231106466	0.0
ENSMUSG00000103976.2	Gm37677	0.0	0.0	0.0	0.0316803196987681	0.0	0.0	0.0	0.0	0.0	0.0458679450250494	0.0103347933041736	0.018093386721648	0.0	0.106621130694293	0.218548652444624
ENSMUSG00000101168.2	Gm28892	0.0162539262908259	0.0	0.0	0.0	0.0	0.0385147017249293	0.0	0.0	0.0	0.0	0.0	0.0253812778818561	0.0	0.0	0.306578539647604
ENSMUSG00000144134.1	Gm71232	0.0	0.0	0.0	0.0	0.0	0.0	0.0	0.0	0.0	0.145898288467178	0.0986197651050766	0.0863280713956632	0.0	0.339144046550098	0.0
ENSMUSG00000026429.10	Ube2t	125.515415211071	6.27084317337385	7.99948691776742	62.6373179542898	36.6284030443288	13.4465408096954	13.8647432566474	14.8383388520606	16.3445789219852	5.7321494641778	5.79156602354048	2.5491415623037	5.70959190558007	0.757393652345132	0.603742911979727
ENSMUSG00000042793.14	Lgr6	3.81845440493141	2.16455500400722	1.77383140769712	1.62384875006542	1.86305417060624	0.359475234235589	1.04581796660887	0.0	0.0233392107092724	0.0	0.0	0.0	0.0	0.178210271140031	0.121763276365659
ENSMUSG00000097993.9	Ptprv	0.0284844998522997	0.0073440226522778	0.0	0.0346139345327602	0.0	0.0374976754664136	0.0207863799833978	0.0244384192683378	0.0	0.0167051138934797	0.0	0.0148266331293539	0.0755818593577364	0.194157175640531	0.0
ENSMUSG00000031506.12	Ptpn7	0.0	0.0672732694480043	0.0	0.0792682925533909	0.0	0.0858722577790337	0.174541549916312	0.0	0.0	0.0	0.0	0.0	0.0	0.0666949944051323	0.0
ENSMUSG00000026426.11	Arl8a	2.26040220917231	1.20525665883389	1.80605073923246	3.8396850635861	3.77945238041725	2.5299334225059	2.86383694713412	0.631311657736819	0.625955803881263	0.634616304772414	0.377491923847183	1.39687005477106	0.656298330121797	1.29815902985683	1.81426752149006
ENSMUSG00000085311.2	Gm15445	0.0366724157855202	0.170191330916966	0.0	0.0	0.0993762340319009	0.521385589022551	0.642275011360974	0.0	0.0	0.193563235114001	0.0654194130050259	0.0	0.0	0.449942350315221	1.38341659433023
ENSMUSG00000026424.9	Gpr37l1	0.0194918172927886	0.0	0.0	0.0	0.0	0.0	0.170688334883503	0.0	0.0	0.15432168017683	0.0	0.0	0.0	0.119574807069228	0.0
ENSMUSG00000137967.1	Gm70875	0.0	0.0	0.0	0.0	0.0	0.0	0.0	0.0	1.00024890793975	0.0	0.0	0.0	0.0	0.363693347506807	0.0
ENSMUSG00000137934.1	Gm70872	0.0	0.0	0.0	0.0	0.0	1.17391398913326	0.492988584331297	0.0869405475702017	0.43420755619613	0.118858076144341	0.0	0.140656735471549	0.0	0.552576857922766	0.0
ENSMUSG00000079139.5	Gm4204	7.36516763172556	14.5476259209922	10.6947432076718	13.2613406492093	11.9750380209782	17.4096620178533	22.0230936064555	23.9620438019217	24.6361642653369	49.1147447122653	37.9738169454154	19.6079031374715	21.8173611087817	7.4936783640639	12.8755515200987
ENSMUSG00000097680.2	Gm26642	0.015897531789122	0.0	0.0	0.0	0.0	0.0	0.069606727507309	0.138098590838505	0.0	0.0	0.0708984652085382	0.260659884875475	0.0542354371297632	0.243813117577353	0.0
ENSMUSG00000003051.14	Elf3	16.7671346658016	3.77265126849294	3.70002269171842	10.3633370568956	10.7846746862306	29.7094539390326	16.7267446548044	1.3863429128109	1.10588767075392	14.899130585913	9.34152037531172	175.98933309871	209.820589143387	0.611897242309604	0.376274337564786
ENSMUSG00000041926.16	Rnpep	3.7906988957328	5.1849568326477	4.45609780356746	5.85813927735228	4.98148833170661	11.8737590558388	13.8219386743323	22.8459622003615	22.4058909381079	24.1316647400206	24.0238143575445	9.41850766036675	13.5269181313492	0.563862826426994	0.896732341673855
ENSMUSG00000141093.1	Gm71036	0.0	0.0	0.0	0.0	0.0	0.0	0.0	0.0	0.0	0.0	0.0	0.0	0.679653090518023	0.488856283315456	0.0
ENSMUSG00000062580.10	Timm17a	31.4906076166016	1.14418253943721	0.603032636285579	10.8161901539186	7.37945024526056	34.6606478029668	38.2421856643372	82.5957452000039	94.1865119082542	135.742895120685	113.765701917489	25.5582715364735	26.9536311154126	0.962476452897782	2.48368235777988
ENSMUSG00000048096.8	Lmod1	0.0	0.0259942686278953	0.0	0.0	0.0	0.743251797117253	1.14039198208308	0.464938141046015	0.270004951991261	0.118255958230742	0.199837416626295	0.0	0.0	0.34361098941246	0.0
ENSMUSG00000041889.8	Shisa4	0.18290708617592	0.212211274902669	0.0	0.100019669388087	0.0743472321603427	0.130022957063936	0.120127739407775	0.0882709033436084	0.220425878920906	0.0	0.0	0.0	0.0623999115363942	0.336619401042281	0.689991899405402
ENSMUSG00000041879.14	Ipo9	14.0448581892285	3.30325807407708	3.19816078917625	9.19449610854655	6.12121631616175	8.93581311578525	10.7019181034892	6.56416446166923	6.20839541414174	3.60093917363422	3.29650909230136	15.0950918961735	14.8353913815017	4.2346663409875	8.00459325933552
ENSMUSG00000009418.18	Nav1	1.72192137465981	2.86100818001313	2.76134892178263	2.3781119755168	2.60220054597906	4.44226674053058	4.27916921154233	2.92693065937547	3.01708361125092	3.39038650567929	1.75706097922939	0.745172679635149	0.485192976440288	2.18476976942021	2.97073529433059
ENSMUSG00000102474.2	2610012C04Rik	0.0	0.0	0.0	0.0	0.0	0.0	0.0	0.0	0.0	0.0	0.0	0.0	0.147490699995114	0.265215285669676	0.815444972024566
ENSMUSG00000122414.1	Gm32940	1.18216645980304	0.322721297304813	0.318462237267635	1.52105384012827	1.88439840003888	0.0	0.0	0.0	0.0	0.0	0.0	0.0	0.0	0.426596284968677	0.0
ENSMUSG00000104524.2	Gm37333	0.0	0.0	0.0	0.0	0.0266209991653648	0.0	0.129039926205242	0.0	0.0	0.0	0.0	0.0	0.0	0.241061961119572	0.0
ENSMUSG00000054412.6	Gm4793	0.0	0.0	0.0	0.0	0.0	0.14021206493783	0.111035502250765	0.0	0.0	0.0	0.0	0.0	0.0	0.103713775703394	0.0
ENSMUSG00000135126.1	Gm71638	0.0	0.0364695709107784	0.0719765397662459	0.0	0.0851796291702008	0.0	0.361279693890548	0.0	0.0	0.124433508287572	0.0	0.0245424510008993	0.0268093436558282	0.19283243584938	0.0
ENSMUSG00000120094.2	Gm57161	0.0172189735010074	0.019977685914528	0.0	0.0	0.0233302974970747	0.0918032441640836	0.0848166849974695	0.0	0.0	0.0	0.0076791718983902	0.0	0.0	0.105631784014046	0.0
ENSMUSG00000026421.15	Csrp1	2.58894881317747	2.96438320484436	3.6242174854691	5.8112655149686	4.13584986266201	0.85724747152174	1.6830166517028	1.33126602263554	1.28070140265057	23.6301522425368	21.4382025167068	6.67321288089175	18.3204034752366	1.1790283826895	3.4118617847899
ENSMUSG00000135211.1	Gm70721	1.86349438640467	1.72964111027411	1.13787630843942	1.35869416056402	2.58099061758134	2.64940036669043	1.26921480475406	0.239819150881848	0.0	0.218574214932102	0.0738724832247765	0.0	0.0	0.508080968614379	0.0
ENSMUSG00000135407.1	Gm70736	0.0	0.0	0.0	0.0	0.0	0.0	0.0	0.0	0.0	0.0	0.0	0.0	0.0	0.150563394694827	0.0
ENSMUSG00000041801.6	Phlda3	0.0	0.0	0.0	0.0	0.0	0.0	0.0	0.0	0.0	5.42790297055569	4.09914097421999	0.620188838762943	3.09702088200131	0.435078956446566	2.1403469054038
ENSMUSG00000026418.17	Tnni1	0.0	0.0	0.0	0.0	0.0	0.0582213907741849	0.0134476330503704	0.0	0.0	0.0	0.0	0.0	0.0209559702909724	0.301461374711198	0.0
ENSMUSG00000041782.15	Lad1	0.260158431984338	0.392391130311205	0.119142342883656	0.177829088662055	0.176246673885989	0.138703901550264	0.0284773405772549	0.0	0.0	0.532099640292061	0.59171859063046	1.32031168016897	1.90822600061325	1.79546848173581	1.47211801126082
ENSMUSG00000026414.15	Tnnt2	0.0	0.0	0.0	0.0	0.0	0.094926180610084	0.0	0.0	0.0	0.0	0.0	0.0	0.0780967836930648	0.122878277735543	0.107945161281202
ENSMUSG00000026413.13	Pkp1	0.0	0.0	0.0	0.0	0.0	0.0104297873600252	0.0	0.0	0.0	0.0	0.0	0.0	0.0	0.108007658136974	0.0
ENSMUSG00000102414.2	Gm36938	0.0	0.0	0.0	0.0	0.0	0.0	0.0	0.0	0.0	0.0	0.0	0.0	0.0	0.150954323390251	0.0
ENSMUSG00000051985.13	Igfn1	0.117990929579379	0.0399276127056755	0.0	0.0268838995754108	0.0532893455946965	0.0	0.0	0.0	0.0	0.0	0.0	0.0	0.0	0.0753988542797016	0.0
ENSMUSG00000026411.18	Tmem9	8.17695321071828	1.56234517994557	1.85750167738643	2.3066898661373	2.83572234652952	0.0768881169431642	0.230869122067988	0.250552069593362	0.0	0.128450437388565	0.0723549267095206	16.5815767361589	24.8796413241757	0.696700902670781	2.14211351601905
ENSMUSG00000120377.2	Gm57112	0.0	0.0	0.0	0.0	0.0	0.0	0.0	0.0	0.0	0.0	0.0	0.0	0.0	0.497826123376291	0.0
ENSMUSG00000097918.2	Ascl5	0.0	0.0	0.0	0.0	0.0	0.0	0.0	0.0	0.0	0.0	0.0	0.182704913006695	0.0	0.957020237178407	0.0
ENSMUSG00000026407.18	Cacna1s	0.0	0.0	0.0	0.0	0.0	0.0	0.0	0.0	0.0	0.0	0.0120451621502384	0.121254695700779	0.0115177851980917	0.227821954934417	0.127358810134524
ENSMUSG00000102717.2	Gm37759	0.0	0.0	0.0	0.0	0.0	0.0	0.0	0.0	0.0	0.0	0.0	0.0	0.0	0.125376727005581	0.0
ENSMUSG00000041642.19	Kif21b	0.80402706470537	0.787546974127052	0.83118016621067	0.516089672939124	0.929547871299544	0.421464762498613	0.298002373900197	0.0910934857420547	0.135609676888979	0.009579664377359	0.0064753621211475	0.867248517632073	0.291016921637601	0.835055925517313	0.71890201633305
ENSMUSG00000087230.11	Mroh3	7.89375452836688	1.6362868996783	1.22277667696384	4.30533583076555	3.33941066310295	1.57359981875738	1.46883125082683	0.0	0.0	0.0	0.0	0.0213815656707525	0.210208494559599	0.209996313653311	0.0
ENSMUSG00000041605.17	Inava	0.0044431317497827	0.0	0.0	0.0	0.0120401585535938	0.0631696825759691	0.0972704018109974	0.102924192542421	0.149926800346203	0.0	0.0	0.0	0.288002485011555	1.03576240859182	1.59230499510162
ENSMUSG00000102941.2	Gm37552	0.0	0.0	0.0	0.0	0.0	0.166346830783385	0.211319947934392	0.0	0.0	0.0	0.0	0.0	0.0	0.107664776682571	0.0
ENSMUSG00000097433.2	Gm26781	0.0449156399160502	0.0	0.274261317403136	0.163742424225048	0.0811426799204282	0.0	0.0655537968603025	0.115606794467079	0.0	0.0	0.0	0.0701379049930913	0.25538758648443	0.18369345784704	0.0
ENSMUSG00000052759.8	Gpr25	0.0205324667768512	0.0	0.0	0.0	0.0	0.0486529727917979	0.0	0.0	0.0	0.0	0.0	0.0	0.0	0.0	0.774559151700214
ENSMUSG00000041570.15	Camsap2	5.01911963478647	6.86401349797741	7.35715304941165	9.87642838476764	8.73930489304816	13.4545550033785	15.2421132844981	5.65921033133717	6.29501789995209	1.29475805752275	0.823708315396398	1.10034257396104	1.92808601045814	1.79991620137518	2.63097400598725
ENSMUSG00000131435.1	Gm70513	0.0	0.0	0.0	0.0	0.0	0.0	0.0	0.0	0.0	0.0	0.0	0.0	0.0	0.453704410100465	0.0
ENSMUSG00000125895.1	Gm69995	0.0	0.0	0.0	0.0	0.0	0.0666657146269292	0.0	0.0	0.0	0.0	0.0	0.0	0.0	0.345184780203662	0.0
ENSMUSG00000143464.1	Gm71184	0.248815377987833	0.216509224774115	0.28486917426472	1.36060512281516	0.505686659250939	0.294791852021189	0.0	0.0	0.0	0.0	0.0	0.0	0.0	0.381596676849618	0.0
ENSMUSG00000026404.13	Ddx59	8.25978794131106	10.877663936992	9.73957384765143	13.7180719259114	11.2217743393307	8.90769534431992	10.6560993355458	3.36818810148113	3.35713166924888	1.99603483036708	1.64310614397893	3.13388731920592	5.79926140256777	0.413450243000458	0.847477351555501
ENSMUSG00000041498.15	Kif14	6.54138463274772	10.0415924958737	12.5635474043902	10.833874117523	11.6226156656269	8.84787518996374	8.50168761025733	2.9095957765032	2.61400662113556	0.890207745812478	0.727413598573842	0.476729647019882	0.801174380693673	1.13942969877809	1.8120780694705
ENSMUSG00000126380.1	Gm70055	0.0	0.0	0.0	0.0	0.225914680947168	0.148159995372572	0.0	0.0402335615994053	0.753519946132069	0.0	0.185899651470455	0.0	0.142208280956646	0.255716528972741	0.0
ENSMUSG00000101413.2	Gm29485	0.0	0.0	0.0	0.0	0.0	0.0	0.0	0.151375208712656	0.189003466393883	0.0	0.139886191638407	0.0	0.0	0.962110770354888	0.0
ENSMUSG00000104414.3	Gm37799	0.0	0.0731992671490232	0.0	0.0862509131884435	0.0	0.0	0.0690605976909179	0.0	0.0	0.0	0.0562737604023262	0.0	0.0	0.193520140684792	0.595007279872419
ENSMUSG00000120728.2	Gm57131	0.235570937456454	0.14016030120586	0.331945342095956	0.0990907787136283	0.392836071813622	4.02190377677994	2.14221786259929	1.88894428703332	1.96540889527865	0.765159010808472	0.355580688169082	0.858328816935848	0.453349589468728	0.0	0.113930648235609
ENSMUSG00000134900.1	Gm70692	0.0	0.0	0.0	0.0	0.0	0.0	0.0	0.0	0.0	0.0	0.0	0.0	0.0	0.0	2.00048011122573
ENSMUSG00000104366.3	4933409D19Rik	0.0	0.0	0.0	0.0	0.0946664599071662	1.98670148613332	1.31927016181359	6.60885508370137	4.60998265306217	0.898899407617684	0.794566827860807	0.204568889563183	0.536313931617303	0.10715451707744	0.0
ENSMUSG00000104509.4	Gm33994	0.0164412391960362	0.0	0.0	0.0449530781747947	0.0	0.720733201777084	0.683879628732591	1.28539498788643	1.28789350892189	0.108474563916117	0.234634385380108	0.436454189955769	0.392632305823423	0.100860682988877	0.0
ENSMUSG00000041483.15	Zfp281	4.21934082418187	1.07053001538605	1.49742401781059	4.75171427512626	3.87192915731707	28.8477144241059	32.1337688113894	22.8527200342251	17.7915160943949	5.09476705119333	3.34791829686264	13.0375146916359	15.1891521347409	3.46219565447133	7.43463825820737
ENSMUSG00000097113.10	Gm19705	1.26831624229881	0.207743669115244	0.0911120031049105	0.55756578856254	0.606516893939638	1.55571327574745	2.20497626939272	0.364853067153582	0.647356002304555	0.301903790800278	0.133090101356379	0.458241674524888	0.220589160957604	0.244098279118379	0.0938146880770503
ENSMUSG00000134664.1	Gm34056	0.0	0.0	0.0	0.0	0.0	0.822242180691056	0.621545379218261	0.243582361523361	0.608262225655635	0.0832515198100873	0.0562737604023262	0.0492599551473114	0.107619818898004	0.096760070342396	0.0
ENSMUSG00000097448.3	Platr22	0.157828073329118	0.279031261020769	0.275348792888478	0.109594453644679	0.176506241888767	1.66214914184826	2.70384718905601	1.85220695504918	2.1858196287927	0.112394739048013	0.0402210438856096	0.340344044926824	0.598267193080893	0.414949099664785	1.13406621463392
ENSMUSG00000134822.1	Gm70686	0.0	0.0	0.0	0.0	0.0	0.104589324744045	1.3528157799175	0.0	0.0	0.0	0.0787383354132348	0.137849215801458	0.0	1.62464213916215	4.99521081665348
ENSMUSG00000104360.2	Mif-ps1	0.0	0.0	0.0	0.0	0.0	0.0	0.285613445317601	0.0	0.314448244973894	0.0	0.465462018195052	0.407448124581301	0.0	0.800339932861588	0.0
ENSMUSG00000104261.2	Gm17781	0.0	0.0	0.0	0.0	0.0	0.0	0.0	0.0	0.0	0.0	0.0	0.0	0.0	0.836102426009486	0.0
ENSMUSG00000026398.15	Nr5a2	4.12729731433366	2.77483419572765	1.99142820958273	3.32084292371792	4.17506530069979	17.7121728908886	17.9481106174226	32.433761535334	34.2707275377222	32.9439769856384	28.6346726007756	6.0761849878758	2.96701583099172	0.2759605735617	0.0
ENSMUSG00000128368.1	Gm70255	0.0	0.0	0.0	0.0	0.0	0.149712147705047	0.0	0.0	0.0	0.0	0.0	0.0	0.754414930475006	0.387593196057255	0.0
ENSMUSG00000138035.1	Gm70880	0.061717741330362	0.0716057581237305	0.0	0.101247932143621	0.0501734879608453	0.043873222185403	0.0540457482348126	0.011913985168007	0.0	0.0	0.0	0.0	0.0	0.302891696611865	0.0
ENSMUSG00000131329.1	Gm70510	0.0	0.0	0.0	0.0	0.0	0.0	0.0	0.0	0.0	0.0	0.0	0.0	0.0	1.01048505489787	0.0
ENSMUSG00000103728.2	Gm37099	0.0	0.0	0.0	0.0	0.0	0.0	0.0	0.0	0.0	0.0	0.0	0.0	0.0	0.157238619090164	0.0
ENSMUSG00000137501.1	Gm34306	0.0	0.0	0.0	0.0	0.0	0.0	0.0	0.0	0.0	0.0	0.0	0.0	0.0	0.230318537555245	0.0
ENSMUSG00000098206.3	Mir181a-1hg	0.0010042902365533	0.0	0.0	0.0	0.0	0.0	0.0087944918445585	0.0019386806329519	0.0048411805734206	0.0	0.0	0.0031364938061006	0.0	0.0492874766774292	0.0
ENSMUSG00000102277.3	A130050O07Rik	0.0	0.0	0.0	0.0	0.0	0.0	0.0	0.0	0.0	0.0	0.0	0.0	0.0	0.0897503265762747	0.0
ENSMUSG00000026395.17	Ptprc	0.0	0.0	0.0	0.0	0.0	0.0	0.0	0.0	0.0	0.0	0.0	0.0	0.0	0.0148154446153049	0.0
ENSMUSG00000104291.2	A130071D04Rik	0.0	0.0	0.0	0.0	0.0	0.0	0.0	0.0	0.0	0.0	0.0	0.0	0.0	0.0925358926466843	0.0
ENSMUSG00000141391.1	Gm71328	0.0157167496223658	0.0	0.0	0.0	0.0	0.0	0.0	0.0	0.0	0.0	0.0	0.0	0.0	0.0964162179246902	0.0
ENSMUSG00000026393.11	Nek7	4.07432229808443	6.81757491133893	7.86717436299958	6.9511500600656	5.82502903469718	4.17716377409146	3.69518203179104	0.040511749186386	0.397430011356985	0.672524648574302	0.240666454974428	0.922268441699872	1.06370868722072	0.294268153188805	1.24406212990678
ENSMUSG00000134465.1	Gm70661	1.25108446944329	1.7571093561941	1.70879092274822	2.10041305714984	2.46832810772338	2.39242240997643	2.4025547881555	0.190665151222194	0.0	0.0	0.0	0.0	0.0	0.134647760416912	0.0
ENSMUSG00000102651.2	Gm37080	0.0091986134437057	0.0	0.0	0.0	0.0	0.0	0.0201378864315031	0.0	0.0	0.0	0.0	0.0	0.188289916091932	0.225719831314541	0.0
ENSMUSG00000102448.2	Gm37101	0.0060419307974504	0.0	0.0	0.0	0.0	0.0	0.0	0.0	0.0	0.318903362769788	0.0	0.0	0.0	0.0741298462404586	0.0
ENSMUSG00000100459.7	Gm5833	0.0196739027746163	0.0228259280567016	0.360394987370491	0.215166868843768	0.133282627049013	0.116546378329107	0.193818198768684	0.0	0.0	0.0	0.0	0.0153608667963813	0.0	0.12069183151249	0.0
ENSMUSG00000103152.2	Gm8790	2.40363768681181	2.071630191084	1.88703710778462	0.751079380684458	2.60538561396679	0.0	0.0	0.0	0.0	0.0	0.0	0.0	0.0	1.68518780894459	0.0
ENSMUSG00000019230.15	Lhx9	0.0	0.0108094978452634	0.0	0.0	0.0	0.0	0.0	0.0089925866561974	0.0056139643483331	0.0	0.0083100707904003	0.0	0.0	0.0285775476343036	0.0
ENSMUSG00000079283.3	2310009B15Rik	0.682358401604634	0.117286140049063	0.115738275944123	0.0	0.0684844218528414	0.299424295410094	0.082991106825143	0.0	0.0	0.500222703316039	0.495916533099814	3.07821237433679	2.97455029730145	0.155037278422902	0.476685832217789
ENSMUSG00000134774.1	Gm70684	0.0	0.0	0.0	0.0	0.0	0.0	0.0	0.0	0.0	0.0	0.0	0.0	0.0	0.335786184703067	0.0
ENSMUSG00000056268.16	Dennd1b	0.0706427729058872	0.145414145967157	0.0469620220043267	0.0809979979272759	0.138941370077063	0.134993950166855	0.269396111396538	0.0747828473380538	0.0878796002029266	0.327759963786529	0.37805598329646	1.17251028544398	0.668587015878509	0.272601356460301	0.45131400283398
ENSMUSG00000104436.2	Gm37423	0.0	0.0	0.0	0.0	0.0	0.0	0.0	0.0	0.0318964557289497	0.209548708749986	0.07082209343273	1.46721557608428	3.13775210460879	0.202958735218491	0.0
ENSMUSG00000141789.1	Gm71084	0.0	0.0446197271925785	0.0	0.105151113295824	0.0	0.0	0.0	0.0	0.0	0.0	0.0	0.150135776340284	0.459209088115221	0.235926293252242	1.45078296761936
ENSMUSG00000104900.3	4930596I21Rik	0.0	0.0	0.0	0.243797944133463	0.0	0.0	0.0	0.0	0.0	0.117659910054176	0.0	0.139238824831715	1.06469849058973	0.547006526693706	1.68185525480067
ENSMUSG00000102626.2	Gm18553	0.0	0.0	0.0	0.0	0.0	0.0	0.0	0.0	0.0	0.0	0.248882687962338	0.0	1.90388625987383	0.0	1.31577319618475
ENSMUSG00000102157.2	Gm37470	0.0	0.0	0.0	0.0	0.0	0.0	0.0	0.0457696306543628	0.0	0.0	0.169183299679903	0.740483814687604	1.53687101633579	0.193935123116568	0.447212405136418
ENSMUSG00000105936.2	Gm43544	0.0	0.0	0.0	0.0	0.0	0.0	0.0	0.0	0.0	0.0	0.0	0.391130420562875	0.12207361334547	0.439021419482327	0.337459630413079
ENSMUSG00000102451.2	Gm37655	0.0	0.0	0.0	0.0	0.0	0.0	0.0	0.0	0.0	0.0	0.0861099088960164	0.0251258029771515	0.219572621045357	0.0658052964443556	0.0
ENSMUSG00000102243.2	Gm37718	0.0	0.0	0.0	0.0	0.0	0.0	0.0	0.0	0.0	0.0	0.0299870057332046	0.0	0.0	0.0	0.951197498724209
ENSMUSG00000063681.15	Crb1	5.55594722296928	2.3395057903703	1.95777484859057	4.7340587488887	4.63380251796699	0.642646033143545	0.862094657580563	0.124230042405259	0.184655548513979	0.0	0.0054667275557137	0.009570739622579	0.115002275987044	0.056398677364207	0.0
ENSMUSG00000102661.2	Gm34816	0.969116071336078	5.92855737797806	6.25378632467002	3.85414439171945	3.93921848804939	7.09790660434285	3.568176737668	0.510212854864172	0.0	0.0	0.0	0.0	0.0	0.540468600079837	0.0
ENSMUSG00000140053.1	Gm70983	0.0	0.0	0.0	0.0	0.0	0.0284933396937283	0.15794936046112	0.02321251161336	0.0	0.0	0.0	0.488206602781347	0.0	0.147534114866818	0.453616207928837
ENSMUSG00000033964.13	Zbtb41	2.47986733916499	5.93150218685628	6.51027802185694	5.41277873679933	4.67976882661083	10.2802341424132	12.9327808135848	7.48053031398315	7.03038893994846	1.88973021252726	0.995590009632202	4.5877203655981	1.78724489481579	0.645988660095425	1.09240503216577
ENSMUSG00000033952.15	Aspm	134.392256709479	21.4813765133002	25.5667748909355	191.808695155737	152.689534330315	5.97233921410081	6.30727638151971	3.86363343321488	3.51340973491193	1.20344058476809	1.70861508482307	3.34586451000275	3.60609034929382	1.33433723232825	2.48316713720009
ENSMUSG00000057037.9	Cfhr1	0.0	0.0	0.0	0.0626223616210242	0.0	0.0	0.0	0.0	0.0	0.0	0.0	0.0	0.0	0.140505042589372	0.0
ENSMUSG00000135477.1	Cfhr3	0.0	0.0	0.0	0.0	0.0	0.0	0.0	0.0	0.0	0.0	0.0	0.0	0.0	0.0682382387424744	0.0
ENSMUSG00000135523.1	Gm70741	0.0	0.0	0.0	0.0	0.0	0.0	0.0	0.0	0.0	0.0	0.0	0.0	0.0	0.279706430144411	0.0
ENSMUSG00000033898.18	Cfhr2	0.0	0.066181452628717	0.0	0.103975735417195	0.0515252528987414	0.0225276232574232	0.0	0.0	0.0	0.0	0.0	0.0	0.0	0.116644555993155	0.0
ENSMUSG00000089991.3	Gm16332	0.0074531401141451	0.0172944679041002	0.0	0.0	0.0201967877051689	0.971337662056673	1.10953170567262	0.0	0.75448502054909	0.0	0.0	0.0	0.152561158842266	0.228610749275428	0.0
ENSMUSG00000104496.2	Gm5837	0.29075412778381	0.0	0.0	0.0	0.0	17.7215876812292	19.1665607069998	20.8917691264932	32.3142084325436	14.5791715575675	12.2752432241819	8.92918547087356	8.32115810823418	1.58547983777986	2.43740016473669
ENSMUSG00000134785.1	Gm71340	0.0	0.0	0.0	0.0	0.0	0.0	0.0	0.0	0.0	0.0	0.038826679175227	0.0	0.0742534380388785	0.0	0.410531597628509
ENSMUSG00000026365.16	Cfh	0.0606715656124752	0.0306052047426132	0.0362415572412411	0.0288497626840505	0.150113473881183	0.0062506562921109	0.0288747936188318	0.0	0.050863869758392	0.0	0.0047057027367327	0.275986199857303	0.0359973723237507	0.0161824667326779	0.0
ENSMUSG00000052726.17	Kcnt2	0.0	0.014696458906334	0.0	0.0	0.0	0.0	0.076260385048642	0.0	0.0	0.0	0.0	0.0	0.0	0.252548910505586	0.179192368548145
ENSMUSG00000102698.2	Gm37777	0.0	0.0	0.0	0.0	0.0	0.0	0.0	0.0	0.0	0.0	0.0	0.0	0.0	0.0	0.743493945081222
ENSMUSG00000102500.2	Gm37371	0.0	0.0	0.0	0.0	0.0	0.0	0.0	0.0	0.0	0.0	0.0	0.0	0.0	0.692130707245098	0.0
ENSMUSG00000103858.2	Gm37604	0.0	0.0	0.0	0.0	0.0	0.0	0.0	0.0	0.0	0.0	0.0	0.0	0.0	0.213298142484338	0.0
ENSMUSG00000103890.2	Gm28724	0.0	0.0	0.0	0.0	0.0	0.0	0.0	0.0	0.0	0.0	0.0	0.0	0.0	0.459856334305217	0.0
ENSMUSG00000101795.3	Gm5835	0.156709606667731	0.0	0.0	0.190431150063303	0.330289042400515	1.11399983922259	1.41041316717271	2.0167468751324	2.14035264069041	5.60617045448684	6.21226866803632	4.73105021191981	6.65310804828352	13.0316767493266	27.5877233606358
ENSMUSG00000127016.1	Gm35303	0.749332942216398	0.113398201704896	0.0746010986748493	0.35631316475933	0.529713760187724	0.752696433213219	0.588426816347699	0.0	0.0	0.0	0.0	0.0254373691036945	0.0	0.29979584225423	0.0
ENSMUSG00000026361.10	Cdc73	0.312624380454693	0.235980672684306	0.247240823959442	0.384473496636068	0.421879280703645	0.708057792757077	0.8850562784301	1.0567129200953	1.17110681323057	1.03378790669981	0.963072707549718	1.64294382171273	1.72616372555174	1.9178304114228	3.31539286019867
ENSMUSG00000033849.4	B3galt2	0.023808642031297	0.0	0.0872273828174918	0.0	0.0516140130243206	0.0112832152663149	0.0573348695946024	0.174648658114214	0.682878803321051	0.251332107609264	0.280314577818047	0.468446899046234	0.860981725132974	0.175268241111162	0.449074185175028
ENSMUSG00000089640.2	Gm6397	0.0	0.0	0.0	0.0	0.0560560047906794	0.0980341472343618	0.0905733937910821	0.319459748228019	0.0997174509318522	0.327554623312654	0.479721963092982	0.0646047306983447	0.917436304600101	0.761408523592362	1.56071133092822
ENSMUSG00000122058.1	Gm69373	0.0	0.0	0.0	0.0	0.0	0.0	0.0	0.0	0.0	0.0	0.0	0.0	0.0	1.1644430782836	0.0
ENSMUSG00000018196.19	Glrx2	0.262175164015224	0.0701951932578184	0.0461792026680839	0.137852006714772	0.109300262875032	4.13363909874171	4.09499742409364	2.78356437143027	4.85475182865218	4.60381284173676	4.42956993290016	3.48382777862115	3.6465108358573	0.293832051274595	0.285294188228841
ENSMUSG00000018199.10	Ro60	0.560890781460835	0.629240571613189	0.63685771796106	1.08997433235059	1.23729192085563	1.09840167061663	1.20762310004794	0.657699182682575	0.178761899249387	0.440401499617936	0.959219599806216	1.31016714580149	0.569310082739759	0.454988344601326	0.524599228412827
ENSMUSG00000018189.13	Uchl5	14.330979972078	5.04167783632678	6.3792750520383	11.9226459170068	11.8370669232979	7.46254320638645	12.6125078756572	18.0191949060742	25.9104923254935	27.4514547557552	22.9178694122992	40.1820081717027	36.2356777629727	2.22922481813142	3.42704638020321
ENSMUSG00000100455.2	Gm29170	0.0482563376293916	0.027993827753118	0.0552487678402117	0.0	0.24518768052879	0.728958493326537	1.10926465751009	0.50070261343417	2.3988901503839	0.971063349317824	0.624107624232891	1.18683436943301	0.555624744212361	0.555063905973974	0.0
ENSMUSG00000026360.10	Rgs2	257.691696810381	412.623602920749	336.67648605389	391.043567417626	390.537749734707	4.82529640659497	4.43137883148682	0.753245041865458	0.529022109410174	0.0804512205498638	0.217523606517952	0.238015085182418	0.124799823072788	0.0748043113427291	0.0
ENSMUSG00000126531.1	ENSMUSG00000126531	0.0	0.0330942833095551	0.0	0.0	0.0193240467982058	0.118282735207148	0.0	0.0	0.0	0.0	0.0	0.0	0.0	0.218732051951047	0.0
ENSMUSG00000051079.9	Rgs13	0.0	0.0	0.0	0.0	0.0	0.0633223585459412	0.0	0.0	0.0	0.0	0.0	0.0	0.0	0.163936699238718	0.0
ENSMUSG00000100389.2	Rbm6-ps2	0.0	0.0	0.0	0.0	0.0	0.0	0.0	0.0	0.0	0.0	0.0	0.0	0.0	0.176867820886622	0.543807174955105
ENSMUSG00000026358.14	Rgs1	0.0	0.0	0.0	0.0	0.0	0.0	0.0	0.0	0.0	0.0	0.0	0.0	0.0	0.0781100438290135	0.0
ENSMUSG00000098509.3	Rgs21	0.0	0.0130202198100648	0.0	0.0	0.0	0.0	0.0	0.0	0.0	0.0	0.0	0.0	0.0	0.137688524354265	0.0
ENSMUSG00000099617.2	Gm6550	0.0	0.0	0.0	0.0	0.0	0.0	0.0	0.0	0.0	0.0	0.0	0.0	0.0	0.27322783206453	0.0
ENSMUSG00000097130.2	Gm5262	0.0	0.0	0.0	0.0	0.0	0.0	0.0	0.0	0.0	0.0	0.0	0.0	0.0	0.272404856666745	0.0
ENSMUSG00000139643.1	Gm70964	0.0	0.0	0.0	0.0	0.0	0.0	0.0	0.0	0.0	0.0	0.0	0.0	0.0	0.717765177883805	0.0
ENSMUSG00000099964.8	Gm29514	0.0263883851058099	0.007654040314956	0.0	0.0180375567258648	0.0	0.0	0.00722128266428	0.0445725927802481	0.0	0.0174102969531239	0.0176527025844409	0.0824134333132823	0.0	0.0	0.124433205009119
ENSMUSG00000090323.3	Gm5263	0.0	0.0853788457095928	0.168504145509331	0.201204293328116	0.0997069369737708	0.0871867748698276	0.0805515457260123	0.0	0.177367645667471	0.0	0.0	0.0	0.0	0.451439662629082	0.0
ENSMUSG00000102403.2	Gm38187	0.0	0.0	0.021505838065642	0.0	0.0	0.0	0.0	0.0	0.0	0.0	0.0	0.0	0.0	0.115232634206871	0.0
ENSMUSG00000035131.15	Brinp3	0.30945591009989	0.754706081102516	0.997814995020199	0.535290188347298	0.32516164880865	0.77068726613836	0.518472215279167	0.0	0.0	0.0	0.0	0.281062405800531	0.0969546533524926	0.116228146754282	0.0
ENSMUSG00000104331.2	Gm38284	0.0	0.0	0.0	0.0	0.0	0.0	0.0	0.0	0.0117424493331295	0.0	0.0	0.0	0.0	0.0597742316016916	0.0
ENSMUSG00000101973.2	Gm29516	0.0	0.0	0.0	0.0	0.0	0.0	0.0	0.0	0.0	0.0	0.0	0.0	0.0	0.57973341290615	0.0
ENSMUSG00000099629.2	Gm29515	0.0	0.0	0.0	0.0	0.0	0.0	0.0	0.0	0.0	0.0	0.0	0.0	0.0	0.0	0.401637075773294
ENSMUSG00000088582.3	Gm22966	0.0	0.0	0.0	0.0	0.0	0.0	0.0	0.0	0.0	0.0	0.0	0.0	0.0	1.05160944666697	0.0
ENSMUSG00000127907.1	Gm41966	0.0	0.0	0.0	0.0	0.0	0.0	0.0	0.0	0.0	0.0	0.0	0.0	0.0	0.20414991515431	0.0
ENSMUSG00000123823.1	Gm69614	0.0	0.0	0.0	0.0	0.0	0.0	0.0	0.0	0.0	0.0	0.0	0.0	0.0	0.21498830209198	0.0
ENSMUSG00000099842.2	Gm4034	0.0	0.0	0.0	0.0	0.0	0.0	0.0	0.0	0.0	0.243163814111963	0.0	0.0	0.0	0.282620038791748	0.0
ENSMUSG00000101564.2	Gm5703	0.0	0.0	0.0	0.0	0.0	0.0	0.0	0.0	0.0	0.0	0.0	0.0	0.0	0.0682897652252903	0.0
ENSMUSG00000144231.1	ENSMUSG00000144231	0.0	0.0	0.0	0.0	0.0	0.0	0.0	0.0	0.0	0.0	0.0	0.0	0.0	0.44332555104588	0.0
ENSMUSG00000102074.2	Gm29020	0.0	0.0	0.0	0.0	0.0	0.0	0.0	0.0	0.0	0.0	0.0	0.0	0.0	1.87113956717295	0.0
ENSMUSG00000056220.15	Pla2g4a	0.0830422783990062	0.0963467744105121	0.190150508122875	0.0756837930153013	0.0937628995794653	0.0	0.0530246210091275	0.0	0.0	0.0	0.123448305561041	0.0	0.0	0.127358114805232	0.0
ENSMUSG00000097028.4	Ptgs2os	0.0	0.0	0.0	0.0	0.0	0.0	0.0077346986709272	0.0	0.0	0.0	0.0	0.0	0.0	0.0650220252213001	0.0
ENSMUSG00000032487.9	Ptgs2	0.0289696070550245	0.0896291463257035	0.0	0.0	0.209341027497769	0.022881769299898	0.147982686842504	0.298255433061792	0.0	0.0	0.0	0.693640398986988	0.0	0.118478269537152	0.0
ENSMUSG00000138541.1	Gm70898	0.0	0.0	0.0	0.0	0.0	0.0	0.0	0.0	0.0	0.0	0.0	0.0	0.0	0.413590300670851	0.0
ENSMUSG00000136357.1	Gm70780	0.0	0.0	0.0	0.473282897417604	0.586339228192135	0.20508513384253	0.0	0.0	0.0	0.0	0.0	0.0	0.0	0.530949583640075	0.0
ENSMUSG00000100690.2	Gm4322	0.0	0.0	0.0	0.0	0.0	0.0	0.0	0.0	0.0	0.0	0.234808964535897	0.0	0.0	0.0	4.9654774189353
ENSMUSG00000006007.15	Pdc	0.0	0.0	0.0	0.0	0.0	0.0	0.0867071265337315	0.0	0.0	0.0	0.0	0.0	0.585516065443288	0.0809896230567398	0.0
ENSMUSG00000102990.2	Gm37764	0.0205706667150406	0.0	0.0	0.0	0.0	0.0	0.0	0.0	0.0	0.0	0.0	0.0	0.0	0.0	0.194000047995612
ENSMUSG00000006010.15	Odr4	3.75928934217368	7.35899012868819	6.9407679506735	5.39732970563565	6.19700500180589	2.04484884670308	4.3098023971187	3.39420138716388	4.38091595738446	12.2412222518803	8.57270348376812	9.89614476974675	14.2234814940776	0.727918929180698	0.305195197456511
ENSMUSG00000006005.19	Tpr	7.71106023154796	15.1405668238117	17.5506796350577	14.7122396561149	14.0446568252897	25.5556182770338	31.138137824217	63.0556200951265	57.9149045970532	37.3030341968863	38.4744868666414	33.8041514325625	28.4415003800457	8.3881282854807	17.9222700589696
ENSMUSG00000006014.18	Prg4	6.8252078353648	5.22718019027076	6.64886649480405	2.88182840878509	4.1442675840855	1.94660771490324	1.15373150843365	0.259318465018971	0.373590963946787	0.313613143434121	0.0645176033397697	0.112952616779372	0.158638653604557	0.190174231710335	0.194906590275965
ENSMUSG00000066842.19	Hmcn1	0.0041741242449471	0.0096857507944816	0.0	0.028531872089613	0.0028277980803754	0.17803530376892	0.086812146726944	0.014101017507375	0.0	0.0	0.0	0.0048885699435985	0.0213604340656412	0.140836563146659	0.137780223790003
ENSMUSG00000093650.3	Gm20631	0.0	0.0	0.0	0.0	0.0	0.030620453876854	0.0070725316261991	0.0	0.0077865562488057	0.0	0.0	0.0	0.0	0.0792739918889929	0.0
ENSMUSG00000099622.3	Gm29188	0.0	0.0	0.0	0.0	0.0	0.0	0.0	0.0	0.0	0.0	0.0	0.0	0.0	0.0871835595244468	0.0
ENSMUSG00000139438.1	Gm36297	0.0	0.0	0.0	0.0	0.0	0.0	0.243179763043792	0.0329890331197597	0.0	0.0225499673055916	0.0	0.0933997681251379	0.0	0.104835872194775	0.0
ENSMUSG00000102095.3	C730036E19Rik	0.0622501960949442	0.0	0.0167694968456877	0.040047617251266	0.0	0.0086768093553181	0.0	0.0	0.0088257952513785	0.0	0.0	0.0	0.0	0.0898543590793437	0.0
ENSMUSG00000139563.1	Gm70955	0.0	0.0	0.0	0.0	0.0	0.0	0.0	0.0	0.0	0.0	0.0	0.0	0.0	0.1775623280367	0.0
ENSMUSG00000114212.2	Gm47985	0.0	0.0	0.0	1.55847871492932	0.315943070937977	0.460450366403922	1.47474921325679	0.0	0.187342627497627	0.0	0.0462189877469603	0.283208670073646	1.1932749339675	0.158942728318734	0.0
ENSMUSG00000114582.3	3110040M04Rik	0.105679649790531	0.122610958832653	0.241985642654977	0.577891423131172	0.357968154846095	0.250414583974989	0.347035691622462	0.0510009663763071	0.191035761731452	0.0	0.0	0.0	0.0	0.162076007909246	0.0
ENSMUSG00000100954.8	Gm10138	0.0518210766734886	0.0218630959827291	0.0	0.0257613507222407	0.0	0.480010188104166	0.639435811001847	0.163694196724636	0.442833430634837	2.61087691334532	2.23543736838094	1.04461748088489	0.723235446769818	0.317902387051647	0.710865109826273
ENSMUSG00000023150.15	Ivns1abp	4.53254865217975	5.296488868131	6.37252604899336	7.43119459373064	5.34739218469173	11.0390327861633	23.7648253766693	63.8549928256041	45.208516353519	140.2019468273	112.304958636309	94.3811223979817	90.1272519516875	6.83904093871034	13.2765994207852
ENSMUSG00000052748.15	Swt1	10.694907883681	13.8003804507788	12.6185308430724	10.7717568762197	11.5655629248371	12.5774496105414	14.8075530347102	21.5214246596425	21.6468836034253	16.4576444790959	13.5714288489722	4.56300727159354	3.61227825241044	0.221438786709741	0.51874089786623
ENSMUSG00000053286.12	Trmt1l	6.02996614092062	3.7620554299625	3.94674427771947	3.93212146358334	3.05786154692461	1.00829153185837	2.08126319332733	2.44346244827371	2.53155538107408	8.20200340475574	8.24413673951097	3.78914102192145	2.71960564389967	0.644336515184694	0.914359013205478
ENSMUSG00000103928.2	Gm37893	0.0	0.0	0.0	0.0	0.0	0.172012315787497	0.377438695381754	0.17516540359856	0.0	0.45499671413646	0.58273476303369	0.0	0.185740237293805	0.222663305080081	0.342306198761236
ENSMUSG00000026484.14	Rnf2	53.1162577131482	74.3517964389053	65.1501047498647	87.9019483573039	92.1291372847695	57.389052015843	80.9634184466109	89.2647905102115	78.7021974862174	98.5052074109389	81.5913074811664	42.8565429308056	36.3954476999209	1.84076245280402	3.23411759197919
ENSMUSG00000103238.2	Gm36527	0.0073005832679659	0.0	0.0	0.0	0.0197833836649839	0.190291108836061	0.287687890942226	1.70525746837017	1.05577373766408	0.289002882404446	0.690240680167588	0.490208923078708	0.647566463927044	1.29880189500863	0.963915722130723
ENSMUSG00000100357.3	Gm28181	0.151314044018261	0.0	0.0989941265406725	0.0788033758815234	0.0	0.460990484135775	0.39435874048007	0.347733861656639	0.955178808657258	0.247204659507763	0.616976047578192	0.0787613554603639	0.0	0.176810190446451	0.0
ENSMUSG00000026483.14	Niban1	0.155813044630186	0.250305786690074	0.109778852521526	0.557101426811209	0.211113902053136	0.575113738135241	1.04957136002891	0.231370237707149	0.830539622649543	1.20988824582538	1.87083565239983	19.1746578091831	21.0990842344229	0.220581493691121	0.508658662427519
ENSMUSG00000125935.1	Gm41969	0.037930474646087	0.0	0.0	0.0	0.0	0.0	0.0	0.0	0.0	0.0	0.0	0.0	0.0	0.465377765420374	0.0
ENSMUSG00000043019.13	Edem3	1.16094833893653	0.852396919726581	0.968113223400343	0.606419208476152	0.563459042042654	0.854023221511315	2.48847596080197	4.77653902583857	2.89840858807507	3.43881877220868	3.37542026311687	3.27941145687333	3.12122773304187	1.48817321789731	1.56878271063682
ENSMUSG00000032666.17	1700025G04Rik	1.7089725297512	1.9544788035195	1.67524968891806	1.45666582975976	1.49453830349877	0.684550794138278	0.681736130887457	0.239005377041055	0.0678219089621755	0.425763583582535	0.28444791428339	0.711833096340215	0.729583492315496	0.16111356130646	0.63690209173992
ENSMUSG00000142856.1	Gm71148	0.0	0.0	0.0	0.0	0.0	0.0	0.297306933355169	0.0873854838423112	0.0	0.0	0.201882835424927	0.0	0.231652486328047	1.24966076517948	0.0
ENSMUSG00000142900.1	Gm71151	0.0	0.0	0.0	0.0	0.0	0.0	0.0	0.0	0.0	0.0	0.12175279642602	0.852622927364574	0.0	2.93087447635887	0.0
ENSMUSG00000142945.1	Gm71156	0.0	0.0	0.0	0.0	0.0	0.0	0.0	0.529187713102922	0.0	0.0	0.326015752413476	2.42574746070459	1.09109597382749	0.560568671983633	0.0
ENSMUSG00000122215.1	Gm53608	0.0	0.0	0.0	0.0	0.0	0.0	0.0	0.0	0.0	0.0	0.0	0.0	0.0	0.167272032823723	0.0
ENSMUSG00000120556.2	Gm36920	0.0226433204164128	0.0	0.0207395026522851	0.0	0.0	0.0214619093576762	0.0	0.0	0.0	0.0	0.0	0.0	0.0	0.166689680876558	0.0
ENSMUSG00000103744.2	Gm38238	0.0	0.0	0.0	0.0	0.0	0.0	0.0	0.0	0.0	0.0	0.0	0.0	0.0	0.392074042254448	0.0
ENSMUSG00000014980.15	Tsen15	0.205584076764739	0.195709888043729	0.241408799645073	0.115302770240951	0.299976460440038	3.60986501558176	8.30900235198094	11.9668327093672	17.2792871111757	5.28642189440073	4.68296953728993	10.9643853252942	10.7362506196324	0.194027583246778	1.19313497932939
ENSMUSG00000032649.15	Colgalt2	4.70399539386521	1.3175695650388	1.35982250005021	2.96256140169153	3.07736241894688	11.0353194386123	10.4349831019835	2.02126020736178	0.941678048110866	0.329946659431074	0.148684687084214	0.154556735596476	0.159946628369259	0.0958711085653987	0.0
ENSMUSG00000026482.14	Rgl1	1.32226172792966	0.356596053428454	0.791752358239443	0.945400917282565	0.607307201170774	0.963472559068963	1.42283628684098	0.0988859044029976	0.447566337967041	0.0	0.0	0.169981434918346	0.0	0.373171384650462	0.362328162609439
ENSMUSG00000142104.1	Gm71106	0.0	0.0	0.0	0.0	0.0	0.0	0.0	0.0	0.0	0.0	0.0	0.0	0.0	0.577266462212933	0.0
ENSMUSG00000142021.1	Gm71099	0.0	0.0	0.0	0.0	0.0	0.213005088198237	0.0	0.0	0.0	0.0	0.0	0.0	0.0	0.275726867113901	0.0
ENSMUSG00000008475.14	Arpc5	12.2906570294885	3.35922243165568	2.75870011861542	7.06628417337271	8.42514855834605	18.1417444363145	27.1835984789737	21.2501262895193	26.7197422468491	33.5386575246167	21.9944607940847	79.7586417094906	93.9704010499403	2.32453740166148	3.29868271416089
ENSMUSG00000026480.13	Ncf2	0.0417333648854328	0.0121049035790199	0.0	0.114105949790231	0.0565452881540328	0.568616555331742	0.462530053961784	0.216510471909609	0.314336975248142	0.481853276371902	0.772393536562525	0.338062275340412	0.916545622068007	0.0640045381552438	0.147593808630773
ENSMUSG00000042772.16	Smg7	3.87099007376159	2.07160506000554	2.18800281167037	3.75681828058176	4.57390831961494	6.75133080527647	9.49753664292363	7.2167372803455	10.036110891429	9.53481323778561	9.41250305024323	17.9490505169598	14.12222870957	4.27874526478597	5.52537591357948
ENSMUSG00000100394.2	Gm28791	0.0	0.0	0.0	0.0	0.0	0.206180304596607	0.217701985301106	1.65568229968008	1.078562782929	0.951332291298069	2.46133646467982	2.21279373560553	1.95070752118326	0.4575299110288	0.468915236864042
ENSMUSG00000042751.15	Nmnat2	2.71971541895406	2.7515884352455	1.73427229781347	1.52697387323723	1.84508713087356	1.78561712234267	1.306381373653	0.295366260902744	0.442544701800311	0.151425312368633	0.0136474333305762	0.758599900864849	0.900443352409192	0.539720676052742	0.72150164883336
ENSMUSG00000136827.1	Gm70811	0.0	0.0	0.0	0.0	0.0	0.0	0.0	0.0	0.0	0.0	0.0	0.355992046992425	0.518498234003441	0.0	1.43333368794009
ENSMUSG00000026479.14	Lamc2	4.54702829779318	1.46808282652531	1.51169535690172	1.5794249198247	1.49082893696321	0.417160356834562	0.361324634765519	0.387636527747075	0.225421723570662	0.464609551531255	0.52014902854276	1.51629850492196	1.18243912476491	0.202499244114998	0.207538302371223
ENSMUSG00000026478.15	Lamc1	1.76437234457463	1.46394994681646	1.76293795562857	0.979435841325344	0.688197239666035	0.962848918992806	1.49237513784333	0.299310071772752	0.0773195998884067	0.395082405907252	0.500728981432932	16.9024352553694	31.3640346458359	2.98473000348732	4.58850452010898
ENSMUSG00000103818.2	Gm38009	0.0	0.0	0.0	0.0	0.0	0.0313674059842959	0.0144901164266188	0.0	0.25524802166094	0.0	0.0472288608704348	1.56067510095721	3.27417434656917	0.203019483118885	0.249685784609737
ENSMUSG00000073538.13	E330020D12Rik	2.3658811022447	0.0	0.0	0.648117560821509	0.395292478227079	0.410466205829133	0.578822053374013	0.387191010040535	0.461463008857792	0.505275457894989	0.309012663285336	0.327445168765245	0.575414397599984	0.055929754120816	0.343929171874307
ENSMUSG00000042708.13	Shcbp1l	2.26499120029491	6.7494854179178	6.82419079859218	4.98688366156341	2.85890157263041	1.55361662712784	1.83989717961402	0.54078895317454	0.474087940232203	0.644941221256528	0.723034396457704	0.88422283370221	0.772716101295154	0.109696187563374	0.0
ENSMUSG00000103543.2	Gm37669	0.0	0.0	0.0	0.294936049488287	0.0	0.575113738135241	0.236153556006504	0.0	0.0	0.0711698968132576	0.0	0.463223797732827	0.0	0.661744481073362	0.0
ENSMUSG00000042699.12	Dhx9	0.218762817689631	0.128241640166111	0.221461087209546	0.339991884602243	0.380647299426784	3.27938667809607	3.64989178199369	7.72585773127274	6.87120005972788	5.34793268150022	6.4123900168291	7.23131319698755	6.83474944822717	7.35995202551707	14.9414178379209
ENSMUSG00000042684.9	Npl	0.0149364854567164	0.0346590248371937	0.0	0.0	0.0	86.7834955491193	112.273429977986	261.907944445983	273.893023299935	112.993568089474	133.971004106268	88.7829257055297	77.3523717974373	0.503962784471608	0.0
ENSMUSG00000042671.13	Rgs8	0.0068817842485483	0.010645785533499	0.0	0.0125439606110164	0.0	0.0	0.0	0.0044281959395196	0.0	0.0	0.0	0.0	0.0	0.0985065695373728	0.0
ENSMUSG00000100945.2	Gm29529	0.0	0.0	0.0	0.0	0.0	0.0	0.0	0.0	0.0	0.0	0.0	0.0	0.0	0.379993329467897	0.0
ENSMUSG00000102404.2	5530400K19Rik	0.704029994696655	0.0	0.105710847026209	0.252450480772855	0.0625510116088061	2.54338747797457	0.707474640645791	1.33677898299485	0.917988652537304	0.0	0.0617660324248914	0.0	0.0	0.14160502987478	0.0
ENSMUSG00000099568.3	Gm28513	0.0	0.0	0.0	0.0905118115944594	0.0	0.147078737921313	0.108708410886228	0.0878678700274438	0.159577777015195	0.0	0.0	0.0	0.0	0.126925167122043	0.156100338020421
ENSMUSG00000026475.8	Rgs16	0.0	0.0	0.0	0.0	0.0	1.07531598180624	0.351857692468007	0.346758601232326	0.478528656684299	0.0	0.0	0.0	0.0	0.405986887704264	0.35664822846564
ENSMUSG00000066800.12	Rnasel	0.0066596797827642	0.0	0.0	0.0364173408493292	0.0	0.0	0.0	0.128558376319738	0.329055575733485	0.0175754601375911	0.0297002755925543	1.57031034853126	0.863356944979679	0.0817091514049325	0.251227286969171
ENSMUSG00000042641.20	Rgsl1	2.27532700285976	1.33713840446815	1.39710890677903	1.52921431292452	0.872621968425743	0.24096226110795	0.315384227891423	0.0081793080775951	0.0408499540318643	0.0	0.0151170362299408	0.0	0.0	0.0779790871546498	0.159839089170556
ENSMUSG00000045968.8	Teddm2	0.202875841455676	0.115074321913582	0.0	0.221878495945317	0.122168948259401	0.65165226371106	0.582319522915121	0.226275847152129	0.119528797707202	0.083285465383914	0.0	0.0492800407559341	0.0	0.0553140137084767	0.0
ENSMUSG00000043282.4	Teddm1b	0.0	0.0	0.0	0.0957054058489891	0.0	0.0207357545297849	0.0	0.0506780477130618	0.0	0.0461886152646389	0.0	0.0	0.0	0.107366536303949	0.0
ENSMUSG00000102459.2	Gm38352	0.0	0.0	0.0	0.0	0.0	0.0	0.0	0.0	0.0	0.0	0.0	0.0	0.0	0.106106858521736	0.0
ENSMUSG00000047053.6	Teddm1a	0.0	0.0	0.0	0.0	0.0	0.0	0.0	0.0	0.0	0.0	0.0	0.0	0.0	0.206010051055488	0.0
ENSMUSG00000026473.18	Glul	1.22105768608657	1.15674495394134	1.38516553656531	2.75662113123551	1.29015422373482	75.5462362355608	62.1207073250849	95.7556320256631	89.0206326715189	59.4531830005056	63.0686886872587	32.5457703812829	38.2749013612319	9.20877451625392	13.7342992438636
ENSMUSG00000100014.2	Gm29290	0.0	0.0	0.0	0.607657187387928	0.0	65.1260381222791	83.8483572306511	18.1619823277557	16.4271555515005	38.4174387722619	24.6466816644513	0.0	0.0	0.227232191993365	0.0
ENSMUSG00000100627.9	A830008E24Rik	2.46736427260667	0.669281502346225	0.634292385275229	2.91241493176495	2.80137413597049	1.5394627443681	1.30039228102503	0.0413454596018942	0.0481814221813812	0.007536555225269	0.0	0.0044593825218913	0.0340989508189129	0.122632314888652	0.0
ENSMUSG00000126204.1	ENSMUSG00000126204	0.0378007978096901	0.0	0.0	0.0738240416912074	0.021950135209244	0.031989775150651	0.159598282356044	0.0573340534098485	0.0130156233267582	0.042754077206499	0.0	0.0042162672232314	0.0	0.0331276235946372	0.0509279735275416
ENSMUSG00000126287.1	Gm71252	0.0861787479293402	0.0	0.0	0.0	0.0934121108670869	0.0	0.0	0.0	0.0	0.0	0.0	0.0	0.0	0.211469397692968	0.0
ENSMUSG00000122764.1	Gm71253	0.0273343222727672	0.0	0.0	0.0	0.0	0.0647703976474244	0.23936454378904	0.0	0.0	0.0721375962754897	0.195045270912389	0.0	0.0	0.0838427803584914	0.0
ENSMUSG00000126326.1	Gm70050	0.0	0.0	0.0	0.0	0.0	0.0	0.0	0.0	0.0	0.0	0.0	0.0	0.0	0.246799791303892	0.0
ENSMUSG00000143860.1	Gm30388	0.0	0.0	0.0	0.0	0.0	0.0	0.0	0.0	0.0	0.0	0.0	0.0	0.0	0.117758349496562	0.0
ENSMUSG00000130019.1	Gm70425	0.0	0.0	0.0	0.0	0.0	0.0	0.0	0.0	0.0	0.0	0.0	0.0	0.0	0.122767075674244	0.0
ENSMUSG00000100221.8	4930532M18Rik	0.0	0.0	0.0	0.0	0.0	0.0	0.0	0.0	0.0	0.0	0.0	0.0	0.0	0.106398132251011	0.0
ENSMUSG00000100031.2	Gm18727	0.0	0.0	0.0	0.0	0.0	0.0	0.0	0.0	0.0	0.0	0.0	0.0	0.0	0.981248597613303	0.0
ENSMUSG00000004110.19	Cacna1e	0.0859422485100544	0.0997113589507375	0.0401614020665879	0.0863193228594368	0.0855512090880593	0.0083120640381926	0.0652756299716583	0.0	0.03381914817454	0.0	0.0	0.0	0.0	0.118356107615834	0.0
ENSMUSG00000122897.1	Gm69506	0.115625969770817	0.0	0.0	0.0	0.0	0.0	0.0	0.0	0.0	0.0	0.0	0.0	0.0	0.354660440836704	0.0
ENSMUSG00000142656.1	Gm71140	0.0	0.0	0.0	0.0	0.0	0.0	0.0	0.0	0.0	0.0	0.0	0.0	0.0	1.99496497970646	0.0
ENSMUSG00000141234.1	Gm30521	0.0	0.0	0.0	0.0	0.0	0.0	0.0	0.0	0.0	0.0	0.0	0.0	0.0	0.383647111482011	0.0
ENSMUSG00000122204.1	Gm69391	0.0	0.0	0.0	0.0	0.0	0.0	0.0	0.0	0.0	0.0	0.0	0.0	0.0	0.484491495071568	0.0
ENSMUSG00000101880.2	Gm29282	0.0	0.0	0.0	0.0	0.0	0.0	0.0	0.0	0.0	0.0	0.0	0.0	0.0	0.860407729091157	0.0
ENSMUSG00000120457.2	Gm41979	0.0	0.0	0.0	0.0	0.0	0.0	0.0	0.0	0.0	0.0	0.0	0.0	0.0	0.136065816068244	0.0
ENSMUSG00000138522.1	Gm51651	0.0	0.0	0.0	0.0	0.0	0.0	0.0	0.0	0.0	0.0	0.0	0.0	0.0	0.548850783358216	0.562508568025038
ENSMUSG00000138561.1	Gm70900	0.0	0.0	0.0	0.0	0.0	0.0	0.0	0.0	0.0	0.0	0.0	0.0	0.0	0.910453816241873	0.0
ENSMUSG00000096950.4	Gm9530	0.0	0.0	0.0	0.0253562131034174	0.0	0.0	0.0609077110270498	0.0	0.0	0.0	0.0	0.0	0.0	0.284457157936756	0.174921410438484
ENSMUSG00000120197.2	Gm57167	0.0	0.0	0.0	0.0	0.0	0.0	0.0	0.0	0.0	0.0	0.0	0.0	0.0	0.322610270202233	0.0
ENSMUSG00000122810.1	Gm69473	0.0	0.0	0.0	0.0	0.0	0.0	0.0	0.0	0.0	0.0	0.0	0.0	0.0	0.117860659096472	0.0
ENSMUSG00000056708.6	Ier5	0.0	0.0	0.0	0.0738240416912074	0.0	0.575815952711718	0.768436174306879	0.0	0.130156233267582	0.0	0.0	0.0	0.0	1.32510494378549	1.27319933818854
ENSMUSG00000122848.1	Gm69486	0.0	0.0	0.0	0.0	0.147960170669719	0.0431269561290258	0.0	0.0	0.0	0.0	0.0	0.0	0.0	0.334957083012442	0.0
ENSMUSG00000122895.1	Gm41981	0.0	0.0	0.0	0.0	0.0	0.0	0.0	0.0	0.0494883728162256	0.0	0.0	0.0	0.0	0.503835166648242	0.0
ENSMUSG00000026471.15	Mr1	0.0073945717166589	0.0	0.0338642338910242	0.0	0.0	0.105131419555458	0.22663792199922	0.0	0.0	0.0	0.0	0.0057734874700326	0.0	0.0453628552482993	0.0
ENSMUSG00000026470.15	Stx6	5.58813561528452	9.32957932208459	8.90179345743969	5.21801402211157	4.96314080058373	3.30050753378147	3.4725917516929	0.441445799968656	0.926982310968212	0.4389155994124	0.241056114762808	0.684975954291057	0.638312905356309	0.841722556070563	0.94109264610074
ENSMUSG00000033722.10	BC034090	0.710040770339155	0.27459963463202	0.172439051364086	0.514757031155062	0.459158812288723	0.0955958131174283	0.105984750871321	0.0	0.0907547659113415	0.0	0.033584935817832	0.0587980053290822	0.0183511294204575	0.379484946273522	0.101459524006462
ENSMUSG00000120842.2	Gm57136	0.138113255009034	0.0178045406910011	0.0702782730403247	0.125874858039762	0.0415849195844804	0.0181815585346171	0.0167978761212121	0.0	0.0	0.0	0.0	0.0	0.0	0.0941413036919078	0.0
ENSMUSG00000026469.15	Xpr1	0.630753245331154	1.0015731268871	1.03649840243584	0.689833645950792	0.807698683345522	2.53204437729341	2.82400294057778	4.37860410758843	1.74086145824809	5.63030307843137	6.74894544645256	1.52957119788289	1.18562972854293	0.265549029737213	0.466554925269089
ENSMUSG00000142335.1	Gm31713	0.0	0.0	0.125103139531943	0.0	0.185064450652366	0.420747542963535	0.358825044951205	0.500968726548741	0.0	4.75814059979432	2.85077517413069	0.063986217217292	0.0	0.0837909935886591	0.0
ENSMUSG00000073535.8	Gm5532	0.0079373534525013	0.0184180496308203	0.0	0.0	0.0860357058452782	0.0564241762707463	0.112948533158172	0.367734175365132	0.554799119945863	0.628420481552813	0.446019038163663	0.0	0.0135393921477926	0.0730389188550103	0.0
ENSMUSG00000124880.1	Gm69842	0.0	0.0	0.0	0.0	0.0	0.547536590352836	0.607040488794149	0.53527033049491	0.334162868483229	0.182944562341289	0.164881529956241	0.108248365386411	0.0	0.283505995026205	0.0
ENSMUSG00000033701.14	Acbd6	2.5290157195688	1.48697851119851	1.239796734021	1.42417593399272	1.82938202648126	2.00567413127248	1.78551557377303	0.436602415087549	0.206489142736227	1.41986866817585	1.74223666852297	0.968565375646368	1.23923729475206	1.4295239526054	3.74892390904274
ENSMUSG00000026468.15	Lhx4	0.0	0.0	0.0	0.0	0.0	0.0	0.0337362222866435	0.0	0.185710723076916	0.0	0.0	0.0	0.0	0.189069851735246	0.0
ENSMUSG00000033684.15	Qsox1	2.16840531205858	1.50391783427404	1.30695888134948	1.79394825421473	1.42383333939013	1.6432041299191	2.64508502937451	3.41358307467983	3.1692673885992	0.309710514657138	0.16652716336643	1.23697682810334	3.09372905996264	0.310878633913972	0.100615149726346
ENSMUSG00000102558.2	Gm37571	0.0	0.0	0.0	0.0	0.0	1.70681601618132	0.394230284864279	0.0	0.434030761588559	0.0	0.0	0.0	0.0	0.883762987752698	0.679316128974862
ENSMUSG00000033671.19	Cep350	0.505986102884792	1.05607223561127	1.017614078746	1.16385478608604	0.870564684570018	1.09429429996274	1.62934517636933	0.677010043615368	0.742055982464119	0.43804813002252	0.121782276522007	0.620809617542663	0.38816748844053	0.53376181660427	1.03517580089668
ENSMUSG00000102837.2	Gm37383	0.0	0.0	0.0	0.0	0.0	0.0	0.0	0.0	0.0	0.0	0.0	0.0	0.0	1.456726105987	0.0
ENSMUSG00000102833.2	Gm9694	0.0371967480549515	0.0863123402379567	0.0	0.0	0.0	0.0881400364958223	0.325729042767592	0.0	0.224133631299727	0.0	0.0	0.0	0.0	0.456375504188525	0.0
ENSMUSG00000026466.17	Tor1aip1	2.83883572008066	6.57781938330104	7.38083067549696	2.95263392495488	2.64924245652524	18.9688005124994	24.4833487856022	33.0305409635038	33.5016510587142	11.1947114421357	10.2377750974785	5.21226091445513	4.67497228466754	0.451690184084481	0.617240256293845
ENSMUSG00000131678.1	Gm51653	0.0	0.0	0.0	0.0	0.0	0.0	0.0	0.213439044284845	0.399742331423062	0.0	0.0	0.0	0.0	0.508716069825147	0.0
ENSMUSG00000102964.2	9430034N14Rik	0.0	0.0135568523834783	0.0	0.0	0.0158319337176318	0.124595314470514	0.422081586891414	0.462404270313271	1.1546938327324	0.0770928869047176	0.458575393883579	0.41054300795824	0.637814472264206	0.358408503619654	0.661189067144886
ENSMUSG00000050565.17	Tor1aip2	1.24025409997307	1.12444810445172	1.72483680384291	0.69526582288788	0.79959165783381	11.3347914822469	11.0551272787705	8.90525671858879	7.19865773662707	11.3894997158799	12.7484608482544	19.786716125489	16.2291690945101	1.19204459841866	1.35745314555402
ENSMUSG00000015484.4	Fam163a	0.0	0.0264362113711825	0.0	0.0	0.0308726785786895	0.539920161738963	0.586125582720935	0.197934198718558	0.17848704477073	0.0	0.0	0.0088952160119179	0.097168332106518	0.279562325852734	0.0
ENSMUSG00000060985.16	Tdrd5	13.0474872826165	2.11552951904844	2.46717566026196	3.08541287463817	3.83540404927618	0.468322560934051	1.21429974668474	0.935353459169568	0.845161817433797	0.94222910816341	0.517480099441371	0.124445828738162	0.33713223071537	0.117333964497655	0.120253741730017
ENSMUSG00000103705.2	4930518J20Rik	0.014961750147949	0.0	0.0	0.0	0.0	0.0	0.0	0.0	0.0	0.0	0.0	0.0	0.0	0.183569172692881	0.0
ENSMUSG00000026602.10	Nphs2	0.0	0.0	0.0	0.0	0.0	0.117713338214815	0.139827763424904	1.02746651613372	1.16313558137648	0.561867606420454	0.202556642064342	0.0	0.0	0.217679105616237	0.0
ENSMUSG00000026601.16	Axdnd1	1.588463189635	0.93001044289819	0.707246697862743	1.30695805102475	0.797124963368623	1.9342590416831	2.25394315177475	2.64048302208056	2.42832055891629	1.15476530279975	1.35778459439647	0.0	0.577038357197378	0.157898791210554	0.0
ENSMUSG00000078193.3	Rpl35rt	3.72698877280933	0.0	0.0	1.08695532845122	0.807962280286331	7.06506764450783	6.85375994567192	14.8687873546746	19.0439043284695	22.2945699230744	19.8569234908199	22.2707024634205	27.4640940981912	1.82909148701176	0.0
ENSMUSG00000026600.13	Soat1	11.9477314821527	9.02465996930479	7.43681369148674	16.0556546192684	12.0937151857382	4.82195136133046	4.83570896167338	4.40350188392797	5.56887488572217	5.62075726788066	3.54954603442233	9.00753321803794	10.779557631851	1.69035128910681	2.89682433019696
ENSMUSG00000103199.2	Gm37648	0.172559240879194	0.0800822259406403	0.0	1.03797236300599	0.350705437697442	0.695112976078836	0.245551785703213	0.0	0.0	0.0	0.0769565080804343	0.255986477802201	0.0	0.105858461662145	0.0
ENSMUSG00000141289.1	Gm39682	0.186970125984132	0.039440957933486	0.155681770101626	0.0929467949963088	0.138179559849123	0.624280093235879	0.279082315418909	0.328115364004374	0.245806199184051	0.157000464146079	0.121284876378265	0.0	0.0	0.104271805242152	0.0
ENSMUSG00000141366.1	Gm71056	0.467185916591592	0.0	0.0	0.0	0.0	0.0	0.0	0.0	0.0938362280335827	0.0	0.0	0.121588832951638	0.0	0.0	0.734331167589024
ENSMUSG00000101523.3	Csnk2a1-ps3	0.814662465518748	3.39096369587351	3.11543877992394	2.11260687176191	2.25311927193406	2.46772017105926	2.81312430085226	3.29116034863833	3.623439793631	5.8514467383722	6.1576488352733	3.75082847233721	3.40962311912365	1.13348560943443	2.85142493635784
ENSMUSG00000026596.14	Abl2	9.83000977921381	18.4529942744074	17.0301667266947	20.3572401075374	20.0442210300999	22.0676474457407	30.2427476893292	9.90673429460743	7.82917311497947	1.95315882231872	1.14299819450593	1.86809323761017	1.34198144610445	2.26386269840887	5.31605669755076
ENSMUSG00000104293.2	Gm38043	0.0	0.0	0.0	0.0	0.0	0.0407696959321271	0.0941674362601311	0.0	0.207348677389905	0.102165695094698	0.107424758721733	0.0873188039792742	0.0586979132834084	0.0527747981404548	1.29811352870046
ENSMUSG00000060519.12	Tor3a	0.261361631310062	0.0527365737630681	0.0520405917014943	0.186418982975639	0.29253687392176	11.2553377231492	16.4564200134389	5.15500261119616	8.84664426513526	0.479829931238407	1.18586973456259	1.96079175523552	1.33747765166432	0.731965568093736	2.14337154774186
ENSMUSG00000033557.18	Fam20b	0.31770773164792	0.169677069768813	0.115474334607877	0.165460132666177	0.122990837421009	3.53112403110478	3.36175492584174	2.96916344387128	2.67406500685895	2.56860840813367	1.48885483465361	3.77992923784888	2.44303124577995	0.850760436043575	1.23655674834147
ENSMUSG00000125255.1	Gm39683	0.0	0.0	0.0	0.0	0.0	0.0	0.0	0.0	0.0	0.0	0.0	0.0	0.128739749227817	0.231497642696313	0.0
ENSMUSG00000141817.1	Gm71086	3.85152908707144	2.61514432754128	1.75382716516021	2.57284638915314	1.77903619360424	0.233346494443789	0.143725321072737	0.0	0.0	0.0	0.0	0.0	0.0373287941848098	0.268496028936248	0.0
ENSMUSG00000026594.15	Ralgps2	15.2717412688464	26.5161543868681	26.8407931831112	24.5049514216545	25.2538076486931	22.0393377223553	24.1356359836602	7.46374349315478	6.05980927734423	4.98360061888714	5.90820934514485	9.08069874705561	7.15398850082215	0.965374861507933	1.17347153566233
ENSMUSG00000121840.1	Gm68672	0.125739954806683	0.136159516262417	0.115167920528174	0.0	0.159009508661355	0.198632493164391	0.256922178066212	0.0	0.0	0.0442451215973246	0.134583455033463	0.0	0.0571959765333591	0.205697677968217	0.632448981335202
ENSMUSG00000033544.7	Angptl1	0.739450664651012	0.325106776799146	0.463401228040973	0.553329512063559	0.928071186671733	0.20288341030075	0.511208859359381	0.360615069541449	0.0187606397476505	0.0	0.0971965301985971	0.291710484124733	0.132772779034672	0.381999630045869	0.0
ENSMUSG00000103303.2	Gm37802	0.0	0.0	0.0	0.0	0.0	0.0198256722273047	0.0	0.436084312954281	0.20166090625454	0.397452772214787	0.0	0.483411069487633	0.0570877737779044	0.15398140592513	0.315626260454457
ENSMUSG00000102960.2	Gm37943	0.0	0.0	0.0	0.0	0.0	0.0	0.0	0.0	0.0	0.073984933299786	0.080016036596411	0.393992212252012	0.0382563352167853	0.343959479259734	0.846044834057942
ENSMUSG00000101905.3	4930439D14Rik	0.037714838064813	0.102100285361074	0.115146096021726	0.137491506867763	0.0	0.193629980687312	0.123849718826606	0.0606705640377616	0.0303007262780415	0.116121434823223	0.224263252086587	0.0196311703003214	0.235888693440167	0.115683017583888	0.0
ENSMUSG00000101768.3	Gm28694	1.65011340911924	0.361436487054125	0.802499602077897	1.03808660165479	1.39817964491548	0.761248208669729	0.639376786018051	0.0657747440014931	0.0821247727628274	0.0899219035236844	0.0173664565450278	0.0076009748092153	0.0996365745729702	0.149304004644551	0.0
ENSMUSG00000128294.1	Gm70243	0.203271421090826	0.0	0.112836759277001	0.134734017036432	0.0	0.204342485725551	0.134850916382544	0.0	0.0	0.0650243068377395	0.0219765493270366	0.0673310863253083	0.399272525878137	0.113362912495854	0.0
ENSMUSG00000128332.1	Gm70253	0.108222512489406	0.0	0.0	0.0	0.0	0.0	0.0	0.0	0.0	0.0	0.0	0.0	0.0	0.442602344600454	0.0
ENSMUSG00000103325.2	Gm10531	0.057612158190192	0.0	0.0439735090973113	0.0	0.104079668469364	0.0	0.0	0.0	0.0	0.0	0.0	0.0	0.0	0.117809482084272	0.362223276761238
ENSMUSG00000128366.1	Gm70254	0.0501439154618338	0.0	0.0	0.0	0.679408946952792	0.0	0.0	0.0	0.0	0.0	0.0	0.0	0.0	0.615227295328976	1.89161044530869
ENSMUSG00000026592.14	Tex35	2.16481330182758	0.18778659202732	0.0	3.76158145458987	1.48027856017692	0.862933696744551	1.10730738749619	0.195278174094094	0.390111454880695	0.0	0.0360914053449503	0.0	0.0690224090096072	0.248229860237949	0.0
ENSMUSG00000109913.2	Gm30694	0.0719137129062397	0.0	0.0	0.0	0.0	0.0	0.0	0.0	0.0	0.047446597875505	0.0320714683268542	0.0	0.0	0.441162987382241	0.0
ENSMUSG00000070565.12	Rasal2	1.09601680024843	1.25480804855985	1.31195316435933	0.765674591357147	0.915866995302737	0.33941291128182	0.482705430891025	0.354178326760878	0.298691504314176	0.220864949062395	0.390459623123447	0.115606733164498	0.115303591993997	1.55996388223917	2.85352326782483
ENSMUSG00000102326.2	Gm37788	0.0	0.0	0.0	0.0	0.0	0.038742515117757	0.286352555896981	0.426089034801539	0.157630987129242	0.280469907589399	0.204166611677793	1.78719852057565	0.47412398588078	0.20060276320893	0.308391943209291
ENSMUSG00000102391.2	Gm37578	0.0375759842288338	0.0	0.0	0.0	0.0	0.0	0.0822624961450015	0.0	0.181135012822685	0.0	0.0670312761971634	0.0	0.0	1.15257110127476	0.0
ENSMUSG00000087632.2	Gm6058	0.0	0.0	0.0	0.0	0.0	0.0	1.21332027522139	0.0	0.0	0.0	0.0	0.173088864953711	0.0	2.03996418977502	4.1814546685771
ENSMUSG00000129003.1	Gm70322	0.0	0.0	0.0	0.0	0.0	0.0	0.417340336045978	0.0	1.1486848604111	0.0	0.170034077767373	0.0	2.27625194539873	2.92365557370774	10.7870716342388
ENSMUSG00000103808.2	Gm37060	0.0	0.0	0.0	0.100895936829535	0.0	0.393486245532664	0.929047990463636	0.213706177006103	2.11239168322575	0.389549038877738	0.345601179341946	1.41178990350855	0.912725614675644	0.62254226317081	0.348018442378444
ENSMUSG00000121798.2	Gm70636	2.92510484598455	1.11549317981446	1.49257172367145	1.29211113795716	1.41309050249046	2.79951786883976	2.74700359731958	2.53232764405749	4.69360929551029	8.96677764050306	6.81690049141944	18.487057883257	20.708884421661	1.99937536654442	2.61263881880605
ENSMUSG00000033488.12	Cryzl2	0.0174534070392018	0.0	0.0799297485801957	0.0	0.0	4.09433774110487	5.38754422759906	1.14552920373871	0.673073117892028	2.02668498581084	1.26096305817067	3.99275847181205	3.78100616299628	0.160604915493338	0.0
ENSMUSG00000087093.4	Gm15486	1.54611904271796	0.183982381754985	0.36310861043782	1.73429588082033	1.16023267570698	0.187878277865781	0.364518127862317	0.0	0.0	0.0418496345549453	0.0282882079899825	0.0	0.0	0.0972804722983429	0.0
ENSMUSG00000026589.15	Sec16b	7.4188432706809	4.70445330695874	3.91231741465463	7.37612707869968	7.02250148296927	6.2181736764	7.76731307870562	0.718038929017409	0.0197038733911553	0.312831820003561	0.707291476169496	0.0063828518591987	0.0836689386848435	0.100301381604465	0.154195971604645
ENSMUSG00000103501.2	Gm7412	0.0	0.0	0.0	0.0	0.0	0.0	0.0	0.0	0.0	0.0	0.0	0.0	0.0	0.448454937586906	0.0
ENSMUSG00000143846.1	Gm51655	0.0098809055936857	0.0	0.0905013328428132	0.0540320734093824	0.0133878170512145	0.0	0.0	0.0	0.0	0.0	0.0	0.0	0.0	0.181846673753404	0.186371806608832
ENSMUSG00000122999.1	Gm69523	3.28658863158195	3.57776528131317	2.78727499406719	4.43756991890634	5.49760267167305	1.92290831914739	0.710627214404894	0.0	0.0	0.0	0.0	0.0	0.0	0.248913061688145	0.0
ENSMUSG00000143858.1	Gm71208	0.0	0.0	0.0	0.0	0.0	0.0	0.0	0.0	0.0	0.0	0.0	0.0	0.0	0.351444607823936	0.0
ENSMUSG00000004031.14	Brinp2	0.438889381664007	0.0117058711694913	0.0462055396149689	0.0275861253085885	0.218725198115611	0.0	0.0110440239492035	0.0	0.0	0.0	0.0	0.0	0.0	0.123789317778067	0.0951522991195541
ENSMUSG00000026587.16	Astn1	0.355110045893857	0.338990203033361	0.524933485517482	0.56535154927829	0.310612595302678	0.0266283421571127	0.0885665841715623	0.0	0.0108342265521039	0.0	0.0040093409942098	0.0	0.0076675976265373	0.206816168238702	0.678280480846534
ENSMUSG00000102508.2	Gm37367	0.0	0.0	0.0	0.0	0.0	0.0	0.0	0.0	0.0	0.0	0.0	0.0	0.0	0.208543610484303	0.0
ENSMUSG00000102618.2	Gm37848	0.0	0.0	0.0	0.0	0.0193115917245363	0.0	0.124812063116554	0.0	0.0171765960435305	0.0	0.0	0.0	0.0	0.174872856745136	0.0
ENSMUSG00000073530.12	Pappa2	0.257782786695186	0.32899138273914	0.127892256544045	0.505121677917088	0.419129451790267	0.274874644610976	0.23984703983369	0.157580798189705	0.0983758085232587	0.0	0.0	0.0	0.0	0.0263566385506196	0.0810375176200827
ENSMUSG00000138507.1	Gm70896	0.192626016713142	0.0	0.0	0.0	0.10439698453177	0.0	0.253021667149826	0.074369004977298	0.0	0.0	0.0	0.0	0.0	0.0	0.726655232039313
ENSMUSG00000104014.3	4930562F17Rik	0.916964665617872	0.555065115917292	0.365159824943899	1.01738757455695	0.972322395596982	22.0114645048315	7.94250827037501	3.46325372337189	3.97179880580607	0.631290671252212	0.331893440257469	0.0	0.0453374357256614	0.244575033569782	0.0
ENSMUSG00000104169.2	Gm7430	0.0	0.0	0.0	0.0	0.0	0.0	0.0	0.0	0.0	0.0	0.0	0.0	0.0	0.118581834458076	0.0
ENSMUSG00000040782.13	Cop1	1.93663267563586	2.34943904942425	2.01778808040858	2.80977269799672	3.33214481183399	7.26637259485302	8.39102821348072	3.95293594233865	4.32392367322959	1.52928327029995	1.33099523126514	0.812221178694068	0.581445624652465	0.836436561484599	1.21443852835801
ENSMUSG00000103572.2	Gm37115	0.0077618345800872	0.0	0.0	0.0	0.0	0.128745090164045	0.0	1.1237576919174	0.261911437459828	0.286777962589048	0.249232119605669	1.16356544106475	0.0529599810793265	0.190463487006022	0.292804565244342
ENSMUSG00000139035.1	Gm70927	10.4965904798967	0.734652997278688	1.00378736019821	8.39008607740359	4.8836633424796	0.981043258639899	1.06633213615272	0.0	0.0	0.0	0.0	0.0	0.0	0.149402663678457	0.0
ENSMUSG00000135718.1	Gm71642	0.0211814815312919	0.0	0.0	0.0	0.0	0.0	0.0	0.0	0.0	0.0	0.0	0.0	0.0	0.389820743161032	0.0
ENSMUSG00000015829.14	Tnr	0.0	0.0159517171901656	0.0	0.0	0.0093143497507167	0.0	0.0	0.0	0.0	0.0	0.0	0.0	0.0	0.0632583905898993	0.0
ENSMUSG00000103225.2	Gm37731	0.0	0.0	0.0	0.0	0.0	0.0	0.0	0.0	0.0	0.0	0.0	0.0	0.0	0.121285309450191	0.0
ENSMUSG00000073528.8	Gm10530	0.0	0.0	0.0	0.0	0.0	0.0	0.0	0.0	0.0	0.0	0.0	0.0	0.0	0.325058191581563	0.0
ENSMUSG00000104111.3	Gm37294	0.194546628023478	0.130849639860934	0.103298218998963	0.154180518029068	0.106965978286027	0.133620430184282	0.0617257159012284	0.0	0.0	0.0	0.0	0.0	0.0	0.0864832453270682	0.0
ENSMUSG00000090394.9	4930523C07Rik	0.0	0.0	0.0	0.0	0.0	0.0	0.0047485511506947	0.0	0.0	0.0	0.0	0.0	0.0	0.0665314461108578	0.0
ENSMUSG00000026725.18	Tnn	0.741297233993535	0.855652495845303	0.748607982189727	0.831519891973166	0.566582912440776	0.306270338265439	0.191415509123374	0.0733845777152639	0.0549757375173543	0.0	0.0	0.0	0.0	0.046641780512305	0.143407290077554
ENSMUSG00000128229.1	Gm53640	0.0	0.0	0.0	0.0	0.0	0.0	0.0	0.0	0.0	0.0	0.0	0.0	0.0	0.400169966430794	0.0
ENSMUSG00000058267.14	Mrps14	20.0297238449329	30.003274201087	28.1929985408701	18.112585875266	16.5535550058664	26.4891244765421	22.8535465541101	17.2428350079101	21.1690843814791	43.0440254372779	33.5634117705675	45.935649039755	54.9254823537972	0.832766228483973	0.512093435470308
ENSMUSG00000014226.11	Cacybp	2.57219403673217	0.729971269133815	1.52542079173217	1.92263751089017	2.0308926354896	34.7939801015767	45.5148925820319	50.8145674468941	46.7425342629143	82.4600033729975	60.9214314649101	300.667308074268	197.505197488791	8.23027393301493	19.1970758790637
ENSMUSG00000026721.17	Rabgap1l	0.890935126062065	1.3870681378478	1.71749184881786	1.32208334167141	1.4496046163109	0.933767656786384	1.2190390497624	0.387703498141377	0.236303145871071	0.105504960668414	0.0543359587355794	0.196200162262871	0.230558970659975	0.192695480994374	0.215444268176945
ENSMUSG00000103522.2	9430087J23Rik	0.0	0.0	0.0	0.0	0.0	0.0	0.0	0.0	0.0	0.0	0.0	0.0	0.0	0.235516698993124	0.0
ENSMUSG00000103693.2	Gm37529	0.0	0.0	0.0	0.0	0.0	0.0	0.0	0.0	0.0	0.0	0.0	0.0	0.0	0.125579836723017	0.386114420912349
ENSMUSG00000103432.2	6720464F23Rik	0.0	0.0	0.0	0.0	0.0	0.0	0.0	0.0	0.0	0.0	0.0	0.148160305598964	0.0431587488830095	0.0776073333066586	0.0
ENSMUSG00000102172.2	Gm37873	0.0872900002052712	0.0900222566166057	0.133251304540932	0.212146982965259	0.0	0.0459642558743565	0.106165524081871	0.0	0.0	0.0	0.0	0.0	0.0	0.23799582214042	0.365877283500496
ENSMUSG00000102852.3	Gm37083	0.0119370940451653	0.0	0.0	0.0	0.0	0.0	0.0	0.0	0.0	0.0	0.0	0.0	0.0	0.0732294837355137	0.0
ENSMUSG00000040423.12	Rc3h1	1.74034899589277	4.53697042232162	5.0001610066029	3.69451101473159	2.90098044507079	8.7431474861277	13.6550630550518	4.55167216911392	3.99404051122754	5.35415937367075	5.32855808656686	3.31920589660993	1.95488767767313	1.85262965111845	3.54186378442483
ENSMUSG00000103343.2	Gm37052	0.0	0.0	0.0	0.0	0.0	0.0572356654251954	0.0528798241194248	0.373022906450849	0.0	0.0637458387622842	0.409344737738166	0.0	0.700439858988263	0.444536161507501	1.82239258630504
ENSMUSG00000103846.2	Gm37809	0.0	0.0	0.0	0.0	0.0	0.0	0.0	0.0	0.0	0.0	0.084743084945286	0.0741809421230188	0.0	0.582846911364293	0.0
ENSMUSG00000103739.2	Gm37653	0.0	0.0	0.0	0.0	0.0	0.0	0.0270606366580958	0.0	0.148963045061696	0.0	0.12127640202972	0.231623668361757	0.253017863770265	0.22748622462835	0.2331470671831
ENSMUSG00000026715.13	Serpinc1	33.993050817125	7.29521575237892	8.23582249690148	12.6923275123224	13.5961130617923	7.51714048446473	6.4352258510174	0.799210088592914	1.29100027466376	0.607767267661074	0.733936000547961	0.137381438214489	0.0794492671925469	0.0317476289773085	0.0
ENSMUSG00000103222.2	Gm37729	0.849066554897689	0.306475088652096	0.432043478886979	0.206354573874058	0.306777486968786	0.312964813888536	0.206533613401593	0.0364230450998029	0.0	0.0	0.0	0.0	0.0	0.231497642696313	0.0
ENSMUSG00000043467.20	Zbtb37	3.45794722474345	1.43459514078828	0.915066894157986	3.14939153514388	3.08951594810243	2.73777316986932	2.89223463245555	1.99666587616311	2.32867861826128	1.47030485241719	0.96030301728766	0.291828709512288	0.617518333651275	0.519153212535496	0.753768656770449
ENSMUSG00000104016.2	Gm37362	0.0	0.0	0.0	0.0	0.0	0.0826486619822813	0.1527175993102	0.269323715185924	0.0840677878912855	0.184098786709373	0.311103359952923	0.217862640746153	0.0	0.0	1.31577319618475
ENSMUSG00000053332.16	Gas5	4.89550729628049	2.96128085388778	3.30543917224525	4.51891137319093	3.55744823780281	16.9417637345032	14.5532142349278	27.4219699279867	24.8594095732034	53.3488065208744	52.780701154155	54.1653518917728	52.6555927112522	8.11763895715939	17.6586845958163
ENSMUSG00000026709.11	Dars2	2.04320770451607	0.0987732170769302	0.116963608990693	0.86124732834212	0.461396489865149	2.91499205781819	5.04150339343626	5.14390151000243	6.8534585149979	9.70595736174335	7.41878810453589	11.4727431167595	9.83135530185908	1.27954250478959	2.007218975893
ENSMUSG00000026708.17	Cenpl	4.81098951087454	0.711800213423311	0.320083906254599	1.71989924556734	1.92556067588871	9.90019224332232	7.9311518682325	5.92907055414618	7.24379431130115	3.64809767826622	2.56982847086802	1.4552229769945	2.26523183689598	0.238204773696294	1.17183523284443
ENSMUSG00000026705.17	Klhl20	0.504339203593829	0.351484112391137	0.386259716751326	0.244727818754973	0.522415609992874	0.47313094082859	0.704673975987339	1.0134491866876	0.240627438027427	0.53603169733407	0.654036272044254	1.61810536250297	1.86739276010782	0.306224872731465	0.649334635620091
ENSMUSG00000044835.16	Ankrd45	0.0236824275434203	0.0	0.0	0.129503379159516	0.0320877478560837	0.168351009467522	0.544386109027042	0.262870041154026	0.727777203126325	0.406249585022396	0.0211233767293337	3.06944253851247	11.4323654792196	0.36320647555566	0.223346775470182
ENSMUSG00000049160.16	Tex50	0.0	0.0	0.0	0.0	0.0	0.0	0.0	0.0	0.0	0.0	0.0	0.811136241301533	5.31634682549501	0.227613454060468	0.0
ENSMUSG00000121369.2	SLC9C2	0.0	0.0	0.0	0.0	0.0	0.165733004839535	0.025520020548937	0.0	0.309061018847562	0.046146005840963	0.0	0.0455076812839553	0.159075367522405	0.0715116597891614	0.219873538845844
ENSMUSG00000026701.16	Prdx6	5.59741372395944	3.14028512985237	1.8761694919127	4.50569456118763	3.55501721472779	12.5217195978118	13.533850181501	5.20713072235301	15.565875409008	54.1074918262124	43.6357561838782	153.442576193441	116.224498343995	4.32048618835678	6.2512921377437
ENSMUSG00000136366.1	Gm70781	0.0	0.0	0.0	0.0	0.0	0.0	0.0	0.0	0.0	0.0	0.0	0.0	0.146773332777239	0.527850656109102	0.0
ENSMUSG00000139297.1	Gm70941	0.0	0.0	0.0	0.0	0.0	0.0	0.143867693852402	0.0	0.0	0.0	0.0	0.0	0.11209731507801	0.40314299738496	0.0
ENSMUSG00000104163.2	Gm19057	0.184740741175177	0.0	0.0	0.0	0.0	0.0	0.0	0.0	0.0	0.0	0.0	0.0	0.0	0.226662687752781	0.0
ENSMUSG00000066755.3	Tnfsf18	0.0	0.0	0.0	0.0	0.0	0.0	0.0	0.0	0.0	0.0	0.0	0.0	0.0	0.13132392896422	0.0
ENSMUSG00000139292.1	ENSMUSG00000139292	0.0125146953699314	0.01451971880913	0.0	0.0	0.0	0.311370765600479	0.178084104911526	0.0241583524940402	0.045245311989028	0.033027343173102	0.0	0.0586268736133536	0.0	0.191932114629371	0.0
ENSMUSG00000139337.1	Gm70942	0.0	0.132762448309095	0.131010338229118	0.0	0.0775211760947429	0.0677868715352734	0.125256090507978	0.0	0.0	0.0	0.0510322199767537	0.0893434115349684	0.0975957219243216	0.175494978809882	0.0
ENSMUSG00000135066.1	Gm70711	0.0	0.0	0.0	0.0	0.0	0.0	0.0	0.0	0.0	0.0	0.0	0.0	0.122619249162943	0.110245931426281	0.0
ENSMUSG00000124038.1	Gm31869	0.0	0.0	0.0	0.0	0.0	0.0	0.0	0.0	0.0	0.0	0.0	0.0	0.0	0.112299353162284	0.0
ENSMUSG00000103625.2	Gm37357	0.0	0.0	0.0	0.0	0.038375836773126	0.0	0.0	0.0	0.0	0.0	0.0	0.353826229223339	0.0	0.173752953724034	0.267115019654541
ENSMUSG00000137943.1	Gm70873	0.0	0.0	0.0	0.0	0.0	0.0	0.0	0.0	0.0	0.0	0.0	0.0446139903853556	0.29240888778101	0.0	0.538889022210033
ENSMUSG00000040297.13	Suco	8.62692703641611	10.4430052593249	12.1370923894137	3.64342483177231	4.772162964292	3.36885870003852	3.75774584834947	2.95008714882951	1.75514106090771	0.686349475316025	0.433007929224799	2.88920561525808	2.52654641814546	0.531811900952214	1.44826424718946
ENSMUSG00000102254.2	Gm7496	0.0	0.0	0.0	0.0	0.173860355284051	0.0	0.0	0.165136591322898	0.0	0.0	0.0	0.166978861500316	0.0729608249975828	0.131196923230212	0.0
ENSMUSG00000103158.7	Gm31925	16.7844236615175	5.78410719678349	6.00155481869393	12.4030814843862	8.77873507432947	2.25840123351169	2.17681121818263	0.141526096500519	0.0110441312729123	0.01209268864212	0.0081740377211004	0.207502202277185	0.359542963135622	0.0281097427724905	0.172855409527793
ENSMUSG00000026698.9	Pigc	11.8632244984858	1.79896241281137	1.23908036599003	11.0680824783263	6.82427121286549	1.63978834721645	2.68826095049287	0.361590851494326	0.714833345603594	1.11225989325566	1.13238694991241	0.958749404676542	0.7632904002453	0.127677758701213	0.392564803002885
ENSMUSG00000040265.17	Dnm3	1.84218598502896	0.587581881073543	0.472145142541563	1.47866065380211	0.94841065556676	0.310726791102205	0.350434802048749	0.0209493581827101	0.0719313863185619	0.0334136436862505	0.0322655864894738	0.0028244093373356	0.0462793389380218	0.061027065467873	0.085289567967971
ENSMUSG00000090260.3	2810442N19Rik	1.14934858205139	0.0	0.0	0.377101185936168	0.124581848484899	0.0	0.0503237827248788	0.0	0.0	0.0	0.0	0.0	0.0	0.0	0.433575990842584
ENSMUSG00000078190.8	Dnm3os	0.0	0.0	0.0	0.0	0.0	0.0	0.0183191772129163	0.0	0.0	0.0	0.0	0.0	0.0	0.0684448126236323	0.0
ENSMUSG00000126917.1	Gm70094	0.292764343142127	0.0452892200101194	0.0	0.106728844033714	0.0528895579181255	0.0	0.0427285780947338	0.0	0.0	0.309051979100818	0.0	0.0	0.998784109190211	0.239466228808542	0.0
ENSMUSG00000127033.1	Gm70101	0.0	0.0	0.0	0.0	0.0	0.0	0.0	0.0	0.0	0.0	0.0	0.0	0.0	0.408607285000118	0.0
ENSMUSG00000126878.1	Gm31985	0.0	0.0	0.0	0.0	0.0	0.0	0.0	0.0	0.0	0.0	0.0	0.0	0.0	0.170799645728724	0.0
ENSMUSG00000137744.1	Gm70856	0.276802782292098	0.14273348058822	0.140849779486937	0.0	0.083343350655405	0.0	0.201995044428373	0.0	0.0	0.0	0.0	0.0	0.629553488574414	0.377350816745589	0.0
ENSMUSG00000026694.20	Mettl13	0.113518822991112	0.0105364858873645	0.0	0.024830345028788	0.0123046959181183	1.07058019380457	1.87383239999617	4.4747692857254	4.40510029836503	2.47457877359115	2.91201688339015	4.0593692709665	4.11287811172719	0.76603378070864	0.77082154593739
ENSMUSG00000026696.16	Vamp4	5.63857070329252	4.56362554791126	5.08018774201615	7.46999037061024	7.40351855079458	7.885714329831	7.45526171388333	2.59025696678651	2.17165603927534	1.94317983325398	0.803648469202377	1.86839287051293	2.09881043089432	0.267452041090986	0.4568456770981
ENSMUSG00000091743.3	Gm5705	4.35426911478708	3.10329888842898	1.13947669705888	7.99355509653909	4.55117993325845	1.17916740808476	1.63414275042476	0.0	0.0	0.0	0.0	0.0	0.0	1.14479003054885	0.0
ENSMUSG00000125103.1	Gm69890	1.07870569359359	0.500611573380149	1.4820145090406	0.0	0.584623113377915	1.53363663502731	4.95922467613659	7.2881624877752	3.89992518461524	2.27743669802424	1.73185928965013	0.336890034714783	0.0	2.64697792429345	0.0
ENSMUSG00000040225.16	Prrc2c	8.64090720401372	14.2471465486519	16.1862409900727	12.5342322597595	10.2591510955137	12.8979266698292	15.6919136444591	16.1869879222735	14.9841271634596	14.5318031789208	14.1102502596277	14.6176192480054	12.0531990197069	18.1753558131248	35.4322546023803
ENSMUSG00000098259.3	Gm27616	0.0	0.0	0.0	0.0	0.0	0.831734153916926	0.0	0.0	0.0	0.0	0.0	0.548114739020084	0.0	2.15329553365142	0.0
ENSMUSG00000026692.13	Fmo4	2.4398186911075	3.40515803150268	3.46949444680084	5.61070682760022	3.86344880495696	1.72449654896291	2.25928941563817	0.0	0.0	0.0	0.0	0.0093151412350324	0.0	0.182974937442729	0.0
ENSMUSG00000040181.15	Fmo1	0.0070156937559228	0.0	0.0160645608266351	0.038364143493083	0.0	0.0498723842291558	0.0	0.0	0.0	0.0	0.0	0.0109553390096019	0.526558644367073	0.10759646146894	0.0
ENSMUSG00000040170.14	Fmo2	0.0394249718642694	0.0	0.0361101770194716	0.0	0.0	0.0747359624842451	0.0	0.0	0.0	0.0	0.0	0.0061563966051462	0.0	0.0967428194830017	0.0
ENSMUSG00000095576.6	Fmo6	0.892674435756171	0.39330112114051	0.155244238300114	1.29759805114673	0.489924325978426	0.481955304313641	0.692652739640948	0.0	0.871521349380889	0.0	0.0	0.0176449813787763	0.0	0.0693191714972096	0.0
ENSMUSG00000026691.11	Fmo3	2.74012704056442	1.65867779907762	1.00725395558499	2.7562403298636	3.52639428728369	0.217153964760739	0.421318300293411	0.0	0.0	0.0	0.0	0.0	0.0	0.056219485544981	0.0
ENSMUSG00000071890.5	Mroh9	0.0	0.0	0.0	0.0	0.0	0.0	0.0	0.0	0.0	0.0	0.0	0.0	0.0	0.0	0.28220575317359
ENSMUSG00000077608.3	Gm22671	0.0	0.0	0.0	0.0	0.0	0.0	0.0	0.0	0.0	0.0	0.0	0.0	0.0	1.01237028820925	0.0
ENSMUSG00000103102.2	Gm37049	0.0	0.0	0.0	0.0	0.0	0.0	0.0	0.0	0.0	0.0	0.0	0.0	0.0	0.136820593666202	0.0
ENSMUSG00000026586.17	Prrx1	0.13388778873584	0.0278218071235127	0.0366061780050996	0.0327825177002163	0.12996320792605	0.0331461017420355	0.0787463059519249	0.0	0.0	0.0	0.0	0.0	0.0	0.0980716563311326	0.0753840779307004
ENSMUSG00000092188.3	Gm20471	0.0348792850452188	0.0	0.0	0.0	0.0	0.0	0.0	0.0	0.0	0.0	0.0	0.0	0.0	0.0713236690957093	0.0
ENSMUSG00000040124.6	Gorab	2.20747391062017	0.575133436317649	1.77357252979173	3.30369697465339	3.48418993839762	0.991089173949346	1.28871187480958	3.03524525322757	3.21100670191555	1.59440511389701	1.68568985538625	5.00733051597962	7.84802922420584	0.665221247173572	1.31485146364802
ENSMUSG00000122619.1	Gm32333	0.0	0.0	0.0	0.0	0.0	0.0	0.0	0.0	0.0	0.0	0.0	0.0	0.22419463015602	0.40314299738496	0.0
ENSMUSG00000143888.1	Gm51663	0.0	0.0	0.0	0.0	0.0	0.0	0.0683777951713749	0.0	0.0	0.0	0.0	0.0	0.0	0.383213611921015	0.0
ENSMUSG00000026585.14	Kifap3	0.832286509102436	0.805757536167077	1.06016491549016	0.783653611053126	0.672127146175381	0.927304803207979	1.03773359730675	0.0212800642357772	0.0531395588465354	2.41466758579776	1.2093949260144	4.88016116464018	3.76079227554838	1.11582787000531	1.45548390943866
ENSMUSG00000026584.15	Scyl3	5.65985833802534	3.43145850970847	3.28144543136992	2.23006626870927	2.84023853987245	0.677342964022316	0.67585828981179	3.26669891976805	0.688973339233131	1.45847996054745	1.29181353808787	1.39862783715828	2.61353672915333	0.420861278035282	1.00644630207996
ENSMUSG00000041406.15	Firrm	40.8363440368858	0.828821113835143	1.09864865364027	8.54162671770201	7.56993910789002	10.3712115822192	11.8811199621498	17.0936476642781	17.0638963719006	38.690481512511	36.5283045099903	9.3653886518921	16.4778188768167	1.30817375718456	3.01663526897709
ENSMUSG00000041396.14	Mettl18	28.515118022553	2.17053002073614	2.34268651737527	20.0607196647982	17.5850613944672	3.0823089233392	2.14379979626526	7.70242684596996	7.15115164387589	8.79439782432692	4.45842163462475	8.71839346282705	7.47932845811308	0.896613474025375	1.65406518119193
ENSMUSG00000120445.2	Gm57120	0.0050545066785528	0.0	0.0	0.0	0.0	0.0359309154492112	0.210244137290362	0.214658695966473	0.34111345614768	0.133392720884277	0.0991833066199627	0.157857044837784	0.0517313095182861	0.0620149113691608	0.0
ENSMUSG00000026582.8	Sele	0.0450988444296438	0.0697657189278929	0.344224987937145	0.0411025765772256	0.122210474074581	0.0	0.230374135193293	0.0	0.0	0.0	0.0	0.0	0.0256429276164176	0.138332038021794	0.0
ENSMUSG00000026581.15	Sell	0.0074821406593363	0.034723523107065	0.0	0.0	0.0	0.0	0.032760263225399	0.036108787732168	0.126236793321443	0.0	0.106778294141853	0.0058418590015674	0.0	0.0	0.141126747822895
ENSMUSG00000026580.17	Selp	2.64579887320577	7.52307002439112	9.73009299235662	7.34366034846431	5.30936615146235	5.77068577489881	3.1594167112223	0.222483481466188	0.132854917913851	0.0	0.0	0.0078248875047054	0.0	0.122961811574928	0.0
ENSMUSG00000123982.1	Gm69625	0.0	0.0	0.0	0.0	0.0	0.0	0.0	0.0	0.0	0.0	0.0	0.0	0.0	0.456375504188525	0.0
ENSMUSG00000086593.4	Gm16548	0.109508749019488	0.033880941744117	0.0668676074289257	0.199610069808844	0.0197833836649839	0.0	0.0319653212158028	0.0	0.0	0.0	0.0	0.0	0.0	0.0447862722416768	0.0
ENSMUSG00000026579.9	F5	0.133930821310914	0.34530744462628	0.204450184625386	0.211575927829417	0.241953711122084	0.0846286703043333	0.0	0.0	0.0	0.0	0.0	0.0	0.0	0.310387552697263	0.112274590360852
ENSMUSG00000089790.2	Gm16588	0.0	0.0	0.0	0.0	0.0	0.0	0.0	0.0	0.0	0.0	0.0	0.0	0.0	0.0	2.34985973628488
[truncated: 36,450 more rows]
