# Supplementary material for: SOX15 Contributes to the Maintenance of Pluripotency in Porcine Embryonic Stem Cells
Source: Cells. 2026 Jul 17;15(14):1283. doi: 10.3390/cells15141283 (PMC13406406; doi:10.3390/cells15141283)
Supplement: Supplementary file 1 [file cells-15-01283-s001.zip › Matrix data and manuscripts/mouse_GSE269651_GSE71434_rawCounts.txt]

Geneid	gene_name	2cell_late_rep1	2cell_late_rep2	4cell_rep1	4cell_rep2	8cell_rep1	8cell_rep2	GV_8weeks	ICM_rep1	ICM_rep2	MII_oocyte_rep1	MII_oocyte_rep2	zygote_PN5_rep1	zygote_PN5_rep2	epiblast1	epiblast2	Length
ENSMUSG00000102693.2	4933401J01Rik	31	10	0	0	0	0	0	0	0	0	0	0	0	2	0	1070
ENSMUSG00000064842.3	Gm26206	0	0	0	0	0	0	0	0	0	0	0	0	0	0	0	110
ENSMUSG00000051951.6	Xkr4	0	6	0	0	0	0	52	0	0	29	25	11	17	9	2	6094
ENSMUSG00000102851.2	Gm18956	0	0	0	0	0	0	0	0	0	0	0	0	0	0	0	480
ENSMUSG00000103377.2	Gm37180	1	0	0	0	0	0	0	0	16	0	0	0	0	2	2	2819
ENSMUSG00000104017.2	Gm37363	0	0	0	0	0	0	0	0	8	0	0	0	0	2	0	2233
ENSMUSG00000103025.2	Gm37686	0	0	0	0	0	0	2	0	0	0	0	0	0	0	0	2309
ENSMUSG00000089699.3	Gm1992	0	0	0	0	0	0	0	0	0	0	0	0	0	0	0	266
ENSMUSG00000103201.2	Gm37329	0	0	0	0	0	0	0	0	0	0	0	0	0	1	2	2057
ENSMUSG00000103147.2	Gm7341	0	0	0	0	0	0	0	0	0	0	0	0	0	0	0	926
ENSMUSG00000103161.2	Gm38148	0	0	0	0	0	0	0	0	0	0	0	0	0	0	0	3012
ENSMUSG00000102331.2	Gm19938	2	0	0	0	0	0	3	0	13	0	0	0	0	4	8	3259
ENSMUSG00000102348.2	Gm10568	0	0	0	0	0	0	0	0	0	0	0	0	0	0	0	1634
ENSMUSG00000102592.2	Gm38385	0	0	0	0	0	0	0	0	0	0	0	0	0	0	0	2351
ENSMUSG00000088333.4	Gm27396	0	0	0	0	0	0	0	0	0	0	0	0	0	0	0	58
ENSMUSG00000142494.1	Gm71132	0	0	0	0	0	0	1	0	0	0	0	0	1	0	4	1748
ENSMUSG00000102343.2	Gm37381	154	150	0	0	0	0	698	3	3	267	148	113	255	0	0	1364
ENSMUSG00000133908.1	Gm70642	0	0	0	0	6	0	0	0	0	0	0	0	0	0	0	444
ENSMUSG00000025900.14	Rp1	22	18	0	0	0	0	109	0	2	33	11	17	72	3	0	12311
ENSMUSG00000102948.2	Gm6101	0	0	0	0	0	0	0	0	0	0	0	0	1	4	0	1867
ENSMUSG00000104123.2	Gm37483	6	0	0	0	0	0	0	0	0	0	4	0	0	4	0	1484
ENSMUSG00000135717.1	Gm70753	2	5	0	0	0	0	75	0	0	3	0	6	13	0	0	1423
ENSMUSG00000139157.1	Gm70932	1	3	0	0	0	0	70	0	0	3	2	3	5	0	0	422
ENSMUSG00000025902.14	Sox17	2	0	9	0	0	0	0	291	149	0	0	2	0	4	0	4772
ENSMUSG00000104238.3	Gm37587	0	0	0	0	0	0	0	0	2	0	0	0	2	0	0	2922
ENSMUSG00000102269.2	Gm7357	0	0	0	0	0	0	0	3	24	0	0	0	0	2	0	2991
ENSMUSG00000118917.1	Gm22307	0	0	0	0	0	0	0	0	0	0	0	0	0	0	0	107
ENSMUSG00000103003.2	Gm38076	0	0	0	0	0	0	0	0	2	0	0	0	0	0	0	450
ENSMUSG00000104328.3	Gm37323	6	0	0	0	0	0	0	0	0	0	0	0	0	3	0	6252
ENSMUSG00000131850.1	ENSMUSG00000131850	0	0	0	0	0	0	0	0	0	0	0	0	0	2	0	3228
ENSMUSG00000102735.2	Gm7369	0	0	0	0	0	0	0	0	0	0	0	0	0	0	0	936
ENSMUSG00000098104.2	Gm6085	0	0	2	2	2	12	0	4	3	0	2	0	0	2	0	1470
ENSMUSG00000102175.2	Gm6119	0	0	0	0	0	0	0	0	0	0	0	0	0	4	0	1206
ENSMUSG00000135930.1	Gm70763	6	0	0	0	8	18	0	0	0	0	2	0	0	2	0	2311
ENSMUSG00002075947.1	Gm56275	0	0	0	0	0	0	0	0	0	0	0	0	0	0	0	103
ENSMUSG00000103265.2	Gm2053	0	0	0	0	0	0	0	0	0	0	0	0	0	1	0	631
ENSMUSG00000103922.2	Gm6123	16	15	46	32	50	50	4	60	30	0	8	0	8	0	0	1069
ENSMUSG00000033845.14	Mrpl15	317	593	1867	2017	3095	3859	1179	5011	2540	60	26	38	85	72	34	8487
ENSMUSG00000102275.2	Gm37144	12	18	20	20	6	22	0	7	8	0	0	0	0	0	0	1150
ENSMUSG00000120403.2	A930006A01Rik	16	15	0	26	2	19	3	0	38	0	0	0	0	2	0	1624
ENSMUSG00000136002.1	Gm70766	12	3	3	2	2	0	0	1	0	0	0	0	0	1	0	467
ENSMUSG00000025903.15	Lypla1	2826	2980	2050	3238	3841	3703	2837	4709	2230	1781	956	724	1844	12	14	7145
ENSMUSG00000104217.2	Gm37988	0	0	0	0	0	0	0	0	0	0	0	0	0	0	0	825
ENSMUSG00000137875.1	Gm70868	73	86	39	30	31	35	20	17	6	25	13	10	10	0	0	368
ENSMUSG00000033813.16	Tcea1	6052	7039	8511	7052	4350	6207	9874	4677	1633	7600	3020	3249	6650	70	31	3017
ENSMUSG00000062588.5	Gm6104	35	72	103	58	52	85	26	9	1	29	8	14	14	0	0	603
ENSMUSG00000103280.2	Gm37277	2	8	8	0	4	11	0	22	24	0	0	0	0	0	0	1111
ENSMUSG00000002459.18	Rgs20	5	2	5	0	0	0	0	0	9	2	0	0	0	4	0	4239
ENSMUSG00000091305.2	Gm17100	1	4	0	0	0	0	0	0	0	0	0	0	0	1	0	272
ENSMUSG00000102653.2	Gm37079	2	0	0	0	0	0	8	0	0	1	0	0	2	2	0	2135
ENSMUSG00000085623.2	Gm16041	0	0	0	0	0	0	0	41	8	0	0	0	0	2	0	3725
ENSMUSG00000091665.2	Gm17101	1	0	0	0	0	0	0	0	0	0	0	0	0	0	0	1588
ENSMUSG00000033793.13	Atp6v1h	1479	1428	982	618	819	866	5266	3024	1553	3166	1574	778	1668	24	16	9746
ENSMUSG00000143188.1	Gm71170	2	0	0	8	5	1	0	0	8	0	0	0	0	2	0	447
ENSMUSG00000104352.2	Gm7182	0	0	0	0	0	0	1	0	0	2	0	0	1	0	0	732
ENSMUSG00000143351.1	Gm71178	28	86	41	3	0	5	7	0	0	4	2	0	0	0	0	1982
ENSMUSG00000104046.2	Gm37567	372	797	183	65	4	18	0	0	2	0	0	0	0	0	0	2279
ENSMUSG00000102907.2	Gm38264	0	1	0	0	0	0	0	0	0	0	0	0	0	4	0	2032
ENSMUSG00000025905.15	Oprk1	18	38	23	0	0	0	43	0	0	37	10	14	27	8	0	9151
ENSMUSG00000103936.2	Gm36965	0	0	0	0	0	0	0	0	0	0	0	0	0	0	0	394
ENSMUSG00002076544.1	Gm56304	0	0	1	0	0	0	2	0	0	0	0	0	0	1	0	101
ENSMUSG00000103519.2	Gm37429	0	0	0	0	0	0	0	0	0	0	0	0	0	6	0	1799
ENSMUSG00000033774.5	Npbwr1	0	0	0	0	0	0	0	26	0	0	0	0	0	6	0	3692
ENSMUSG00000103090.2	Gm19214	0	0	0	0	0	0	0	0	0	0	0	0	0	0	0	1083
ENSMUSG00000090031.5	4732440D04Rik	206	289	267	331	202	211	4	16	34	0	0	2	2	9	0	6585
ENSMUSG00000025907.15	Rb1cc1	8959	11582	23060	22780	10285	14807	1291	993	336	1385	585	330	820	53	30	14690
ENSMUSG00000087247.4	Alkal1	0	0	0	0	0	0	0	0	17	0	0	0	0	0	0	971
ENSMUSG00000143943.1	Gm71332	3	6	3	3	2	3	1	0	1	1	0	0	2	2	0	1875
ENSMUSG00000103355.2	Gm2147	4	4	3	7	0	2	2	0	0	6	2	1	4	0	0	639
ENSMUSG00000102706.2	Gm7417	0	0	0	0	0	0	0	0	0	0	0	0	0	0	0	473
ENSMUSG00000141243.1	Gm71043	4	0	2	2	0	0	24	0	0	0	0	1	2	0	0	632
ENSMUSG00000103845.2	Gm19026	4	0	0	1	0	0	116	2	0	2	0	16	40	6	0	4530
ENSMUSG00000033740.18	St18	36	51	49	14	5	0	125	6	1	171	67	41	116	0	0	6464
ENSMUSG00000103329.3	Gm42492	0	0	0	0	0	0	1	0	0	0	0	0	0	2	0	2915
ENSMUSG00000104385.2	Gm7449	0	0	0	0	0	0	0	0	0	0	0	0	0	0	0	663
ENSMUSG00000102135.2	Gm37108	1	1	11	2	4	15	4	19	7	2	0	0	0	0	0	626
ENSMUSG00000103282.2	Gm37275	0	0	0	0	0	0	0	0	0	0	0	0	0	0	0	30
ENSMUSG00000102534.2	Gm37225	9	4	0	0	0	0	13	0	0	3	6	4	2	0	0	325
ENSMUSG00000102213.2	Gm37489	0	0	0	0	0	2	0	0	0	0	0	0	0	0	0	159
ENSMUSG00000103629.2	Gm5694	0	0	0	0	0	0	0	0	0	0	0	0	0	0	0	641
ENSMUSG00000120372.2	Gm57122	13	35	0	12	4	9	14	46	4	0	0	0	2	4	0	1339
ENSMUSG00000051285.18	Pcmtd1	409	611	265	263	226	165	320	1556	1072	155	97	62	112	49	30	6654
ENSMUSG00000138092.1	Gm70882	1	0	3	0	0	3	7	12	23	0	0	2	0	0	0	531
ENSMUSG00000098201.2	Gm26983	0	0	2	1	2	1	2	20	19	0	0	0	0	0	0	388
ENSMUSG00000103509.2	Gm38372	0	10	2	44	2	12	0	63	202	0	0	0	0	12	2	4028
ENSMUSG00000126455.1	Gm70062	0	0	0	0	0	0	0	23	4	0	0	0	0	1	0	327
ENSMUSG00000048538.8	Gm9826	0	1	0	0	1	0	5	39	2	0	0	1	0	2	0	1299
ENSMUSG00000103709.2	Nras-ps2	0	0	0	0	0	0	0	0	0	0	0	0	0	0	0	178
ENSMUSG00000126493.1	Gm70067	0	0	0	0	0	0	0	7	2	0	0	0	0	0	0	435
ENSMUSG00000144281.1	ENSMUSG00000144281	0	0	0	0	0	0	0	0	0	0	0	0	0	0	0	582
ENSMUSG00000077244.3	Gm23274	0	0	0	0	0	0	0	0	0	0	0	0	0	0	0	130
ENSMUSG00000097797.8	Gm26901	1	6	18	14	12	52	216	29	29	11	6	6	14	12	6	6616
ENSMUSG00000102768.2	Gm19002	0	0	0	0	0	0	0	0	0	0	0	0	0	2	0	1012
ENSMUSG00000103498.2	Gm18984	0	0	0	0	0	0	0	0	0	0	0	0	0	0	1	1124
ENSMUSG00000103067.2	Gm30414	0	0	0	0	0	0	14	1	12	10	4	4	4	0	0	2596
ENSMUSG00000102320.2	Gm37791	0	0	0	0	0	0	0	2	0	0	0	0	0	0	0	286
ENSMUSG00000104226.2	Gm7470	0	0	0	0	0	0	0	0	0	1	0	0	0	0	0	2095
ENSMUSG00000103903.2	Rps2-ps2	0	0	0	0	0	0	9	1	0	0	0	0	0	0	0	881
ENSMUSG00000103557.2	Gm38216	0	0	0	0	0	0	0	0	0	0	0	0	0	4	0	1214
ENSMUSG00000132588.1	Gm39589	0	0	0	0	0	0	0	0	0	0	0	0	0	6	14	1393
ENSMUSG00000135709.1	Gm70752	0	0	0	0	0	0	0	0	0	0	0	0	0	0	0	364
ENSMUSG00000135722.1	Gm70755	0	0	0	0	0	0	0	0	0	0	0	0	0	0	0	377
ENSMUSG00000025909.17	Sntg1	8	7	0	0	0	0	22	47	4	14	9	8	15	13	2	10908
ENSMUSG00000102647.2	Gm38024	0	0	0	0	0	0	0	0	0	0	0	0	0	2	0	2532
ENSMUSG00000086235.2	Gm16284	0	0	0	0	0	0	0	0	0	0	0	0	0	3	0	400
ENSMUSG00000123533.1	Gm69579	0	0	0	0	0	0	0	0	0	0	0	0	0	0	0	473
ENSMUSG00000102253.2	Gm38259	0	0	0	0	0	0	0	0	0	0	0	0	0	4	0	3534
ENSMUSG00002074990.1	Gm54704	0	0	0	0	0	0	0	0	0	0	0	0	0	0	0	110
ENSMUSG00000103884.2	Gm37005	0	0	0	0	0	0	0	0	0	0	0	0	0	2	0	1164
ENSMUSG00000084353.2	Gm15452	31	27	27	24	9	24	15	6	0	16	7	10	7	2	0	240
ENSMUSG00000103933.2	Gm36964	5	7	7	12	34	24	5	139	69	0	0	0	1	0	0	198
ENSMUSG00002075967.1	Gm54706	0	1	0	0	3	0	0	8	5	0	0	0	1	0	0	110
ENSMUSG00000086195.2	Gm6152	22	31	54	50	81	85	0	30	10	0	0	0	0	2	0	340
ENSMUSG00000104504.2	Gm7445	0	0	1	1	3	0	0	1	0	0	0	0	0	0	0	340
ENSMUSG00000123491.1	Gm69572	0	30	34	21	71	125	0	571	203	0	0	0	0	2	2	651
ENSMUSG00000066693.3	Gm7493	0	0	2	1	1	3	0	0	0	0	0	0	0	0	0	626
ENSMUSG00000102316.2	Gm37629	0	0	0	0	0	0	0	0	0	0	0	0	0	0	0	1050
ENSMUSG00000103819.2	Gm38008	0	0	0	0	0	0	4	0	0	0	0	0	0	3	0	518
ENSMUSG00000102871.2	Gm37143	0	0	0	0	0	0	0	0	0	0	0	0	0	2	0	3259
ENSMUSG00000101571.3	Gm6187	0	1	0	0	0	0	0	0	0	0	0	0	0	0	0	960
ENSMUSG00000135814.1	Gm30719	15	23	2	0	5	29	87	1	0	16	1	11	33	0	0	949
ENSMUSG00000104428.2	Gm18299	0	0	0	0	0	0	6	0	0	0	8	6	5	0	0	636
ENSMUSG00000102272.2	Gm7512	0	0	0	0	0	3	0	0	0	0	0	0	0	0	0	1170
ENSMUSG00000065625.3	Gm24765	0	0	0	0	0	0	0	0	0	0	0	0	0	0	0	103
ENSMUSG00000079671.11	2610203C22Rik	279	370	86	29	20	35	324	7	8	156	75	95	157	4	0	10444
ENSMUSG00000103411.2	Gm18300	0	3	0	0	0	0	2	0	0	0	0	0	0	0	0	1406
ENSMUSG00000061024.9	Rrs1	167	168	270	157	87	96	2	151	58	0	0	0	1	48	32	2048
ENSMUSG00000025911.15	Adhfe1	34	60	20	0	1	4	616	22	12	68	61	84	173	3	6	3780
ENSMUSG00000081441.4	Gm6161	0	1	0	0	0	0	0	0	0	0	0	0	0	0	0	1102
ENSMUSG00000067879.4	Vxn	0	0	0	0	2	0	1	0	0	0	1	3	0	1	0	3256
ENSMUSG00000099827.2	Gm29520	0	0	0	0	0	0	0	0	0	0	0	0	0	0	2	1067
ENSMUSG00000025912.17	Mybl1	514	894	442	202	16	0	304	110	42	218	77	68	154	8	10	5402
ENSMUSG00000123215.1	Gm69538	15	0	0	26	0	0	1	19	10	0	0	0	1	2	0	761
ENSMUSG00000045210.9	Vcpip1	696	842	1353	1228	222	358	3288	775	381	830	492	667	1242	43	36	9749
ENSMUSG00000097893.11	1700034P13Rik	16	47	46	7	23	22	15	54	38	6	0	5	10	9	0	8062
ENSMUSG00000128816.1	Gm70310	2	0	8	5	12	22	2	0	2	2	0	0	0	0	0	890
ENSMUSG00000025915.15	Sgk3	1506	1377	2180	975	4704	5346	24	845	496	26	10	16	15	92	128	14311
ENSMUSG00000046334.5	Gm6195	0	0	0	0	0	0	0	1	1	0	0	0	0	0	0	357
ENSMUSG00002075801.1	Gm54812	0	0	0	0	0	1	0	0	0	0	0	0	0	0	0	105
ENSMUSG00000098234.10	Snhg6	288	250	569	248	725	983	683	1048	596	31	16	35	55	17	6	5747
ENSMUSG00000046101.17	Mcmdc2	6	9	20	29	16	48	0	49	81	0	0	0	1	7	2	5916
ENSMUSG00000093178.3	Snord87	0	0	0	0	0	0	0	0	0	0	0	0	0	0	0	87
ENSMUSG00000099032.3	Tcf24	36	56	11	0	17	2	0	71	2	0	0	0	0	0	0	4193
ENSMUSG00000104025.2	E330040D14Rik	0	4	0	0	0	0	0	0	0	0	0	0	0	0	0	1374
ENSMUSG00000025916.11	Ppp1r42	28	26	0	0	4	0	36	0	0	7	5	15	29	0	0	1523
ENSMUSG00000087199.2	Gm15818	0	5	0	0	0	0	0	0	0	0	0	0	0	1	0	656
ENSMUSG00000121270.1	Gm57177	0	2	0	0	0	4	0	0	0	0	0	0	2	0	0	2075
ENSMUSG00000119658.1	Gm24674	0	0	0	0	0	0	0	0	0	0	0	0	0	2	0	104
ENSMUSG00000025917.10	Cops5	335	560	1395	1118	2892	3955	6370	6697	3164	253	119	425	824	59	28	3766
ENSMUSG00000056763.17	Cspp1	189	372	358	393	335	368	597	934	725	78	51	70	71	130	78	17553
ENSMUSG00000137212.1	Gm70832	0	0	0	0	0	0	0	11	2	0	0	0	0	6	0	1835
ENSMUSG00000102356.2	1700047N06Rik	0	0	0	0	0	0	0	0	0	0	0	0	0	0	0	920
ENSMUSG00000067851.12	Arfgef1	4242	6121	2939	1687	262	188	3100	1297	609	2541	1384	1263	2508	96	47	11318
ENSMUSG00002076532.1	Gm54899	5	1	0	0	0	0	0	0	10	3	1	0	0	0	0	240
ENSMUSG00000102556.2	Gm37569	0	0	0	0	0	4	0	95	69	0	0	0	0	0	0	1722
ENSMUSG00000127523.1	Gm70170	7	7	2	0	2	0	9	7	16	20	13	6	12	0	0	583
ENSMUSG00000123573.1	Gm69583	0	0	0	0	0	0	0	0	0	0	0	0	0	0	0	470
ENSMUSG00000042501.13	Cpa6	16	1	0	0	0	0	29	12	11	16	4	8	13	2	0	6840
ENSMUSG00000103810.2	Gm38005	0	0	0	0	0	0	0	0	0	0	0	0	0	2	0	2745
ENSMUSG00000130625.1	Gm70457	0	0	0	0	0	0	3	0	0	13	0	0	0	5	0	2025
ENSMUSG00000083422.2	Gm15604	0	0	0	0	0	0	0	0	0	0	0	0	0	4	0	1456
ENSMUSG00000119312.1	Gm25253	0	0	0	0	0	0	0	0	0	0	0	0	0	0	0	107
ENSMUSG00000137678.1	Gm71646	2	0	0	0	0	0	3	0	0	0	0	2	9	0	0	683
ENSMUSG00000081417.2	Gm15603	0	0	0	0	0	0	0	0	0	0	0	0	0	0	0	492
ENSMUSG00000103448.2	Gm37133	0	2	0	0	0	0	13	0	2	9	3	4	8	0	0	1922
ENSMUSG00000100212.2	Gm5522	0	1	2	0	0	0	7	0	0	0	2	4	4	0	0	1242
ENSMUSG00000125508.1	Gm69972	0	0	0	0	0	0	0	0	0	0	0	0	0	0	0	253
ENSMUSG00000100648.2	Gm28659	0	0	0	0	0	0	1	1	3	2	0	0	0	0	0	759
ENSMUSG00000130062.1	Gm70429	5	6	4	0	0	0	0	32	9	0	0	0	0	3	0	839
ENSMUSG00002076499.1	Gm54912	0	0	0	0	0	0	0	0	0	0	0	0	0	0	0	91
ENSMUSG00000048960.14	Prex2	824	926	305	84	58	183	3811	62	52	2741	1239	905	1992	31	14	16609
ENSMUSG00000127757.1	Gm70185	0	2	0	0	0	0	0	2	0	0	0	0	0	2	0	360
ENSMUSG00000127802.1	Gm70186	0	1	0	0	0	0	0	0	0	0	0	0	0	0	0	469
ENSMUSG00000077318.3	Gm24173	1	0	7	0	0	0	0	0	0	0	0	0	0	0	0	128
ENSMUSG00000101827.2	Gm28686	0	0	0	0	0	0	1	0	1	0	0	0	0	0	0	609
ENSMUSG00000122491.1	Gm69426	5	5	0	0	0	0	14	2	3	3	1	3	1	0	0	1208
ENSMUSG00000103494.2	Gm37410	0	0	0	0	0	0	0	0	0	0	0	0	0	2	0	3039
ENSMUSG00000143092.1	Gm71166	79	87	0	2	0	0	311	64	14	77	48	64	136	0	2	664
ENSMUSG00000057715.14	A830018L16Rik	52	105	0	4	0	0	243	148	152	140	74	62	165	0	2	9183
ENSMUSG00000103825.2	Gm38178	0	0	0	1	0	0	0	47	4	2	0	0	0	0	0	2471
ENSMUSG00000099845.2	Gm29273	0	0	0	0	0	0	0	0	0	0	0	0	0	0	0	262
ENSMUSG00000139014.1	Gm70926	1	0	0	0	3	0	0	1	0	0	0	0	0	0	0	456
ENSMUSG00000138973.1	Gm70924	0	1	0	0	0	0	0	0	0	0	0	0	0	2	0	930
ENSMUSG00000103561.2	Gm38069	0	0	0	0	0	0	0	0	2	0	0	0	0	0	0	2144
ENSMUSG00000134440.1	Gm30974	50	30	8	6	0	1	39	0	0	9	0	4	6	2	0	1381
ENSMUSG00000101610.2	Gm7560	0	0	0	0	1	0	0	3	1	0	0	0	0	0	0	873
ENSMUSG00000141382.1	Gm71058	0	2	0	1	0	0	1	0	0	0	0	0	0	0	0	919
ENSMUSG00000118923.1	Gm22633	0	0	0	0	0	0	0	0	0	0	0	0	0	0	0	107
ENSMUSG00000098555.3	Mir6341	0	0	0	0	0	0	0	0	0	0	0	0	0	0	0	121
ENSMUSG00000143719.1	Gm71199	0	0	0	0	0	0	0	0	0	0	0	0	0	0	0	739
ENSMUSG00000097628.2	Gm2383	0	0	0	0	0	0	0	1	0	0	0	0	0	5	0	807
ENSMUSG00000098163.2	Gm6216	0	3	0	0	0	0	0	0	0	0	0	0	0	2	0	687
ENSMUSG00000097171.3	Gm17644	0	3	0	0	0	0	0	0	0	0	0	0	0	8	0	4414
ENSMUSG00000101314.3	Gm29663	23	46	0	0	0	0	138	0	0	92	41	10	66	0	0	1353
ENSMUSG00000016918.16	Sulf1	21	60	47	0	10	0	102	21	62	30	26	26	12	97	66	11294
ENSMUSG00000127288.1	Gm70119	1	0	0	0	0	0	109	0	0	2	1	7	18	0	0	1195
ENSMUSG00000025938.17	Slco5a1	126	146	25	28	7	18	542	21	2	124	45	124	252	6	6	13137
ENSMUSG00000104518.2	Gm37162	0	0	0	0	2	0	0	0	0	0	0	0	0	0	0	551
ENSMUSG00000141815.1	Gm39592	175	269	112	126	19	11	49	16	10	0	0	10	7	0	0	3301
ENSMUSG00000069620.7	Gm5250	0	0	0	0	0	0	0	0	0	0	0	0	0	0	0	321
ENSMUSG00000099498.3	Gm29283	42	37	1	11	11	13	122	41	37	4	0	15	2	1	0	2256
ENSMUSG00000042414.8	Prdm14	76	213	83	169	151	346	4	337	187	14	0	2	5	2	0	2564
ENSMUSG00000005886.15	Ncoa2	4195	3602	696	400	153	152	4144	1744	465	3287	1702	1034	2546	100	54	15642
ENSMUSG00000103506.2	Gm38376	3	1	0	1	0	0	0	12	6	0	0	0	0	2	6	2253
ENSMUSG00000103495.2	Gm37409	0	0	0	0	0	0	0	0	0	0	0	0	0	7	0	1626
ENSMUSG00002076346.1	Gm55160	0	0	0	1	0	0	0	0	0	0	0	0	0	0	0	82
ENSMUSG00000102639.2	Gm38223	0	4	0	2	0	0	0	3	0	0	0	0	0	2	0	695
ENSMUSG00000104170.2	Gm37702	0	2	0	0	0	0	0	0	0	0	0	0	0	8	6	1872
ENSMUSG00000134412.1	Gm70659	0	0	0	0	0	0	0	0	0	0	0	0	0	0	0	685
ENSMUSG00000087782.3	Gm23169	0	0	0	0	0	0	0	0	0	0	0	0	0	0	0	112
ENSMUSG00000103085.2	Gm38120	0	2	26	42	0	2	6	8	50	0	0	0	0	6	7	4642
ENSMUSG00000102664.2	Gm38380	2	0	0	0	0	18	0	0	29	0	0	0	0	6	0	2248
ENSMUSG00000134452.1	Gm70660	18	10	0	2	0	5	0	1	10	1	1	0	1	2	2	1885
ENSMUSG00000101476.3	Gm29570	4	0	0	0	0	0	0	9	0	0	0	0	1	6	0	1183
ENSMUSG00000134491.1	Gm70663	0	0	0	0	0	0	0	0	1	0	0	0	0	2	0	490
ENSMUSG00000122424.1	Gm39595	2	0	0	0	0	1	0	0	0	0	0	0	0	2	0	1070
ENSMUSG00000101171.2	Gm7593	0	0	0	2	0	0	0	0	0	0	0	0	0	0	0	644
ENSMUSG00000126000.1	Gm70008	3	0	2	0	3	0	0	0	0	0	0	1	0	0	0	758
ENSMUSG00000025935.11	Tram1	5436	4844	169	178	2145	2352	10486	6501	3423	1883	957	3038	5729	39	31	3162
ENSMUSG00000120948.2	Gm57152	0	4	1	2	3	0	1	0	0	0	0	0	2	1	0	894
ENSMUSG00000131318.1	Gm70508	0	2	0	0	0	0	0	0	0	0	0	0	0	0	0	387
ENSMUSG00000025937.7	Lactb2	647	982	2303	1948	2438	2726	1868	4950	2430	353	177	272	465	26	2	4566
ENSMUSG00000102982.2	Gm38319	38	53	49	6	12	16	242	112	55	49	30	30	36	2	4	1266
ENSMUSG00000067813.4	Xkr9	49	51	75	176	377	310	9	0	7	4	0	0	0	4	0	1926
ENSMUSG00000077368.3	Gm26273	0	0	0	0	0	0	0	0	0	0	0	0	0	0	0	131
ENSMUSG00000097711.2	Gm5523	0	0	0	0	1	0	6	6	3	0	0	0	2	0	0	997
ENSMUSG00000134219.1	ENSMUSG00000134219	312	183	3	0	0	0	482	0	3	306	177	76	240	2	0	4414
ENSMUSG00000102166.2	Gm36947	1	6	0	0	0	0	32	0	0	26	8	6	27	2	0	2249
ENSMUSG00002075174.1	Gm55173	0	0	0	0	0	0	0	0	0	0	0	0	0	0	0	308
ENSMUSG00000104209.2	Gm37400	0	0	0	0	0	0	0	0	0	0	0	0	0	4	0	3605
ENSMUSG00000025932.15	Eya1	724	676	42	44	1	3	2183	769	402	983	418	466	1102	3	0	7808
ENSMUSG00002075819.1	Gm55247	4	0	1	0	0	0	1	0	0	0	0	0	0	0	0	100
ENSMUSG00000102588.2	Gm37444	4	6	2	0	0	0	15	0	0	4	2	3	1	2	0	439
ENSMUSG00000127312.1	Gm70120	0	0	0	0	0	0	0	0	1	0	0	0	0	2	0	2106
ENSMUSG00000127278.1	Gm70117	0	0	0	0	0	0	0	0	0	0	0	0	0	0	1	3179
ENSMUSG00000140763.1	Gm71017	0	0	0	0	0	0	0	0	0	0	0	0	0	1	0	617
ENSMUSG00000140464.1	Gm71006	0	2	0	0	0	0	4	6	0	1	0	0	0	2	0	943
ENSMUSG00000134469.1	Gm70662	0	0	0	0	0	0	2	0	0	0	0	0	0	0	0	563
ENSMUSG00000054493.4	Gm9947	0	0	0	0	0	4	0	43	12	0	0	0	0	2	0	4872
ENSMUSG00000025930.7	Msc	0	1	0	0	72	95	0	1322	339	0	0	0	0	2	2	2546
ENSMUSG00000103492.2	Gm37412	0	0	0	0	0	0	0	0	2	0	0	0	0	0	0	4321
ENSMUSG00000081201.2	Smt3h2-ps4	2	1	4	5	9	12	2	9	4	0	0	0	0	2	0	288
ENSMUSG00000082193.2	Rpl5-ps1	2	0	5	0	7	15	9	20	3	0	0	0	0	0	0	894
ENSMUSG00000032769.6	Trpa1	43	101	2	2	31	29	1208	52	2	698	254	236	343	5	3	4263
ENSMUSG00000088159.3	Gm26345	0	0	0	0	0	0	0	0	0	0	0	0	0	0	0	120
ENSMUSG00000125466.1	Gm69963	0	0	0	0	0	0	0	0	0	0	0	0	0	1	0	1605
ENSMUSG00000073737.4	Gm10566	0	0	0	0	0	0	0	6	6	0	0	0	0	2	0	996
ENSMUSG00000092083.5	Kcnb2	11	11	0	0	0	0	40	0	1	8	24	16	16	6	2	15165
ENSMUSG00000128216.1	Gm70219	0	0	0	0	0	0	0	0	0	0	0	0	0	0	0	330
ENSMUSG00000102937.2	Gm38116	0	1	0	0	0	0	0	0	0	0	0	0	0	0	0	1533
ENSMUSG00000104149.2	Gm37138	0	0	0	0	0	0	0	0	0	0	0	0	0	0	0	2089
ENSMUSG00000137925.1	Gm51617	0	7	0	0	0	0	0	0	0	0	0	0	3	3	0	1570
ENSMUSG00000088829.3	Gm25227	0	0	0	0	0	0	0	0	0	0	0	0	0	0	0	112
ENSMUSG00000132707.1	Gm70576	0	0	0	0	0	0	0	8	0	0	0	0	0	0	0	757
ENSMUSG00000077377.3	Gm25168	0	0	0	0	0	0	0	0	2	0	0	0	0	0	0	132
ENSMUSG00000101652.2	Gm6060	0	0	0	0	0	0	0	0	0	0	0	0	0	4	0	251
ENSMUSG00000100814.2	Gm28669	0	0	0	0	0	0	0	0	0	0	0	0	0	0	0	100
ENSMUSG00000132745.1	Gm70578	0	5	0	0	4	0	0	8	2	0	0	0	0	0	0	1990
ENSMUSG00000132786.1	Gm70582	5	2	0	0	2	0	0	5	2	0	0	0	0	1	0	544
ENSMUSG00000025925.15	Terf1	1848	2055	2831	2201	1976	3419	6897	3945	1819	292	181	1547	2566	111	49	4608
ENSMUSG00000104379.2	Gm37509	0	0	0	0	0	0	0	0	13	0	0	0	0	0	0	3169
ENSMUSG00000032719.5	Sbspon	9	2	9	5	12	10	19	22	0	13	3	8	7	2	0	2748
ENSMUSG00002076565.1	Gm55274	0	0	0	0	0	0	2	0	0	0	0	0	0	0	0	303
ENSMUSG00000137819.1	Gm70862	18	21	15	13	2	4	2	0	5	0	0	0	0	0	0	590
ENSMUSG00000100652.2	Gm7634	2	8	12	0	0	0	0	0	0	0	0	0	0	0	0	553
ENSMUSG00000067795.14	4930444P10Rik	23	64	120	101	148	367	2	23	2	0	0	0	0	6	0	2063
ENSMUSG00000136711.1	Gm70800	0	2	2	0	2	4	0	0	4	0	0	0	1	2	4	1394
ENSMUSG00000043716.14	Rpl7	1355	1767	8176	7088	20689	28139	4273	32560	17036	28	6	120	174	254	172	2687
ENSMUSG00000025921.8	Rdh10	1117	1157	786	720	256	350	3363	312	104	780	319	652	1318	10	10	4160
ENSMUSG00000132226.1	Gm70554	0	5	0	0	0	0	4	0	0	4	3	1	7	2	0	643
ENSMUSG00000104165.2	Gm38249	0	0	16	15	2	4	0	0	0	0	0	0	0	0	0	2321
ENSMUSG00000100868.2	Gm28095	0	0	0	0	0	0	2	0	0	0	4	0	0	0	0	1515
ENSMUSG00000025920.20	Stau2	392	358	28	25	65	57	2710	409	112	599	350	641	1027	42	82	6747
ENSMUSG00000089982.9	Gm7568	5	4	0	0	0	0	15	0	0	1	0	1	4	3	0	1456
ENSMUSG00000025939.20	Ube2w	1818	1952	699	628	330	349	16533	1062	498	968	447	3685	5324	20	3	4930
ENSMUSG00000102457.2	Gm38342	20	43	6	3	0	3	23	5	0	4	4	6	4	4	2	2980
ENSMUSG00000079658.10	Eloc	6011	7177	17814	14648	24894	33017	21370	8394	4095	1607	863	1739	3234	46	48	3026
ENSMUSG00000097744.3	D030040B21Rik	97	142	136	141	44	69	53	23	3	52	14	9	15	10	8	3425
ENSMUSG00000100959.2	Idi1-ps5	0	3	1	5	0	0	5	0	0	0	0	0	1	0	0	683
ENSMUSG00000025940.7	Tmem70	1319	1955	2989	2691	4702	5566	6035	2863	933	937	408	572	1171	4	2	1820
ENSMUSG00000125087.1	Gm69889	61	101	44	47	8	1	16	1	7	12	0	2	12	0	0	962
ENSMUSG00000025779.11	Ly96	99	105	461	319	833	1285	187	217	78	14	10	21	40	0	0	1021
ENSMUSG00000100093.2	Gm29649	0	0	0	0	0	0	0	0	0	0	0	0	0	0	0	419
ENSMUSG00000091020.4	Gm5828	3	9	2	1	0	2	0	0	1	0	0	0	0	0	0	1860
ENSMUSG00000142287.1	Gm53492	2	3	0	0	3	28	0	15	7	0	0	0	3	1	0	1504
ENSMUSG00000101640.2	Gm28376	1	0	5	0	0	0	0	0	0	0	0	0	0	0	0	176
ENSMUSG00000104133.2	4921511E07Rik	0	0	0	0	0	0	0	0	0	0	0	0	0	0	0	827
ENSMUSG00000042686.6	Jph1	34	16	62	6	9	41	10	140	13	22	6	8	16	17	21	4998
ENSMUSG00000127806.1	ENSMUSG00000127806	0	6	16	8	4	0	66	0	2	41	41	15	34	2	1	1817
ENSMUSG00000127769.1	Gm31982	2	0	0	0	0	0	4	2	1	1	0	5	2	0	0	809
ENSMUSG00000100110.3	Gm28783	0	0	0	0	0	0	1	0	0	0	1	0	0	0	0	1423
ENSMUSG00000025777.9	Gdap1	3084	4634	1410	969	54	129	7051	7	8	5907	2817	2245	5283	4	0	7731
ENSMUSG00000099899.3	Gm28784	1649	1299	1	36	0	0	1176	2	0	1196	537	222	796	0	0	1021
ENSMUSG00000138285.1	Gm39597	0	0	0	0	0	0	0	0	0	0	0	0	0	2	0	735
ENSMUSG00000100272.2	Gm28785	0	0	0	0	0	0	0	0	0	0	0	0	0	0	0	379
ENSMUSG00000137468.1	Gm71261	0	0	0	0	2	0	0	0	0	0	0	0	0	0	0	1182
ENSMUSG00000137506.1	Gm70848	0	0	0	0	0	0	0	0	0	0	0	0	0	0	0	1053
ENSMUSG00000100398.2	Gm5251	0	0	0	0	0	0	0	0	0	0	0	0	0	0	0	472
ENSMUSG00000101589.2	Rbm6-ps1	2	6	23	10	4	0	0	2	5	4	0	0	0	0	0	2870
ENSMUSG00000102048.2	Gm6075	1	0	1	3	0	1	0	6	1	0	0	0	0	0	0	486
ENSMUSG00000089534.3	Gm25166	0	0	0	0	0	0	0	0	0	0	0	0	0	0	0	111
ENSMUSG00000067780.4	Pi15	8	16	0	0	0	0	0	0	0	0	0	0	0	2	0	6923
ENSMUSG00000100053.3	Gm28154	0	0	0	0	0	0	2	0	0	0	0	1	0	4	0	4441
ENSMUSG00000085125.9	Gm16070	0	0	16	0	0	0	0	0	0	0	0	0	0	5	0	8345
ENSMUSG00000025776.14	Crispld1	0	0	0	0	0	0	4	0	0	26	8	6	4	2	2	4515
ENSMUSG00000099895.2	Gm28153	7	0	0	0	0	0	5	0	0	6	0	0	11	0	0	629
ENSMUSG00000109887.3	Gm28756	2	1	0	0	0	0	7	0	0	3	2	11	5	2	2	4373
ENSMUSG00000100554.2	Gm7690	0	0	0	0	0	0	13	0	0	2	0	0	14	0	0	1399
ENSMUSG00000099473.2	Gm18775	0	0	0	0	0	0	0	0	0	0	0	0	0	2	0	586
ENSMUSG00000099591.2	Gm17969	12	7	0	0	0	0	59	0	0	23	2	9	31	0	0	2557
ENSMUSG00000102001.2	Gm28755	0	0	0	0	0	0	1	0	0	0	0	0	0	0	0	199
ENSMUSG00000101717.3	Gm45784	0	0	0	0	0	0	0	0	0	0	0	0	0	0	0	142
ENSMUSG00000025774.15	Crisp4	0	0	0	0	0	0	0	0	0	0	0	0	0	0	0	2737
ENSMUSG00000142595.1	Gm71137	0	2	0	0	0	0	0	0	0	0	0	0	0	0	0	1546
ENSMUSG00000070977.5	Defb44-ps	0	0	0	0	0	0	0	0	0	0	0	0	0	0	0	219
ENSMUSG00000131994.1	Gm71262	0	0	0	0	0	0	0	0	0	0	0	0	0	0	0	364
ENSMUSG00000073735.2	Defb18	0	0	0	0	0	0	0	0	0	0	0	0	0	0	0	258
ENSMUSG00000067773.7	Defb41	5	0	10	0	0	0	75	0	0	15	10	4	5	0	0	610
ENSMUSG00000101685.2	Gm17837	0	0	0	0	0	0	0	0	0	0	0	0	0	2	0	985
ENSMUSG00000132263.1	Gm70557	4	0	0	0	0	0	51	0	0	0	0	0	2	0	0	1079
ENSMUSG00000132383.1	Gm70562	0	0	0	0	0	0	0	0	0	0	0	0	0	0	0	816
ENSMUSG00000101306.2	Gm5252	0	0	0	0	0	0	0	0	0	0	0	0	0	0	0	909
ENSMUSG00000134916.1	Gm70695	15	0	0	0	0	0	5	0	0	1	4	0	5	0	0	431
ENSMUSG00000088800.4	Gm24075	0	0	0	0	0	0	0	0	0	0	0	0	0	0	0	72
ENSMUSG00000101644.2	Gm28343	0	0	0	0	0	0	0	0	0	2	0	0	0	0	0	112
ENSMUSG00000099433.2	Gm28344	0	0	0	0	0	0	0	0	0	0	0	0	0	0	0	279
ENSMUSG00000089787.4	Gm15825	0	0	0	0	0	0	2	0	0	0	0	0	0	0	0	1073
ENSMUSG00000042596.8	Tfap2d	8	1	0	0	0	0	19	0	0	11	2	3	8	1	0	1954
ENSMUSG00000100720.2	Gm10075	1	1	1	2	2	1	2	3	0	2	0	0	0	0	0	545
ENSMUSG00000025927.14	Tfap2b	76	100	6	0	9	0	226	0	0	259	129	81	133	9	0	6338
ENSMUSG00000142982.1	Gm71158	0	0	0	0	0	0	0	0	0	0	0	0	0	0	0	568
ENSMUSG00000100538.3	Gm28340	0	0	1	0	0	0	3	0	0	0	0	0	0	1	0	2274
ENSMUSG00000101117.2	Gm28341	0	0	0	0	0	0	0	0	0	0	0	0	0	0	0	472
ENSMUSG00000100204.2	Gm4849	13	6	4	2	0	5	85	15	0	4	4	8	13	4	0	2246
ENSMUSG00002076883.1	Gm55451	0	0	0	0	0	0	0	0	0	0	0	0	0	0	0	65
ENSMUSG00000141106.1	Gm32651	0	0	0	0	0	0	0	0	0	0	0	0	0	0	0	883
ENSMUSG00000102597.2	Gm38382	0	0	0	0	0	0	0	0	0	0	0	0	0	0	0	2499
ENSMUSG00000142065.1	Gm71104	0	0	0	0	0	0	0	0	0	0	0	0	0	0	0	145
ENSMUSG00000136536.1	Gm70792	1	0	0	0	0	0	0	0	0	0	0	0	0	0	2	1732
ENSMUSG00000043760.17	Pkhd1	238	135	0	18	22	6	951	6	1	250	139	207	239	13	0	14310
ENSMUSG00000104095.2	Gm37315	0	0	0	0	0	0	1	0	0	0	0	0	0	4	2	3479
ENSMUSG00000089914.4	4930486I03Rik	0	0	0	0	0	4	0	0	0	0	0	0	0	2	0	1736
ENSMUSG00000090142.3	Gm15795	0	0	0	0	0	0	0	0	0	0	0	0	0	0	0	553
ENSMUSG00000070175.3	Gm24162	0	0	0	0	0	0	0	0	0	0	0	0	0	0	0	102
ENSMUSG00000099906.3	Lincmd1	0	0	0	0	0	0	0	0	0	0	0	0	0	2	2	5551
ENSMUSG00000065559.3	Mir206	0	0	0	0	0	0	0	0	0	0	0	0	0	0	0	73
ENSMUSG00000065480.3	Mir133b	0	0	0	0	0	0	0	0	0	0	0	0	0	0	0	119
ENSMUSG00000133531.1	Gm70627	0	0	0	0	0	0	0	0	0	0	0	3	0	0	0	865
ENSMUSG00000025929.5	Il17a	0	0	0	0	0	0	0	0	0	0	0	0	0	0	0	1171
ENSMUSG00000041872.10	Il17f	477	562	34	17	9	0	4107	9	32	1590	898	638	1613	0	4	2022
ENSMUSG00000041859.11	Mcm3	1121	1150	2366	1750	2013	2761	4382	6304	3080	706	386	632	1101	382	276	3752
ENSMUSG00000099714.2	Gm20587	0	0	0	0	0	0	0	0	0	0	2	0	0	0	0	1186
ENSMUSG00000102121.2	Gm28065	104	52	0	2	0	0	168	0	0	132	44	39	44	1	0	833
ENSMUSG00000088858.3	Gm24723	0	0	0	0	0	0	0	0	0	0	0	0	0	0	0	132
ENSMUSG00000097934.3	6720483E21Rik	10	0	0	0	0	0	3	0	0	0	0	0	0	0	2	2238
ENSMUSG00000025931.16	Paqr8	6	37	0	0	0	0	152	0	0	12	8	23	11	9	2	5488
ENSMUSG00000077314.3	Gm24171	0	0	0	0	0	0	0	0	0	0	0	0	0	0	0	131
ENSMUSG00000133875.1	Gm70640	0	0	0	0	0	0	0	0	0	0	0	0	0	0	0	556
ENSMUSG00000100929.2	Gm28064	0	0	0	0	0	0	0	0	0	0	0	0	0	0	0	858
ENSMUSG00000041809.6	Efhc1	12	8	0	0	0	0	66	0	0	22	6	18	23	2	2	2208
ENSMUSG00000041779.6	Tram2	491	478	92	106	47	28	850	85	87	421	200	195	381	18	4	6661
ENSMUSG00000137435.1	Gm70840	0	1	0	0	0	0	0	1	0	0	0	0	0	1	0	511
ENSMUSG00000099971.2	Gm28287	0	0	0	0	0	0	0	0	0	0	0	0	0	0	0	546
ENSMUSG00000129840.1	ENSMUSG00000129840	2	0	2	0	0	12	32	0	1	5	0	0	5	4	0	1869
ENSMUSG00000100819.2	Gm2693	0	0	0	0	0	0	0	0	0	0	0	0	0	0	0	571
ENSMUSG00000129885.1	Gm32947	22	11	48	11	17	27	66	7	6	2	9	20	29	2	0	2473
ENSMUSG00000099343.3	Gm28836	10	3	3	22	7	17	0	102	13	1	0	1	0	3	0	2087
ENSMUSG00000025933.16	Tmem14a	120	137	0	14	20	7	529	88	35	385	221	177	360	1	0	1351
ENSMUSG00000102633.2	Gm38224	22	98	0	2	22	25	20	6	0	4	4	2	4	0	0	2100
ENSMUSG00000025934.16	Gsta3	14	24	22	4	11	29	23	91	86	0	0	1	2	4	2	4344
ENSMUSG00000138037.1	Gm71267	0	0	0	0	0	0	0	0	0	0	0	0	0	0	0	784
ENSMUSG00000096375.3	Gm7094	0	0	0	0	0	0	0	0	0	0	0	0	0	0	0	366
ENSMUSG00000121505.2	Gm71569	41	54	27	20	26	47	23	1	3	6	1	1	8	2	0	7090
ENSMUSG00000025936.18	Gm4956	0	0	0	0	0	0	0	0	0	0	0	0	0	0	0	672
ENSMUSG00000141880.1	Gm71089	55	44	7	9	0	0	1	0	0	0	0	0	0	2	0	510
ENSMUSG00000093963.2	Gm21909	0	4	0	0	0	1	0	0	0	0	0	0	0	0	0	439
ENSMUSG00000141838.1	Gm71652	31	32	33	28	26	31	11	3	1	0	1	2	1	0	0	1081
ENSMUSG00000067750.4	Khdc1a	700	793	596	641	646	672	626	48	17	256	129	204	365	2	0	1987
ENSMUSG00000086194.2	Gm16329	127	142	82	69	25	33	1	2	0	1	0	0	1	3	0	371
ENSMUSG00000141922.1	Gm71091	683	914	743	537	86	105	4	2	1	2	1	4	1	0	0	1544
ENSMUSG00000094436.2	Gm16327	0	0	0	0	0	0	0	0	0	0	0	0	0	0	0	228
ENSMUSG00000041722.8	Khdc1c	1034	1192	991	1050	1047	1149	582	12	13	276	155	253	444	0	0	1946
ENSMUSG00000085507.2	Gm2709	95	130	105	88	5	13	11	0	0	0	2	0	2	3	0	350
ENSMUSG00000094926.2	Gm16533	90	154	102	67	3	9	4	0	0	5	0	0	2	0	0	228
ENSMUSG00000085079.4	Khdc1b	37820	45479	7922	4783	1030	990	125315	252	50	95724	46540	41493	84967	2	0	2236
ENSMUSG00000129191.1	Gm71268	12	8	12	0	13	1	31	0	0	0	0	1	9	0	0	527
ENSMUSG00000085679.3	Gm16328	0	0	0	0	0	0	0	0	0	0	0	0	0	0	0	196
ENSMUSG00000028033.17	Kcnq5	64	31	4	0	0	10	12	0	3	2	0	5	8	8	10	7689
ENSMUSG00000104138.2	Gm36949	0	0	0	0	0	0	0	0	0	0	0	0	0	2	0	2327
ENSMUSG00000128794.1	Gm70304	0	0	0	0	0	0	0	0	0	0	0	0	0	0	0	674
ENSMUSG00000082935.4	Gm7658	16	11	25	30	25	40	14	21	17	0	4	2	2	0	0	1124
ENSMUSG00000103748.2	Gm38243	0	0	0	0	0	0	0	0	0	0	0	0	0	2	0	1567
ENSMUSG00000124418.1	Gm53539	15	22	14	0	0	1	90	11	0	5	0	11	23	2	0	1403
ENSMUSG00000123368.1	Gm69554	0	0	0	0	0	0	2	0	0	2	1	1	3	0	0	876
ENSMUSG00000099692.2	Gm5696	0	0	0	0	0	0	0	0	0	0	0	0	0	1	0	552
ENSMUSG00000140384.1	Gm71003	0	0	0	0	0	0	2	0	0	4	0	0	0	0	0	1009
ENSMUSG00000124412.1	Gm69691	0	0	0	0	0	0	0	0	0	0	0	0	0	0	0	367
ENSMUSG00000100418.2	Gm28239	0	0	0	0	0	0	0	0	0	0	0	0	0	0	0	447
ENSMUSG00000128972.1	Gm70320	0	0	0	0	0	0	0	0	0	0	0	0	0	0	0	533
ENSMUSG00000135509.1	Gm70740	0	0	0	0	0	0	0	0	0	0	0	0	0	2	0	953
ENSMUSG00000041670.20	Rims1	2523	2788	53	56	4	0	3577	18	12	3349	1623	1337	2944	8	1	8103
ENSMUSG00000097642.2	Gm26866	0	4	0	0	0	0	0	0	0	1	0	0	0	0	0	802
ENSMUSG00000131366.1	Gm70511	0	0	0	0	0	0	0	0	0	0	0	0	0	0	0	359
ENSMUSG00000141541.1	Gm71071	0	0	0	0	0	0	0	0	0	0	0	0	0	0	0	764
ENSMUSG00000128277.1	Gm70239	0	0	0	0	0	0	0	0	0	0	0	0	0	0	0	305
ENSMUSG00000101468.2	Gm7761	0	0	0	0	0	0	2	0	0	0	0	0	0	0	0	921
ENSMUSG00000101227.3	Gm29506	0	2	0	1	0	0	3	0	0	0	0	0	0	4	0	3792
ENSMUSG00000073730.3	Ppp1r14bl	0	0	0	0	0	0	0	0	0	0	0	0	0	0	0	1781
ENSMUSG00000141721.1	Gm71078	0	0	0	0	0	0	0	0	0	0	0	0	0	0	0	1184
ENSMUSG00000141755.1	Gm30442	0	0	0	0	0	0	0	0	6	0	0	0	0	3	0	679
ENSMUSG00000089553.3	Gm24176	0	0	0	0	0	0	0	0	0	0	0	0	0	0	0	121
ENSMUSG00000102766.2	Gm6420	0	3	0	0	0	0	0	0	0	0	0	0	3	0	0	723
ENSMUSG00000134304.1	Gm53541	25	55	147	114	51	82	4	69	4	6	0	4	8	12	2	5711
ENSMUSG00000065405.5	Mir30a	3	2	4	1	0	5	0	3	3	0	0	0	0	0	0	71
ENSMUSG00000097970.2	Gm27028	1	0	16	15	4	6	0	1	4	0	0	0	0	0	0	399
ENSMUSG00000065567.3	Mir30c-2	0	0	0	0	0	0	0	0	0	0	0	0	0	0	0	84
ENSMUSG00000100775.2	Gm29107	0	0	0	4	0	0	0	0	0	0	0	0	0	0	0	347
ENSMUSG00000133147.1	Gm70599	0	0	2	2	4	4	0	4	2	0	0	1	0	2	0	1872
ENSMUSG00000101226.2	Gm20954	0	0	0	0	0	0	0	0	0	0	0	0	0	0	0	644
ENSMUSG00000026158.12	Ogfrl1	85	77	6	7	5	7	73	99	0	50	28	15	67	14	2	8109
ENSMUSG00000138593.1	Gm70903	0	0	0	0	0	0	0	0	0	0	0	0	0	1	0	634
ENSMUSG00000097920.2	Gm7784	0	0	0	0	0	0	10	0	0	6	0	2	0	0	0	989
ENSMUSG00000099503.3	Gm28822	0	0	4	0	0	0	0	0	0	0	0	0	0	1	0	3245
ENSMUSG00000142633.1	Gm71138	0	0	0	0	0	0	0	0	0	0	0	0	0	0	0	330
ENSMUSG00000026156.9	B3gat2	23	29	3	13	0	15	190	90	19	16	20	21	56	4	4	6203
ENSMUSG00000026155.14	Smap1	70	92	41	29	28	42	110	117	50	120	38	33	70	22	10	3575
ENSMUSG00000141937.1	Gm71092	3	0	0	0	0	0	1	0	0	0	0	3	0	1	0	977
ENSMUSG00000141893.1	Gm53062	7	6	9	0	0	0	0	0	0	0	0	0	2	2	0	1601
ENSMUSG00000026154.5	Sdhaf4	83	95	18	6	51	72	1831	338	151	55	85	219	338	3	0	874
ENSMUSG00000102495.2	Gm26524	1	0	0	0	0	1	8	0	0	2	0	1	0	0	0	390
ENSMUSG00000026153.16	Fam135a	1338	1312	817	424	81	66	1086	254	97	916	485	219	447	38	22	7773
ENSMUSG00000143955.1	Gm71222	0	0	0	0	0	0	0	0	0	0	0	0	0	0	0	1105
ENSMUSG00000102398.2	Gm37580	0	1	0	0	0	0	0	3	0	0	0	0	0	0	0	2800
ENSMUSG00000122847.1	Gm69483	0	0	0	0	0	0	0	0	0	0	0	0	0	0	0	2276
ENSMUSG00000097670.2	Gm26607	0	0	0	0	0	0	0	0	0	0	0	0	0	0	0	867
ENSMUSG00000026147.17	Col9a1	6	0	0	0	0	0	0	0	0	0	1	0	0	4	0	5068
ENSMUSG00000026141.14	Col19a1	71	120	6	12	0	2	137	0	1	73	56	35	54	8	1	6887
ENSMUSG00000125396.1	Gm69926	0	2	0	0	0	0	8	0	1	1	0	7	1	2	0	1150
ENSMUSG00000125434.1	Gm69961	0	0	0	0	0	0	0	0	0	0	0	0	0	0	0	406
ENSMUSG00000077463.3	Gm26418	0	0	0	0	0	0	0	0	0	0	0	0	0	0	0	137
ENSMUSG00000099997.2	Tubb4b-ps2	5	1	3	5	1	6	3	0	3	0	0	0	5	6	0	1337
ENSMUSG00000100131.2	Gm28439	17	26	32	22	18	20	13	19	7	18	11	6	9	4	1	876
ENSMUSG00000067736.3	Gm10222	44	70	95	58	39	106	55	21	37	79	46	12	44	0	0	294
ENSMUSG00000138098.1	Gm71269	0	0	0	0	0	0	0	0	1	0	0	0	0	0	0	416
ENSMUSG00000101939.2	Gm28438	0	0	0	0	0	0	0	0	0	0	0	0	0	0	0	345
ENSMUSG00000101111.2	Gm28437	47	53	108	46	16	16	45	149	116	58	28	15	37	2	0	783
ENSMUSG00000100862.2	Atp6-ps	101	108	161	93	38	52	13	126	73	11	7	15	7	10	5	678
ENSMUSG00000102070.2	Gm28661	32	27	57	39	13	10	8	49	42	8	6	0	5	2	0	681
ENSMUSG00000101249.2	Gm29216	34	45	36	27	3	13	19	23	90	5	1	1	8	7	0	492
ENSMUSG00000127021.1	Gm70099	0	4	3	7	0	2	1	8	0	0	0	0	0	0	0	1101
ENSMUSG00000073725.9	Lmbrd1	123	201	1487	1277	1740	2361	3850	443	193	294	140	301	479	14	11	5960
ENSMUSG00000133176.1	Gm70601	0	0	0	0	0	0	0	0	0	0	0	0	0	2	0	1079
ENSMUSG00000129414.1	Gm70361	9	7	1	0	0	0	19	0	0	15	7	3	12	1	0	459
ENSMUSG00000143216.1	Gm71173	0	0	1	0	0	0	0	0	0	0	0	0	0	1	0	703
ENSMUSG00000100808.2	Gm28594	0	0	1	0	0	0	0	1	0	0	0	0	0	1	0	661
ENSMUSG00000130976.1	Gm70487	0	0	0	0	0	0	0	0	0	0	0	0	0	0	0	471
ENSMUSG00000100483.2	Gm28237	0	0	0	0	0	0	0	0	1	0	0	0	0	2	0	1216
ENSMUSG00000135830.1	Gm71272	0	0	0	0	0	0	0	0	0	0	0	0	0	0	0	707
ENSMUSG00000100450.2	Gm9443	0	0	0	0	0	0	0	0	0	0	0	0	0	2	0	816
ENSMUSG00000099392.3	Gm29414	0	0	0	0	0	1	0	0	0	0	0	0	0	1	0	791
ENSMUSG00000122244.1	Gm69393	0	0	0	0	0	1	0	0	0	0	0	0	0	2	0	2459
ENSMUSG00000033569.18	Adgrb3	306	161	4	46	0	8	1614	5	4	970	404	144	591	10	8	18559
ENSMUSG00000080849.2	Gm15702	0	0	0	0	0	0	0	2	1	0	0	0	0	0	0	444
ENSMUSG00000122289.1	Gm69397	0	0	0	0	0	0	0	0	0	0	0	0	0	0	0	420
ENSMUSG00000104257.2	Gm20172	0	0	0	0	0	0	0	0	0	0	0	0	0	0	0	1551
ENSMUSG00000119153.1	Gm22260	0	0	0	0	0	0	0	0	0	0	0	0	0	0	0	107
ENSMUSG00000102296.2	Gm37543	0	4	0	0	0	0	0	0	0	0	0	1	0	0	0	1031
ENSMUSG00000103209.2	Gm37331	0	3	0	0	0	0	2	0	0	2	0	0	0	2	0	3375
ENSMUSG00000104027.2	Gm37211	0	0	0	0	0	0	0	0	0	0	0	0	0	2	0	3433
ENSMUSG00000102407.2	Gm37862	0	0	0	0	0	0	2	0	0	0	0	0	0	2	0	2533
ENSMUSG00000103214.2	Gm38286	0	0	0	0	0	0	0	0	0	0	0	0	0	6	0	3105
ENSMUSG00000104100.2	Gm37880	0	0	0	0	0	0	0	0	0	0	0	0	0	2	2	3257
ENSMUSG00000084740.3	Gm25294	0	0	0	0	0	0	0	0	0	0	0	0	0	0	0	104
ENSMUSG00000103889.2	Gm37011	0	0	0	0	0	0	0	0	0	0	0	0	0	2	2	2935
ENSMUSG00000101301.2	Gm29214	0	0	0	0	0	0	0	0	0	0	0	0	0	0	0	570
ENSMUSG00000104221.2	Gm37051	0	0	0	0	0	0	0	0	0	0	0	0	0	2	0	2943
ENSMUSG00000102250.2	Gm38260	0	0	0	0	0	0	0	0	0	0	0	0	0	2	2	3995
ENSMUSG00000102317.2	Gm37628	0	0	0	0	0	0	0	0	0	0	0	2	0	5	0	5440
ENSMUSG00000133748.1	Gm70633	6	2	4	0	0	0	0	0	0	0	0	0	0	0	0	553
ENSMUSG00000103563.2	8030445P17Rik	0	0	0	0	0	0	0	0	6	0	0	0	0	4	0	2741
ENSMUSG00000102465.2	Gm38198	0	0	0	0	0	0	0	0	0	0	0	0	0	0	0	3581
ENSMUSG00000102659.2	Gm37077	0	0	0	0	0	0	0	0	0	0	0	0	0	2	0	3691
ENSMUSG00000103924.2	Gm37895	0	0	0	0	0	0	0	0	0	0	0	0	0	0	2	4550
ENSMUSG00000104132.2	Gm36952	0	0	0	0	0	0	0	0	0	0	0	0	0	6	0	3625
ENSMUSG00000102747.2	Gm37602	0	4	0	0	0	0	0	0	0	0	0	0	0	3	0	3310
ENSMUSG00000102386.2	2900022M07Rik	0	0	0	0	0	0	0	0	0	0	0	0	0	4	0	1017
ENSMUSG00000103004.2	2900002M20Rik	0	0	0	0	0	0	0	0	0	0	0	0	0	0	0	330
ENSMUSG00000144247.1	ENSMUSG00000144247	0	0	0	0	0	0	0	0	0	0	0	0	0	0	0	78
ENSMUSG00000135201.1	Gm9884	0	0	0	0	0	0	0	0	0	0	0	0	0	0	0	1022
ENSMUSG00000104516.2	Gm9884	0	0	0	0	0	0	0	0	0	0	0	0	0	0	0	1222
ENSMUSG00000130306.1	Gm31076	0	2	0	13	0	0	4	0	0	0	0	0	2	2	0	932
ENSMUSG00000101618.2	Gm18443	0	0	0	0	0	0	0	0	0	0	0	0	0	0	0	556
ENSMUSG00000099458.2	Gm19123	0	0	0	0	0	0	0	0	0	1	0	0	0	0	0	651
ENSMUSG00000088111.3	Gm24064	0	0	0	0	0	0	0	0	0	0	0	0	0	0	0	106
ENSMUSG00000140232.1	Gm31136	7	0	0	0	0	0	0	0	0	0	0	0	0	2	0	2214
ENSMUSG00000073722.4	Spata31e2	0	0	0	0	0	0	2	0	0	0	0	0	0	1	0	4318
ENSMUSG00000119695.1	n-R5s209	0	1	0	0	0	0	0	0	0	0	1	0	0	0	6	119
ENSMUSG00000133566.1	Gm70629	0	0	0	0	0	0	40	0	1	4	0	0	4	0	0	1398
ENSMUSG00000100310.2	Gm19641	0	0	0	0	0	0	0	0	0	0	0	0	0	0	0	417
ENSMUSG00000129952.1	Gm70420	0	11	0	0	0	0	45	0	0	0	3	12	17	0	0	2106
ENSMUSG00000101514.4	Gm5524	0	0	0	0	0	0	0	0	0	0	0	0	0	0	0	2570
ENSMUSG00000101033.2	Gm18776	0	0	0	0	0	0	0	0	0	0	0	0	0	0	0	654
ENSMUSG00000101372.2	Gm19028	0	0	0	0	1	0	0	0	0	0	0	0	0	0	0	1873
ENSMUSG00000129466.1	Gm70369	0	0	0	0	0	0	0	0	0	0	0	0	0	0	0	433
ENSMUSG00000141222.1	Gm71042	0	0	0	0	0	0	0	0	0	0	0	0	0	0	0	324
ENSMUSG00000139702.1	Gm70966	0	0	0	0	0	0	0	0	0	0	0	0	0	0	0	349
ENSMUSG00000103241.2	Gm38089	0	0	0	0	0	0	0	0	0	0	0	0	0	0	0	1514
ENSMUSG00000086240.5	Gm7846	12	19	85	54	213	281	181	217	175	18	12	7	8	3	2	274
ENSMUSG00000138065.1	Gm45942	0	0	0	0	0	0	0	0	0	0	0	0	0	0	0	2477
ENSMUSG00000048411.5	Spata31e5	9	4	1	0	0	0	0	0	0	0	0	0	0	0	0	2887
ENSMUSG00000081557.3	Gm5697	1	8	1	0	0	2	0	0	0	0	0	0	0	0	2	2482
ENSMUSG00000058590.3	Gm6462	0	0	0	0	0	0	0	0	0	0	0	0	0	0	0	304
ENSMUSG00000118548.3	Gm53035	0	0	0	0	0	0	0	0	0	0	0	0	0	2	0	2337
ENSMUSG00000124238.1	Gm69651	0	0	0	0	0	0	0	0	0	0	0	0	0	0	0	369
ENSMUSG00000101235.2	Gm18033	0	0	0	0	0	0	0	0	0	0	0	0	0	0	0	550
ENSMUSG00002075209.1	Gm55767	0	0	0	0	0	0	0	0	0	0	0	0	0	0	0	112
ENSMUSG00002076857.1	Gm55769	0	0	0	0	0	0	0	0	0	0	0	0	0	0	0	100
ENSMUSG00002074912.1	Gm55770	0	0	0	0	0	0	0	0	0	0	0	0	0	0	0	96
ENSMUSG00000128221.1	Gm70221	0	0	0	0	0	0	0	0	0	0	0	0	0	0	0	542
ENSMUSG00000099257.3	Mir6342	0	0	0	0	0	0	0	0	0	0	0	0	0	0	0	125
ENSMUSG00000099492.2	Gm5525	0	2	40	18	109	147	8	282	143	0	0	0	2	34	6	1312
ENSMUSG00000123191.1	Gm69536	0	2	0	0	0	0	0	0	0	0	0	0	0	0	0	431
ENSMUSG00000101726.2	Gm7858	0	0	0	0	0	0	0	0	0	0	0	0	0	0	0	622
ENSMUSG00002075317.1	Gm55771	0	0	0	0	0	0	0	0	3	0	0	0	0	2	0	110
ENSMUSG00000127937.1	ENSMUSG00000127937	0	0	0	16	0	2	0	1	0	0	4	0	0	6	0	6450
ENSMUSG00002075289.1	Gm55772	0	0	0	0	0	0	0	0	0	0	0	0	0	0	0	107
ENSMUSG00000124992.1	ENSMUSG00000124992	2	0	0	0	0	0	0	0	0	0	0	0	0	0	0	459
ENSMUSG00000125037.1	Gm31581	0	0	0	0	0	0	0	0	0	0	0	0	0	2	0	2722
ENSMUSG00000053185.4	Gm9898	36	37	0	0	3	3	47	0	0	29	21	12	17	0	0	3187
ENSMUSG00000142156.1	Gm71111	0	0	0	0	0	0	0	0	0	0	0	0	0	0	0	859
ENSMUSG00000100261.2	Gm6473	0	4	0	0	2	0	0	5	3	0	0	0	0	4	0	1210
ENSMUSG00000101180.2	Gm2914	0	0	0	0	0	0	0	0	0	0	0	0	0	0	0	328
ENSMUSG00000048874.16	Phf3	2017	2954	3112	2206	1370	2065	3040	2791	1250	2848	1736	968	1815	235	138	14190
ENSMUSG00000103783.2	Gm37522	4	11	68	4	25	49	0	106	49	0	0	0	0	6	4	2884
ENSMUSG00000104315.2	Gm37906	0	10	34	28	32	90	2	308	82	0	0	0	0	6	10	3035
ENSMUSG00000128750.1	Gm70275	0	2	1	0	3	0	0	6	13	0	0	0	0	0	0	789
ENSMUSG00000026064.17	Ptp4a1	0	12	3	31	19	35	0	78	13	0	0	2	0	2	4	5541
ENSMUSG00000117310.3	Ptp4a1	4	7	4	0	1	4	6	2	2	0	1	2	1	0	2	4145
ENSMUSG00000139019.1	Gm53209	18	42	5	0	4	10	0	0	1	0	0	0	2	2	0	1383
ENSMUSG00000117091.2	Alyreffm3	1713	922	27	14	6	16	4	1	8	0	0	5	8	0	0	726
ENSMUSG00000086726.4	Gm9458	251	147	18	6	8	5	0	11	14	0	0	0	0	0	0	729
ENSMUSG00000086727.10	Alyreffm1	2247	1377	76	72	5	15	4486	5	10	1631	731	539	842	1	0	4812
ENSMUSG00000100910.3	Gm29128	44	65	43	5	1	7	104	0	2	9	5	10	25	3	0	7538
ENSMUSG00000125934.1	Gm70005	0	17	0	0	0	0	0	0	0	0	2	2	0	0	0	2385
ENSMUSG00002076113.1	Gm55778	0	0	0	0	0	0	0	0	0	0	0	0	0	0	0	138
ENSMUSG00000099796.2	Gm7893	2	1	0	1	0	0	0	0	0	0	0	1	0	1	0	225
ENSMUSG00000050217.14	Lgsn	0	21	0	12	0	0	1	0	0	1	0	0	2	0	0	1937
ENSMUSG00000026063.5	Dnaaf6rt	6	0	0	0	0	0	2	0	0	4	0	1	0	0	0	1451
ENSMUSG00000077664.3	Gm26145	0	0	0	0	0	0	0	0	0	0	0	0	0	0	0	127
ENSMUSG00000100205.2	Gm4850	2448	2152	646	357	4	6	13	0	0	11	3	2	2	0	0	559
ENSMUSG00000100592.2	Gm28645	2429	2291	263	266	2	34	2	0	0	0	0	8	10	0	0	564
ENSMUSG00000094215.4	Alyreffm2	1125	1684	270	97	7	27	0	5	4	8	0	0	0	6	0	762
ENSMUSG00000124860.1	Gm69836	3	3	0	0	0	0	5	0	0	3	3	0	3	1	0	846
ENSMUSG00000101093.2	Eef1a1-ps2	0	0	0	0	0	0	0	0	0	0	0	0	0	2	0	1337
ENSMUSG00000070960.5	Gm19680	2	8	0	0	0	0	36	14	6	0	0	8	2	2	2	1513
ENSMUSG00000088620.3	Gm23032	0	0	0	0	0	0	0	0	0	0	0	0	0	0	0	107
ENSMUSG00000082159.3	Gm7910	0	0	0	0	0	0	0	0	0	0	0	0	0	0	0	835
ENSMUSG00000124101.1	Gm69634	1	3	0	0	2	5	0	0	0	0	0	0	0	0	0	761
ENSMUSG00000142221.1	Gm51754	0	0	0	0	0	0	0	0	0	0	0	0	0	1	0	955
ENSMUSG00000026058.12	Khdrbs2	3	50	0	0	0	0	158	2	0	75	33	25	64	8	0	10291
ENSMUSG00000064688.3	Gm25814	0	0	0	0	0	0	0	0	0	0	0	0	0	0	0	107
ENSMUSG00000103482.2	Gm37999	0	0	0	0	0	0	1	0	0	0	0	1	2	2	0	1809
ENSMUSG00000104498.2	Gm37110	127	171	55	44	4	0	256	7	1	4	4	38	62	0	0	1628
ENSMUSG00000104313.2	Gm37911	0	0	0	0	0	0	0	0	0	0	0	0	0	0	0	1545
ENSMUSG00000102865.2	Gm9839	0	0	0	0	0	0	0	0	0	0	0	0	0	0	0	1437
ENSMUSG00000102321.2	Gm37792	0	0	0	0	0	0	0	0	0	0	0	0	0	2	0	3413
ENSMUSG00000091318.3	Semp2l1	1	0	0	0	0	0	0	0	0	0	0	0	1	2	0	3609
ENSMUSG00000089489.3	Gm24732	0	0	0	0	0	0	0	0	0	0	0	0	0	0	0	63
ENSMUSG00000104433.2	Gm37426	0	0	0	1	0	0	0	0	0	0	0	0	0	2	0	2470
ENSMUSG00002076392.1	Gm55794	0	0	0	0	0	0	0	0	0	0	0	0	0	0	0	292
ENSMUSG00000102926.2	Gm37151	0	0	0	0	0	0	0	0	0	0	0	0	0	0	2	5007
ENSMUSG00000100497.2	Gm28624	0	0	0	0	0	0	0	0	0	0	0	0	0	0	0	2131
ENSMUSG00000102917.2	Gm37724	13	16	5	2	0	0	11	0	0	0	0	0	4	0	0	1221
ENSMUSG00000100481.2	Gm7114	0	2	0	0	2	0	0	0	0	1	0	0	0	0	0	1789
ENSMUSG00000100590.2	Gm4785	1	0	0	0	0	0	0	0	0	0	0	0	0	2	0	751
ENSMUSG00000131675.1	Gm39616	204	171	0	4	0	0	353	0	0	272	109	139	273	2	0	1384
ENSMUSG00000088750.3	Gm24901	0	0	0	0	0	0	0	0	0	0	0	0	0	0	0	110
ENSMUSG00000104230.3	Gm37591	20	10	0	0	0	0	70	0	0	36	15	11	39	0	0	1135
ENSMUSG00000101754.3	Gm2987	0	0	0	0	0	0	0	0	0	0	0	0	0	1	0	1693
ENSMUSG00000137049.1	Gm70823	0	0	0	0	0	0	0	0	0	0	0	0	0	0	0	216
ENSMUSG00000065223.4	Gm25792	0	0	0	0	0	0	0	0	0	0	0	0	0	2	0	100
ENSMUSG00000100318.3	Gm18799	0	0	0	0	0	0	0	0	0	0	0	0	0	4	0	913
ENSMUSG00000132768.1	Gm70580	10	0	0	3	0	0	0	1	0	0	0	0	0	2	0	1129
ENSMUSG00000101612.3	Gm7933	0	0	0	0	10	0	0	4	1	0	0	0	0	0	2	2255
ENSMUSG00000065260.3	Gm23453	0	0	0	0	0	0	0	0	0	0	0	0	0	0	0	106
ENSMUSG00000026134.12	Prim2	585	679	1191	1302	664	1203	4024	1642	830	1943	894	170	479	19	34	5938
ENSMUSG00000101682.2	Gm29228	0	0	0	0	0	0	0	2	1	0	0	0	0	0	0	418
ENSMUSG00000138807.1	Gm70912	0	1	4	0	0	3	0	1	5	0	0	0	0	0	0	398
ENSMUSG00000102714.2	Gm37618	0	8	14	0	0	20	0	12	2	0	0	0	0	11	2	3075
ENSMUSG00000102093.2	Gm17813	0	3	6	16	1	8	0	6	1	0	0	0	0	0	0	328
ENSMUSG00000138851.1	Gm70913	0	0	0	0	0	0	0	0	0	0	0	0	0	0	0	1731
ENSMUSG00000103746.3	1700001G17Rik	0	0	0	0	0	0	0	0	0	0	0	0	0	0	0	1264
ENSMUSG00000102198.2	Gm38173	0	10	0	0	0	0	0	0	0	0	0	0	0	0	0	2314
ENSMUSG00000121274.2	Gm57180	84	143	9	86	0	9	29	0	4	20	15	7	19	2	0	3078
ENSMUSG00000004768.15	Rab23	432	767	380	308	293	286	3046	232	131	1010	528	467	1078	59	20	8285
ENSMUSG00000042215.9	Bag2	67	113	8	39	13	9	2	63	16	0	0	0	0	4	10	3059
ENSMUSG00000103072.2	Gm37905	0	3	0	0	1	0	0	0	0	0	0	0	0	1	0	341
ENSMUSG00000042197.14	Zfp451	1082	1502	1760	948	684	820	2368	1413	557	886	339	507	864	118	104	15839
ENSMUSG00000123811.1	Gm69611	1	0	17	0	0	0	0	4	0	0	1	0	0	0	0	329
ENSMUSG00000081402.5	Gm15455	1066	1378	792	791	49	50	1	154	60	1	5	4	2	0	0	2557
ENSMUSG00000123789.1	Gm69609	469	513	368	434	11	49	0	82	31	0	0	3	0	0	0	1897
ENSMUSG00000042182.17	Bend6	202	231	26	10	35	4	115	0	6	54	28	34	79	5	0	3421
ENSMUSG00000104416.2	Gm37067	0	0	0	0	0	0	0	0	0	0	0	0	0	0	0	1628
ENSMUSG00000026131.22	Dst	1479	2239	984	482	164	207	1930	594	402	913	487	283	748	337	227	41601
ENSMUSG00000103596.2	Gm37354	0	6	17	7	0	0	0	0	0	0	0	0	0	12	4	2384
ENSMUSG00000099382.2	Gm28631	0	0	0	0	0	0	0	0	0	0	0	0	0	3	0	334
ENSMUSG00000084506.3	Gm23792	0	0	0	0	0	0	0	0	0	0	0	0	0	0	0	93
ENSMUSG00000127497.1	Gm70158	0	0	0	0	0	0	0	0	0	0	0	0	0	3	7	355
ENSMUSG00000103364.2	Gm38157	4	1	10	0	2	7	6	0	0	0	0	0	0	0	2	1698
ENSMUSG00000105982.3	Mir6896	0	0	0	0	0	0	0	0	0	0	0	0	0	0	0	73
ENSMUSG00000096992.5	Gm26788	25	46	48	32	22	10	15	0	37	2	0	3	6	8	5	7450
ENSMUSG00000103001.2	A930005N03Rik	1	0	0	0	0	0	0	0	0	0	0	0	0	1	0	1247
ENSMUSG00000143827.1	Gm71206	0	0	0	0	0	0	0	0	0	0	0	0	0	0	0	394
ENSMUSG00000126561.1	Gm70071	0	0	0	0	0	0	0	0	0	0	0	0	0	0	4	428
ENSMUSG00000143057.1	Gm71164	0	0	0	0	0	0	1	0	0	0	0	0	0	2	0	378
ENSMUSG00000104397.2	Gm37958	6	0	0	0	0	0	10	0	0	1	0	0	1	0	0	430
ENSMUSG00000102839.2	Gm37385	0	0	0	0	0	0	0	0	0	0	0	0	0	0	0	387
ENSMUSG00000141576.1	Gm71073	6	4	0	0	0	0	16	0	0	0	3	4	3	0	0	772
ENSMUSG00000101206.2	Gm5266	1	0	0	0	0	0	2	0	0	0	0	0	0	0	0	1162
ENSMUSG00000142399.1	Gm71128	13	9	0	45	2	0	82	0	0	16	7	6	32	0	0	674
ENSMUSG00000102336.4	Gm37233	19	39	0	3	0	0	6	19	14	0	0	9	0	4	0	7927
ENSMUSG00000101462.4	Gm3052	1	0	1	0	0	0	0	0	0	0	0	0	0	0	0	829
ENSMUSG00000121838.1	Gm68671	6	0	12	0	0	0	0	0	0	0	0	0	0	0	0	2224
ENSMUSG00000092852.3	Mir5103	0	0	0	0	0	0	0	0	0	0	0	0	0	0	0	79
ENSMUSG00000042111.10	Ccdc115	2411	2686	3161	2544	1690	2244	16532	1228	472	1378	614	3126	5261	35	14	2543
ENSMUSG00000101711.2	Gm28306	17	31	25	26	14	17	20	10	1	2	0	3	3	0	0	529
ENSMUSG00000026127.14	Imp4	2576	2888	6710	4953	3774	5860	8489	5160	1727	850	355	1017	1708	59	30	8553
ENSMUSG00000100280.5	Gm28417	41	69	16	14	17	23	10	55	7	0	0	2	6	2	0	4853
ENSMUSG00000026126.16	Ptpn18	39	87	53	25	14	33	1038	138	85	11	8	19	36	4	2	6492
ENSMUSG00000101223.9	4930568A12Rik	9	3	0	2	0	2	0	0	0	0	2	0	0	0	0	3585
ENSMUSG00000140102.1	Gm32566	8	7	0	6	0	0	0	0	4	0	0	0	0	0	0	2533
ENSMUSG00000026125.10	Prss39	1	0	0	13	0	5	1	0	0	0	0	0	0	6	0	1333
ENSMUSG00000132507.1	Gm70565	0	0	0	0	0	0	0	0	0	0	0	0	0	1	0	508
ENSMUSG00000128226.1	Gm70222	0	0	0	0	0	0	0	0	0	0	0	0	0	0	0	300
ENSMUSG00000101116.2	Gm28416	0	0	0	0	0	0	0	0	0	0	0	0	0	0	0	292
ENSMUSG00000026124.5	Cfc1	0	0	0	0	1	4	32	27	16	7	4	5	4	4	0	1040
ENSMUSG00000101803.2	Gm28419	0	0	0	0	0	0	0	0	2	0	0	0	0	2	0	475
ENSMUSG00000037529.14	Prss40	6	18	0	0	0	0	2	0	0	5	2	2	2	2	0	2105
ENSMUSG00000045815.6	1700101I19Rik	0	0	0	0	0	0	0	0	0	0	0	0	0	0	0	512
ENSMUSG00000045174.11	Amer3	0	0	0	0	0	0	0	0	0	0	0	0	0	4	0	4392
ENSMUSG00000138441.1	Gm38647	1	14	15	0	2	0	0	0	0	0	0	0	0	3	0	4544
ENSMUSG00000100524.2	Gm28418	0	0	0	0	0	0	0	0	0	0	0	0	0	0	0	423
ENSMUSG00000102499.2	Gm36984	8	0	0	0	0	0	0	0	0	0	0	0	0	1	0	235
ENSMUSG00000103521.2	Gm29730	12	0	0	0	0	0	0	0	0	0	0	0	0	0	0	1396
ENSMUSG00000104098.2	AA619741	91	125	50	7	0	2	607	2	1	557	363	277	481	4	0	646
ENSMUSG00000138482.1	Gm70894	0	0	0	0	0	0	0	0	0	0	0	0	0	1	0	1152
ENSMUSG00000037509.22	Arhgef4	114	231	619	520	89	160	128	148	0	17	3	16	17	12	2	9861
ENSMUSG00000125398.1	Gm32920	0	0	0	0	0	0	0	2	0	0	0	0	0	1	0	1363
ENSMUSG00000102537.2	Gm37224	0	4	0	0	0	0	0	0	0	0	0	0	0	0	0	148
ENSMUSG00000102612.2	Gm37845	0	0	0	0	0	0	0	0	0	0	0	0	0	0	0	355
ENSMUSG00000118272.2	Smim39	0	0	0	0	0	0	0	0	0	0	0	0	0	0	0	171
ENSMUSG00000104002.3	Gm38336	0	2	5	0	4	0	0	11	9	0	0	0	0	7	2	2549
ENSMUSG00000037503.13	Fam168b	161	273	598	266	165	321	305	322	120	170	124	49	169	176	110	5219
ENSMUSG00000104358.2	Gm37127	0	0	4	0	2	3	0	16	0	0	0	0	0	15	2	3036
ENSMUSG00000026123.12	Plekhb2	183	259	45	199	96	40	1535	90	124	697	301	237	556	16	0	7987
ENSMUSG00000103716.2	Gm19430	13	19	0	0	0	0	0	0	0	4	0	0	0	0	0	2137
ENSMUSG00000103548.2	Gm37670	0	1	0	0	1	2	0	0	0	0	0	1	0	0	0	229
ENSMUSG00000103760.2	Gm8009	0	0	0	0	0	0	3	0	0	0	0	0	0	0	0	436
ENSMUSG00000103997.2	Gm38027	0	0	0	0	0	0	0	0	0	0	0	0	0	0	0	235
ENSMUSG00000132530.1	Gm70566	0	0	0	0	0	0	2	0	0	0	0	0	0	0	0	647
ENSMUSG00000131914.1	Gm70543	0	0	0	0	0	0	0	0	0	0	0	0	0	0	0	471
ENSMUSG00000077231.3	Gm25096	0	0	0	0	0	0	1	3	0	0	0	0	0	0	0	129
ENSMUSG00000141296.1	Gm71048	4	0	1	4	0	1	1	7	9	1	0	0	0	0	0	607
ENSMUSG00000135071.1	Gm70712	0	0	0	0	0	0	0	0	4	0	0	0	0	0	0	543
ENSMUSG00000135032.1	Gm70708	0	0	0	0	0	0	2	0	0	0	0	0	2	0	0	744
ENSMUSG00000141845.1	Gm71088	0	0	0	0	0	0	0	0	0	0	0	0	0	0	0	535
ENSMUSG00000104417.3	Gm37068	0	2	0	0	0	0	29	0	2	2	1	4	3	2	0	7334
ENSMUSG00000064601.3	Gm25634	0	0	0	0	0	0	0	0	0	0	0	0	0	0	0	105
ENSMUSG00000101714.2	Gm28415	0	0	0	0	0	0	6	0	0	0	4	2	4	0	0	452
ENSMUSG00000102531.3	1110002O04Rik	0	11	0	0	0	0	53	3	4	1	0	3	4	0	0	1331
ENSMUSG00000138845.1	ENSMUSG00000138845	0	0	0	0	0	0	10	10	2	2	0	1	0	0	0	1862
ENSMUSG00000138886.1	Gm70916	0	0	0	0	0	0	0	0	0	0	0	0	0	0	0	921
ENSMUSG00000103096.2	Gm8022	0	0	0	0	0	0	0	0	0	0	0	0	0	1	0	904
ENSMUSG00000102279.2	Gm37146	0	0	0	0	4	0	1	11	14	0	0	0	0	0	0	463
ENSMUSG00000143922.1	Gm71219	0	0	0	0	0	0	0	15	4	0	0	0	0	0	0	830
ENSMUSG00000103708.4	Gm33222	0	10	0	2	25	6	0	69	20	0	0	0	1	8	2	3768
ENSMUSG00000104201.3	4930535G08Rik	0	3	0	0	1	0	0	4	9	0	0	0	1	0	0	507
ENSMUSG00000140889.1	Gm39624	0	1	0	0	0	0	6	5	2	0	0	1	2	4	2	2192
ENSMUSG00000140969.1	Gm39623	0	9	0	0	0	0	0	20	0	0	0	0	0	0	1	759
ENSMUSG00000102434.2	Gm38049	43	64	0	0	0	3	0	1	0	0	0	0	0	2	0	1372
ENSMUSG00000140927.1	Gm71028	0	0	0	0	0	0	3	0	3	3	0	2	3	0	0	1262
ENSMUSG00000045216.8	Hs6st1	194	384	144	123	178	294	450	668	180	165	105	98	150	73	40	5542
ENSMUSG00000122855.1	Gm53548	2	4	0	0	1	10	0	0	10	1	0	1	0	6	2	1231
ENSMUSG00000104523.2	Gm37335	0	0	0	0	0	0	0	0	0	0	0	0	0	0	0	447
ENSMUSG00000102202.4	Gm33280	4	12	22	0	6	6	2	20	2	4	2	0	0	2	0	6188
ENSMUSG00000037470.15	Uggt1	470	741	2773	1618	4147	6743	2579	4882	1474	660	445	248	288	120	78	12853
ENSMUSG00000098752.3	Mir6897	0	0	0	0	0	0	0	0	0	0	0	0	0	0	0	62
ENSMUSG00000136261.1	Gm39625	1	1	0	0	0	0	0	0	0	1	0	0	0	0	0	209
ENSMUSG00000134347.1	Gm70657	4	0	0	0	0	0	19	0	0	4	4	0	10	0	0	578
ENSMUSG00000047180.9	Neurl3	2	7	0	0	0	0	6	0	3	0	0	0	9	8	2	3217
ENSMUSG00000125625.1	Gm69983	0	0	0	0	0	6	2	0	0	0	0	0	0	0	0	480
ENSMUSG00000132917.1	Gm70585	5	2	0	0	0	0	24	0	3	2	0	4	4	0	0	639
ENSMUSG00000037447.17	Arid5a	1168	1295	625	295	26	39	887	19	21	84	42	50	74	6	4	12540
ENSMUSG00000131496.1	Gm70518	3	0	1	0	0	0	0	0	0	0	0	0	0	0	0	917
ENSMUSG00000102762.3	4930403P22Rik	0	8	0	0	0	13	1	15	0	0	0	0	0	4	2	784
ENSMUSG00000010453.13	Kansl3	1065	1261	2986	2742	1256	2748	1770	1273	544	341	167	217	318	76	35	6742
ENSMUSG00000098680.3	Mir6898	0	0	0	0	0	0	0	0	0	0	0	0	0	0	0	77
ENSMUSG00000037432.16	Fer1l5	32	34	1	16	6	25	223	36	22	52	26	20	49	8	4	6356
ENSMUSG00000001143.14	Lman2l	253	326	180	148	66	104	1560	596	278	229	70	187	313	27	13	7359
ENSMUSG00000137055.1	Gm70826	2	0	2	3	2	1	0	1	0	0	0	0	0	2	1	778
ENSMUSG00000137017.1	Gm33401	2	11	0	5	13	13	8	0	0	1	0	2	1	1	0	2023
ENSMUSG00000137090.1	Gm33454	0	2	0	3	2	6	2	0	0	0	0	0	1	44	46	930
ENSMUSG00000037408.11	Cnnm4	1228	1708	1550	1050	2506	4345	1811	196	122	550	291	277	467	22	2	4829
ENSMUSG00000104316.2	Gm37909	28	87	58	14	0	12	0	0	0	0	0	0	0	4	0	2159
ENSMUSG00002075980.1	Gm56056	0	0	0	0	0	0	0	0	0	0	0	0	0	0	0	141
ENSMUSG00000001138.14	Cnnm3	283	283	189	135	59	97	44	104	40	2	2	2	3	66	16	6420
ENSMUSG00000102845.2	Gm38033	0	0	0	0	0	0	0	0	0	0	0	0	0	0	0	269
ENSMUSG00000067653.13	Ankrd23	6	4	7	1	1	4	0	1	1	0	0	0	0	2	0	2697
ENSMUSG00000109510.2	Gm42417	0	0	0	0	0	0	0	0	0	0	0	0	0	0	0	2327
ENSMUSG00000079610.10	Ankrd39	116	177	162	223	74	91	38	70	37	2	2	0	2	4	0	4654
ENSMUSG00000126033.1	Gm70009	4	17	3	22	6	4	0	10	9	0	0	0	0	2	0	942
ENSMUSG00000026121.14	Sema4c	6	19	10	0	0	8	11	19	3	18	0	4	22	65	46	4593
ENSMUSG00000087589.5	D430040D24Rik	0	9	2	0	0	2	4	0	6	7	4	3	16	5	0	3394
ENSMUSG00000046337.19	Fam178b	195	208	157	195	58	48	515	165	71	105	39	51	107	14	1	3364
ENSMUSG00000089906.2	Gm6428	3	7	4	2	1	1	8	3	1	0	0	0	6	0	0	345
ENSMUSG00002075377.1	Gm56095	0	0	0	0	0	0	0	0	0	0	0	0	0	0	0	75
ENSMUSG00000061518.12	Cox5b	1339	1729	1474	1411	2120	2936	5274	6112	3406	851	348	785	1313	73	38	1587
ENSMUSG00000037351.10	Actr1b	41	101	161	300	533	745	634	2827	881	71	31	28	68	74	46	4274
ENSMUSG00000102416.5	4933424G06Rik	5	5	0	0	0	0	92	0	0	4	2	6	14	2	0	1744
ENSMUSG00000104237.3	Gm33533	2	0	0	0	0	0	2	0	0	1	0	0	1	1	0	3237
ENSMUSG00000026117.11	Zap70	8	38	111	101	264	475	196	0	17	13	4	12	25	2	0	2992
ENSMUSG00000121718.1	Gm68749	0	0	0	0	0	0	0	0	0	0	0	0	0	2	0	310
ENSMUSG00000097291.3	Gm18828	0	0	0	0	0	0	0	0	0	0	0	0	0	2	0	857
ENSMUSG00000141655.1	Gm71076	0	0	0	0	0	0	0	0	0	0	0	0	2	0	0	1321
ENSMUSG00000026116.12	Tmem131	439	474	309	110	161	260	1111	1450	656	697	300	144	393	249	124	9413
ENSMUSG00000127057.1	Gm70104	0	0	0	0	0	0	0	3	0	0	0	0	0	0	2	597
ENSMUSG00000103016.2	Gm37506	0	2	0	0	0	0	0	10	0	0	0	0	0	0	0	143
ENSMUSG00000102930.2	Gm38115	0	4	12	27	0	14	4	151	69	0	0	0	0	12	2	2413
ENSMUSG00000103159.2	F830112A20Rik	0	1	0	24	12	4	0	162	109	0	0	0	0	10	12	3552
ENSMUSG00000080054.4	Rpl12-ps1	0	0	0	0	0	0	0	2	0	0	0	0	0	0	2	498
ENSMUSG00000136074.1	Gm70770	20	26	0	12	0	0	0	0	0	0	0	0	0	0	0	480
ENSMUSG00000142066.1	Gm71105	0	0	0	0	0	0	0	1	0	0	0	0	0	4	0	113
ENSMUSG00000129112.1	Gm70343	0	0	0	0	0	0	0	1	0	0	0	0	0	0	0	500
ENSMUSG00000119706.1	n-R5s210	0	0	0	0	0	0	0	0	0	0	0	0	0	4	14	119
ENSMUSG00000050122.21	Vwa3b	24	55	0	2	18	24	23	50	52	13	6	12	4	7	0	5769
ENSMUSG00000131940.1	Gm70545	0	0	0	0	0	0	0	0	0	0	0	0	0	0	0	418
ENSMUSG00000141881.1	Gm71090	5	6	23	0	0	0	0	0	0	0	0	2	0	2	0	2024
ENSMUSG00000103603.3	Gm37020	0	0	0	0	0	0	3	0	0	0	0	0	0	2	0	1522
ENSMUSG00000131689.1	Gm70536	0	1	0	0	0	0	10	0	3	2	2	1	0	2	0	1167
ENSMUSG00000026114.15	Cnga3	0	7	0	0	8	8	0	13	0	0	0	0	0	7	0	3957
ENSMUSG00000125286.1	Gm69908	0	1	0	0	0	0	0	0	0	0	0	0	0	0	0	1587
ENSMUSG00000139275.1	Gm70940	0	0	0	0	0	0	3	0	0	0	0	1	1	0	0	802
ENSMUSG00000102231.2	1700074A21Rik	0	0	0	0	0	0	0	0	0	0	0	0	0	0	0	346
ENSMUSG00000026113.18	Inpp4a	866	1337	236	216	39	12	1885	60	33	1124	585	415	996	12	10	10387
ENSMUSG00000086064.3	4930439A04Rik	0	0	0	0	0	0	1	0	2	2	0	0	0	0	0	1293
ENSMUSG00000102879.2	Gm37135	0	0	0	0	0	0	0	0	0	0	0	0	0	0	0	534
ENSMUSG00000026112.8	Coa5	197	297	915	621	1502	1671	1669	3187	1300	734	397	310	712	60	48	5220
ENSMUSG00000026111.16	Unc50	6644	7526	2628	1710	1055	1262	25455	396	270	27764	14191	6066	14561	5	2	1579
ENSMUSG00000026110.16	Mgat4a	1397	1896	1685	1248	409	423	4525	197	113	2480	1139	463	1211	12	4	12881
ENSMUSG00000103948.2	4930594C11Rik	1	19	24	0	0	3	0	0	0	0	0	0	0	4	0	2755
ENSMUSG00000087233.2	Gm43213	0	0	0	0	0	0	1	0	0	0	0	0	0	0	0	1790
ENSMUSG00000134351.1	Gm70658	3	12	0	0	0	0	0	0	0	0	0	0	0	2	0	969
ENSMUSG00000129018.1	Gm70332	0	0	0	0	0	0	0	0	0	0	0	0	0	0	0	362
ENSMUSG00000143477.1	Gm71188	2	1	0	0	0	0	13	0	0	0	0	2	0	0	0	486
ENSMUSG00000122996.1	Gm69522	0	0	0	0	0	0	2	0	0	0	0	0	0	0	1	444
ENSMUSG00000143598.1	Gm71197	7	6	0	0	0	0	23	0	0	5	0	4	6	0	0	391
ENSMUSG00000026090.17	Cracdl	25	12	208	62	78	130	46	1	22	25	0	7	13	8	0	5075
ENSMUSG00000089767.3	4930556I23Rik	2	1	0	0	0	2	18	0	1	0	0	0	2	0	0	1371
ENSMUSG00000139392.1	ENSMUSG00000139392	0	2	0	0	1	1	1	0	0	0	0	0	0	0	0	3034
ENSMUSG00000104365.2	4930470B04Rik	0	0	0	0	0	2	0	0	0	0	0	0	0	0	0	1926
ENSMUSG00000102650.2	Gm19863	0	2	0	7	4	23	0	0	0	0	0	0	0	0	0	2218
ENSMUSG00000060771.16	Tsga10	540	371	131	55	23	42	1049	83	49	578	284	298	555	9	6	10662
ENSMUSG00000097268.2	Gm26805	14	10	7	9	19	55	0	0	0	0	0	1	0	2	0	3089
ENSMUSG00000037216.6	Lipt1	316	327	203	179	193	256	4848	103	32	308	131	617	1121	2	4	2051
ENSMUSG00000026088.16	Mitd1	108	125	189	72	258	421	1195	399	294	1169	475	360	741	15	2	2770
ENSMUSG00000026087.12	Mrpl30	341	491	504	432	1486	1772	2060	2437	1284	85	23	130	214	14	12	3226
ENSMUSG00000061584.7	Lyg2	5	0	0	0	0	0	1	0	0	2	0	2	0	5	0	2564
ENSMUSG00000087374.2	Gm15457	6	9	0	0	0	0	4	0	0	14	4	0	9	2	0	3990
ENSMUSG00000026085.12	Lyg1	0	0	0	0	0	0	1	0	0	0	0	0	7	0	0	888
ENSMUSG00002076708.1	Gm56189	0	0	0	0	0	0	0	0	0	0	0	0	0	0	0	237
ENSMUSG00000058407.13	Txndc9	5021	4977	8171	6849	5534	5777	24191	2950	1918	1257	664	4626	6813	33	38	9102
ENSMUSG00000026083.13	Eif5b	2705	3960	8671	7351	5870	9028	9918	4784	1484	8314	3733	1653	4749	509	338	9753
ENSMUSG00000135983.1	Gm34448	0	4	43	9	20	5	0	2	5	0	0	0	0	5	0	572
ENSMUSG00000026082.12	Rev1	467	454	299	148	175	162	1586	298	139	1044	468	311	476	49	34	6168
ENSMUSG00000103804.2	Gm37062	0	5	12	18	0	0	0	0	6	0	0	0	0	5	1	701
ENSMUSG00000138890.1	Gm70917	0	0	0	0	0	0	0	0	0	2	0	1	0	2	0	1424
ENSMUSG00000102716.3	Gm5099	0	1	0	0	0	0	0	1	0	0	0	0	0	0	0	1964
ENSMUSG00000125331.1	Gm69922	0	0	0	0	0	0	1	0	0	0	0	0	0	0	0	693
ENSMUSG00000126108.1	Gm70020	0	0	0	0	0	0	0	0	0	0	0	0	0	4	0	353
ENSMUSG00000037138.19	Aff3	188	180	25	22	44	42	407	6	4	180	78	99	124	64	31	6654
ENSMUSG00000127429.1	Gm70148	0	0	0	0	0	0	0	0	0	0	0	0	0	1	0	513
ENSMUSG00000085391.3	Gm16150	0	0	0	0	10	4	118	0	0	3	0	17	15	5	4	2359
ENSMUSG00000085280.2	Gm16151	0	0	0	0	0	0	0	0	0	0	0	0	0	2	0	639
ENSMUSG00000133139.1	Gm70598	0	0	0	0	0	0	0	0	0	0	0	0	0	0	0	296
ENSMUSG00000087131.8	Gm16152	4	0	0	0	0	0	2	11	0	1	0	0	0	8	10	1853
ENSMUSG00000102984.2	Gm34727	0	0	0	0	0	0	0	0	0	0	0	0	3	6	4	529
ENSMUSG00000122371.1	Gm69402	1	2	2	0	0	0	0	0	0	0	0	0	0	11	6	1026
ENSMUSG00000102541.2	Gm38135	4	0	0	0	0	0	2	0	0	0	0	0	0	0	0	502
ENSMUSG00000103531.2	2610300A13Rik	0	0	0	0	0	0	0	0	0	0	0	0	0	0	0	503
ENSMUSG00000048814.12	Lonrf2	335	191	57	4	0	32	481	4	0	188	51	91	313	4	0	7506
ENSMUSG00000026080.15	Chst10	46	14	0	0	8	0	112	0	0	32	14	16	37	14	2	11964
ENSMUSG00000103647.2	Gm37707	0	0	0	0	0	0	0	0	0	0	0	1	0	0	0	325
ENSMUSG00000102447.2	Gm6621	0	0	0	0	0	2	0	0	0	0	0	0	0	0	0	772
ENSMUSG00000067604.9	Nms	0	0	0	0	0	0	0	0	0	0	0	0	0	2	0	1001
ENSMUSG00000132153.1	Gm35171	0	0	0	0	0	0	0	0	0	0	0	0	0	0	0	696
ENSMUSG00000026078.11	Pdcl3	336	390	343	258	666	948	4718	1986	845	348	226	469	698	30	36	4219
ENSMUSG00000103046.2	Gm37309	0	0	0	2	0	2	0	17	0	0	0	1	0	0	3	1639
ENSMUSG00000135574.1	Gm70744	1	0	0	0	0	0	2	0	0	0	0	2	0	0	0	1939
ENSMUSG00000135611.1	Gm70746	2	0	0	0	0	0	0	0	0	0	0	0	0	0	0	977
ENSMUSG00000124233.1	Gm35222	10	13	0	6	0	0	40	0	0	0	0	0	0	4	0	1142
ENSMUSG00000124315.1	Gm69661	7	4	0	0	2	0	0	13	0	0	0	0	0	0	0	1110
ENSMUSG00000104188.2	Gm37821	0	0	0	0	0	0	9	0	0	0	0	0	8	0	0	1843
ENSMUSG00000103182.2	Gm37091	0	1	6	6	2	2	0	0	0	0	0	0	0	1	0	2087
ENSMUSG00000132325.1	Gm70560	0	1	0	0	0	0	0	0	0	0	0	0	0	0	0	2980
ENSMUSG00000098833.3	Mir6349	0	0	0	0	0	0	0	0	0	0	0	0	0	0	0	97
ENSMUSG00000026077.16	Npas2	100	117	30	0	37	49	4565	35	0	761	403	496	879	9	0	4791
ENSMUSG00000126345.1	Gm70052	0	0	0	0	0	0	0	0	0	0	0	0	0	0	0	852
ENSMUSG00000092553.2	Gm20428	0	0	0	0	0	0	0	0	0	0	0	0	0	0	0	283
ENSMUSG00000092563.2	Gm3617	0	0	0	0	0	0	0	0	0	0	0	2	0	0	0	555
ENSMUSG00000131701.1	Gm53549	2	4	0	6	0	3	5	3	1	0	1	1	0	2	2	2538
ENSMUSG00000073702.12	Rpl31	286	405	1194	924	2754	3567	819	4438	2639	29	19	23	52	129	68	1662
ENSMUSG00000003134.11	Tbc1d8	516	464	303	112	43	29	13814	68	44	7271	3585	1051	2710	22	10	5239
ENSMUSG00000102607.2	Gm37265	0	0	0	0	0	0	0	0	0	0	0	0	0	0	0	885
ENSMUSG00000126978.1	Gm70096	7	2	0	0	0	0	6	2	0	0	0	2	1	2	0	1171
ENSMUSG00000142229.1	Gm71117	7	0	0	0	0	0	42	0	0	4	2	1	2	0	0	360
ENSMUSG00000065629.4	Gm24826	0	0	0	0	0	0	0	0	0	0	0	0	0	0	0	215
ENSMUSG00002076218.1	Gm24826	0	0	0	0	0	0	0	0	0	0	0	0	0	0	0	216
ENSMUSG00000003135.16	Cnot11	155	207	80	172	242	364	1488	362	74	614	322	194	385	46	18	3508
ENSMUSG00000085894.3	Gm15832	18	7	26	14	14	7	0	7	2	0	0	0	0	10	1	2249
ENSMUSG00000077704.3	Snord89	15	9	35	29	9	25	0	4	0	0	0	0	0	0	0	110
ENSMUSG00000048234.14	Rnf149	89	134	198	210	180	292	10	367	142	5	7	2	4	40	21	2838
ENSMUSG00000064936.3	Gm23722	0	2	0	5	5	6	0	0	1	0	0	0	0	0	1	130
ENSMUSG00000141216.1	Gm71041	15	4	0	0	0	0	8	0	0	0	0	0	0	0	0	767
ENSMUSG00000134845.1	Gm51620	2	0	0	0	2	0	0	0	0	0	0	2	0	0	0	2272
ENSMUSG00000102471.2	Gm5100	0	0	0	0	0	0	0	0	0	0	0	0	0	0	0	589
ENSMUSG00000050967.6	Creg2	1	6	0	0	0	5	57	7	0	6	0	0	29	0	0	6091
ENSMUSG00000097083.3	D930019O06Rik	118	70	0	42	2	6	1200	0	4	494	214	125	283	4	0	4994
ENSMUSG00000057173.9	Rfx8	0	22	8	0	10	1	0	0	0	0	0	2	4	5	0	2139
ENSMUSG00000128717.1	Gm70273	0	0	0	0	0	0	0	0	0	0	0	1	0	0	0	402
ENSMUSG00000141754.1	Gm71082	0	0	0	0	0	0	0	0	0	0	0	0	0	1	0	1401
ENSMUSG00000091937.5	Gm3646	0	4	0	0	0	0	0	0	0	0	0	0	0	0	0	2383
ENSMUSG00000101634.8	1700066B17Rik	7	6	10	9	4	7	1	8	0	2	0	0	1	3	0	6978
ENSMUSG00000142690.1	Gm35600	0	2	0	5	0	0	0	0	0	0	0	0	0	3	0	2560
ENSMUSG00000026074.16	Map4k4	130	171	75	61	36	83	439	566	301	66	57	102	147	610	413	9579
ENSMUSG00000102985.2	4930456G14Rik	0	0	0	0	0	0	0	0	0	0	0	0	0	0	0	1330
ENSMUSG00000097899.4	Gm16894	0	0	0	0	0	0	23	0	0	24	11	5	12	0	0	4219
ENSMUSG00000026073.14	Il1r2	27	6	2	0	0	0	1846	0	4	44	32	65	143	1	0	1908
ENSMUSG00000102975.2	Gm37347	0	0	0	0	0	0	0	0	0	0	0	0	0	0	0	3071
ENSMUSG00000131284.1	Gm70505	0	0	0	0	0	0	0	0	0	0	0	0	0	2	0	732
ENSMUSG00000131320.1	Gm70509	0	0	0	0	0	0	0	0	0	0	0	0	0	0	0	1300
ENSMUSG00000134998.1	Gm35741	0	0	0	0	0	0	0	0	0	0	0	0	0	0	0	1456
ENSMUSG00000137865.1	Gm70866	0	0	0	0	0	0	0	0	0	0	0	0	0	2	0	934
ENSMUSG00000026072.13	Il1r1	114	161	9	2	6	0	2728	0	0	300	243	141	356	6	0	6363
ENSMUSG00000103560.2	Gm38070	105	101	27	48	0	2	378	2	0	29	18	69	101	0	0	6480
ENSMUSG00000070942.9	Il1rl2	0	30	0	0	0	0	3	0	4	4	2	0	0	8	0	6812
ENSMUSG00000103230.2	Gm17970	0	0	0	0	0	0	0	0	10	0	0	0	0	0	0	685
ENSMUSG00000123550.1	Gm69581	0	0	0	0	0	0	0	0	0	0	0	0	0	0	0	687
ENSMUSG00000123634.1	Gm69597	0	0	0	0	0	0	6	0	0	0	0	1	0	0	0	1158
ENSMUSG00000123590.1	Gm69585	0	0	0	0	0	0	0	0	0	0	0	0	0	7	0	2913
ENSMUSG00000026069.16	Il1rl1	0	0	0	0	0	0	0	62	19	0	0	0	0	10	0	6894
ENSMUSG00000026070.17	Il18r1	55	42	36	21	0	0	122	0	0	141	52	10	21	4	2	4817
ENSMUSG00000026068.12	Il18rap	64	48	83	8	0	0	214	0	0	39	32	46	117	6	0	6752
ENSMUSG00000104441.3	Gm35801	0	0	0	0	0	0	5	0	0	1	3	0	0	2	0	1486
ENSMUSG00000026065.9	Slc9a4	23	70	0	0	0	0	631	2	0	157	103	106	129	2	0	4562
ENSMUSG00000102676.2	Gm37435	3	0	0	13	0	0	25	0	0	11	3	3	14	4	0	3947
ENSMUSG00000135694.1	Gm70750	0	0	0	0	0	0	0	0	0	0	0	0	0	2	0	630
ENSMUSG00000026062.13	Slc9a2	6	0	0	0	0	0	14	0	0	14	13	8	6	5	0	6984
ENSMUSG00000103679.2	Gm37623	0	1	11	0	0	0	40	2	0	50	13	28	19	0	0	803
ENSMUSG00000103270.4	Gm37915	19	2	1	0	0	0	25	4	0	3	1	2	2	2	0	4643
ENSMUSG00000041945.13	Mfsd9	18	48	47	2	0	0	891	30	4	641	257	123	305	0	0	5125
ENSMUSG00000079588.4	Tmem182	999	970	0	49	0	0	1969	0	0	522	314	372	809	4	0	2716
ENSMUSG00000122729.1	Gm69455	0	0	0	0	0	0	0	0	0	0	0	0	0	2	0	716
ENSMUSG00000094136.3	Gm5973	8	1	0	0	0	0	3	0	0	3	2	0	2	0	0	496
ENSMUSG00000122427.1	Gm69423	0	0	0	0	0	0	0	3	0	0	0	0	0	2	0	550
ENSMUSG00000123469.1	Gm69571	2	0	0	0	0	0	0	0	0	0	0	0	4	0	0	1518
ENSMUSG00000131862.1	Gm70541	4	3	0	0	0	0	40	0	0	18	5	1	11	0	0	896
ENSMUSG00000135609.1	Gm70745	9	0	0	0	0	0	3	0	0	4	2	1	2	0	0	991
ENSMUSG00000135647.1	Gm70748	0	0	0	0	0	0	0	0	0	0	0	0	0	0	0	450
ENSMUSG00000104072.3	4930448I06Rik	0	0	0	0	0	0	0	0	6	0	0	0	0	0	0	1984
ENSMUSG00000135117.1	Gm70717	0	5	2	0	0	0	13	0	0	4	4	2	3	0	0	829
ENSMUSG00000142452.1	Gm39631	1	2	0	0	0	0	13	0	0	1	2	1	3	0	0	1818
ENSMUSG00000100185.2	Gm28634	0	0	0	0	0	0	0	1	0	0	0	0	0	0	0	2613
ENSMUSG00000140844.1	Gm35935	0	0	0	0	0	0	0	0	0	0	2	0	0	3	0	1532
ENSMUSG00000135779.1	Gm70758	0	0	0	0	0	0	0	0	0	0	0	0	0	10	2	1051
ENSMUSG00000135818.1	Gm70759	0	0	0	0	0	0	0	0	0	0	0	0	0	2	0	1555
ENSMUSG00000100832.4	Gm29260	0	0	0	0	0	0	0	0	0	0	0	0	0	10	0	12030
ENSMUSG00000122634.1	Gm69440	0	0	0	0	0	0	1	0	8	0	0	0	0	2	0	3248
ENSMUSG00000100178.2	Gm5267	0	0	0	0	0	0	0	0	0	0	0	0	0	6	0	1045
ENSMUSG00000130614.1	Gm70456	1	0	0	0	0	0	5	0	0	6	0	0	2	0	0	1556
ENSMUSG00000101877.2	Gm8176	25	25	34	45	0	0	0	0	0	0	0	0	0	0	0	1099
ENSMUSG00000053640.3	Gm9915	0	0	0	0	0	0	2	0	0	0	0	0	0	0	0	1383
ENSMUSG00000101919.2	Gm29664	0	0	0	0	0	0	0	0	0	0	0	0	0	0	0	463
ENSMUSG00000127954.1	Gm70195	0	0	0	0	0	0	2	0	0	0	0	0	0	2	0	1102
ENSMUSG00000101299.5	Gm28175	15	10	0	0	0	0	22	0	0	23	7	4	28	8	0	8787
ENSMUSG00000100180.2	Gm28140	2	7	0	0	0	0	11	0	0	4	4	7	14	2	0	1271
ENSMUSG00000141624.1	Gm36678	13	13	0	0	0	0	43	0	0	25	8	3	21	2	0	1711
ENSMUSG00000129060.1	Gm70334	0	0	0	0	0	0	0	0	0	0	0	0	0	0	0	352
ENSMUSG00000129105.1	Gm70340	0	0	0	0	0	0	0	0	0	0	0	0	0	2	2	1859
ENSMUSG00000103106.2	Gm37047	0	0	0	0	0	0	0	0	0	0	0	0	0	0	0	533
ENSMUSG00000129676.1	ENSMUSG00000129676	0	0	0	0	0	0	0	0	0	0	0	0	0	2	0	1415
ENSMUSG00000129600.1	Gm70382	1	0	0	0	0	0	0	0	0	2	0	0	0	0	0	2457
ENSMUSG00000060424.17	Pantr1	6	0	2	0	0	0	8	0	0	0	0	2	6	3	2	8953
ENSMUSG00000129639.1	Gm70384	0	0	0	0	0	0	0	0	0	0	0	1	0	0	0	764
ENSMUSG00000097063.6	Pantr2	0	0	0	0	0	0	5	0	0	0	0	0	1	4	0	3371
ENSMUSG00000104199.2	4930420N18Rik	0	0	0	0	0	0	0	0	0	0	0	0	0	0	0	676
ENSMUSG00000093436.8	Gm20646	39	20	0	0	0	0	584	0	0	73	35	97	165	0	0	3261
ENSMUSG00000121019.2	Gm57163	0	0	0	0	0	0	0	0	0	0	0	0	0	0	0	1483
ENSMUSG00000045515.5	Pou3f3	8	2	1	0	0	2	2	0	0	2	3	0	2	184	252	7733
ENSMUSG00000129834.1	Gm70409	0	1	0	0	0	0	7	0	0	1	0	0	0	2	0	690
ENSMUSG00000099784.2	Dalir	0	0	0	0	8	0	0	0	0	0	0	0	1	0	0	2170
ENSMUSG00000129717.1	Gm70396	1	0	0	0	0	0	23	0	0	0	3	3	0	0	0	411
ENSMUSG00000129759.1	Gm70397	28	31	24	6	67	81	61	0	0	0	2	2	8	0	0	2397
ENSMUSG00000060679.15	Mrps9	278	291	599	444	1126	1672	1099	1518	724	255	85	185	332	57	23	5763
ENSMUSG00000077448.3	Gm23126	0	0	0	0	0	0	0	0	0	0	0	0	0	0	0	134
ENSMUSG00000140926.1	Gm39633	0	0	21	0	8	8	0	0	0	0	0	0	0	4	4	4463
ENSMUSG00000041907.10	Gpr45	0	8	0	0	0	2	4	4	0	0	4	0	0	5	2	7238
ENSMUSG00002075628.1	Gm56302	0	0	0	0	0	0	0	0	0	0	0	0	0	0	0	85
ENSMUSG00000070939.10	Tgfbrap1	538	794	666	378	337	439	2196	382	165	1091	476	445	913	34	24	10972
ENSMUSG00000100269.2	Gm28782	0	0	0	0	0	0	0	0	0	0	0	0	0	0	0	414
ENSMUSG00000041878.4	8430432A02Rik	0	0	0	0	0	0	2	2	0	0	0	0	0	0	0	1248
ENSMUSG00000010290.8	AI597479	645	831	1123	1334	1127	1410	1920	554	435	1052	602	669	1378	24	18	3458
ENSMUSG00000008136.15	Fhl2	18	26	0	0	0	0	5	409	103	18	4	10	7	6	0	1897
ENSMUSG00000094497.2	Gm8210	2	1	10	10	27	22	0	48	20	0	0	0	2	0	0	483
ENSMUSG00000141458.1	Gm71064	0	0	0	0	0	0	0	0	0	0	0	0	0	0	0	669
ENSMUSG00000120601.2	Gm30307	4	16	27	0	6	0	15	0	0	8	8	8	0	6	0	4925
ENSMUSG00000141493.1	Gm71067	0	0	0	0	0	0	0	0	0	0	0	0	0	0	0	378
ENSMUSG00000099576.3	Gm29040	57	77	111	87	344	516	24	41	68	10	18	5	13	6	0	7987
ENSMUSG00000099694.2	Gm29610	0	0	0	0	6	0	0	0	10	0	0	0	0	0	0	453
ENSMUSG00000126747.1	Gm70080	0	0	0	0	0	11	0	1	0	0	0	0	0	0	0	1677
ENSMUSG00000101923.2	Gm29041	0	0	0	0	0	0	0	0	0	0	0	0	0	0	0	380
ENSMUSG00000066877.12	Nck2	2	28	9	0	114	193	124	216	76	25	6	21	42	35	19	4455
ENSMUSG00000103422.2	Gm37536	0	0	0	0	0	0	0	37	17	0	0	0	0	8	0	2491
ENSMUSG00000123761.1	Gm69604	0	0	0	0	0	0	2	0	3	0	0	2	0	0	2	435
ENSMUSG00000103945.2	Gm38228	0	11	0	0	18	15	9	37	33	8	0	0	0	5	8	1293
ENSMUSG00000126248.1	Gm70027	69	63	0	0	0	0	1003	2	2	71	29	80	177	0	0	1527
ENSMUSG00000026051.9	Ecrg4	0	2	1	0	0	1	0	0	2	0	0	0	0	0	0	902
ENSMUSG00000100764.2	Gm29155	0	0	0	0	0	0	0	0	1	0	0	0	0	1	0	458
ENSMUSG00000100635.2	Gm29157	0	0	0	0	0	0	0	0	0	0	0	0	0	2	0	612
ENSMUSG00000100480.2	Gm29156	0	2	0	0	4	0	0	0	0	0	0	0	0	2	2	499
ENSMUSG00000057363.13	Uxs1	371	634	307	172	130	124	2901	894	398	1194	652	753	1070	20	11	5097
ENSMUSG00000090243.2	Gm16103	10	2	0	0	0	0	31	0	0	4	2	5	2	3	2	1279
ENSMUSG00000127515.1	Gm70159	8	2	2	0	2	4	23	12	5	7	3	4	9	0	0	587
ENSMUSG00000100701.2	Gm19587	2	2	2	0	3	1	8	1	0	2	3	0	2	0	0	545
ENSMUSG00000101395.2	Gm8241	0	0	0	0	0	0	0	0	0	0	0	2	0	0	0	816
ENSMUSG00000088848.3	Gm26352	0	0	0	0	0	0	0	0	0	0	0	0	0	0	0	125
ENSMUSG00002075225.1	Gm54687	0	0	0	0	0	0	0	0	0	0	0	0	0	0	0	110
ENSMUSG00000120105.2	Gm57117	27	26	5	6	4	5	1	10	0	0	0	4	7	0	0	2138
ENSMUSG00000041763.15	Tpp2	692	877	2659	1488	1884	2838	2136	3647	1708	1037	574	398	915	115	42	10078
ENSMUSG00000135017.1	Gm70706	0	1	7	0	2	2	0	13	0	0	0	0	0	0	1	420
ENSMUSG00000047343.5	Mettl21c	1	2	3	0	3	0	3	22	24	1	0	0	2	6	2	4300
ENSMUSG00000090106.2	Gm15838	3	0	1	1	0	0	0	0	3	0	0	0	0	0	0	180
ENSMUSG00000091844.3	Ccdc168	4	22	0	0	0	0	3	86	40	0	0	4	2	10	2	20036
ENSMUSG00000026049.12	Tex30	920	1692	1323	912	412	399	6283	1417	414	925	515	478	881	6	5	1926
ENSMUSG00000101104.7	Gm29247	0	0	0	0	0	0	0	0	0	0	0	0	0	0	0	676
ENSMUSG00000123011.1	Gm69524	1	2	2	1	1	0	0	11	0	0	0	0	0	0	0	499
ENSMUSG00000026047.14	Poglut2	173	140	35	11	35	29	735	246	110	709	395	143	366	22	4	3199
ENSMUSG00000041684.12	Bivm	701	555	14	10	18	0	803	26	173	553	330	264	431	23	6	4206
ENSMUSG00000026048.17	Ercc5	59	208	315	261	221	309	1948	46	92	686	551	260	495	18	2	5864
ENSMUSG00000046828.4	Mettl21e	0	0	0	0	0	0	0	0	0	0	0	0	0	4	0	3961
ENSMUSG00000089703.2	Gm15833	0	0	0	0	0	0	0	2	0	0	0	0	0	0	0	957
ENSMUSG00000100966.2	Gm5700	0	0	0	0	0	0	0	0	0	0	0	0	0	0	0	989
ENSMUSG00000126556.1	Gm70070	0	0	0	0	0	0	0	0	0	0	0	1	0	0	0	525
ENSMUSG00000100769.3	Gm28893	2	1	0	0	0	0	0	32	2	0	0	0	0	3	0	1973
ENSMUSG00000101567.2	Txn-ps1	0	0	0	0	0	0	1	1	4	0	0	0	0	0	0	309
ENSMUSG00000056870.10	Gulp1	22	29	0	0	0	0	266	2	126	103	62	33	107	7	6	3758
ENSMUSG00000102319.2	Gm37626	0	0	0	0	0	0	0	0	6	0	0	0	1	6	2	4563
ENSMUSG00000089877.2	Gm16102	0	0	0	0	0	0	0	0	0	0	0	0	0	4	0	420
ENSMUSG00000101701.2	4930521E06Rik	0	3	0	0	0	0	6	0	0	1	1	0	0	0	0	905
ENSMUSG00000103071.2	Gm38110	128	181	47	59	0	0	426	1	0	15	7	67	97	0	0	1551
ENSMUSG00000140754.1	Gm71015	0	0	0	0	0	0	0	3	0	0	0	0	0	0	0	827
ENSMUSG00000100434.2	Gm3489	0	0	0	0	0	0	0	0	0	0	0	0	1	0	0	528
ENSMUSG00000100013.2	Gm19480	0	0	0	0	0	0	0	0	0	0	0	0	0	0	0	667
ENSMUSG00000101251.2	Gm3496	0	0	0	0	0	0	0	0	0	0	0	0	0	0	0	745
ENSMUSG00000132017.1	Gm70548	0	0	7	0	0	0	0	0	0	0	0	0	0	4	0	654
ENSMUSG00000101937.2	Gm5268	0	0	0	0	0	0	0	1	0	0	0	0	0	0	0	940
ENSMUSG00000125472.1	Gm69969	0	0	0	0	0	0	0	0	0	0	0	0	0	2	0	834
ENSMUSG00000026043.19	Col3a1	0	0	0	0	0	0	0	0	0	0	0	0	0	5	0	9816
ENSMUSG00002074901.1	Gm54819	0	0	0	0	0	0	0	0	0	0	0	0	0	0	0	141
ENSMUSG00000141276.1	Gm71046	0	0	0	0	0	0	0	0	0	0	0	0	0	0	0	515
ENSMUSG00000026042.17	Col5a2	0	0	0	0	0	2	0	168	4	0	0	10	0	12	4	9591
ENSMUSG00000104476.2	Gm38211	0	0	0	0	0	0	0	0	10	0	0	0	0	4	0	7217
ENSMUSG00000100218.2	Gm8296	0	0	0	0	0	2	0	0	0	0	0	0	0	0	0	524
ENSMUSG00000100361.2	Gm7063	0	0	0	0	0	0	0	7	0	0	0	0	2	0	0	981
ENSMUSG00000100894.2	Gm8304	0	0	0	0	0	0	0	0	1	0	0	0	0	0	0	584
ENSMUSG00000124966.1	Gm39637	0	0	0	0	1	3	8	0	0	1	2	0	0	0	0	1162
ENSMUSG00000119267.1	Gm23216	0	0	0	0	0	0	0	0	0	0	0	0	0	0	0	107
ENSMUSG00000065255.3	Gm23974	0	0	0	0	0	0	5	0	0	0	0	0	0	0	0	131
ENSMUSG00000124996.1	Gm71348	0	0	0	0	0	2	0	0	0	0	0	1	0	0	0	628
ENSMUSG00000100843.2	Gm8307	0	0	0	0	0	0	0	0	0	0	0	0	0	0	0	1150
ENSMUSG00000087764.3	Gm23984	0	0	0	0	0	0	0	0	1	0	0	0	0	0	0	203
ENSMUSG00000025995.17	Wdr75	3458	3506	12465	9727	6860	9179	8965	6109	1739	2340	1388	1118	2307	98	67	4900
ENSMUSG00000123149.1	ENSMUSG00000123149	0	3	4	0	0	0	3	0	9	0	0	0	0	0	0	2183
ENSMUSG00000099850.2	Gm28906	0	0	0	0	5	0	0	0	2	0	0	0	0	0	0	1779
ENSMUSG00000123184.1	Gm69535	0	2	3	9	1	0	0	0	2	0	0	0	1	0	0	1750
ENSMUSG00000084817.4	Gm5526	0	0	0	0	0	0	0	0	0	0	0	0	0	0	0	423
ENSMUSG00000121041.2	Gm57168	0	0	0	0	0	0	0	0	0	0	0	0	0	0	0	653
ENSMUSG00000098549.3	Gm5269	0	0	0	0	0	0	0	0	0	0	0	0	0	0	0	749
ENSMUSG00000099381.2	Gm18303	0	0	0	0	0	0	0	0	0	0	0	0	0	0	0	1176
ENSMUSG00000025993.11	Slc40a1	180	176	83	24	0	0	20	13	4	2	1	5	19	21	10	9000
ENSMUSG00000123255.1	Gm69542	0	1	0	0	0	0	1	0	0	0	0	0	0	0	0	1103
ENSMUSG00000099946.2	Gm9496	0	0	0	0	0	2	0	0	2	0	0	0	0	2	0	1601
ENSMUSG00000070896.3	Rpl23a-ps1	0	0	0	0	0	0	0	0	2	0	0	0	0	0	0	465
ENSMUSG00000140083.1	Gm71255	7	5	0	0	0	0	0	0	0	0	0	0	0	0	0	1632
ENSMUSG00000090682.5	Gm3852	0	0	0	0	0	0	0	0	0	0	0	0	0	0	0	264
ENSMUSG00000121768.2	Stk-ps2	0	0	1	0	0	0	0	0	0	0	0	0	0	4	0	4671
ENSMUSG00000044457.10	Stk-ps2	0	0	0	0	0	0	0	0	0	0	0	0	0	0	0	616
ENSMUSG00000140126.1	Gm70987	0	0	0	0	0	0	0	0	0	0	0	0	0	0	0	329
ENSMUSG00000140167.1	Gm70990	6	1	0	0	0	0	0	0	0	0	0	0	0	0	0	905
ENSMUSG00000099432.2	Gm18849	0	0	0	0	0	0	0	0	0	0	0	0	0	0	0	560
ENSMUSG00000041144.13	Dnah7b	525	751	252	82	9	28	1029	78	41	546	366	249	417	14	13	19984
ENSMUSG00000123310.1	Gm69549	0	0	0	0	0	0	0	0	0	0	0	0	0	2	0	321
ENSMUSG00000125078.1	Gm31046	0	0	0	0	0	0	0	0	0	2	0	0	4	0	0	821
ENSMUSG00000119743.1	n-R5s211	0	0	0	0	0	0	0	0	0	0	0	0	0	2	2	119
ENSMUSG00000101262.2	Gm8326	0	0	0	1	1	2	0	3	0	0	0	0	0	2	0	1953
ENSMUSG00000141337.1	Gm71054	0	6	0	0	0	0	0	0	0	0	0	0	0	2	0	1311
ENSMUSG00000101337.7	Dnah7c	1997	2456	106	166	12	2	5751	4	9	4978	2539	1731	3598	11	1	12603
ENSMUSG00000025986.7	Slc39a10	4168	4501	2786	1706	895	1373	20594	2093	1191	16171	7696	3461	7881	118	93	6095
ENSMUSG00000100213.2	Gm28151	4	10	12	0	0	2	1	0	6	0	0	0	0	2	0	951
ENSMUSG00000103129.2	Gm37393	0	0	0	18	0	0	4	2	0	0	0	0	0	0	0	3870
ENSMUSG00000100160.2	Gm28527	0	0	0	0	0	0	0	0	0	0	0	0	0	0	0	297
ENSMUSG00000133288.1	Gm70610	0	0	0	0	0	0	0	0	0	0	0	0	0	0	0	337
ENSMUSG00000135290.1	Gm70727	0	0	0	0	0	0	0	0	0	0	0	0	0	0	2	654
ENSMUSG00000139227.1	Gm70937	0	0	0	0	0	0	0	0	0	0	0	0	0	0	0	514
ENSMUSG00000101921.2	Gm28825	0	0	0	0	0	0	0	0	0	0	0	0	0	0	0	238
ENSMUSG00000132315.1	Gm70559	0	0	0	0	0	0	0	0	0	0	0	0	2	0	0	1248
ENSMUSG00000101447.2	Gm28826	193	108	11	6	0	2	0	0	0	0	0	0	0	0	0	488
ENSMUSG00000123784.1	Gm69606	0	0	0	0	0	0	0	0	0	0	0	0	0	0	0	852
ENSMUSG00000081185.2	Gm4852	0	0	4	1	2	4	2	4	0	0	0	0	0	0	0	729
ENSMUSG00000103246.2	Gm38090	0	0	0	0	0	0	0	0	0	0	0	0	0	1	0	1942
ENSMUSG00000098876.3	Mir6350	0	0	0	0	0	0	0	0	0	0	0	0	0	0	0	105
ENSMUSG00000100530.2	Gm18117	0	0	0	0	0	0	0	0	0	0	0	0	1	0	0	742
ENSMUSG00000140703.1	Gm71010	0	0	0	0	0	0	0	0	0	0	0	0	0	0	0	1045
ENSMUSG00000104067.2	Gm37196	0	0	0	0	0	0	0	0	0	0	0	0	0	0	0	906
ENSMUSG00000100033.2	Gm8337	0	2	3	0	7	5	2	4	0	0	0	0	0	2	0	1938
ENSMUSG00002075213.1	Gm54870	72	39	3	2	0	0	0	0	0	0	0	0	0	0	0	121
ENSMUSG00002076633.1	Gm54871	0	0	0	0	0	0	0	0	0	0	0	0	0	1	0	270
ENSMUSG00000101996.2	Gm19206	0	0	0	0	0	0	0	0	0	0	0	0	0	0	0	827
ENSMUSG00000096973.2	Gm5974	0	0	0	0	0	0	0	0	0	0	0	0	0	2	0	986
ENSMUSG00000064943.3	Gm23240	0	0	0	0	0	0	0	0	0	0	0	0	0	0	0	121
ENSMUSG00000100866.2	Gm28830	0	0	0	0	0	0	0	0	0	0	0	0	0	0	0	213
ENSMUSG00000128327.1	Gm70251	0	0	0	0	0	0	0	0	0	0	0	0	0	0	0	156
ENSMUSG00000101721.2	Gm8354	0	0	0	0	0	0	0	0	0	0	0	0	0	0	0	1373
ENSMUSG00000099376.2	Gm19124	0	0	0	0	0	0	0	0	0	0	0	0	0	0	0	832
ENSMUSG00000137019.1	Gm70822	0	0	0	0	0	0	0	0	0	0	0	0	0	0	0	741
ENSMUSG00000097883.2	Gm8357	0	0	0	0	0	0	0	0	0	0	0	0	0	0	0	1011
ENSMUSG00002076043.1	Gm54872	0	0	0	0	0	0	0	0	0	0	0	0	0	0	0	442
ENSMUSG00000099698.2	Gm28740	0	0	0	0	0	0	0	0	0	0	0	0	0	0	0	215
ENSMUSG00000099454.2	Gm8367	0	0	0	0	0	0	0	0	0	0	0	0	0	0	0	887
ENSMUSG00000051616.15	C230029F24Rik	0	0	0	0	0	0	0	0	0	0	0	0	0	0	0	582
ENSMUSG00000099627.2	Gm6757	0	0	0	0	0	0	0	0	0	0	0	0	0	0	0	1706
ENSMUSG00000099577.2	Gm3605	0	0	0	0	0	0	0	0	0	0	0	0	0	0	0	440
ENSMUSG00000099882.2	Gm28388	0	0	0	0	0	0	0	0	0	0	0	0	0	0	0	437
ENSMUSG00000133750.1	Gm70634	0	0	0	0	0	0	0	0	0	0	0	0	0	0	0	953
ENSMUSG00000101760.2	Gm8384	3	0	0	0	0	0	0	0	0	0	0	0	0	0	0	704
ENSMUSG00000099608.3	4933411E06Rik	0	0	0	0	0	0	0	0	0	0	0	0	0	0	0	2043
ENSMUSG00000099864.2	Gm8391	0	0	0	0	0	0	0	0	0	0	0	0	0	1	0	726
ENSMUSG00002075839.1	Gm54883	0	0	0	0	0	0	0	0	0	0	0	0	0	0	0	132
ENSMUSG00000138452.1	Gm39640	1	2	0	0	0	0	0	0	0	0	0	0	0	0	0	332
ENSMUSG00000142926.1	Gm71153	0	1	0	0	0	0	0	0	0	0	0	0	0	0	0	467
ENSMUSG00000100451.2	Gm29665	0	0	0	0	0	0	0	0	0	0	0	0	0	0	0	528
ENSMUSG00000099941.2	Gm20118	0	0	0	0	0	0	0	0	0	0	0	0	0	0	0	162
ENSMUSG00002075589.1	Gm54885	0	0	0	0	0	0	0	0	0	0	0	0	0	0	0	314
ENSMUSG00000100816.2	Gm28321	0	1	0	0	0	0	0	0	0	0	0	0	0	1	4	2327
ENSMUSG00000136272.1	Gm70777	0	0	0	0	0	0	0	0	2	0	0	0	0	1	0	1834
ENSMUSG00000026109.15	Tmeff2	81	174	5	78	0	0	333	0	7	105	30	27	139	6	0	6707
ENSMUSG00000100671.2	Gm28322	0	0	0	0	0	0	0	0	0	0	0	0	0	0	0	1475
ENSMUSG00000136316.1	Gm70778	0	0	0	0	0	0	0	0	0	0	0	0	0	0	0	397
ENSMUSG00002075527.1	Gm54895	1	2	0	0	0	0	1	0	0	1	0	0	0	0	0	101
ENSMUSG00000101242.2	Gm28319	0	0	0	0	0	0	9	0	0	0	1	0	1	0	0	226
ENSMUSG00000099924.2	Gm28320	0	0	0	0	0	0	9	0	0	3	0	2	5	0	2	2273
ENSMUSG00000099625.2	Gm29325	0	0	0	0	0	0	0	0	0	0	0	0	0	0	0	2528
ENSMUSG00000101799.3	9330175M20Rik	0	0	0	0	0	0	0	0	2	0	0	0	0	6	2	6779
ENSMUSG00000045954.8	Cavin2	0	0	0	0	0	0	6	0	0	0	0	0	2	0	0	3055
ENSMUSG00000099741.2	Gm5253	0	0	0	0	0	0	0	0	0	0	0	0	0	0	0	1025
ENSMUSG00000129494.1	Gm70370	0	0	0	0	0	0	0	0	0	0	0	0	0	0	0	640
ENSMUSG00000132571.1	Gm70568	0	0	0	0	0	0	26	0	0	0	0	5	1	2	0	441
ENSMUSG00000101702.3	1700072G22Rik	0	0	0	0	0	0	1	0	0	2	0	0	2	0	0	1364
ENSMUSG00000026107.12	Nabp1	1183	1856	5784	3911	2619	3855	520	1385	508	104	33	73	152	25	10	8498
ENSMUSG00000120049.2	Gm57109	19	22	11	50	20	28	7	0	0	0	0	0	0	0	0	1901
ENSMUSG00000138551.1	Gm70899	0	0	0	0	0	0	0	0	0	0	0	0	0	1	0	263
ENSMUSG00000099413.3	Gm17767	92	293	24	0	0	0	1211	2	0	174	121	334	516	0	0	5968
ENSMUSG00000103424.2	Gm37535	5	2	0	0	0	0	0	0	0	0	0	0	0	3	0	2365
ENSMUSG00000122033.1	Gm69370	0	2	0	0	0	0	3	0	0	0	0	0	0	2	0	477
ENSMUSG00000127893.1	Gm70189	0	0	0	0	0	0	0	0	0	0	0	0	0	0	0	262
ENSMUSG00000128098.1	Gm31636	0	0	0	0	0	0	0	0	0	0	0	0	0	0	0	1551
ENSMUSG00000144033.1	Gm71229	0	0	0	0	0	0	0	0	0	0	0	0	0	0	0	446
ENSMUSG00000101741.4	Gm28055	0	5	0	19	2	10	0	5	8	0	0	0	0	0	0	2425
ENSMUSG00000125266.1	Gm69905	0	0	0	2	0	0	0	0	0	0	0	0	0	0	0	1588
ENSMUSG00000018417.15	Myo1b	1481	2142	4687	4239	4134	7402	2910	4309	1901	678	405	440	943	99	51	10792
ENSMUSG00000133197.1	Gm70603	0	2	16	0	4	3	0	6	3	0	0	0	0	0	0	299
ENSMUSG00000101724.2	Gm29453	2	13	12	21	10	5	12	4	0	0	0	0	0	0	2	1279
ENSMUSG00000100313.2	Gm28323	0	6	67	10	12	1	0	0	4	0	0	0	0	1	2	2499
ENSMUSG00000100696.2	Gm8419	0	0	0	0	0	0	2	0	0	0	0	0	0	0	0	412
ENSMUSG00002075355.1	Gm54983	0	0	0	0	0	0	0	0	0	0	0	0	0	0	0	122
ENSMUSG00000072324.5	Gm8420	1	3	1	0	1	9	24	4	3	0	0	0	4	2	0	598
ENSMUSG00000062939.12	Stat4	123	143	39	35	0	0	1020	0	0	568	278	135	292	1	0	3872
ENSMUSG00000125557.1	Gm69979	0	0	0	0	0	0	0	0	0	0	0	0	0	0	0	651
ENSMUSG00000125594.1	Gm69980	0	0	0	0	0	0	0	0	0	0	0	0	0	0	0	351
ENSMUSG00000101628.2	Gm28177	0	0	0	0	0	0	0	1	0	0	0	0	0	0	0	3532
ENSMUSG00000078291.2	Gm3940	0	0	1	1	0	1	2	1	1	0	0	0	0	0	0	432
ENSMUSG00000109599.3	Gm31812	4	2	0	0	0	0	68	0	0	8	4	2	2	6	0	2940
ENSMUSG00000026104.15	Stat1	29	12	15	0	0	13	63	83	16	34	34	24	15	0	0	7105
ENSMUSG00000099569.2	Gm18301	0	0	0	0	0	0	0	0	0	0	0	0	0	0	0	888
ENSMUSG00000026103.15	Gls	357	433	795	185	451	685	79	569	313	11	11	14	14	87	60	15057
ENSMUSG00000134880.1	Gm31867	0	0	0	0	2	8	0	0	0	0	0	0	0	0	0	1092
ENSMUSG00000136510.1	Gm70791	0	0	0	0	0	0	0	0	0	0	0	0	0	0	0	770
ENSMUSG00000099648.2	Gm5975	0	0	0	0	0	0	0	0	0	0	0	0	0	0	0	1399
ENSMUSG00000127189.1	Gm31955	2	0	0	0	0	0	0	0	0	0	0	0	0	3	0	6319
ENSMUSG00000122096.1	Gm69377	0	0	0	0	0	0	1	0	0	0	0	0	1	0	0	329
ENSMUSG00000065192.3	Gm23460	0	0	0	0	0	0	0	0	0	0	0	0	0	0	0	109
ENSMUSG00000002881.15	Nab1	372	529	229	83	28	11	397	65	87	258	183	88	198	14	8	4100
ENSMUSG00000128193.1	Gm70215	0	0	0	0	0	0	0	0	0	0	0	0	0	0	0	801
ENSMUSG00000131934.1	Gm71259	0	0	0	0	0	0	0	14	8	0	0	0	0	0	0	2311
ENSMUSG00000097833.2	Gm5976	0	0	0	0	0	0	0	0	0	0	0	0	0	0	0	996
ENSMUSG00000100120.3	Gm53065	1	0	0	0	0	0	0	0	0	0	0	0	0	4	0	5701
ENSMUSG00000101501.2	Rps27a-ps1	0	0	0	0	0	0	0	0	0	0	0	0	0	0	0	463
ENSMUSG00000131975.1	Gm70547	0	0	0	0	0	0	0	0	0	0	0	0	0	2	0	1613
ENSMUSG00000099878.3	Gm28178	0	0	0	0	0	0	0	0	0	0	0	0	0	0	0	2965
ENSMUSG00000100007.2	Gm5527	3	5	3	2	1	7	0	4	2	2	0	0	0	2	2	642
ENSMUSG00000043015.16	Nemp2	32	40	135	117	18	22	575	42	32	315	167	35	144	16	6	7078
ENSMUSG00000103630.2	Gm37242	0	1	2	0	0	0	0	0	0	0	0	0	0	2	0	2085
ENSMUSG00000041439.16	Mfsd6	109	198	131	30	20	16	226	2	0	92	35	38	64	14	0	8231
ENSMUSG00000100302.2	Gm29670	0	0	0	0	0	0	0	0	0	0	0	0	0	0	0	2491
ENSMUSG00000100230.2	Gm28650	0	0	0	0	0	0	0	0	0	0	2	0	0	0	0	411
ENSMUSG00000026102.10	Inpp1	148	319	25	12	4	4	108	6	10	33	7	6	31	3	4	6460
ENSMUSG00000134963.1	Gm70698	1	0	0	0	0	0	0	0	0	0	0	0	0	0	0	349
ENSMUSG00000041426.13	Hibch	47	100	630	446	396	554	106	688	275	10	7	12	20	13	9	6059
ENSMUSG00000089802.2	Gm16107	0	0	2	4	0	0	0	0	4	0	0	0	0	1	0	862
ENSMUSG00000043629.13	1700019D03Rik	112	143	53	14	12	14	687	670	329	345	200	75	230	4	2	4330
ENSMUSG00000026100.7	Mstn	0	0	0	0	0	0	0	0	0	0	0	0	0	0	2	2705
ENSMUSG00000089334.4	Gm24349	0	0	0	0	0	0	0	0	0	0	0	0	0	0	0	101
ENSMUSG00000060715.10	1700019A02Rik	20	7	1	3	0	0	4	101	19	0	0	0	0	2	1	777
ENSMUSG00000100763.3	Gm28777	0	0	0	0	0	0	0	16	15	0	0	0	0	2	0	891
ENSMUSG00000026098.14	Pms1	59	104	188	50	130	121	3973	1002	639	3557	2102	971	2531	46	20	7542
ENSMUSG00000026097.10	Ormdl1	16	48	102	42	345	198	1659	985	392	675	431	41	193	3	4	4711
ENSMUSG00000100679.3	Gm28778	0	0	0	0	0	0	0	0	0	0	0	0	0	1	0	2147
ENSMUSG00000026096.15	Osgepl1	60	78	75	31	104	139	205	229	148	97	56	54	88	11	0	6147
ENSMUSG00000099913.2	Gm28551	0	0	0	0	0	1	0	0	0	0	0	0	0	0	0	3142
ENSMUSG00000121346.2	Gm18800	0	0	0	0	0	0	0	0	1	0	0	0	0	0	0	825
ENSMUSG00000101838.8	Gm18800	0	0	0	0	0	0	4	0	0	0	0	0	0	0	0	1105
ENSMUSG00000026095.16	Asnsd1	47	48	68	40	41	57	147	183	84	7	5	22	22	5	0	3528
ENSMUSG00000117809.2	Asdurf	0	0	0	0	0	0	0	0	0	0	0	0	0	0	0	300
ENSMUSG00000100267.2	Gm28779	0	0	5	0	0	0	0	0	0	0	0	0	0	0	0	323
ENSMUSG00000099450.2	Gm6799	0	0	13	0	0	0	0	0	0	0	0	0	0	0	0	573
ENSMUSG00000100069.2	Gm6801	0	0	0	0	0	0	0	0	0	0	0	0	0	0	0	339
ENSMUSG00000096141.3	Dnah7a	84	168	36	70	4	12	325	1	12	156	72	29	123	8	0	12767
ENSMUSG00002076105.1	Gm55384	0	0	0	0	0	0	0	0	0	0	0	0	0	0	0	125
ENSMUSG00000128015.1	Gm70203	0	0	0	0	0	0	0	0	0	0	0	0	0	0	0	328
ENSMUSG00000135579.1	Gm32311	0	0	0	0	0	6	0	4	0	0	0	0	0	0	0	1864
ENSMUSG00000026094.15	Stk17b	640	561	403	146	319	754	2	1023	205	0	0	0	0	22	2	5185
ENSMUSG00000102405.2	Gm37863	0	0	0	0	0	0	0	0	0	0	0	0	0	0	0	1457
ENSMUSG00000042807.16	Hecw2	400	576	350	254	256	346	798	20	6	189	107	123	184	21	4	12947
ENSMUSG00000098443.3	Mir7681	0	0	0	0	0	1	0	0	0	0	0	0	0	0	0	72
ENSMUSG00000124027.1	Gm69627	0	0	0	0	0	0	0	0	0	0	0	0	0	0	0	185
ENSMUSG00000087949.3	Gm24251	0	0	0	0	0	0	0	0	0	0	0	0	0	0	0	114
ENSMUSG00000140936.1	Gm71029	0	0	0	0	0	0	0	0	0	0	0	0	0	0	0	359
ENSMUSG00000102868.2	Gm37633	0	0	0	1	0	0	0	4	0	0	0	0	0	4	0	2700
ENSMUSG00000131175.1	Gm70500	2	0	0	0	0	0	0	0	0	0	0	0	0	0	4	343
ENSMUSG00000124117.1	Gm51622	17	2	0	0	0	0	0	1	0	2	0	0	0	0	0	1846
ENSMUSG00000119657.1	Gm25829	0	0	0	0	0	0	0	0	0	0	0	0	0	1	0	107
ENSMUSG00000025983.12	Ccdc150	12	7	22	0	18	51	131	53	80	54	20	31	37	3	6	5021
ENSMUSG00000129846.1	Gm70410	33	50	18	7	5	5	37	28	6	30	19	21	34	2	2	829
ENSMUSG00000041303.8	Gtf3c3	836	1107	1888	2172	1028	1491	1481	1813	763	787	394	307	851	68	52	4925
ENSMUSG00000109809.2	Gm34066	5	0	3	0	0	4	374	10	0	2	2	3	9	0	0	825
ENSMUSG00000128832.1	Gm70315	1	0	0	0	0	0	7	0	0	0	0	3	5	0	0	357
ENSMUSG00000073678.5	Pgap1	79	89	32	155	18	71	453	740	522	383	248	118	195	61	32	16611
ENSMUSG00000104136.2	Gm36955	0	0	0	0	0	0	0	17	38	0	0	2	0	2	0	1661
ENSMUSG00000122979.1	Gm51623	0	0	0	0	0	0	0	5	2	0	0	0	0	0	0	1818
ENSMUSG00000101130.2	Gm19637	0	0	0	0	0	0	0	0	0	0	0	0	0	0	0	579
ENSMUSG00000129300.1	Gm70351	2	0	0	0	0	0	0	7	0	0	0	0	0	4	0	447
ENSMUSG00000139220.1	Gm70936	0	0	0	0	0	0	0	0	3	1	0	1	3	0	0	779
ENSMUSG00000134938.1	Gm70696	0	0	0	0	0	0	1	0	0	0	0	0	0	0	0	577
ENSMUSG00000052331.15	Ankrd44	5250	6894	1334	516	128	80	10269	95	49	5708	3074	4351	8681	19	4	14175
ENSMUSG00000101674.8	4930444A19Rik	0	0	0	0	0	0	0	0	0	0	0	0	0	0	1	3208
ENSMUSG00000102503.2	Gm37370	0	0	5	0	2	0	2	0	0	0	0	0	0	0	0	1410
ENSMUSG00002075552.1	Gm55461	0	0	0	0	0	0	0	0	0	0	0	0	0	0	0	105
ENSMUSG00000102642.2	A130048G24Rik	0	0	10	1	0	0	0	0	0	0	0	0	0	4	2	2750
ENSMUSG00000143283.1	Gm71176	239	229	52	81	1	0	30	7	0	4	0	2	2	4	0	381
ENSMUSG00000025982.14	Sf3b1	3917	5631	19536	13428	15906	18157	16563	22879	7897	14125	6497	4183	8579	378	201	11370
ENSMUSG00000143212.1	Gm71172	23	11	38	16	7	2	3	3	2	0	0	2	3	4	0	1559
ENSMUSG00000143247.1	Gm71175	2	5	7	0	0	0	0	1	0	0	0	0	0	2	0	280
ENSMUSG00000143327.1	Gm71177	0	0	0	0	0	0	0	0	0	0	0	0	0	0	0	1812
ENSMUSG00000103030.2	E330011M16Rik	0	0	0	0	0	0	0	0	0	0	0	0	0	0	0	1794
ENSMUSG00000025981.14	Coq10b	1731	1786	767	510	349	420	4042	1117	498	2955	1505	1341	2800	4	6	4805
ENSMUSG00000101122.2	Gm17971	1	13	2	9	2	12	3	18	4	0	0	0	0	2	2	806
ENSMUSG00000025980.15	Hspd1	2192	2733	2182	2128	5545	8339	4939	35887	13331	2199	904	1133	2579	1089	712	2642
ENSMUSG00000073676.5	Hspe1	1594	1457	795	647	2251	2963	6217	16979	7912	886	398	683	1395	342	239	1474
ENSMUSG00000100736.2	Gm5147	0	0	0	0	0	0	1	0	0	0	0	0	0	2	0	794
ENSMUSG00000089670.2	Gm16581	4	19	5	9	0	0	0	0	9	0	0	0	0	0	0	991
ENSMUSG00000025979.14	Mob4	1237	1590	1798	1498	2101	2521	5269	3021	1606	5287	2558	1537	3575	44	30	4855
ENSMUSG00000061863.7	Gm6822	0	0	0	1	1	0	0	9	0	0	0	0	0	0	0	307
ENSMUSG00000025978.15	Rftn2	52	36	108	169	403	308	344	6	10	74	40	51	95	3	0	5871
ENSMUSG00000097649.5	Gm10561	3	3	3	2	3	2	5	14	3	1	0	1	0	0	0	2762
ENSMUSG00000126092.1	Gm70017	1	2	3	0	0	5	0	0	2	0	2	0	0	2	0	1196
ENSMUSG00000046994.10	Mars2	1098	1349	2909	1726	646	1004	290	405	351	137	68	34	91	8	8	11294
ENSMUSG00000025977.16	Boll	2	9	0	13	4	0	16	4	1	10	4	2	2	2	1	3514
ENSMUSG00000100215.2	Gm8292	0	2	0	1	1	1	2	2	5	0	0	0	0	4	0	396
ENSMUSG00000101945.2	Btf3-ps17	0	0	3	0	0	0	0	0	1	0	0	0	0	0	0	348
ENSMUSG00000101085.2	Gm8531	0	0	0	0	0	0	0	0	0	0	0	0	0	0	0	893
ENSMUSG00000144113.1	Gm71231	0	0	0	0	0	0	0	0	0	0	0	0	0	4	0	778
ENSMUSG00000038349.11	Plcl1	52	56	24	9	0	19	1056	0	0	465	276	228	542	12	2	6687
ENSMUSG00000102145.2	Gm38056	1	0	0	0	0	0	24	3	0	1	0	1	8	4	0	5027
ENSMUSG00000100309.2	Gm6644	0	0	0	0	0	0	0	0	0	0	0	0	0	0	0	951
ENSMUSG00000135222.1	Gm70724	0	8	0	0	0	0	0	0	0	0	0	0	2	0	0	779
ENSMUSG00000123197.1	Gm39642	0	0	0	0	0	0	1	0	0	0	0	0	0	0	0	1053
ENSMUSG00000102831.2	Gm37382	0	0	0	0	0	0	0	0	3	0	0	0	0	0	0	1596
ENSMUSG00000130690.1	Gm70459	0	0	2	0	0	0	0	0	0	0	0	0	0	0	1	899
ENSMUSG00000136337.1	Gm70779	0	0	0	0	0	1	0	0	0	0	0	0	0	0	0	2115
ENSMUSG00000136294.1	Gm32949	1	1	0	0	0	0	0	0	0	2	0	0	0	0	0	1576
ENSMUSG00000136375.1	Gm70783	0	0	0	0	0	0	0	0	0	0	0	0	0	0	0	373
ENSMUSG00000136258.1	Gm70776	24	23	2	0	1	0	14	0	0	8	4	8	1	1	0	1894
ENSMUSG00000099950.3	9130227L01Rik	64	81	0	0	0	0	75	0	0	59	37	9	53	6	0	3422
ENSMUSG00000102491.2	Gm36986	0	0	0	0	0	0	0	0	0	0	0	0	0	0	0	353
ENSMUSG00000100372.3	1700003I22Rik	1	0	0	0	0	0	0	0	0	0	0	0	0	0	0	1831
ENSMUSG00000138283.1	Gm70888	0	0	0	0	0	0	0	0	0	0	0	0	0	0	0	592
ENSMUSG00000128847.1	Gm70316	0	0	0	0	0	0	0	0	2	3	3	0	0	0	0	2158
ENSMUSG00000128888.1	Gm70318	0	0	0	0	0	0	0	0	0	0	0	0	0	1	0	2010
ENSMUSG00000100944.2	Gm28900	0	0	1	0	0	2	0	0	0	0	0	0	0	0	0	156
ENSMUSG00000134428.1	Gm53554	26	23	0	0	0	0	73	0	0	37	12	28	20	0	0	792
ENSMUSG00000101332.2	Gm28240	1	0	0	0	0	0	0	0	0	0	0	1	0	1	0	2053
ENSMUSG00000127045.1	Gm70103	187	99	0	8	0	0	130	0	0	89	53	34	63	0	0	360
ENSMUSG00000045336.6	Hsfy2	0	0	0	0	0	0	11	0	0	0	0	10	2	0	2	1392
ENSMUSG00000139359.1	Gm70944	30	41	34	21	2	12	0	0	0	0	0	0	0	0	0	483
ENSMUSG00000038331.16	Satb2	578	459	62	24	394	506	200	811	376	114	31	71	134	3	6	6788
ENSMUSG00000087022.7	9130024F11Rik	34	10	10	2	31	41	32	72	17	38	18	0	35	8	5	7201
ENSMUSG00000104310.2	Gm4081	0	0	0	0	0	0	0	0	12	0	0	0	0	0	2	1838
ENSMUSG00000120334.2	Gm57110	4	1	0	1	2	13	0	4	6	0	0	0	0	0	0	937
ENSMUSG00002075847.1	Gm55536	79	40	6	4	10	3	0	1	0	0	0	2	1	0	0	121
ENSMUSG00000127483.1	Gm70156	0	0	0	0	0	0	0	0	0	0	0	0	0	0	0	640
ENSMUSG00000127565.1	Gm70175	0	0	0	0	0	0	0	0	0	0	0	0	0	0	0	676
ENSMUSG00000099945.3	1700126A01Rik	0	0	0	0	0	0	0	0	0	0	0	0	0	0	0	4129
ENSMUSG00000101429.3	BC055402	0	0	6	0	0	0	2	0	0	0	0	0	0	2	0	4143
ENSMUSG00000101129.2	Gm5254	0	0	0	0	0	0	0	0	0	0	0	0	0	2	0	977
ENSMUSG00000144317.1	ENSMUSG00000144317	0	0	0	0	0	0	0	0	0	0	0	0	0	0	0	397
ENSMUSG00000097519.5	4930558J18Rik	16	19	0	19	21	21	133	193	54	21	6	10	16	4	4	6755
ENSMUSG00000038323.4	1700066M21Rik	417	767	475	267	162	153	2472	178	44	2451	1090	367	898	2	2	3235
ENSMUSG00000048495.17	Tyw5	162	195	181	188	341	386	701	781	392	210	102	76	136	8	2	2808
ENSMUSG00000025971.7	Maip1	114	158	543	476	622	858	42	889	434	17	2	2	5	14	6	7878
ENSMUSG00000077776.3	Gm22371	0	0	0	0	0	0	0	0	0	0	0	0	0	0	0	130
ENSMUSG00000141585.1	Gm53555	0	0	0	0	0	0	0	0	0	0	0	0	0	0	0	398
ENSMUSG00002076848.1	Gm55546	0	0	0	0	0	0	0	0	0	0	0	0	0	0	0	157
ENSMUSG00000134975.1	Gm70699	1	1	6	0	0	0	4	0	0	0	0	0	0	0	2	1579
ENSMUSG00000101826.2	Gm8581	0	0	0	0	2	0	0	0	0	0	0	0	0	0	0	890
ENSMUSG00000102685.2	Gm37373	16	1	19	22	13	45	30	26	30	6	2	7	4	4	2	2812
ENSMUSG00000131079.1	Gm70495	0	0	0	0	0	0	0	0	0	0	0	0	0	0	0	438
ENSMUSG00000101151.2	Gm17929	0	0	0	0	0	0	2	0	0	0	0	0	0	0	0	627
ENSMUSG00000129359.1	Gm70357	0	0	46	0	0	0	0	6	0	0	0	0	0	0	0	549
ENSMUSG00000121279.2	Gm57188	0	0	10	0	0	0	0	0	0	0	0	0	0	0	0	732
ENSMUSG00000038305.16	Spats2l	7	6	91	37	12	44	130	14	23	10	3	28	44	6	0	8041
ENSMUSG00000091283.2	Gm17234	3	2	3	0	3	6	15	0	0	0	0	0	0	1	0	392
ENSMUSG00000141469.1	Gm71065	9	0	6	0	3	6	0	0	0	0	0	0	0	0	0	668
ENSMUSG00000054770.17	Kctd18	574	763	2028	1328	616	753	675	778	428	399	209	130	307	16	12	12973
ENSMUSG00000026039.10	Sgo2a	1399	1001	1038	802	429	656	1458	1118	384	1061	662	322	827	17	10	7007
ENSMUSG00000063558.5	Aox1	12	0	0	2	0	0	0	0	2	0	0	0	4	7	0	8690
ENSMUSG00000124873.1	Gm69841	0	0	0	0	0	0	0	0	0	0	0	0	0	0	0	248
ENSMUSG00000124835.1	Gm69795	0	0	0	0	0	0	0	0	0	0	0	0	0	2	0	986
ENSMUSG00000064294.13	Aox3	8	12	0	0	4	2	19	27	20	2	0	8	0	3	0	7033
ENSMUSG00000136841.1	Gm39643	0	0	0	0	0	0	0	0	0	0	0	0	0	0	0	451
ENSMUSG00000089275.3	Gm24548	0	0	0	0	0	0	0	0	0	0	0	0	0	0	0	108
ENSMUSG00000138501.1	Gm70895	0	0	0	0	0	0	0	0	0	0	0	0	0	0	0	465
ENSMUSG00000038242.13	Aox4	38	82	28	26	12	23	233	2	0	77	30	35	97	5	0	8416
ENSMUSG00000089822.2	Gm15759	0	0	0	0	0	0	2	0	0	0	0	0	0	4	0	3723
ENSMUSG00000079554.3	Aox2	21	44	45	6	0	1	13	1	2	14	8	5	4	10	0	5771
ENSMUSG00000142916.1	ENSMUSG00000142916	70	56	22	21	8	5	5	21	23	0	0	1	0	0	0	1571
ENSMUSG00000103839.2	Gm37607	17	36	0	0	0	0	0	0	2	0	0	2	0	8	1	2623
ENSMUSG00000051223.15	Bzw1	15800	17461	31684	25887	20392	23335	4801	25356	9442	2180	1090	1074	2590	233	174	4033
ENSMUSG00000026034.18	Clk1	1748	1872	2622	1748	1271	2546	13092	4173	1110	10437	5236	2511	6219	98	55	8132
ENSMUSG00000026035.16	Ppil3	25	69	86	111	217	331	2835	484	249	39	14	37	73	24	11	4291
ENSMUSG00000026036.18	Nif3l1	733	945	1707	1757	1690	2068	1931	1537	807	217	130	148	415	26	12	7763
ENSMUSG00000026037.15	Orc2	3273	4148	4252	3648	2024	2476	5340	2728	1351	1380	577	1154	2820	87	40	3857
ENSMUSG00000119442.1	Gm23966	0	0	0	0	0	0	0	0	0	0	0	0	0	0	1	107
ENSMUSG00000085054.4	Gm15834	18	112	44	29	35	36	59	0	52	2	4	14	31	7	0	7595
ENSMUSG00000038174.15	Hycc2	5213	5718	2153	1749	1065	1220	6884	1393	243	5097	2127	2434	5221	24	16	12041
ENSMUSG00000026032.9	Ndufb3	243	339	299	304	1116	1274	2802	2987	1763	113	51	184	358	29	28	763
ENSMUSG00000100202.2	Gm29389	0	0	0	0	0	0	0	0	0	0	0	0	0	0	0	352
ENSMUSG00000099490.2	Gm18802	0	0	0	0	0	0	0	0	0	0	0	0	0	0	0	888
ENSMUSG00000059647.6	Cbx3-ps7	2	3	8	15	6	15	0	22	7	0	0	0	0	1	0	552
ENSMUSG00000047528.14	Flacc1	0	0	1	0	0	2	1	7	32	0	0	0	3	9	0	3396
ENSMUSG00000121483.2	Gm70432	0	0	0	0	2	0	0	0	3	0	0	0	0	0	1	1197
ENSMUSG00000102059.4	Gm20257	0	0	0	0	0	0	0	0	0	0	0	0	0	0	0	130
ENSMUSG00000101046.2	Gm28803	0	0	0	0	0	0	0	0	0	0	0	0	0	0	0	764
ENSMUSG00000026031.16	Cflar	572	650	103	122	45	79	1072	208	61	543	339	360	786	32	16	12669
ENSMUSG00000133141.1	Gm39646	1315	1356	159	72	1	16	8	85	65	1	0	0	1	2	0	1759
ENSMUSG00000133178.1	Gm70602	7	2	3	0	0	0	0	0	0	0	0	0	0	0	0	450
ENSMUSG00000100236.2	Gm3841	0	0	0	0	0	0	0	0	0	0	0	0	0	0	0	451
ENSMUSG00000026029.15	Casp8	101	80	0	2	0	0	2198	18	6	296	153	708	1261	11	1	2893
ENSMUSG00000102719.2	Gm37760	0	0	6	0	1	2	0	0	4	0	0	0	0	4	0	3841
ENSMUSG00000131668.1	Gm71281	145	209	10	0	0	0	905	0	0	227	149	112	204	0	0	2472
ENSMUSG00000099719.2	Gm28802	0	0	0	0	0	0	0	0	0	0	0	0	0	0	0	944
ENSMUSG00000127581.1	Gm71275	0	0	0	0	0	0	0	3	0	0	0	0	0	0	0	905
ENSMUSG00000026028.13	Trak2	1526	1747	1536	1162	430	551	315	1148	546	216	90	121	240	36	14	7088
ENSMUSG00000136599.1	Gm70797	0	0	0	1	0	0	0	0	0	0	0	0	0	0	0	373
ENSMUSG00000136557.1	Gm70794	0	4	20	0	0	0	0	0	0	0	0	0	0	2	6	887
ENSMUSG00000026027.14	Stradb	3632	5372	587	278	96	139	6876	602	286	7059	3561	2851	5387	2	0	7256
ENSMUSG00000072295.8	C2cd6	16	8	127	127	55	6	46	0	0	12	5	10	30	3	2	7601
ENSMUSG00000047383.9	Gm55816	0	0	0	0	0	0	0	0	0	0	0	0	0	0	0	878
ENSMUSG00000099752.3	Gm29018	0	0	1	4	0	0	6	0	0	1	0	0	0	0	0	2199
ENSMUSG00000077616.3	Gm25502	0	0	0	0	0	0	0	0	0	0	0	0	0	0	0	131
ENSMUSG00000038079.15	Tmem237	6	39	15	26	16	58	684	44	15	415	241	155	325	10	10	2389
ENSMUSG00000097573.5	G730003C15Rik	10	11	28	12	0	0	5	8	0	0	0	0	1	2	0	2318
ENSMUSG00000079550.10	Mpp4	0	26	23	33	26	92	14	0	5	4	1	2	5	10	0	7063
ENSMUSG00000101586.3	Gm29017	0	0	2	9	0	0	0	0	7	0	0	0	0	2	0	2209
ENSMUSG00000099563.2	Gm19125	0	0	0	0	0	0	4	0	0	0	0	0	0	0	0	1383
ENSMUSG00000026024.15	Als2	2970	3678	6373	6519	2299	4520	1124	1064	517	334	162	199	357	76	31	9496
ENSMUSG00000120458.2	Gm33667	29	50	56	46	4	14	26	11	1	3	4	3	5	2	2	2040
ENSMUSG00000026023.17	Cdk15	62	57	0	8	4	0	307	0	2	288	102	92	211	3	0	2507
ENSMUSG00000141701.1	Gm71077	8	23	0	25	0	0	18	11	13	8	1	0	7	0	0	1877
ENSMUSG00000099922.3	Gm29016	253	317	27	14	0	1	1252	14	0	232	176	200	235	0	0	1213
ENSMUSG00000127361.1	Gm33724	94	80	14	1	2	5	569	0	11	66	26	88	79	5	0	3781
ENSMUSG00000127402.1	Gm70140	0	0	0	0	0	0	1	0	0	0	0	0	0	2	0	1383
ENSMUSG00000104502.2	Gm37737	2	6	0	0	0	0	0	0	0	0	0	1	0	6	0	1638
ENSMUSG00000124332.1	Gm69671	1	2	0	0	0	0	1	0	0	0	0	0	0	0	0	824
ENSMUSG00000131032.1	Gm33774	20	31	3	0	0	0	153	2	0	17	3	22	27	2	0	2611
ENSMUSG00000131066.1	Gm70494	4	3	0	0	0	0	3	0	0	0	0	4	0	0	0	804
ENSMUSG00000041075.9	Fzd7	961	1530	2320	1507	2	14	164	124	52	75	47	24	27	338	220	4532
ENSMUSG00000097819.3	Gm26813	41	47	28	19	0	0	1	16	0	4	0	0	4	20	6	3587
ENSMUSG00000133889.1	Gm70641	61	119	22	79	0	0	0	0	0	0	0	0	4	0	0	1574
ENSMUSG00000140638.1	ENSMUSG00000140638	0	6	0	0	0	0	0	5	0	0	0	0	0	2	0	2030
ENSMUSG00000047361.17	Gm973	69	114	6	4	30	21	470	29	40	100	58	59	137	8	0	5484
ENSMUSG00000099811.8	Gm28411	0	0	1	0	0	0	0	0	0	0	0	0	0	3	0	3248
ENSMUSG00000140762.1	Gm71016	0	0	0	0	0	0	0	0	0	0	0	0	0	1	0	1167
ENSMUSG00000026021.16	Sumo1	7370	8016	14820	12935	16757	21240	6317	13730	4244	4202	1881	2008	4330	81	54	2076
ENSMUSG00002075401.1	Gm55879	0	0	0	0	0	0	0	0	0	0	0	0	0	1	2	85
ENSMUSG00000140874.1	Gm71026	29	54	26	20	7	1	0	7	2	0	0	0	0	2	0	271
ENSMUSG00000140722.1	Gm71013	35	58	46	16	7	6	17	0	17	11	5	4	14	3	0	744
ENSMUSG00000101400.2	Gm29596	0	2	0	0	0	0	0	0	0	0	0	0	0	0	0	385
ENSMUSG00000026020.10	Nop58	3717	4168	7863	6339	7539	11768	2861	14739	6752	1722	1143	457	1263	456	350	10758
ENSMUSG00000077345.3	Snord70	2	9	31	36	14	38	0	43	18	0	0	0	0	4	0	87
ENSMUSG00000077358.3	Gm26293	0	0	0	0	0	0	0	0	0	0	0	0	0	0	0	84
ENSMUSG00000089512.5	Gm26287	0	2	2	1	3	2	0	9	3	0	0	0	0	0	0	81
ENSMUSG00000089093.5	Snord11	0	0	0	0	4	3	0	0	0	0	0	0	0	0	2	84
ENSMUSG00000119961.2	B430105G09Rik	2	10	6	6	0	4	2	0	12	0	0	0	0	6	0	1559
ENSMUSG00000067336.7	Bmpr2	1264	1871	1004	463	227	164	1629	716	161	1089	670	569	1203	67	28	17983
ENSMUSG00000144256.1	ENSMUSG00000144256	0	0	0	0	0	0	0	0	0	0	0	0	0	0	0	57
ENSMUSG00000104052.2	Gm38125	0	0	0	1	1	12	0	0	2	0	0	0	0	2	2	3438
ENSMUSG00000103131.2	Gm37977	0	0	0	0	0	0	0	0	0	0	0	0	0	2	0	721
ENSMUSG00000041040.13	Fam117b	1712	2047	457	279	171	192	1978	353	162	1437	699	498	1118	41	29	7290
ENSMUSG00000103696.2	Gm37531	29	62	101	55	27	66	2	57	11	0	0	0	0	16	0	5415
ENSMUSG00000124541.1	Gm69708	145	242	69	33	8	6	0	0	0	0	0	0	0	0	2	1101
ENSMUSG00000100901.2	Gm18829	4	16	0	10	0	11	0	8	2	0	0	0	0	7	0	1622
ENSMUSG00000026018.13	Ica1l	322	483	281	492	16	66	1180	53	28	284	165	141	210	10	2	5356
ENSMUSG00000127536.1	Gm70171	58	45	18	23	46	16	2	98	26	0	0	7	1	0	0	2413
ENSMUSG00000026019.16	Wdr12	779	1227	1967	1970	3752	4306	2177	3141	1465	256	179	155	286	71	51	11955
ENSMUSG00000026017.14	Carf	89	117	143	49	233	132	151	138	80	10	34	35	42	4	6	14557
ENSMUSG00000082609.2	Gm15464	0	4	22	4	8	7	0	5	6	0	0	0	0	2	0	431
ENSMUSG00000073664.12	Nbeal1	530	664	561	434	518	574	793	660	248	573	356	220	342	62	43	28441
ENSMUSG00000100516.2	Gm29332	0	0	0	0	0	0	0	0	0	0	0	0	0	0	0	227
ENSMUSG00000049439.14	Cyp20a1	468	722	630	268	523	529	549	321	330	226	67	135	370	15	4	2286
ENSMUSG00000103822.2	6030460B20Rik	0	0	0	0	0	10	0	27	12	0	0	0	0	2	0	1058
ENSMUSG00000026782.16	Abi2	147	286	180	24	177	129	371	838	407	51	21	80	111	129	74	8543
ENSMUSG00000026014.16	Raph1	402	356	134	150	141	260	562	925	399	485	248	238	410	135	114	20498
ENSMUSG00000081562.2	Sec61g-ps2	0	0	3	0	0	0	3	24	12	0	0	0	0	0	0	228
ENSMUSG00000084400.2	Gm11576	0	0	0	0	0	0	0	0	0	0	0	0	0	2	0	417
ENSMUSG00000141859.1	Gm51626	17	6	10	3	55	59	1187	0	0	27	14	35	73	2	0	2144
ENSMUSG00000141895.1	ENSMUSG00000141895	0	5	0	0	13	6	2	2	0	0	0	1	0	2	0	6014
ENSMUSG00000082160.2	Gm11578	0	0	0	0	0	0	0	0	0	0	0	0	0	0	0	459
ENSMUSG00000103215.2	Gm38388	0	0	0	0	0	0	0	0	0	0	0	0	0	0	0	1430
ENSMUSG00000120763.2	Gm57165	2	8	0	22	0	0	4	1	0	0	0	0	0	2	0	2784
ENSMUSG00002075076.1	Gm55967	0	0	0	0	0	0	0	0	0	0	0	0	0	0	0	106
ENSMUSG00000084151.2	Gm11577	0	0	0	0	0	0	0	0	0	0	0	0	0	0	0	737
ENSMUSG00000101188.2	Eif4a-ps4	568	684	1117	902	2044	2914	2558	7953	2804	1392	612	447	933	14	20	1218
ENSMUSG00000120928.1	Gm57147	26	24	45	34	77	70	32	238	116	13	4	3	15	14	11	118
ENSMUSG00000026012.3	Cd28	0	0	0	0	33	6	0	0	0	0	0	0	0	0	0	6122
ENSMUSG00000086795.3	Gm11579	0	0	0	0	1	0	0	0	0	0	0	0	0	0	0	2050
ENSMUSG00000138564.1	Gm70901	0	0	0	0	0	0	0	0	0	0	0	0	0	0	0	755
ENSMUSG00000085965.4	2310016D23Rik	0	0	0	0	0	0	0	0	0	0	0	0	0	1	0	1780
ENSMUSG00000104069.2	Gm37198	0	0	0	0	0	0	0	0	0	0	0	0	0	0	0	2110
ENSMUSG00000083118.2	Gm11609	0	0	0	0	0	0	0	0	0	0	0	0	0	0	0	793
ENSMUSG00000083355.2	Gm11581	0	0	0	0	0	0	0	0	0	0	0	0	2	2	2	763
ENSMUSG00000122950.1	Gm69518	0	0	0	0	0	0	0	4	0	0	0	0	0	8	0	3084
ENSMUSG00000122820.1	Gm69478	0	0	0	0	0	0	0	0	0	0	0	0	0	5	0	3393
ENSMUSG00000122908.1	Gm69509	0	0	0	0	0	0	0	0	0	0	0	0	0	1	0	1810
ENSMUSG00000102549.2	Gm38137	0	0	0	0	0	0	0	0	0	0	0	0	0	2	0	1401
ENSMUSG00000026011.14	Ctla4	25	9	0	0	0	0	87	0	0	89	16	31	31	0	0	2330
ENSMUSG00000122865.1	Gm69500	0	2	0	0	0	0	1	0	0	0	0	0	0	0	0	1463
ENSMUSG00000081382.2	Rpl18-ps1	0	3	3	1	6	6	10	11	7	0	0	1	0	0	0	525
ENSMUSG00000126907.1	Gm34649	37	11	0	0	0	6	23	0	0	16	4	11	12	6	0	4762
ENSMUSG00000137422.1	Gm71289	0	0	0	0	0	0	0	0	0	0	0	0	0	0	0	774
ENSMUSG00000080800.2	Gm11582	0	0	0	0	0	0	0	0	0	0	0	0	0	0	0	236
ENSMUSG00000026009.15	Icos	0	0	0	0	0	0	0	0	0	2	0	1	0	0	0	3430
ENSMUSG00000102561.2	Gm37039	0	0	0	0	0	0	0	0	0	0	0	0	0	8	0	2485
ENSMUSG00000082804.4	Rpl17-ps1	0	0	0	0	0	0	2	0	0	1	0	0	1	0	0	552
ENSMUSG00000082661.2	Gm11590	0	0	0	0	0	0	0	0	0	0	0	0	0	0	0	1455
ENSMUSG00000123605.1	Gm69593	0	2	0	0	0	0	0	0	0	0	0	0	2	2	0	1008
ENSMUSG00000126741.1	Gm70078	0	0	0	0	0	0	0	0	0	0	0	0	0	2	0	1108
ENSMUSG00000141064.1	Gm71035	0	0	0	0	0	0	0	0	0	0	0	0	0	0	0	482
ENSMUSG00000141025.1	Gm71290	0	0	0	0	0	0	0	0	0	0	0	0	0	0	0	1103
ENSMUSG00000080785.2	Gm11591	0	0	0	0	0	0	0	0	0	0	0	0	0	0	0	702
ENSMUSG00000100893.2	Gm28083	0	0	0	0	0	0	0	0	0	0	0	0	0	0	0	538
ENSMUSG00000085248.3	Gm11587	38	48	0	0	0	0	306	0	0	234	133	84	158	0	0	1120
ENSMUSG00000085447.3	9530026F06Rik	0	0	0	0	0	0	0	0	0	0	0	0	2	0	2	2141
ENSMUSG00000130186.1	Gm70436	18	19	0	0	0	0	19	0	0	31	4	4	15	1	0	938
ENSMUSG00000086408.2	Gm11588	11	21	0	0	0	0	19	0	0	21	18	7	13	0	0	658
ENSMUSG00002075578.1	Gm55971	10	5	0	0	0	0	8	0	0	11	2	5	6	0	0	103
ENSMUSG00000100965.2	Gm28449	17	16	0	1	0	0	18	0	0	30	3	6	10	3	0	506
ENSMUSG00000102168.2	Gm36943	0	0	0	0	0	0	0	0	0	0	0	0	0	0	0	282
ENSMUSG00000100381.2	Gm28094	0	0	0	0	0	0	0	0	0	0	0	0	0	0	0	390
ENSMUSG00000086009.3	4930587A21Rik	0	0	0	0	0	0	1	0	0	2	0	0	0	1	0	2419
ENSMUSG00000052062.15	Pard3b	53	5	8	0	0	6	98	0	0	38	27	26	39	19	1	13153
ENSMUSG00000103656.2	Gm37205	0	0	0	0	0	0	0	0	0	0	0	0	0	2	4	2736
ENSMUSG00000104402.2	Gm38012	0	0	0	0	0	0	0	0	0	0	0	0	0	2	0	3029
ENSMUSG00000104081.2	Gm38278	0	0	0	0	0	0	0	0	0	0	0	0	0	0	0	1365
ENSMUSG00000085842.9	Pard3bos1	4	0	0	0	0	0	0	0	0	0	0	0	0	0	1	2360
ENSMUSG00000103002.2	Gm38075	0	0	0	0	0	0	0	0	0	0	0	0	0	2	0	920
ENSMUSG00000100344.2	Gm29640	0	0	0	0	0	0	0	0	0	0	0	0	0	0	0	278
ENSMUSG00000143147.1	Gm71168	0	0	0	0	0	0	0	0	0	0	0	0	0	0	0	622
ENSMUSG00000101509.2	Gm29641	0	0	0	0	0	0	0	0	0	0	0	0	0	0	0	259
ENSMUSG00000085019.3	Pard3bos2	85	48	0	5	0	0	228	0	0	124	93	49	140	0	0	770
ENSMUSG00000127587.1	Gm70181	86	72	0	3	0	0	87	0	0	51	42	11	33	3	0	1197
ENSMUSG00000102359.2	Gm38351	0	0	0	0	0	0	0	0	0	0	0	0	0	2	0	2518
ENSMUSG00000085400.2	Pard3bos3	0	0	0	0	0	0	0	0	0	0	0	0	0	0	0	862
ENSMUSG00000100750.2	Gm29084	1	4	0	0	0	2	0	0	0	0	0	0	0	0	0	1452
ENSMUSG00000081950.2	Gm11600	0	0	0	0	0	0	0	0	0	0	0	0	0	1	0	240
ENSMUSG00000084333.2	Gm11599	1	1	0	1	0	1	0	1	2	0	0	0	0	0	0	878
ENSMUSG00000143395.1	Gm71182	0	0	0	0	0	0	0	0	0	0	0	0	0	0	0	1361
ENSMUSG00000100811.3	Gm29083	14	1	0	0	0	3	45	0	0	6	0	5	4	0	0	4712
ENSMUSG00000025969.16	Nrp2	6	17	0	0	19	78	31	232	43	7	4	8	0	13	6	11842
ENSMUSG00000130211.1	4930487H11Rik	0	0	6	0	0	0	0	0	6	0	0	0	0	1	0	1351
ENSMUSG00000140686.1	Gm71009	0	0	0	0	0	0	0	0	0	0	0	0	0	1	0	1343
ENSMUSG00000103032.2	Gm37121	0	0	0	0	0	0	0	0	0	0	0	0	0	0	0	2556
ENSMUSG00000100426.4	Gm4208	4	0	0	0	0	0	14	0	0	7	5	2	9	5	0	3907
ENSMUSG00000127142.1	Gm35252	0	2	0	0	0	0	0	0	3	0	0	0	0	2	0	2364
ENSMUSG00000127181.1	Gm70115	0	6	2	0	1	0	0	0	0	0	0	0	0	0	0	679
ENSMUSG00000040865.17	Ino80d	1353	2283	2666	2246	1365	2329	1573	1918	511	1883	1209	862	1992	181	105	17762
ENSMUSG00000104991.4	Gm44468	0	0	0	0	0	0	0	0	0	0	0	0	0	0	0	105
ENSMUSG00000088953.3	Gm24942	0	0	0	0	0	0	0	0	0	0	0	0	0	0	0	114
ENSMUSG00000081617.2	Rps13-ps7	0	0	0	0	0	0	0	0	6	0	0	0	0	0	0	368
ENSMUSG00000125028.1	Gm71349	4	0	3	12	4	6	0	21	17	0	0	0	0	0	0	633
ENSMUSG00000081429.2	Rps27-ps1	0	0	1	0	1	6	0	0	0	0	0	0	0	0	0	246
ENSMUSG00000084799.10	Ino80dos	77	128	260	208	260	362	9	329	349	5	4	3	3	18	7	8098
ENSMUSG00000124989.1	Gm69878	109	154	150	158	74	69	0	74	26	0	0	0	0	2	0	753
ENSMUSG00000025968.17	Ndufs1	397	500	1027	1312	1793	2416	1782	3879	1647	304	138	144	329	86	31	8086
ENSMUSG00002076280.1	Gm56063	0	0	0	0	0	0	0	0	5	0	0	0	0	0	0	89
ENSMUSG00000025967.17	Eef1b2	1351	1528	2051	2440	6215	9974	3008	19070	12233	809	399	602	1044	419	267	2532
ENSMUSG00002076939.1	Gm56065	0	0	0	0	0	0	0	0	0	0	0	0	0	0	0	176
ENSMUSG00000064612.4	Gm26457	0	0	0	0	0	0	0	0	2	0	0	0	0	0	0	78
ENSMUSG00002074855.1	Gm26457	0	0	0	0	0	0	0	0	0	0	0	0	0	0	0	35
ENSMUSG00000064602.3	Snora41	4	2	38	5	23	36	0	50	24	0	0	0	1	0	0	132
ENSMUSG00000046856.14	Cmklr2	281	282	13	23	7	25	18616	42	41	2937	1123	3426	5507	6	0	2496
ENSMUSG00002075004.1	Gm56066	0	0	0	0	0	0	0	0	0	0	0	0	0	0	0	126
ENSMUSG00000086730.4	Platr12	24	24	1	2	8	30	15	119	89	3	3	5	7	12	2	7221
ENSMUSG00000141402.1	Gm71060	0	2	0	0	0	0	0	4	0	0	0	0	0	0	0	303
ENSMUSG00000141449.1	Gm71063	0	0	0	3	1	0	0	0	3	0	0	0	0	0	0	368
ENSMUSG00000087561.9	Gm11608	0	0	0	0	0	0	0	23	6	0	0	0	0	2	0	5809
ENSMUSG00000102536.2	1700039I01Rik	0	0	0	0	0	0	0	0	0	0	0	0	0	0	0	479
ENSMUSG00002076057.1	Gm56068	0	0	0	0	0	0	0	0	0	0	0	0	0	0	0	138
ENSMUSG00000027520.17	Zdbf2	9	63	3	12	68	45	7	251	44	6	4	0	2	142	100	12659
ENSMUSG00000119074.1	Gm23448	0	0	0	0	0	0	0	0	6	0	0	0	0	0	0	104
ENSMUSG00000083039.2	Gm11606	0	0	0	0	0	0	0	0	0	0	0	0	0	0	0	617
ENSMUSG00000081643.2	Gm11605	2	2	4	12	1	7	3	12	6	0	0	2	1	0	0	646
ENSMUSG00000141285.1	Gm71047	0	0	0	0	0	0	3	24	18	0	0	0	0	0	0	2664
ENSMUSG00000141365.1	Gm35393	0	0	0	0	0	0	0	1	3	0	0	0	0	0	0	409
ENSMUSG00000025964.16	Adam23	3	0	0	0	2	0	40	9	1	0	0	2	9	48	18	17907
ENSMUSG00000087823.3	Gm22281	0	0	0	0	0	0	0	0	0	0	0	0	0	0	0	103
ENSMUSG00000115378.2	Fam237a	0	0	0	0	0	0	0	0	0	0	0	0	0	4	0	1105
ENSMUSG00000069085.6	Dytn	0	0	0	0	4	0	0	0	0	0	0	4	0	4	0	6143
ENSMUSG00000083066.2	Gm12748	0	0	0	0	0	0	0	0	0	0	0	0	0	0	0	504
ENSMUSG00000025963.6	Mdh1b	0	2	0	0	0	0	2	2	3	0	0	0	0	0	0	1719
ENSMUSG00000025962.16	Fastkd2	776	796	1121	597	755	1264	1789	1993	871	872	462	287	624	21	10	5873
ENSMUSG00000025961.3	4933402D24Rik	0	0	0	0	0	0	0	0	0	0	0	0	0	1	0	1969
ENSMUSG00000080817.2	Gm13751	0	0	0	0	0	0	0	0	0	0	0	0	0	2	0	752
ENSMUSG00000082373.3	Gm13754	1	3	0	0	0	0	4	0	0	1	2	0	0	0	0	998
ENSMUSG00000127574.1	Gm70179	0	0	0	0	0	0	0	0	0	0	0	0	0	0	0	705
ENSMUSG00000127613.1	Gm71354	0	0	0	0	0	0	0	0	0	0	0	0	0	0	0	2366
ENSMUSG00000044689.7	Gm13749	1	0	0	0	0	0	0	0	0	0	0	1	0	0	0	2550
ENSMUSG00000140141.1	Gm70988	0	0	1	0	0	0	0	0	0	0	0	0	0	0	0	1055
ENSMUSG00000025959.14	Klf7	524	452	126	32	4	27	1793	40	52	1664	921	585	1174	99	32	8131
ENSMUSG00000098487.3	Mir6899	0	0	0	0	0	0	0	0	0	0	0	0	0	0	0	64
ENSMUSG00000086836.2	Gm13748	0	0	0	0	0	0	1	1	0	0	0	0	0	0	0	378
ENSMUSG00000086721.3	Gm13750	1	0	1	1	0	0	3	0	0	0	0	0	0	0	0	465
ENSMUSG00000101895.3	Gm28981	0	0	1	0	3	4	0	2	0	0	0	0	0	7	0	3309
ENSMUSG00000141732.1	Gm71080	0	0	0	0	0	0	0	0	0	0	0	0	0	2	0	1068
ENSMUSG00000141233.1	Gm35803	0	0	2	0	0	3	0	0	0	0	0	0	0	0	0	557
ENSMUSG00000141197.1	Gm71040	0	0	0	0	0	0	0	0	0	0	0	0	0	0	0	594
ENSMUSG00002076107.1	Gm56116	0	0	0	0	0	0	0	0	0	0	0	0	0	0	0	70
ENSMUSG00000099658.2	Gm28980	0	0	0	0	0	0	0	0	0	0	0	0	0	0	0	219
ENSMUSG00000129509.1	Gm36148	0	0	0	0	0	0	0	0	0	0	0	0	0	1	0	1737
ENSMUSG00000143048.1	Gm71161	1	0	3	5	1	1	0	7	0	0	0	0	1	2	0	416
ENSMUSG00000025958.15	Creb1	340	498	656	805	503	475	279	654	346	24	24	50	65	179	88	13742
ENSMUSG00000025956.11	Mettl21a	107	258	378	359	127	192	37	225	84	4	0	2	4	15	4	3005
ENSMUSG00000101832.3	Gm28982	2	5	5	7	0	0	4	0	14	0	0	2	0	1	0	1117
ENSMUSG00000140955.1	Gm71032	0	0	0	0	0	0	0	0	0	0	0	0	0	0	0	957
ENSMUSG00000100437.3	Gm29152	7	15	0	0	0	0	34	2	0	79	13	10	12	0	0	1214
ENSMUSG00000143936.1	Gm71221	3	2	0	0	0	0	0	15	2	0	0	1	0	0	0	857
ENSMUSG00000087213.5	2810408I11Rik	362	313	37	10	3	27	156	92	53	255	148	81	224	10	0	3621
ENSMUSG00000070871.11	Ccnyl1	258	359	199	177	18	70	841	255	91	688	408	85	141	23	22	3456
ENSMUSG00000142007.1	Gm71098	6	10	10	0	0	0	0	1	0	0	0	0	0	0	4	2439
ENSMUSG00000045005.10	Fzd5	331	365	185	109	44	30	19	696	192	2	0	0	7	62	30	6915
ENSMUSG00000102140.2	Gm38058	0	1	0	0	2	0	0	0	0	0	0	2	2	2	0	4368
ENSMUSG00000142121.1	Gm71108	0	3	10	0	2	6	37	9	2	29	4	4	12	2	2	2227
ENSMUSG00000051344.14	Plekhm3	845	1141	1230	1319	1162	1358	707	488	192	586	366	214	429	15	12	10921
ENSMUSG00000097264.2	Rpl31-ps24	0	2	1	3	4	2	0	0	0	0	0	0	0	0	0	379
ENSMUSG00000137778.1	Gm51627	0	7	1	0	0	3	0	0	0	0	0	0	0	0	0	649
ENSMUSG00000084416.4	Rpl10a-ps1	236	313	785	593	1352	2057	48	2522	1513	0	0	2	2	16	8	654
ENSMUSG00000077471.4	Gm24788	0	0	0	0	0	1	0	0	0	0	0	0	0	0	0	156
ENSMUSG00000025955.14	Akr1cl	188	238	43	4	6	0	550	87	136	155	117	76	196	1	0	4209
ENSMUSG00000090042.2	Gm8550	1	0	0	0	0	2	2	3	6	0	0	0	0	0	0	653
ENSMUSG00000070870.7	Cryge	0	3	20	5	25	63	3	288	189	0	0	0	0	0	0	723
ENSMUSG00000067299.12	Crygd	0	2	0	0	0	0	0	964	839	1	0	0	0	1	0	1028
ENSMUSG00000025952.16	Crygc	0	0	0	0	0	0	0	1157	602	0	0	0	0	0	0	786
ENSMUSG00000073658.5	Crygb	2	3	0	0	0	0	2	47	31	1	0	2	0	2	0	634
ENSMUSG00000100774.2	Gm7329	2	0	0	0	2	3	4	10	4	1	0	2	0	0	0	210
ENSMUSG00000044429.9	Cryga	0	0	0	0	0	0	0	5	0	0	0	0	0	0	0	730
ENSMUSG00000100846.2	Gm28845	0	0	0	0	0	0	0	0	0	0	0	0	0	0	0	733
ENSMUSG00000044816.11	D630023F18Rik	128	94	4	2	17	14	113	26	29	40	40	36	61	1	0	2667
ENSMUSG00000133455.1	Gm36358	1	2	0	0	0	2	0	0	2	0	0	0	2	2	0	590
ENSMUSG00000025950.17	Idh1	173	144	215	605	2095	3541	2499	18083	6210	901	522	538	999	13	10	2771
ENSMUSG00000025949.17	Pikfyve	1052	1450	1306	522	442	684	1269	1081	613	746	463	328	806	82	31	19211
ENSMUSG00000025946.14	Pth2r	13	0	0	0	0	0	9	0	0	0	3	7	0	6	0	2582
ENSMUSG00000130349.1	Gm70445	51	47	0	13	0	0	68	0	0	39	28	19	42	0	0	446
ENSMUSG00000100503.2	Gm28927	0	0	0	0	0	0	0	0	0	0	0	0	0	0	0	272
ENSMUSG00000100504.2	Gm28926	0	0	0	0	0	0	0	0	0	0	0	0	0	0	0	680
ENSMUSG00000099383.2	Gm28925	0	0	0	0	0	0	0	0	0	0	0	0	0	0	0	168
ENSMUSG00000100340.2	Gm28923	82	63	0	17	0	0	94	0	0	54	39	26	68	0	0	322
ENSMUSG00000100439.2	Gm28922	0	0	0	0	0	0	0	0	0	0	0	0	0	0	0	308
ENSMUSG00000099819.2	Gm28728	0	0	0	0	0	0	0	1	0	0	0	0	0	0	2	405
ENSMUSG00000082565.2	Gm5255	0	0	0	0	0	0	0	0	0	0	0	0	0	0	0	642
ENSMUSG00000082774.2	Gm8805	0	0	0	0	0	0	0	1	0	0	0	0	0	0	0	313
ENSMUSG00000140040.1	Gm70982	0	0	0	0	0	0	0	0	0	0	0	0	0	4	0	447
ENSMUSG00000141640.1	Gm71075	0	0	0	0	0	0	0	0	0	0	0	0	0	1	0	1303
ENSMUSG00000025945.12	Crygf	0	0	0	0	4	4	0	12	12	0	0	0	0	0	0	627
ENSMUSG00000133205.1	Gm70604	0	0	0	0	0	0	0	0	0	0	0	0	0	2	0	1984
ENSMUSG00000081623.2	Gm8809	0	0	0	0	0	0	0	0	0	0	0	0	0	0	1	743
ENSMUSG00000083242.2	Gm15659	0	0	0	0	0	0	0	0	0	0	0	0	0	0	0	341
ENSMUSG00000083289.2	Gm8812	0	0	0	0	0	0	0	0	0	0	0	0	0	0	0	412
ENSMUSG00000141140.1	Gm71037	0	0	0	0	0	0	0	0	0	0	0	0	0	0	0	589
ENSMUSG00000015222.19	Map2	229	288	29	36	29	20	432	0	0	164	93	202	259	47	19	16456
ENSMUSG00000088850.3	Gm24729	0	0	0	0	0	0	0	0	0	0	0	0	0	0	0	137
ENSMUSG00000073656.5	Gm10558	0	0	0	0	0	0	4	0	0	0	0	0	0	2	0	1661
ENSMUSG00000065694.3	Gm25411	0	0	0	0	0	0	0	0	0	0	0	0	0	0	0	151
ENSMUSG00000127476.1	Gm70154	0	0	0	0	0	0	0	0	0	0	0	0	0	4	0	440
ENSMUSG00000055567.19	Unc80	134	179	6	1	0	2	1277	4	4	127	95	231	287	37	18	14425
ENSMUSG00000103375.2	Gm37181	0	0	0	0	0	0	2	24	26	0	0	0	0	0	0	1727
ENSMUSG00000026005.16	Rpe	1410	2107	2013	829	1037	1707	6070	7076	3313	3649	1730	1502	2897	20	12	3113
ENSMUSG00000026004.16	Kansl1l	104	102	81	80	7	49	118	661	801	62	27	32	36	15	16	6664
ENSMUSG00000136785.1	Gm70806	2	8	6	0	0	1	0	79	103	0	0	2	1	3	0	845
ENSMUSG00000102559.2	Gm37570	6	30	38	0	0	0	2	49	163	2	0	0	0	2	3	3106
ENSMUSG00000102374.2	Gm38387	4	1	30	0	0	8	2	198	268	2	2	0	0	0	0	2577
ENSMUSG00000102776.2	Gm38162	1	2	0	0	0	7	0	148	163	0	0	0	0	0	0	4597
ENSMUSG00000082057.2	Gm15789	0	0	0	0	0	0	0	90	40	0	0	0	0	0	0	1359
ENSMUSG00000103706.2	6820402A03Rik	0	0	6	5	0	0	0	33	14	0	0	2	0	4	0	2654
ENSMUSG00000103756.2	Gm37285	0	16	2	0	0	0	9	7	30	0	0	0	0	5	2	1139
ENSMUSG00000121280.1	Gm57189	0	5	14	0	0	0	2	38	0	0	0	0	0	8	2	4919
ENSMUSG00000103382.2	Gm37755	0	0	0	0	0	0	0	0	0	0	0	0	0	0	0	2179
ENSMUSG00000103553.2	Gm38218	0	0	40	0	0	10	0	25	0	0	0	2	0	8	0	4689
ENSMUSG00000026003.6	Acadl	56	63	389	113	4690	6658	186	7021	2538	80	44	43	49	12	12	2005
ENSMUSG00000082769.4	Gm15793	0	0	0	0	3	0	2	3	0	0	0	0	0	0	0	495
ENSMUSG00000089420.4	Gm27934	0	0	4	0	0	3	0	0	2	0	0	0	0	0	0	63
ENSMUSG00000077328.3	Gm25832	0	0	0	0	1	7	0	0	0	0	0	0	0	0	0	130
ENSMUSG00000124891.1	Gm69843	0	0	0	0	0	0	0	0	0	0	0	0	0	0	0	300
ENSMUSG00000061816.16	Myl1	0	2	0	0	3	0	0	0	0	0	0	0	0	3	0	2074
ENSMUSG00000094191.2	Rpl31-ps14	0	0	2	0	1	0	0	5	2	1	0	0	0	0	0	378
ENSMUSG00000082212.2	Gm15826	0	0	0	0	0	0	0	0	0	0	0	0	0	0	0	1384
ENSMUSG00000026000.17	Lancl1	801	864	439	117	315	519	12273	934	505	863	435	737	1495	17	0	6863
ENSMUSG00000126986.1	Gm70097	0	0	4	0	0	0	8	0	4	1	0	0	0	0	0	365
ENSMUSG00000143053.1	Gm71163	0	0	0	0	0	0	1	0	0	0	0	0	0	0	0	759
ENSMUSG00000120337.2	Gm57111	0	0	0	0	0	0	0	0	0	0	0	0	0	4	0	4480
ENSMUSG00000025991.9	Cps1	78	103	24	0	0	0	374	0	0	236	113	98	107	4	0	5555
ENSMUSG00000125676.1	Gm69985	0	0	0	0	0	0	0	0	0	0	0	0	0	0	0	280
ENSMUSG00000086204.2	Gm15668	817	867	64	25	6	0	1242	2	1	1181	512	321	865	2	0	678
ENSMUSG00000077745.3	Gm26342	0	0	0	0	0	0	0	0	0	0	0	0	0	0	0	129
ENSMUSG00000082473.2	Kif22-ps	0	0	0	0	0	0	0	0	0	0	0	0	0	0	2	1984
ENSMUSG00002076414.1	Gm56209	0	0	0	0	0	0	0	0	0	0	0	0	0	0	0	78
ENSMUSG00000085075.3	Gm15669	0	0	0	0	0	0	0	0	0	0	0	0	0	0	0	1827
ENSMUSG00000104395.2	Gm37957	0	0	0	0	0	0	0	0	0	0	0	0	0	2	0	2303
ENSMUSG00002074910.1	Gm56221	0	0	0	0	0	0	0	0	2	0	0	0	0	0	0	102
ENSMUSG00000087329.4	Gm15671	6	4	9	1	0	0	131	2	0	28	37	13	32	0	0	576
ENSMUSG00000062209.16	Erbb4	12	32	0	0	0	0	62	0	2	33	20	18	46	7	0	12355
ENSMUSG00000102449.2	Gm37100	0	0	0	0	0	0	0	0	0	0	0	0	0	0	0	1353
ENSMUSG00000083795.2	Gm15670	0	0	0	0	0	0	0	0	0	0	0	0	0	0	0	447
ENSMUSG00000080539.4	Gm25542	0	0	0	0	0	0	0	0	0	0	0	0	0	0	0	94
ENSMUSG00000103307.2	Gm19335	0	0	0	0	0	0	0	0	0	0	0	0	0	0	0	2069
ENSMUSG00000104508.2	Gm37735	0	0	0	0	0	0	0	0	0	0	0	0	0	0	0	1406
ENSMUSG00000103642.2	Gm37769	0	0	0	0	0	0	0	0	0	0	0	0	0	6	0	2369
ENSMUSG00000103809.2	Gm37061	0	0	0	0	0	0	0	0	0	0	0	0	0	6	0	3243
ENSMUSG00000126749.1	Gm70081	0	0	0	0	0	0	0	0	0	0	0	0	0	0	0	1059
ENSMUSG00000087514.2	Gm16076	0	0	0	0	0	0	0	0	0	0	0	0	0	0	0	480
ENSMUSG00000084332.2	Gm8840	0	0	0	0	0	0	0	0	0	0	0	0	0	0	0	386
ENSMUSG00000101387.2	Pced1c-ps	0	5	8	5	0	0	25	0	0	6	0	0	0	0	0	751
ENSMUSG00000125469.1	Gm69966	0	0	0	0	0	0	0	1	0	0	0	0	0	0	0	325
ENSMUSG00000099804.3	Gm28497	0	0	0	0	0	0	0	0	0	0	0	0	2	0	0	5322
ENSMUSG00000100354.2	Gm29113	0	0	0	0	0	0	0	0	0	0	0	0	0	4	0	3432
ENSMUSG00000101156.2	Gm29114	0	0	0	0	0	0	0	1	0	0	0	0	0	6	0	2508
ENSMUSG00000025997.14	Ikzf2	72	105	74	16	6	1	128	23	22	91	21	31	71	8	4	11613
ENSMUSG00000100815.2	Gm29112	0	0	0	0	1	0	0	0	0	1	0	0	0	0	0	3487
ENSMUSG00000099954.2	Gm28112	0	0	0	0	0	0	0	0	0	0	0	0	0	0	0	1875
ENSMUSG00000132054.1	Gm70550	3	5	0	0	0	1	10	0	0	3	9	3	7	0	0	2455
ENSMUSG00000132091.1	Gm29822	0	1	0	0	0	0	4	0	0	0	0	0	0	4	0	2317
ENSMUSG00000103402.2	Gm37930	0	0	0	0	0	0	0	0	0	0	0	0	0	0	0	1886
ENSMUSG00000053153.15	Spag16	892	703	46	48	6	0	894	2	0	417	232	272	430	6	4	6764
ENSMUSG00002076719.1	Gm56236	0	0	0	0	0	0	0	0	0	0	0	0	0	0	0	275
ENSMUSG00000080524.3	Gm23879	0	0	0	0	0	0	0	0	0	0	0	0	0	0	0	126
ENSMUSG00000101730.2	Gm28580	0	0	0	0	0	0	0	0	0	0	0	0	0	0	0	88
ENSMUSG00000130052.1	Gm70426	1	0	0	0	0	0	0	0	6	0	0	0	0	0	0	838
ENSMUSG00000103052.2	Gm38272	0	6	0	0	0	0	0	6	0	0	0	0	0	2	2	2400
ENSMUSG00000104287.2	Gm37456	0	0	0	0	0	0	0	0	0	0	0	0	0	1	0	5837
ENSMUSG00000075952.3	Gm23422	0	0	0	0	0	0	0	0	0	0	0	0	0	0	0	107
ENSMUSG00000045648.16	Vwc2l	9	29	0	0	0	0	168	0	0	32	15	20	47	6	0	7689
ENSMUSG00000136036.1	Gm29906	0	4	0	0	0	4	4	0	0	0	0	0	0	3	0	4054
ENSMUSG00000026196.8	Bard1	263	522	1045	525	338	402	689	965	347	570	360	278	505	74	43	5659
ENSMUSG00000089965.2	Gm16236	0	0	5	0	0	6	0	0	0	0	0	0	0	0	0	379
ENSMUSG00000101551.2	Gm8870	0	0	0	0	0	0	0	0	0	0	0	0	0	0	0	775
ENSMUSG00000050296.15	Abca12	100	37	16	0	10	0	990	0	1	480	210	174	411	11	1	14808
ENSMUSG00000142372.1	Gm39659	0	0	0	0	0	0	0	0	0	0	0	0	0	0	0	1326
ENSMUSG00000101617.2	Gm6947	0	0	0	0	0	0	0	0	0	0	0	0	0	0	0	78
ENSMUSG00000137262.1	Gm70836	3	4	0	0	1	6	2	2	0	6	0	1	0	2	0	904
ENSMUSG00000026192.14	Atic	219	369	499	303	1172	1731	350	1761	678	472	359	197	394	340	202	7985
ENSMUSG00000026193.16	Fn1	120	240	29	111	126	179	987	22557	6516	247	99	125	273	390	224	11685
ENSMUSG00000073652.12	Apol7d	6	4	1	6	0	0	58	78	34	0	2	6	12	16	0	11162
ENSMUSG00000101834.2	Gm5829	2	1	2	1	5	9	0	6	3	2	6	0	0	0	0	351
ENSMUSG00000100319.2	Gm5256	0	0	0	0	0	0	0	0	1	0	0	0	0	0	0	877
ENSMUSG00000131974.1	Gm70546	0	0	0	0	0	0	2	4	0	7	0	2	1	0	0	832
ENSMUSG00000134867.1	Gm30308	0	0	0	0	0	0	3	0	0	3	0	4	4	4	0	1619
ENSMUSG00000102689.2	Gm37217	0	0	0	0	0	0	0	0	0	0	0	0	2	4	0	3521
ENSMUSG00000140950.1	Gm71031	0	0	0	0	0	0	0	0	0	0	0	0	0	0	0	464
ENSMUSG00000099707.9	Gm8883	0	0	0	0	0	0	2	0	0	0	0	0	1	2	0	5599
ENSMUSG00000101211.4	Gm28818	0	0	0	0	0	0	15	0	0	0	0	0	6	2	0	3884
ENSMUSG00000130612.1	Gm70455	0	0	0	0	0	0	0	0	0	0	0	0	0	0	0	659
ENSMUSG00000132403.1	Gm70563	0	0	0	0	0	0	0	0	0	0	0	0	0	2	0	918
ENSMUSG00000121242.2	Gm57173	0	0	0	0	0	0	0	0	0	0	0	0	0	0	0	1192
ENSMUSG00000101848.3	4933417E11Rik	202	313	53	13	0	0	2152	4	0	337	150	273	509	2	0	4761
ENSMUSG00000101764.3	4930556G22Rik	0	0	0	0	0	0	1	0	0	0	0	0	1	0	0	1224
ENSMUSG00000059483.6	Gm5528	0	0	1	0	0	0	1	1	0	0	0	0	0	1	0	480
ENSMUSG00000101496.2	Gm8885	0	0	1	2	1	1	0	9	6	0	0	0	0	0	0	598
ENSMUSG00000102123.3	Gm4319	14	31	0	2	0	0	411	4	0	6	7	79	114	2	0	2255
ENSMUSG00000127283.1	Gm70118	0	1	0	0	0	0	4	7	1	0	0	0	0	1	0	811
ENSMUSG00000039395.9	Mreg	238	322	421	304	432	608	254	763	408	111	52	37	79	8	2	2284
ENSMUSG00000134317.1	Gm70656	4	15	0	0	0	0	1	0	0	0	0	0	0	0	0	833
ENSMUSG00000134358.1	Gm51630	1	2	0	0	1	3	2	9	3	4	0	1	5	4	0	2805
ENSMUSG00000118839.1	Gm25360	0	0	0	0	0	0	0	0	0	0	0	0	0	0	0	191
ENSMUSG00000121277.2	Gm57184	117	158	112	186	17	16	497	10	40	248	109	84	147	1	0	8056
ENSMUSG00000119668.1	Gm23472	0	0	0	0	0	0	0	0	0	0	0	0	0	0	0	191
ENSMUSG00000119873.1	Gm24497	0	0	4	0	8	7	0	14	0	0	0	0	0	0	0	191
ENSMUSG00000118790.1	Gm25939	0	0	0	0	0	2	0	0	0	0	0	0	0	4	0	191
ENSMUSG00000026189.14	Pecr	2458	2229	476	284	117	75	30568	420	260	11710	5387	7089	13418	1	0	1516
ENSMUSG00000026188.12	Tmem169	480	523	18	163	0	6	4563	2	0	724	497	595	1143	0	0	3054
ENSMUSG00000133347.1	Gm51631	3	4	0	0	0	0	0	0	0	0	0	0	0	0	1	508
ENSMUSG00000026187.10	Xrcc5	171	193	84	77	192	204	8658	3292	1236	339	159	302	437	71	18	2549
ENSMUSG00000142423.1	Gm39661	0	0	0	0	0	0	0	0	0	0	0	0	0	2	0	1520
ENSMUSG00000039372.6	Marchf4	44	12	0	0	0	0	227	0	1	169	112	38	140	6	0	4553
ENSMUSG00000085812.2	Gm15843	2	0	2	2	0	0	0	1	0	0	0	0	0	1	0	529
ENSMUSG00000140307.1	Gm70999	0	1	0	0	0	0	0	0	0	0	0	2	0	2	0	2661
ENSMUSG00000138291.1	Gm70889	0	0	0	0	0	0	0	0	1	0	0	1	0	0	0	606
ENSMUSG00000039354.17	Smarcal1	706	708	189	227	353	424	10795	1169	404	4336	2224	1269	2831	51	16	5728
ENSMUSG00000138259.1	Gm70886	80	23	34	42	26	7	8	10	1	5	1	1	3	0	0	3215
ENSMUSG00000110712.3	Gm39662	16	30	6	0	14	19	6	0	0	0	2	0	0	0	0	1967
ENSMUSG00000039342.6	Ankar	30	15	2	16	5	2	12	0	5	2	0	0	2	0	0	4588
ENSMUSG00000110487.2	Gm18035	0	0	0	0	0	0	0	0	0	0	0	0	0	0	0	589
ENSMUSG00000110596.2	Gm45859	1	2	2	2	1	0	0	0	0	0	0	0	0	0	0	214
ENSMUSG00000046330.11	Rpl37a	2479	2640	6375	4872	11118	17931	2104	14579	9290	203	117	99	174	111	43	1410
ENSMUSG00000143389.1	Gm51632	0	0	0	0	0	0	0	0	0	0	0	0	0	2	0	672
ENSMUSG00000139593.1	ENSMUSG00000139593	0	0	16	0	0	0	0	7	0	0	0	0	0	2	0	2189
ENSMUSG00000120056.2	Gm30788	0	3	3	4	0	1	0	0	7	0	0	2	0	1	0	5476
ENSMUSG00000139556.1	Gm70954	0	0	1	0	0	0	0	0	0	0	0	0	0	2	0	1650
ENSMUSG00000139633.1	Gm70962	0	0	0	0	0	0	0	0	0	0	0	0	0	0	0	827
ENSMUSG00000139473.1	Gm30847	4	2	6	14	0	0	0	0	0	0	0	0	0	2	0	2611
ENSMUSG00000121273.2	Gm57179	0	0	0	0	0	0	0	0	0	0	0	0	0	0	0	552
ENSMUSG00000039323.19	Igfbp2	70	96	52	62	3	10	0	24	30	0	0	0	0	218	125	1847
ENSMUSG00000026185.9	Igfbp5	17	14	1	26	1	0	79	0	0	11	24	15	11	30	4	6006
ENSMUSG00000101968.8	Teshl	13	0	0	0	0	0	0	1	0	0	0	0	0	16	0	11885
ENSMUSG00000133027.1	Gm70592	0	0	0	0	0	0	0	0	0	0	0	0	0	1	0	397
ENSMUSG00000132905.1	Gm70584	0	0	0	0	0	0	0	0	0	0	0	0	0	0	0	539
ENSMUSG00000132941.1	Gm70587	0	0	0	0	0	0	0	0	0	0	0	0	0	1	0	1630
ENSMUSG00000026182.7	Tnp1	4	0	3	5	0	4	0	0	0	0	0	0	0	0	0	437
ENSMUSG00000133121.1	Gm70597	0	0	0	0	0	0	0	0	0	0	0	0	0	0	0	492
ENSMUSG00000133077.1	Gm70595	0	0	0	0	0	0	0	0	0	0	0	0	0	0	0	282
ENSMUSG00000132983.1	Gm70590	0	0	0	0	0	0	0	0	0	0	0	0	0	0	0	335
ENSMUSG00000137829.1	Gm70863	0	0	0	0	0	0	1	0	0	0	0	0	0	0	0	246
ENSMUSG00000133331.1	Gm31254	0	0	1	0	0	0	2	0	0	1	1	0	0	2	0	4202
ENSMUSG00000101112.3	Gm29185	17	2	1	2	0	0	94	0	0	29	15	8	20	3	0	6517
ENSMUSG00000133371.1	Gm70615	0	1	0	0	0	0	6	0	0	0	0	0	2	0	0	579
ENSMUSG00000102266.2	Gm38106	0	4	6	0	0	0	2	0	0	6	1	0	2	2	0	2534
ENSMUSG00000133404.1	Gm70617	0	0	0	0	0	0	0	0	0	2	0	0	0	2	0	651
ENSMUSG00000100697.2	Gm29184	0	0	0	0	0	0	0	0	0	0	0	0	0	0	0	334
ENSMUSG00000122885.1	Gm31344	16	0	0	0	0	0	52	0	0	6	0	8	0	2	0	2770
ENSMUSG00000099877.8	Pinc	0	0	0	0	0	0	0	0	0	0	0	0	0	0	0	2987
ENSMUSG00002076669.1	Gm56308	0	0	0	0	0	0	0	0	0	0	0	0	0	0	0	154
ENSMUSG00000101812.2	D530049I02Rik	0	0	0	0	0	0	0	3	0	0	0	0	0	2	0	562
ENSMUSG00000100044.2	Gm9553	0	0	0	0	0	0	0	0	0	0	0	0	0	0	0	996
ENSMUSG00000100444.2	C530043A13Rik	0	0	0	0	0	0	0	0	0	0	2	7	6	0	0	3970
ENSMUSG00000100429.3	Gm29186	0	0	0	0	0	0	0	0	0	0	0	0	0	0	0	772
ENSMUSG00000135392.1	Gm70734	0	0	0	0	0	0	0	0	0	0	0	0	2	0	0	717
ENSMUSG00000101344.3	Gm29183	112	61	3	2	0	0	196	0	22	125	81	35	74	5	1	6024
ENSMUSG00002076885.1	Gm56310	0	0	0	0	0	1	1	0	0	0	0	0	0	0	0	126
ENSMUSG00000098504.3	Mir6351	0	0	0	0	0	0	0	0	4	0	0	0	0	0	0	99
ENSMUSG00000055322.17	Tns1	0	9	0	24	11	19	2	360	166	0	0	0	0	36	26	16465
ENSMUSG00000134157.1	Gm70649	0	0	0	0	0	2	0	14	0	0	0	0	0	0	0	708
ENSMUSG00000126782.1	Gm70083	0	0	0	0	0	1	0	0	0	0	0	0	0	0	0	929
ENSMUSG00000129418.1	Gm71633	0	0	0	0	0	0	0	0	0	0	0	0	0	4	0	940
ENSMUSG00000061815.12	Rufy4	0	0	0	9	0	0	4	0	0	0	0	0	0	1	0	2329
ENSMUSG00000026180.10	Cxcr2	0	4	0	1	0	0	0	0	0	0	0	0	0	4	0	3046
ENSMUSG00000121276.2	Gm57183	0	0	0	0	0	0	0	0	0	0	0	0	0	0	0	1735
ENSMUSG00000048480.6	Cxcr1	2	5	0	0	0	0	0	0	0	0	0	0	0	0	0	1491
ENSMUSG00000087820.3	Mir1928	1	0	3	0	0	0	0	0	0	0	0	0	0	0	0	67
ENSMUSG00000118939.1	Gm25524	0	0	0	0	0	0	0	0	0	0	0	0	0	0	0	107
ENSMUSG00000006304.15	Arpc2	2923	3398	4184	2512	3428	4489	5235	10857	5142	3243	1782	1616	3223	130	68	2033
ENSMUSG00000064272.4	Gpbar1	4	10	0	8	4	0	2	0	0	4	2	5	2	0	0	1075
ENSMUSG00000006299.14	Aamp	625	595	965	882	1656	2663	1114	3336	1069	674	365	219	408	83	58	3458
ENSMUSG00000101503.3	Gm28364	0	0	6	0	1	1	0	0	0	0	0	0	0	1	2	1278
ENSMUSG00000026179.15	Pnkd	600	393	213	249	199	317	1668	1285	644	450	224	310	492	35	14	7832
ENSMUSG00000103013.2	Gm37503	1	1	0	0	0	1	0	0	3	0	0	0	0	0	0	319
ENSMUSG00000006301.18	Tmbim1	2592	2888	624	624	794	1313	7963	3624	1231	4524	1707	1499	3104	24	6	12659
ENSMUSG00000099931.2	Gm29358	0	0	0	0	0	0	0	0	0	0	0	0	0	0	0	3265
ENSMUSG00000103403.2	Gm37931	5	19	42	14	23	35	0	0	0	1	0	0	2	2	0	2866
ENSMUSG00000073650.10	Catip	2	6	6	10	12	18	0	12	1	0	0	0	0	2	0	2270
ENSMUSG00000026177.12	Slc11a1	134	286	50	49	41	113	0	206	32	0	0	0	0	9	0	3705
ENSMUSG00000128218.1	Gm70220	1	2	0	0	1	0	0	3	0	0	0	0	0	2	0	956
ENSMUSG00000026176.14	Ctdsp1	117	207	70	18	22	18	131	97	49	44	14	50	67	81	26	3334
ENSMUSG00000065468.3	Mir26b	0	0	0	0	0	0	0	9	7	0	0	0	0	0	0	85
ENSMUSG00000026175.13	Vil1	2060	1924	226	521	20	29	11227	20	16	2286	959	1507	3047	9	6	3551
ENSMUSG00000033364.14	Usp37	8295	11161	12233	9612	5154	6210	10324	4260	1830	6579	3151	2887	5730	101	66	11081
ENSMUSG00000103227.2	Gm37733	59	107	154	129	60	63	0	19	45	0	0	0	0	12	8	2962
ENSMUSG00000026174.10	Cnot9	1700	2191	2639	1985	2234	2958	5723	3056	1545	1194	593	806	1636	138	68	3826
ENSMUSG00000026173.17	Plcd4	473	735	1057	813	462	642	0	28	18	0	0	1	0	13	0	7045
ENSMUSG00000026135.18	Zfp142	908	859	729	618	220	445	2432	1189	294	1231	691	542	789	52	39	11355
ENSMUSG00002075545.1	Gm56341	0	1	1	0	2	2	0	0	0	0	0	0	0	0	0	77
ENSMUSG00000026172.13	Bcs1l	104	135	275	178	322	423	264	340	229	22	24	23	34	9	4	2192
ENSMUSG00000026171.13	Rnf25	143	217	336	341	173	332	1675	242	168	1009	437	407	796	28	10	2181
ENSMUSG00000033276.19	Stk36	1489	1422	246	172	18	32	18106	119	22	3002	1370	2020	4128	11	2	6437
ENSMUSG00000136765.1	Gm70804	2	3	4	5	2	0	0	0	0	1	0	1	1	0	0	526
ENSMUSG00000033257.15	Ttll4	1394	2467	1846	1910	547	388	5468	910	302	1906	844	898	2211	253	130	11527
ENSMUSG00000026170.7	Cyp27a1	17	15	0	0	0	22	814	0	0	22	18	54	57	6	0	2173
ENSMUSG00000006542.14	Prkag3	0	0	0	0	0	0	0	0	0	0	0	1	0	7	2	3682
ENSMUSG00000124323.1	Gm69670	0	0	0	0	0	0	0	0	0	0	0	0	0	0	0	646
ENSMUSG00002075611.1	Gm56344	0	0	0	0	0	0	0	0	0	0	0	0	0	0	0	93
ENSMUSG00000033227.8	Wnt6	0	12	0	0	4	8	5	39	30	0	0	0	0	2	2	2192
ENSMUSG00000099472.2	Gm29539	0	0	0	0	5	1	0	0	1	0	0	0	0	2	0	758
ENSMUSG00000122505.1	Gm32099	0	0	0	0	0	0	0	0	0	0	0	0	0	0	0	407
ENSMUSG00000026167.15	Wnt10a	0	1	0	0	0	0	0	0	0	0	0	0	0	2	0	2468
ENSMUSG00000142276.1	Gm71122	0	0	0	0	0	0	0	0	0	0	0	0	0	0	0	868
ENSMUSG00000142236.1	Gm71118	0	0	0	0	0	0	0	2	0	0	0	0	0	0	0	1937
ENSMUSG00000126678.1	Gm70075	0	1	0	0	0	0	0	0	0	0	0	0	0	0	0	682
ENSMUSG00000126648.1	Gm53563	7	6	5	10	0	4	2	5	2	0	1	0	0	3	0	3479
ENSMUSG00000089964.2	Gm16582	54	27	38	24	0	3	0	0	0	1	0	0	0	0	0	1930
ENSMUSG00000090071.5	Cdk5r2	19	8	0	0	0	2	0	0	0	0	5	2	4	8	0	2799
ENSMUSG00000055197.5	Fev	1	0	4	0	0	0	0	0	0	0	0	0	0	2	0	1617
ENSMUSG00000122805.1	Gm69471	3	0	0	0	0	0	0	0	0	0	0	0	0	0	0	416
ENSMUSG00000006546.4	Cryba2	11	1	0	0	3	0	5	0	0	0	2	0	0	2	0	1193
ENSMUSG00000065616.5	Mir375	0	0	0	0	0	0	0	0	0	0	0	0	0	0	0	64
ENSMUSG00000139727.1	Gm70968	0	0	0	0	0	0	0	0	0	0	0	0	0	0	2	262
ENSMUSG00000047021.15	Cfap65	3	2	1	18	0	0	0	0	15	0	0	0	3	5	0	7817
ENSMUSG00000089653.2	Gm15841	0	1	0	0	0	0	0	0	0	0	0	0	0	0	0	517
ENSMUSG00000006538.13	Ihh	0	8	0	0	39	31	8	1	0	0	0	0	0	83	164	3048
ENSMUSG00000103145.2	Gm37744	0	0	0	0	0	0	0	0	0	0	0	0	0	0	0	1590
ENSMUSG00000140940.1	Gm71030	0	0	0	0	0	0	0	0	0	0	0	0	0	2	2	744
ENSMUSG00000026162.9	Nhej1	351	369	295	271	502	598	2233	199	59	231	127	347	581	8	1	1586
ENSMUSG00000026205.9	Slc23a3	39	38	43	12	3	3	840	10	15	61	28	83	147	2	0	2167
ENSMUSG00000033159.15	Cnppd1	2476	4056	2953	2640	1322	2252	13404	476	210	7941	3360	2873	6051	34	2	5635
ENSMUSG00000121256.2	Gm57175	6	12	8	2	0	2	2	5	0	2	0	0	4	0	0	635
ENSMUSG00000049339.17	Retreg2	441	395	813	434	460	657	88	245	18	6	9	17	20	18	4	2999
ENSMUSG00000026197.13	Zfand2b	80	104	120	143	456	713	3500	964	246	75	47	113	141	14	8	1772
ENSMUSG00000026198.16	Abcb6	5	7	1	6	14	14	49	27	3	0	0	3	4	1	0	5315
ENSMUSG00000099519.2	Gm29253	1	0	0	0	0	1	0	0	0	0	0	0	0	1	0	5231
ENSMUSG00000135436.1	Gm70739	0	0	0	0	0	0	0	0	0	0	0	0	0	0	0	429
ENSMUSG00000033124.17	Atg9a	574	922	2965	2352	3155	5330	1398	510	81	417	270	185	373	12	12	5762
ENSMUSG00000026199.19	Ankzf1	273	377	275	264	256	491	457	505	186	145	77	78	113	18	18	5142
ENSMUSG00000026200.14	Glb1l	10	54	18	1	7	64	19	184	16	6	2	2	4	7	2	5905
ENSMUSG00002076477.1	Gm56348	0	0	0	0	0	0	0	0	0	0	0	0	0	0	0	116
ENSMUSG00000026201.13	Stk16	381	507	1250	912	1905	2649	130	938	394	0	2	4	13	38	16	4518
ENSMUSG00000026202.14	Tuba4a	793	1020	701	780	636	1038	18200	2685	1022	479	238	768	1128	34	20	3701
ENSMUSG00000096094.3	A630095N17Rik	2	3	0	0	2	0	4	8	7	0	0	0	0	4	0	1123
ENSMUSG00000118482.2	Gm50472	0	0	0	0	0	0	0	0	0	0	0	0	0	0	0	228
ENSMUSG00000123606.1	Gm69595	0	0	0	0	0	0	7	5	0	0	0	0	3	0	0	430
ENSMUSG00000026203.17	Dnajb2	57	111	171	166	105	153	1031	339	193	56	22	78	122	10	0	4249
ENSMUSG00000026204.16	Ptprn	21	23	0	2	0	3	19	4	5	11	0	6	17	11	6	4249
ENSMUSG00000101840.3	Gm28294	0	4	0	10	3	0	0	0	0	0	0	0	0	4	0	2850
ENSMUSG00000033061.16	Resp18	1	0	0	0	0	0	3	12	2	0	0	2	0	0	0	1032
ENSMUSG00000100556.2	Gm28902	0	0	0	0	0	0	0	0	0	0	0	0	0	1	0	215
ENSMUSG00000026209.16	Dnpep	627	718	708	862	597	1140	311	3227	1332	17	5	11	20	26	8	4289
ENSMUSG00000085653.10	Gm15179	0	0	0	0	0	0	0	1	0	0	0	0	0	11	0	3975
ENSMUSG00000026208.10	Des	4	0	14	0	8	4	2	8	0	0	0	0	0	4	6	3754
ENSMUSG00000123567.1	Gm69582	0	0	0	0	0	0	0	0	0	0	0	0	0	0	0	379
ENSMUSG00000026207.17	Speg	9	0	0	22	14	91	4	0	0	7	4	5	4	68	44	12741
ENSMUSG00000086053.2	Gm15178	0	0	0	0	0	0	0	0	0	0	0	0	0	2	0	472
ENSMUSG00000144288.1	ENSMUSG00000144288	0	0	0	0	0	0	0	0	0	0	0	0	0	1	0	467
ENSMUSG00000033021.17	Gmppa	26	25	16	42	150	176	366	931	497	20	6	26	51	25	2	2395
ENSMUSG00000033007.16	Asic4	1	0	0	0	0	0	4	0	0	0	0	0	0	6	2	2727
ENSMUSG00000122907.1	Gm32506	0	0	0	0	0	0	0	0	0	0	0	0	0	0	0	808
ENSMUSG00000102605.2	Gm37264	0	0	0	0	0	0	0	0	0	0	0	0	0	0	0	2192
ENSMUSG00000032997.17	Chpf	43	38	0	28	2	8	167	1386	188	56	4	26	12	42	4	3856
ENSMUSG00000026211.19	Obsl1	5	3	0	0	0	0	7	77	12	0	2	0	2	49	29	8467
ENSMUSG00000051703.15	Tmem198	0	4	0	0	0	2	20	503	186	0	4	4	2	6	0	2504
ENSMUSG00000142003.1	Gm71097	0	0	0	0	0	0	0	0	0	0	0	0	0	0	1	1094
ENSMUSG00000142041.1	Gm71101	0	0	0	0	0	0	0	0	0	0	0	0	0	0	0	409
ENSMUSG00000032968.5	Inha	0	0	0	0	0	0	141	0	0	0	0	0	1	1	0	1475
ENSMUSG00000133847.1	Gm70639	0	0	0	0	0	0	0	0	0	0	0	0	0	1	0	794
ENSMUSG00000082745.2	Gm15181	0	0	0	0	0	0	0	0	0	0	0	0	0	0	0	177
ENSMUSG00000026213.16	Stk11ip	174	355	1053	977	590	1095	166	1161	391	62	20	8	42	43	20	5743
ENSMUSG00000082059.2	Gm15183	0	0	0	0	0	0	0	0	0	0	0	0	0	0	0	348
ENSMUSG00000006576.17	Slc4a3	70	65	48	84	23	115	28	47	26	11	0	2	2	27	4	8599
ENSMUSG00000083244.2	Gm15180	0	0	0	0	0	0	0	0	0	0	0	0	0	0	0	492
ENSMUSG00000122670.1	Gm69448	0	4	6	0	0	0	0	0	0	3	0	0	0	0	0	613
ENSMUSG00000138523.1	Gm70897	2	9	0	0	0	0	38	0	0	3	0	10	3	2	0	1044
ENSMUSG00000125278.1	Gm69907	0	0	0	0	0	0	3	0	0	0	0	0	1	0	0	478
ENSMUSG00000082528.2	Gm15182	0	0	0	0	0	0	0	0	0	0	0	0	0	1	0	1676
ENSMUSG00000082012.2	Gm5257	0	0	0	0	0	0	0	0	0	0	0	0	0	0	0	790
ENSMUSG00000136795.1	Gm70808	0	0	0	0	0	0	0	0	0	0	0	0	1	0	0	663
ENSMUSG00000133553.1	Gm70628	12	8	43	12	3	4	0	4	0	0	0	0	0	3	0	687
ENSMUSG00000124057.1	Gm69630	6	5	3	20	0	0	9	0	1	0	1	2	12	0	0	692
ENSMUSG00000125956.1	Gm70007	3	2	0	0	0	5	2	0	0	0	0	0	0	0	0	719
ENSMUSG00000135936.1	Gm32622	16	7	1	18	6	5	11	0	0	20	13	6	22	4	1	1830
ENSMUSG00000123819.1	Gm69612	0	0	0	0	0	0	1	0	0	0	0	0	4	2	0	2529
ENSMUSG00000099996.3	Gm29065	4	0	0	0	0	0	0	0	0	0	0	0	0	0	0	1297
ENSMUSG00000101763.2	Gm29068	0	0	0	0	0	0	0	0	0	0	0	0	0	0	0	400
ENSMUSG00000133426.1	Gm70619	0	3	0	0	0	0	0	0	0	0	0	0	2	0	0	462
ENSMUSG00000100553.8	Gm17751	4805	4098	318	352	0	26	10543	17	1	3407	1415	2312	4124	4	0	3423
ENSMUSG00000123167.1	Gm69534	0	0	0	0	0	0	1	0	0	0	0	1	0	0	0	453
ENSMUSG00000098611.3	Mir6343	0	0	0	0	0	0	0	0	0	0	0	0	0	0	0	84
ENSMUSG00000134178.1	Gm70650	0	0	0	0	0	0	39	0	0	0	0	1	0	0	0	720
ENSMUSG00000135918.1	Gm70762	3	19	2	2	0	0	55	0	0	7	0	4	12	0	0	1338
ENSMUSG00000100534.2	Gm816	1	0	0	0	0	0	3	0	0	1	0	0	0	2	0	2456
ENSMUSG00000137979.1	Gm70876	0	0	0	0	0	0	2	0	0	0	0	0	2	0	0	2183
ENSMUSG00000102904.2	Gm38265	0	0	0	0	0	0	0	1	0	0	0	0	0	2	0	3766
ENSMUSG00002076350.1	Gm54739	0	0	0	0	0	0	0	0	0	0	0	0	0	0	0	94
ENSMUSG00000026235.15	Epha4	638	526	62	78	185	672	4310	4337	2745	2706	1522	1020	1897	12	4	8054
ENSMUSG00000099141.3	Mir6352	2	4	0	0	0	0	0	0	8	0	0	0	0	0	0	116
ENSMUSG00000101849.2	Gm28386	0	0	0	0	0	2	0	22	6	0	0	0	0	0	0	1849
ENSMUSG00000120831.2	Gm32793	12	1	3	0	0	0	0	3	0	0	0	0	0	3	0	2362
ENSMUSG00000101506.2	Gm28385	5	0	0	0	0	0	0	0	0	0	0	3	0	0	0	292
ENSMUSG00000139536.1	Gm70953	2	1	0	0	0	0	0	0	0	0	0	0	0	0	0	1202
ENSMUSG00000124613.1	Gm69721	0	0	0	0	0	0	0	0	0	0	0	0	0	0	0	983
ENSMUSG00000124542.1	Gm33030	0	0	0	0	0	0	0	0	0	0	0	0	0	1	0	2221
ENSMUSG00000124574.1	Gm69714	0	0	0	0	0	0	0	0	0	1	0	0	0	0	0	485
ENSMUSG00000065215.3	Gm26263	0	0	0	0	0	0	0	0	0	0	0	0	0	2	0	164
ENSMUSG00000102052.3	Gm28387	45	35	5	2	0	0	858	1	1	136	58	109	198	0	0	980
ENSMUSG00000128828.1	Gm70314	1	1	0	0	0	2	63	0	0	8	4	4	7	0	0	548
ENSMUSG00000004872.16	Pax3	82	218	23	70	2	36	29	0	2	33	2	12	18	5	2	6187
ENSMUSG00000120041.2	Gm33152	0	2	0	0	0	0	2	0	0	0	0	1	0	2	2	1715
ENSMUSG00000118426.3	Gm2102	30	14	2	0	0	0	80	0	0	34	10	21	64	10	18	2868
ENSMUSG00000126413.1	Gm70060	0	2	0	0	0	0	4	0	0	2	1	2	0	0	0	933
ENSMUSG00000032908.10	Sgpp2	30	19	0	2	2	5	299	10	10	270	68	77	184	8	2	4002
ENSMUSG00000099561.2	Gm28410	0	0	0	0	0	0	0	0	0	0	0	2	0	3	1	1450
ENSMUSG00000102945.2	Gm37884	0	0	0	0	0	0	0	0	0	0	0	0	0	0	0	818
ENSMUSG00000138745.1	Gm70908	1	1	0	0	0	0	0	4	14	0	0	0	1	0	0	725
ENSMUSG00000026245.17	Farsb	2880	3033	1966	2031	5000	5925	14347	9997	3984	9936	4472	3798	8323	39	31	2620
ENSMUSG00000101798.2	Gm28995	0	0	5	0	5	0	1	5	1	0	0	0	0	0	0	261
ENSMUSG00000104018.2	4833412K13Rik	0	0	0	18	2	6	0	25	16	0	0	0	0	0	2	1479
ENSMUSG00000090486.3	BC035947	0	8	38	0	0	10	0	0	0	0	0	0	0	2	2	3310
ENSMUSG00000012187.14	Mogat1	44	31	39	12	3	8	14	0	0	0	0	0	0	6	0	1558
ENSMUSG00000099364.4	5730419F03Rik	18	10	0	6	0	0	8	0	0	1	5	2	2	1	0	4578
ENSMUSG00000127139.1	Gm70113	3	2	0	0	0	0	10	0	0	1	0	0	3	0	2	702
ENSMUSG00000100562.2	Gm29611	0	0	0	0	0	0	6	0	0	3	1	2	3	0	0	1011
ENSMUSG00000122898.1	Gm69507	0	4	0	0	0	0	0	0	0	0	0	0	0	0	0	838
ENSMUSG00000032883.16	Acsl3	1971	2339	1912	1970	1654	2412	9798	984	367	7030	3390	1605	4005	90	30	4357
ENSMUSG00000079470.9	Utp14b	3562	4090	2466	1878	291	441	335	201	242	151	73	123	179	223	142	7679
ENSMUSG00000122814.1	Gm51635	0	3	2	0	6	8	0	2	6	0	0	0	0	2	1	740
ENSMUSG00000122769.1	Gm33693	0	0	0	0	0	0	0	0	2	0	0	1	0	2	0	1860
ENSMUSG00000122853.1	Gm38631	0	0	0	0	0	0	2	0	0	2	0	0	0	0	0	1599
ENSMUSG00000099377.2	Gm6159	0	0	2	4	0	0	2	2	0	0	2	0	0	0	0	1724
ENSMUSG00000135742.1	Gm70757	0	0	0	0	0	0	0	0	0	0	0	0	0	0	0	604
ENSMUSG00000099706.2	Gm29536	0	0	0	0	0	0	4	0	0	0	1	0	0	0	2	3283
ENSMUSG00000047330.9	Kcne4	0	0	0	0	0	0	0	0	0	0	0	0	0	2	0	2657
ENSMUSG00000101324.2	Gm29187	0	0	0	0	0	0	0	0	0	0	0	0	0	0	0	689
ENSMUSG00000125376.1	Gm69923	0	0	0	0	0	1	0	0	0	0	0	0	0	0	0	1336
ENSMUSG00000072978.4	Gm5830	2	0	6	8	5	11	3	14	2	0	0	0	0	0	2	443
ENSMUSG00000129206.1	Gm70347	0	0	0	0	0	0	1	0	0	0	4	0	0	0	0	654
ENSMUSG00000132610.1	Gm70570	0	0	0	0	0	0	0	0	0	0	0	0	0	0	0	649
ENSMUSG00000127066.1	Gm70108	0	0	0	0	0	0	0	0	0	0	0	0	0	0	0	930
ENSMUSG00000050711.8	Scg2	0	5	0	0	0	0	95	0	9	12	16	8	8	5	0	2515
ENSMUSG00000099562.2	Gm19027	0	0	0	0	0	0	0	0	0	0	0	0	0	0	0	1355
ENSMUSG00000077782.3	Gm24160	0	0	0	0	0	0	0	0	0	0	0	0	0	0	0	126
ENSMUSG00000142714.1	Gm71143	20	18	0	1	0	0	844	0	0	45	31	42	58	0	0	659
ENSMUSG00000054702.15	Ap1s3	224	222	1348	659	982	1398	55	69	54	77	48	26	43	32	12	2878
ENSMUSG00000102235.2	Gm37886	3	7	14	15	5	8	0	0	0	0	0	0	0	6	2	1513
ENSMUSG00000073643.12	Wdfy1	48	36	112	103	398	560	657	1687	897	153	121	97	143	21	14	6488
ENSMUSG00000104497.2	Gm10555	0	0	2	0	3	5	0	0	3	0	0	0	0	0	0	1791
ENSMUSG00000026248.10	Mrpl44	595	632	1148	1405	1718	2373	1882	1414	614	932	466	453	917	22	18	1644
ENSMUSG00000137770.1	Gm39666	0	0	0	0	0	0	0	0	4	0	0	0	0	4	2	1233
ENSMUSG00000026249.11	Serpine2	663	685	435	553	324	537	20600	1919	941	10483	6441	4425	8493	24	10	8287
ENSMUSG00000067106.7	Gm5529	5	3	3	6	9	2	1	27	3	4	0	2	0	0	0	891
ENSMUSG00000100397.2	Gm28071	29	18	25	4	6	0	5	0	0	1	1	2	0	0	0	478
ENSMUSG00000143473.1	Gm71185	54	28	20	1	1	0	23	0	0	9	13	5	10	0	0	553
ENSMUSG00000132823.1	Gm33970	13	10	0	0	0	0	32	0	0	11	3	12	25	0	0	682
ENSMUSG00000099753.2	Gm28058	0	0	0	0	0	0	0	0	0	0	0	0	0	0	0	264
ENSMUSG00000118883.1	Gm23934	0	0	0	0	0	0	0	0	0	0	0	0	0	0	0	107
ENSMUSG00000102518.2	Gm38339	0	2	0	0	0	0	83	0	0	6	0	0	12	2	0	1829
ENSMUSG00000142288.1	Gm71123	42	67	20	5	0	0	763	0	0	50	26	64	162	1	0	326
ENSMUSG00000099552.3	9830004L10Rik	1913	2357	616	532	265	308	3236	145	46	2433	1136	770	1990	10	0	5134
ENSMUSG00000043230.3	Fam124b	16	18	0	0	11	22	383	0	0	191	89	42	117	4	0	3357
ENSMUSG00000139457.1	Gm34098	6	12	4	0	0	9	49	0	0	10	0	6	29	0	0	1506
ENSMUSG00000103404.2	Gm37932	0	9	0	0	2	0	1	3	0	0	0	0	0	2	0	1167
ENSMUSG00000004364.15	Cul3	10704	9801	15687	19809	698	801	698	1506	491	232	90	66	230	182	85	4873
ENSMUSG00000103076.2	Gm37902	0	13	30	2	6	2	0	2	4	0	0	0	0	4	8	1683
ENSMUSG00000103525.2	Gm37262	0	31	17	2	0	8	0	16	12	0	0	0	0	8	8	1818
ENSMUSG00000101483.4	1700016L21Rik	172	140	50	28	0	0	2	11	0	1	0	2	0	7	2	12001
ENSMUSG00000128254.1	Gm70228	0	9	4	0	0	0	0	4	0	0	0	0	0	4	0	644
ENSMUSG00000090637.3	Gm6189	0	0	0	0	0	0	0	0	0	0	0	0	0	0	0	2082
ENSMUSG00000128215.1	Gm70218	6	3	0	0	0	0	4	0	0	0	4	0	0	1	0	2668
ENSMUSG00000128291.1	Gm70241	0	3	0	0	0	0	0	0	0	0	0	0	0	0	0	276
ENSMUSG00000110100.2	Gm45261	0	0	0	0	0	0	0	0	0	0	0	0	0	0	0	594
ENSMUSG00000038608.16	Dock10	10	28	7	1	1	1	205	6	12	45	28	20	66	12	3	18267
ENSMUSG00000103192.2	Gm37645	0	0	0	0	0	0	0	28	0	0	0	0	0	0	1	3556
ENSMUSG00000104488.2	Gm38062	0	0	0	0	0	0	6	1	0	0	0	0	0	0	0	1856
ENSMUSG00000102721.2	A630081D01Rik	0	0	0	0	0	0	0	0	0	0	0	0	0	0	0	1833
ENSMUSG00000136993.1	Gm70820	0	0	0	0	0	1	3	1	0	0	0	1	2	0	0	900
ENSMUSG00000133058.1	Gm70594	3	0	0	0	0	0	0	0	0	0	0	0	0	0	0	1081
ENSMUSG00000099949.2	Gm29124	0	0	0	0	0	0	0	0	0	0	0	0	0	0	0	452
ENSMUSG00000099918.2	Gm28066	0	0	0	0	0	0	0	0	0	0	0	0	0	0	0	472
ENSMUSG00000054976.15	Nyap2	109	98	8	10	0	0	497	12	0	110	80	90	260	4	0	12508
ENSMUSG00000104029.2	Gm37210	0	0	0	0	0	0	0	0	0	0	0	0	0	0	0	2004
ENSMUSG00000101986.2	Gm6198	0	0	0	0	0	0	0	0	0	0	0	0	0	3	0	2929
ENSMUSG00000142168.1	Gm71112	0	0	0	0	0	0	0	0	0	0	0	0	0	0	0	354
ENSMUSG00000132131.1	Gm70553	1	1	0	0	0	0	25	0	0	6	7	1	11	0	0	870
ENSMUSG00000125698.1	Gm69987	0	0	0	11	0	4	0	0	0	0	0	0	0	0	0	690
ENSMUSG00000087008.5	Gm5530	0	4	0	0	0	2	0	89	36	0	0	0	0	0	0	985
ENSMUSG00000126739.1	Gm71360	0	0	0	0	0	0	0	0	0	0	0	0	0	0	0	1002
ENSMUSG00000100561.2	Gm7516	0	0	0	0	0	0	0	0	0	0	0	0	0	0	0	706
ENSMUSG00000124626.1	Gm69724	0	0	0	0	0	0	0	0	0	0	0	0	0	0	0	481
ENSMUSG00000103571.2	Gm37114	0	0	0	0	0	0	0	0	0	0	0	0	0	0	0	1804
ENSMUSG00000098797.3	Mir6344	0	0	0	0	0	0	0	0	0	0	0	0	0	0	0	104
ENSMUSG00000055980.3	Irs1	10	21	0	22	0	0	2	0	0	0	0	0	2	44	25	9144
ENSMUSG00000127560.1	Gm70174	0	0	0	0	0	0	0	0	0	0	0	0	0	0	0	590
ENSMUSG00000127428.1	Gm70146	0	0	0	0	0	0	0	0	0	0	0	0	0	0	0	1149
ENSMUSG00000026142.16	Rhbdd1	128	106	278	116	114	186	1000	56	145	253	209	183	224	19	14	6966
ENSMUSG00000127469.1	Gm70152	0	0	0	0	0	0	0	0	0	0	0	0	0	0	0	1045
ENSMUSG00000104493.2	Gm19552	2	0	8	0	8	0	2	0	9	4	0	0	0	0	0	2833
ENSMUSG00000100786.2	Gm28940	337	237	20	64	16	6	192	1	0	168	52	47	61	4	2	1682
ENSMUSG00002075724.1	Gm54921	19	7	0	0	0	0	3	0	0	3	0	0	0	0	0	121
ENSMUSG00000127516.1	Gm70160	0	0	0	0	0	0	4	0	0	0	0	0	0	0	0	616
ENSMUSG00000067158.10	Col4a4	0	0	0	0	0	0	4	0	12	0	0	0	0	11	0	10612
ENSMUSG00000125737.1	Gm69989	0	0	0	0	0	0	0	0	0	0	0	0	0	0	0	557
ENSMUSG00000136202.1	Gm70775	0	0	0	0	0	0	0	0	0	0	0	0	0	0	0	418
ENSMUSG00000079465.9	Col4a3	309	201	32	2	0	0	1332	4	0	262	121	167	278	7	0	9967
ENSMUSG00002075966.1	Gm54925	0	0	0	0	0	0	0	0	0	0	0	0	0	0	0	98
ENSMUSG00000097564.4	C430014B12Rik	11	12	0	3	0	0	56	1	1	1	1	3	12	6	0	4635
ENSMUSG00000026150.15	Mff	3061	3414	847	479	378	467	22786	2723	725	2071	1360	5795	8209	42	19	9757
ENSMUSG00000101450.2	Gm28941	0	0	0	0	0	4	0	8	0	0	0	0	0	4	0	1017
ENSMUSG00000026149.3	Tm4sf20	25	18	0	10	0	0	1	10	0	0	0	0	0	0	2	1508
ENSMUSG00000114299.2	Gm47791	1	0	0	0	0	0	0	6	3	0	0	0	0	0	0	420
ENSMUSG00000099771.2	Gm19257	0	0	0	0	0	0	0	0	0	0	0	0	0	2	0	183
ENSMUSG00000141486.1	Gm71066	0	0	0	0	0	0	0	0	0	0	0	0	0	0	0	491
ENSMUSG00000102280.2	Gm36999	0	0	0	0	0	0	0	0	0	0	0	0	0	0	0	1046
ENSMUSG00000141446.1	Gm34286	7	18	0	0	0	0	0	0	0	0	0	2	5	2	0	1550
ENSMUSG00000141522.1	Gm71069	0	0	0	0	0	0	0	0	2	0	0	0	0	6	0	303
ENSMUSG00000100170.3	Gm28942	45	38	16	10	0	8	0	13	0	1	0	2	0	0	0	1487
ENSMUSG00000100744.2	Gm17764	0	0	3	0	0	1	0	0	0	0	0	0	0	0	0	391
ENSMUSG00000122270.1	Gm34450	0	3	0	0	0	0	1	17	0	0	8	0	6	0	0	3500
ENSMUSG00000135393.1	Gm70735	1	0	0	0	0	0	0	0	0	0	0	1	0	0	0	1150
ENSMUSG00002074851.1	Gm54947	0	0	0	0	0	0	0	0	0	0	0	0	0	0	0	53
ENSMUSG00000026159.14	Agfg1	652	595	193	220	102	263	793	634	187	73	30	184	238	68	53	8384
ENSMUSG00000136409.1	Gm70786	0	10	0	0	0	2	0	39	16	0	0	0	0	0	0	678
ENSMUSG00000144280.1	ENSMUSG00000144280	0	0	0	0	0	0	0	0	3	0	0	0	0	0	0	71
ENSMUSG00000113880.2	A030005L19Rik	2	0	7	0	0	0	0	14	4	0	0	0	0	1	0	806
ENSMUSG00000113973.2	A030014E15Rik	0	0	0	0	0	0	0	0	0	0	0	0	0	3	0	796
ENSMUSG00000143058.1	Gm71165	0	0	0	0	0	0	0	0	4	0	0	0	0	8	2	995
ENSMUSG00000113846.2	Gm6217	0	0	0	0	0	0	0	0	0	0	0	0	0	0	0	829
ENSMUSG00000113084.2	A030003K21Rik	0	0	0	0	0	0	0	0	0	0	0	0	0	0	0	830
ENSMUSG00000113925.2	Gm7544	0	0	1	0	0	0	0	0	0	0	0	0	0	2	0	828
ENSMUSG00000114011.2	Gm47955	0	0	0	0	0	0	0	0	0	0	0	0	0	0	0	639
ENSMUSG00000113097.2	Gm47959	0	0	0	0	0	0	0	0	0	0	0	0	0	0	0	933
ENSMUSG00000101784.2	Gm7553	0	0	0	0	0	0	0	0	0	0	0	0	1	2	0	1426
ENSMUSG00000038496.17	Slc19a3	7493	7148	7920	11126	411	859	53	6	34	27	32	26	26	3	0	3065
ENSMUSG00000100432.2	Gm7539	6	5	13	14	0	0	0	0	0	0	0	2	0	0	2	630
ENSMUSG00000100190.2	Krtap28-10	0	0	16	11	0	0	0	0	0	0	0	1	0	0	0	957
ENSMUSG00000113267.2	Gm47969	0	0	0	0	0	1	1	11	1	0	0	0	0	0	0	1015
ENSMUSG00000104423.2	A030005K14Rik	0	0	0	0	0	0	0	0	0	0	0	0	0	0	2	1093
ENSMUSG00000101315.2	Krtap28-13	0	0	0	0	0	0	0	0	0	0	0	0	0	0	0	992
ENSMUSG00000099691.2	Gm29518	0	0	0	0	0	0	0	0	0	0	0	2	0	0	0	372
ENSMUSG00000026166.15	Ccl20	0	0	0	0	0	0	0	0	0	0	0	0	0	2	0	1421
ENSMUSG00000128934.1	Gm70319	0	0	0	0	0	0	0	0	0	0	0	0	0	1	0	369
ENSMUSG00000130491.1	Gm70450	0	0	0	0	0	0	0	0	0	0	0	0	0	0	0	553
ENSMUSG00000101173.2	Gm29519	0	0	0	0	0	0	0	0	0	0	0	0	0	0	0	398
ENSMUSG00000053161.17	Daw1	873	803	36	5	0	2	994	2	1	1118	537	401	651	2	0	2140
ENSMUSG00000101896.2	Gm6244	12	31	0	0	0	0	2	0	0	6	0	0	4	0	0	841
ENSMUSG00002075005.1	Gm55129	0	0	0	0	0	0	0	0	0	0	0	0	0	0	0	121
ENSMUSG00000135554.1	Gm70742	0	0	0	0	0	0	0	0	0	0	0	0	0	0	0	374
ENSMUSG00000026163.18	Sphkap	0	24	0	0	0	0	8	0	0	0	2	0	0	5	4	9602
ENSMUSG00000135426.1	Gm70738	0	0	0	0	0	0	0	0	0	0	0	0	0	0	0	2181
ENSMUSG00000079140.4	Gm6374	0	0	0	0	0	0	2	0	0	0	0	0	0	0	0	788
ENSMUSG00000104374.2	Gm37517	0	0	0	0	0	0	0	0	0	0	0	0	0	0	0	1289
ENSMUSG00000123910.1	Gm69621	0	0	0	0	0	0	0	0	0	0	0	0	0	0	0	588
ENSMUSG00000104219.2	Gm37989	0	0	0	0	0	0	0	0	0	0	0	0	0	0	0	803
ENSMUSG00000141007.1	Gm71033	0	0	0	0	0	0	0	0	0	0	0	0	0	1	0	734
ENSMUSG00000141048.1	Gm71034	0	0	0	0	0	0	0	0	0	0	0	0	0	0	0	423
ENSMUSG00000100580.8	4933436I20Rik	18	4	0	0	0	0	7	4	0	5	4	2	0	6	0	3185
ENSMUSG00002076780.1	Gm55143	3	3	1	0	0	0	5	0	1	0	0	0	0	0	0	121
ENSMUSG00000077736.3	Gm24555	0	0	0	0	0	0	0	0	0	0	0	0	0	0	0	124
ENSMUSG00000045658.17	Pid1	834	598	1	0	10	6	3085	148	88	2257	1218	631	1842	16	15	8172
ENSMUSG00000102750.2	Gm37058	0	0	0	0	0	0	0	0	0	0	0	0	0	5	0	1644
ENSMUSG00000101934.2	Gm18304	0	0	6	0	0	0	0	2	0	0	0	0	0	2	0	546
ENSMUSG00000098851.3	Mir6353	0	0	0	0	0	0	0	0	0	0	0	0	0	0	0	113
ENSMUSG00000036766.13	Dner	167	231	36	53	29	23	136	324	68	49	10	30	61	4	2	4784
ENSMUSG00000104396.2	Gm37959	0	9	0	0	0	0	0	2	5	0	0	0	0	0	0	2897
ENSMUSG00000139849.1	Gm70975	0	0	0	0	0	0	0	0	1	0	0	0	0	2	0	1956
ENSMUSG00000102481.2	Gm37925	0	3	0	0	0	0	4	0	0	8	0	0	0	0	0	4255
ENSMUSG00000093254.3	Mir5126	0	0	0	0	0	0	0	0	0	0	0	0	0	0	0	77
ENSMUSG00000138613.1	Gm51637	16	24	19	20	11	23	1	21	15	0	0	2	0	2	0	3641
ENSMUSG00000138660.1	Gm70906	0	0	0	0	0	0	0	0	0	0	0	0	0	0	0	412
ENSMUSG00000026219.15	Trip12	11675	14829	6020	4962	5449	6942	12634	10380	4515	9217	4608	4795	11052	419	247	16601
ENSMUSG00000103505.2	Gm38374	0	0	10	0	3	8	0	62	2	0	0	0	0	2	0	2033
ENSMUSG00000104503.2	Gm37738	10	31	80	49	65	137	2	226	57	0	0	0	0	20	8	4716
ENSMUSG00000142570.1	Gm71136	9	5	1	0	2	1	0	0	0	1	0	0	1	2	0	324
ENSMUSG00000073633.10	Fbxo36	739	864	555	488	210	237	570	70	36	51	30	92	154	2	2	2148
ENSMUSG00000142124.1	Gm71109	37	36	50	42	54	89	4	258	91	4	2	0	4	0	0	1185
ENSMUSG00000026220.7	Slc16a14	55	127	95	60	27	81	0	5	14	0	0	0	0	0	0	3352
ENSMUSG00000142406.1	Gm39669	0	0	0	0	0	2	0	0	0	0	0	0	0	0	0	1003
ENSMUSG00000118590.2	Gm15433	22	18	20	5	6	12	49	0	0	12	4	10	32	2	0	1120
ENSMUSG00000099693.2	Gm29284	199	156	235	339	276	362	28	0	0	0	0	12	8	2	0	255
ENSMUSG00000052477.16	Sp140l2	1022	1097	1443	1689	847	1006	379	0	0	37	25	45	43	3	0	3827
ENSMUSG00000064281.8	Rpl19-ps1	5	3	1	3	14	14	6	37	13	0	0	0	0	0	0	591
ENSMUSG00002076475.1	Gm55239	0	0	0	0	0	0	0	0	0	0	0	0	0	0	0	80
ENSMUSG00000118640.2	Gm7582	2	7	4	9	3	15	11	0	0	0	3	1	0	2	0	891
ENSMUSG00000142042.1	Gm71257	9	10	4	1	0	4	0	0	0	1	0	2	0	0	0	1604
ENSMUSG00000061852.10	Gm53056	0	0	0	0	0	0	0	0	0	0	0	0	0	0	0	331
ENSMUSG00000141962.1	Gm71258	2	7	0	2	5	11	0	0	0	0	0	0	0	0	0	725
ENSMUSG00000089976.2	Gm2389	1	0	0	0	1	0	0	0	0	0	0	0	0	0	0	189
ENSMUSG00000101279.2	Gm18342	54	49	69	64	9	24	30	7	0	1	2	5	8	4	0	694
ENSMUSG00000089844.8	Sp140l1	621	721	778	728	118	215	214	24	2	34	11	38	32	6	4	1603
ENSMUSG00000073631.3	Gm10553	29	27	20	23	8	14	118	0	0	19	3	1	13	0	0	1563
[truncated: 76,335 more rows]
