# Supplementary material for: SOX15 Contributes to the Maintenance of Pluripotency in Porcine Embryonic Stem Cells
Source: Cells. 2026 Jul 17;15(14):1283. doi: 10.3390/cells15141283 (PMC13406406; doi:10.3390/cells15141283)
Supplement: Supplementary file 1 [file cells-15-01283-s001.zip › Matrix data and manuscripts/Pig_GSE139512_GSE112380_FPKM.txt]

Geneid	gene_name	EPI_rep01	EPI_rep02	EPI_rep03	EPI_rep04	EPI_rep05	EPI_rep06	EPI_rep07	EPI_rep08	EPI_rep09	EPI_rep10	EPI_rep11	EPI_rep12	EPI_rep13	EPI_rep14	EPI_rep15	EPI_rep16	EPI_rep17	EPI_rep18	EPI_rep19	EPI_rep20	EPI_rep21	EPI_rep22	EPI_rep23	EPI_rep24	EPI_rep25	X2cell.1_1	X2cell.1_2	X2cell.3_1	X2cell.3_2	X2cell.5_1	X2cell.5_2	X4cell.1_1	X4cell.1_2	X4cell.1_3	X4cell.2_3	X4cell.2_4	X4cell.3_1	X4cell.3_2	X4cell.3_3	X4cell.3_4	X4cell.4_1	X4cell.4_2	X4cell.4_3	X4cell.4_4	X8cell.1_1	X8cell.1_2	X8cell.1_3	X8cell.1_4
LOC100125545	LOC100125545	21.5322652311749	33.462244375967	45.7051597156773	56.8035567781088	0	0	0	7.94171135226236	18.229036930223	44.5414704951479	38.3400503338757	18.4183741593452	47.0252249024644	0	39.7967781163422	13.1829041301689	14.2650967425455	0.515082234156087	0	95.6452974355499	0	33.1293115479928	19.7387866270887	11.7350152984552	23.1155123390359	0.20217022930266	0.551398889772786	0.197420676435383	0.574026392458089	0.469910639598465	0.479968566149084	1.10353035781998	1.09054899242492	2.54222435340618	0.631462238044912	0.668876892769103	1.28366723927522	0.250030879450054	0.684784384895344	0.64975185136152	0.431596006029435	1.44708624128049	0.639797011514843	0.272534462146986	1.30731388501365	0.996401790497853	0.954755645429591	2.85805217050276
TBP	TBP	9.61438184662487	13.3868172081493	10.3594636520641	17.7963692721188	0	0	0.410460608388995	0	0	14.4476037282383	17.1492109620841	6.33933093124875	14.7749436098045	0	22.5382031635739	6.71648666050546	2.14247323958128	0.531850972980529	0	18.4581655962062	0	3.68803399082236	0	5.60093437897476	4.0838866195404	7.34111108634279	12.1783950884551	12.3182311782396	15.8486592411712	22.4139507894751	26.8752095769911	32.2694022946492	42.8955554127886	26.193626619342	24.854179041292	30.0146060139116	24.4714160808475	21.5103174574069	34.8059074231519	16.726351238411	38.5007013940957	32.1764022981568	27.6442792728638	21.5135610826837	21.7018218968771	11.5067643731242	49.0264897452853	47.6608057826721
PSMB1	PSMB1	650.261053680496	444.658445415776	444.609100372349	382.37275378615	343.144078235696	409.052948361191	835.111786857068	848.823104640301	524.935224610816	922.896516118158	429.998077232388	588.119212766163	379.338282604311	535.043388920987	467.737292809555	687.740392861546	500.702769717483	303.352474690746	611.652389860272	394.343362181244	370.53788597922	452.731050924701	492.018744819912	636.958334214638	768.513339733566	8.34311241362672	7.82154805479667	5.247290547441	5.07990854508883	10.0430203484311	10.3342055924672	12.1106125039182	6.84125816013009	13.5902828822213	11.2131130532828	11.4232964419	15.7336263431926	11.2085377851828	18.0813013541765	17.3012499754285	18.0266297475401	29.4915721016589	19.8022419301643	13.7631392643584	43.7156091553619	70.9958484857924	24.8116069874061	40.8664607379762
FAM120B	FAM120B	1.21960361888442	0	0	0	0	14.0686665065526	0	0	0.0329523285817347	0	0	0.0632260907837078	0	0	0	0	10.9298436872836	9.5401083475479	0	28.0390491988643	29.2510725073904	6.82565599577837	0.324586349532399	6.55442804371836	0.0597390077603925	1.87797598929452	0.847002234655264	2.53672902047928	2.50210928610101	1.42543950484768	2.75876555578239	1.80013782018289	3.76021899252954	2.54251362604264	1.44586051152267	2.66146957067188	1.81022218920732	7.04491951121048	1.03560489264355	2.00636702392866	2.98938688846534	4.65174041158419	2.14873472070384	5.44910423943017	10.6514102351022	7.89523131541481	5.54508254786333	1.80821793293584
DLL1	DLL1	0	26.3019483939388	9.9879873859652	0	0	0	0	5.39721587904704	0	0	0	0	0.353877128790179	0	0	0	0	2.0914944242443	0	12.2402578111082	0	8.28263221651821	0	0	11.1695261930307	0	0	0	0	1.14026097648988	0	0	0	0	1.14343042773666	0.00611706877254288	0.260682745605793	0.0523840020012607	0.661324994552368	0	0.0135328039124913	0	0.631921501727686	0.086735690666021	0	0	3.31663086902935	1.5732207622626
LOC110259814	LOC110259814	0	0	0	0	0	0	0	0	0	0	0	0	0	0	0	0	0	0	0	0	0	0	0	0	0	0	0	0	0	0	0	0	0	0	0	0	0	0	0	0	0	0	0	0	0	0	0	0
LOC110259816	LOC110259816	0	0	0	0	0	0	0	0	0	0	0	0	0	0	0	0	0	0	0	0	0	0	0	0	0	0	0	0	0	0	0	0	0	0	0	0	0	0	0	0	0	0	0	0	7.3810608900129	15.6596771913927	0.762729441238396	7.61655862940736
ERMARD	ERMARD	0	0	0.0702383849925467	0	0	0	6.95464532916835	0	0	0	0	11.3646758487066	0	0	0	0	0.152525322310826	0	0	0	0	2.42007867768749	0	0	0	0	0	0.0165853452022177	0.0165114976396467	3.66535524828046	3.8564718504843	0.204420646938132	0.876805326586611	1.39356191974065	3.57535380107694	3.79825933299747	7.12204843454723	0.310780556579541	0.845674164324607	1.52181349704682	0.435101462145353	0.773759524398786	0.36932991332281	1.35427872331267	1.7667469697922	5.82100239850415	7.03989864776947	6.59673136650348
TCTE3	TCTE3	0	0	0	0	0	0	0	0	0	0	0	0	0	0	0	0	0	0	0	0	0	0	0	0	0	0.054397755391947	0	0.159359392870363	0	0.4214613944747	0.303209284561396	0.0267233297461272	0.715242942779586	0	0.401405184832874	0.269961124288791	1.10397328019305	0.908220275623981	0.552762890870476	0.352670529574044	0	0.0240020228098356	1.48099276433325	0.175993425645909	0	0	0	0
PHF10	PHF10	31.8176770136831	0	0	0	0	1.46421173713919	0	16.3503089620615	0	0	0	0	0	0	0	0	3.88024489414716	4.20322114575459	0.912058352296759	0	11.8732489473158	0	0	0	0	0.183307554599457	0.0269974538380556	0.460288644512368	0.376774431036084	0.042606752993344	0	0	0.120509967590367	0	0.0386468692136777	0	0	0	0	0.374808178060687	0	0	0	0.00741320212761686	0	0	0	0
C1H6orf120	C1H6orf120	0	0	0	0	0	18.5546969432215	6.29895357270909	21.8307451738758	0	0	5.23727043035092	0.133999669092641	0	34.0664014433336	41.5269495229019	0.249870580906907	24.098464511698	49.0327370941126	0	4.25513803177994	0	5.81627141646433	0.229306514078823	0.459637867160521	0	8.98765486694841	1.13584625319626	5.02417635721515	3.47834474412182	32.7926778890636	21.4484820680026	39.3756663649969	51.7186723127818	22.9666673418971	32.2520860900341	21.3113402276344	28.7826609544662	32.947652866438	45.0475095469846	36.9710892658954	16.3127562236034	44.0967709900733	49.1991437490968	33.8216143841008	0	0.698779661503318	11.1525912972598	18.0467416846743
WDR27	WDR27	0.258838416710372	0	0	0	0.0400296860984724	0	0	0	0	0	0	2.81342765149782	0	0	0	0	0	0.343643843487605	0	0	0	0.368377552084904	1.69922444386631	0	0	0	0	0.0459945912833655	0	0.642495876114074	0.44551972315797	0.142338708451697	0.843783749247774	1.1737938009009	0.621400218764078	0.442118015661175	3.38831004404066	0.187030928394779	1.23860595154596	0.318889517930136	1.42144236022336	1.33134079363169	0.795110764897777	1.46672108454344	0.167729142701791	0.0816374969628422	3.48976674477633	2.16554712523155
THBS2	THBS2	0	0	0	0	0	0	0	0	0	0	0	0	0	0	0	0	0	0	0	0	0	0	0	0	0	0	0	0	0	0	0	0	0	0	0	0	0	0	0	0	0	0	0	0	0	0	0	0
MIR9815	MIR9815	0	0	0	0	0	0	0	0	0	0	0	0	0	0	0	0	0	0	0	0	0	0	0	0	0	0	0	0	0	2.11169719523261	0	0	0	0	2.21011783315719	0	0	0	1.06522015428165	0.627346615107675	0	0	0	0	0	0	0	0
SMOC2	SMOC2	0	3.98263378064794	0	0	0	0	0	0	0	0	0	0	0	0	0	0	0	0	0	0	0	2.2411004870701	0	0	0	0	0	0	0	0	0	0	0	0	0	0	0	0	0	0	0	0	0	0.14107666275844	0	0	0	0.297699923828235
LOC110259819	LOC110259819	0	0	0	0	0	0	0	0	0	0	0	0	0	0	0	0	0	0	0	0	0	0	0	0	0	0	0	0	0	0	0	0	0	0	0	0	0	0	0	0	0	0	0	0	0	0	0	0
FRMD1	FRMD1	0	0	0	0	0	0	0	0	0	0	0	0	0	0	0	0	0	0	0	0	0	0	0	0	0	0	0	0	0	0	0	0	0.0423749261558392	0	0	0	0	0	0	0	0	0.332750774174657	0	0.637078616149535	0	0	0	0
KIF25	KIF25	0	0	0	0	0	0	0	0	0	0	0	0	0	0	0	0	0	0	0	0	0	0	0	0	0	0	0	0	0	0	0	0	0	0	0	0	0	0	0	0	0	0	0	0	0	0	0	0
AFDN	AFDN	0	0.0114656601329436	0	1.85484888525126	0	0	0	6.4022746561681	2.11154137743413	0	0.773427567211458	1.08393890730476	0.0256656168319601	3.14701771153675	1.76892274928807	0.629564124327435	0.82575203143173	5.55922034365585	0.0284671874589587	5.03949087586196	0.703876814315144	0	7.72362808789791	4.67974924685419	2.75347091029582	2.34291323830746	1.75691521145793	0.772201544327433	0.429077166036997	2.0612566654407	4.53844277706943	2.33356968995123	2.91867072129641	1.08225425623739	2.06720583256097	4.56606775990783	2.43378419267981	1.77370705532054	3.83710899195026	0.0278196558879429	1.08749372773192	1.13790210259528	0.00718922631247515	1.48199559310293	0.601910597532873	8.19785079031457	0.303969391431231	0.690539424635155
MIR9824	MIR9824	0	0	0	0	0	0	0	0	0	0	0	0	0	0	0	0	0	0	0	0	0	0	0	0	0	0	0	0	0	0	0	0	0	0	0	0	0	0.267975679410585	0	0	0	0	0	0	0	0	0	0
LOC106506295	LOC106506295	0	0	0	0	0	0	0	0	0	0	0	0	0	0	0	0	0	0	0	0	0	0	0	0	0	0	0	0	0	0	3.37405820414185	0	0	0	0	3.47346596946762	0	0	0	0	0	0	0	0	0	0	0	0
LOC106506286	LOC106506286	0	0	0	0	0	0	0	0	0	0	0	0	0	0	0	0	0	0	0	0	0	0	0	0	0	0	0	0	0	0	0.0351221168308883	0	0	0	0	0.0312708305116197	0	0	0	0	0	0	0	0	0	0	0	0
LOC106506296	LOC106506296	0	0	0	0	0	0	0	0	0	0	0	0	0	0	0	0	0	0	0	0	0	0	0	0	0	0	0	0	0	0	0	0	0	0	0	0	0	0	0	0.00922992721077958	0	0	0	0.778416898718919	0	0	0	0
UNC93A	UNC93A	0	0	0	0	0	0	0	0	0	0	0	0	0	0	0	0	0	0	0	0	0	0	0	0	0	0	0	0	0.0138658016658677	0	0.0289845076442196	0	0	0.013451339523009	0	0.0258062357223306	0	0	0	0	0	0	0	0.0100941819080742	0	0	0	0
TCP10L2	TCP10L2	0	0	0	0	0	0	0	0	0	0	0	0	0	0	0	0	0	0	0	0	0	0	0	0	0	0	0	0	0	0	0	0	0	0	0	0	0	0	0	0	0	0.18923083054468	0	0	0	3.5684648934677	0.215717740674269	0
CCR6	CCR6	0	0	0	0	0	0	0	0	0	0	0	0	0	0	0	0	0	0	0	0	0	0	0	0	0	0	0	0	0	0	2.19009146486513	0	0	0	0	2.17418178282754	0	0	0	0	0	0	0	0	0	0	0	0
FGFR1OP	FGFR1OP	87.0171917985924	0	27.7052253789036	44.0287390774366	31.8145154769247	46.7290448915392	8.52201218989715	35.9701731229191	10.722456296965	0	21.1804396762407	22.4671048591144	3.2637181651904	27.5887478044537	0	22.3919653340681	6.00029419586449	21.3299636051872	15.5831280492804	42.5575177000403	13.2457428728302	16.76567276893	31.3760938024756	40.7471995513457	20.4146529222974	36.5646177554773	34.02883717554	34.4064870431701	36.7216048564304	4.6303078582232	3.37943044588181	8.81283389748088	2.73317726649571	0.268860081372366	4.49213725345041	3.32264313442797	4.47398197533764	4.91143445062766	3.45359061019463	1.23363589482573	1.18866272423977	3.72840097156037	3.34337447745087	4.17808301601166	11.4074468044394	13.4020940211544	7.70241738859218	8.96927671357322
LOC102157461	LOC102157461	0	0	0	0	0	0	0	0	0	0	0	0	0	0	0	0	0	0	0	0	0	0	0	0	0	0.00753826572847205	0	0	0	0.0292023812651009	0	0.0148129318442952	0	0.00812496172873886	0.0344347947038724	0.0218227001219716	0.0322073813263495	0.0877193797021913	1.2064515904673	0.0451125655807766	0	0	0	0	0	0	0	0
RNASET2	RNASET2	0.178266663406169	82.7379674670341	71.2714655668909	0	0.0827074898926898	56.7702243894942	127.188744620484	118.44557134235	0	74.4713773841817	22.1728206210269	91.8108009688399	206.567584851556	41.8047646286995	65.850255202664	0.159404616742663	53.5493332289678	136.087367711393	88.6060479756214	35.1020670526144	196.746258820181	44.4306541334927	14.1897222773659	114.944352125689	17.2040530325839	0	0.0202688576507248	0	0.0229354580888494	0	0.690384217155178	0	0	0	0	0.682978570850275	0	0	0	0.0205898376240468	0	2.20424730501813	0.994339126191394	0	0	0.0803217277810235	0	0.062287984062523
RPS6KA2	RPS6KA2	0	0	0	0	0	0	0	0	0	0	0	0	0	0	0	0	0	0	0	0	0	0	0	0	0	0	0	0	0	0.793169707271042	0.5926267379341	2.17681782634993	1.35223383637176	1.88568811911285	0.754351093404801	0.600312109745746	0.452899108165222	2.16842115531404	1.35080185668025	4.08055099505983	2.30665088817402	1.20342652987329	2.12476635380464	0.441820656240514	4.78252268554682	0	0.416300985593001	0
MPC1	MPC1	518.30369512071	248.231073892102	85.2384590200772	309.767334648736	279.603383506474	506.69265308604	453.342561137934	391.422972349442	209.038060294276	460.756309015132	413.536032590081	331.661371219773	379.059423401958	255.030254674923	365.37666679555	142.355876688415	169.557562842673	219.661994521654	114.404107248966	164.599675472868	65.9434231156973	189.246178702239	117.615602140697	209.319922048185	645.044076267608	1.85189452980817	1.50386370324471	2.79125020491322	2.2895791091117	7.46530442347299	2.19899273595201	2.99604484168618	6.75981942035785	7.83402570723798	7.59344808480933	2.24578520897455	3.1083855070119	1.23986256928259	3.67871256324731	2.16652667078347	7.66910223466025	16.852226198499	12.4689794444665	6.09280595149459	83.4447244010054	90.5903230695837	57.2462166840555	55.1149549743129
SFT2D1	SFT2D1	276.660100607514	120.526408035911	341.577025502399	169.936052024506	247.10948168947	371.093584159626	552.912914288332	326.850600718437	528.950936666477	437.567398890326	307.807523247567	352.126415739086	134.493046683582	288.717357588792	304.770921773713	110.03282658584	311.789926904398	184.723695886909	297.834626250185	288.963183298832	291.45295608271	277.127804956697	164.961476191606	238.627064935795	549.062798445569	57.3073298590206	37.0753621681737	45.5714940632603	50.9537309530086	11.1450425236307	13.1837299873813	5.01505254486398	9.91446269386113	14.5041103551873	12.4734719436745	14.7445625904384	11.8953832587463	3.44326867223437	21.2577421451572	2.69982020718769	3.5025197492187	13.0694587987773	4.47022777192673	7.55326251133057	57.3861818343744	80.5856089616298	29.4361708035164	28.7805190529045
PRR18	PRR18	0	0	0	0	0	0	0	0	0	0	0	0	0	0	0	0	0	0	0	0	0	0	0	0	0	0	0	0	0	0	0	0	0	0	0	0.00438556445323378	1.09304436718132	0	0	0	0	0	0	0	0	0	0	0
LOC102157949	LOC102157949	0.0295093373210552	0.0182613510538445	0.0242256840598232	14.1802409990156	0.0273819363821299	0.0779871204161451	0.0604715098352377	0	1.53402320675676	0.0354751220576649	0.0251395447420765	0.0849043743724511	0.081755229711585	0	0.0335400281168068	0	0	0	0	0.0309899403520534	0	0	0	0	0.0802216777386799	0	0	0	0	0.00529510071156668	0.00634903425510562	0	0	0	0.00480297254064721	0.00565283621883716	0	0	0.0138894580388507	0	0	0	0.346370881855554	0	0	0	0	0.147788553017616
T	T	0	0	0	0	0.170395779493656	0	0	0	0	0	4.14570083578131	0	0	26.2607132990909	0	0	0	0	0	0	0	0	0	0	0.16640453667224	0	0	0	0	0	0	0	0	0	0	0	0	0	0	0	0	0	0.0178135583828128	0.0171995688032188	0	0	0	0
LOC110259852	LOC110259852	0	0	0	0	0	0	0	0	0	0	0	0	0	0	0	0	0	0	0	0	0	0	0	0	0	0	0	0	0	0	0	0	0	0	0	0	0	0	0.0133543760771842	0	0	0	0	0	0	0.010227056426575	0	0
LOC110256592	LOC110256592	0	0	0	0	0	0	0	0	0	0	0	0.629515061749417	0	0	0	0	0	0	0	0	0	0	0	0	0	0.00760089482440347	0	0	0	0.0117779996945347	5.55005816566875	0.0298720000183295	0	0.0163849303744205	0.0106833490424517	5.5575833668415	0.925536511340094	0	5.46834467116427	0	4.97921837368903	3.13911651793892	0.00636727077391705	0	2.46697391269134	0.059149308600074	8.90484001159832	7.30084329811389
MIR9831	MIR9831	0	0	0	0	0	0	0	0	0	0	0	0	0	0	0	0	0	0	0	0	0	0	0	0	0	0	0	0	0	0	0	0	0	0	0	0	0	0	0	0	0	0	0	0	0	0.203412167757138	0	0
PDE10A	PDE10A	0	0	0	0	0	0	0	0	0	0	0	0.0723505157774503	0	0	0	0	0	0	0	0	0	0	0	9.15480884646183	0	0.725067303857071	0.437443119219744	0.20107661488789	2.14497301722865	0.0676826024113016	0	1.18874742434053	0.017670932747626	0.17418944643709	0.0767402025401803	0	0	0	1.26051051589995	0.788539842600619	0	0	0.742770876930222	0.434541059089916	0	0	0.571221326325396	0.00878628247409721
C1H6orf118	C1H6orf118	0	0	0	0	0	0	0	0	0	0	0	0	0	0	0	0	0	0	0	0	0	0	0	0	0	0	0	0	0	0	0	0	0	0	0	0	0	0	0	0	0	0	2.280916262085	0.193802284193412	0	0	0	0
LOC106508791	LOC106508791	0	0	0	0	0	0	0	0	0	0	0	0	0	0	0	0	0	0	0	0	0	0	0	0	0	0	0	0	0	0	0	0	0	0	0	0	0	0	0	0	0	0	0	0	0	0	0	0
LOC102165158	LOC102165158	0	0	0	0	0	0	0	0	0	0	0	0	0	0	0	0	0	0	0	0	0	0	0	0	0	0	0	0	0	0	0	0	0	0	0	0	0	0	0	0	0	0	1.33214116936942	0	0	0.00263860123269872	0	0
LOC102165231	LOC102165231	0	0	0	0	0	0	0	0	0	0	0	0	0	0	0	0	0	0	0	0	0	0	0	0	0	0	0.690068573238102	1.40979677910429	0.888559137879264	0	0	0	0	0	0	0	0	0	0	0	0	0	0	0	0	0	0	0
LOC110256930	LOC110256930	0	0	0	0	0	0	0	0	0	0	0	0	0	0	0	0	0	0	0	0	0	0	0	0	0	5.33569876357654	2.67553850586077	4.19969075773364	7.05216527494799	0	0	2.14826540545275	0	0	0	0	0	2.50965143782008	0	0	1.74667795873445	0	0	0	0	0	0	0
LOC110259867	LOC110259867	0	0	0	0	0	0	0	0	0	0	0	0	0	0	0	0	0	0	0	0	0	0	0	0	0	2.9377623589604	3.14202513147747	2.95656473206676	2.77825911732218	2.55385099545073	1.48641041541066	2.67163644994514	0.106117712555683	3.44912037383067	2.574566455862	1.38850552197189	1.16737766264869	0.539676476866842	1.16387564380938	0.584288072454759	5.63162167612576	0.864156233917974	3.45706845369455	2.53879308520267	0	0	0.0762290145296098	0.175878321636142
QKI	QKI	9.50074756362538	1.57221155677373	0.0204983880351039	13.1025382127914	0	7.17622110954698	6.50680453491469	9.28451390105398	16.462168663881	13.6577436228184	26.8660872151184	12.284849421662	10.419725167298	3.13292845938483	11.791745885666	0.0223271801930896	8.76906663957264	5.82334219965118	1.24682477811463	12.86184919184	0.887773995118585	8.79513974151568	14.4247336355334	0.73014989129619	18.2028837366817	8.77545746550594	11.5305151867129	8.41965199107343	11.2019169367795	1.99378303692743	0.730617784759346	2.82097933688395	5.62366709267129	2.49316452414685	2.08280031396512	0.807149245691777	2.41976980063031	2.95354547848569	3.13350094170298	4.52057264959072	3.64538763240415	2.57326096864707	2.05882101105193	0.364830503098761	6.98551599620612	7.91799615169907	2.81709519382565	3.39671293637893
LOC106506356	LOC106506356	0	0	2.89367132209223	0	0	0	0	0	0	0	0	0	0	0	0	0	0	6.4292350849628	0	0	2.25034478825869	0	0.195435258642132	0	0	0	0	0	0	2.457273545478	0	0	0	0	2.44209238237594	0	0.232717968730026	3.51621691701255	0.196170990319887	1.21308789153186	0	0	1.25217989737711	0	0	0	0	0
LOC110259875	LOC110259875	0	0	0	0	0	0	0	0	0	0	0	0	0	0	0	0	0	0	0	0	0	0	0	0	0	0	0	0	0	0	1.25022395755162	0	0	0	0	1.16250447293048	0	0	0	0	0	0	0	0	0	0	0	0
LOC110259878	LOC110259878	0	0	0	0	0	0	0	0	0	0	0	0	0	0	0	0	0	0	0	0	0	0	0	0	0	0	0	0	0	0	0	0	0	0	0	0	0	0	0	0	0	0	0	0	0	0	0	0
PACRG	PACRG	0	0	0	0	0	0	0	0	0	0	0	0	0	0	0	0	0	0	0	0	0	0	0	0	0	0	0	0	0	0	0	0	0	0	0	0	0.294499000484087	0	0	0	0	0	0	0	0	0	0	0
LOC106508449	LOC106508449	0	0	0	0	0	0	0	0	0	0	0	0	0	0	0	0	0	0	0	0	0	0	0	0	0	0	0	0	0	0	0	0	0	0	0	0	0	0	0.00515039711966951	0	0	0	0	0	0	0	0	0
PRKN	PRKN	0	0	0	0	0	0	0	0	0	0	0	0	0	0	0	0	0	0	21.878730706119	0.0684404756931364	0	0	0	0	0	0.392430751308984	0.0963283729744795	0.707467270935545	0.251541863179169	0.134482057254582	0.58189958310714	0.304006683351143	0.343479997614148	0.203352529206344	0.148501355718699	0.58675464959156	0.991491010628651	1.53490681615151	0.805205785913686	0.617231915276543	0.048332711086411	1.99125893022281	2.07990827149244	0.665336975656124	2.55075335852451	0.211420520818442	4.58930393829754	1.61675504189282
LOC110256593	LOC110256593	0	0	0	0	0	0	0	0	0	0	0	0	0	0	0	0	0	0	0	0	0	0	0	0	0	0.0258466678527138	0.0616320520199529	0.15298201013815	0.0123071390405218	0.10584858723828	0.0428772378492159	0.00725564630788263	1.08674777597728	0	0.0986058809436488	0.0412296158448759	0.0138037964820554	0.467027876426445	0.159460584460434	0.475084723383688	0	0.417074225013324	0	0.0209054747946664	0.0495894856683557	3.52562432535803	0.877234996685958	1.12897685294024
AGPAT4	AGPAT4	0	16.3313151579813	0	0	0	0	5.50267570339807	0	18.6191897177307	0	25.2551288558331	43.6362941698107	7.85601977458449	0	24.6846896588407	0.115253616109823	5.85933066592383	0	47.7265222233225	27.1393512117581	18.8958632756453	27.1028969223179	33.5285744211924	1.43695298939599	18.1036659724454	2.53735173463364	2.85037856339586	3.02950824202412	2.2469860635989	3.43451187532998	1.65001913227515	1.29048812240845	2.4606429867395	0.1930469216083	3.68172688202026	1.85796381238677	3.10081131507104	1.1176086177272	0.462582812270918	2.05440315336707	0.0477950835993541	2.38400514286198	2.88823368569208	2.31786669593723	22.8517616960442	11.7601194874051	0.666912017921175	8.06140928328649
MAP3K4	MAP3K4	28.0030534211804	0	0	5.77819517214839	0.0554035057680334	0	0	0	0	0	0	0	14.4535930005953	14.8198096628169	0	0	0	1.00409480754302	0	2.53950371737567	0	0	0	0	11.0916826732588	5.97730609015635	4.53490449602097	4.18125825185943	5.58475646850864	4.14627667982358	1.554411962649	6.38569157382551	0.013986200292178	1.49791247370742	4.13749850346047	1.57840547419966	3.55599196754222	1.14738882451856	5.39935981465357	0.951687616734968	0.19294066272059	2.09891958999373	4.14707716753073	2.79618548132027	0.273417901027615	5.13841077156342	0.866545303006854	1.09180501092073
PLG	PLG	0	0	0	0	0	0	0	0	0	0	0	0	0	0	0	0	0	0	0	0	0	0	0	0	0	0	0	0	0	0	0.0957464090482827	0	0	0	0	0.0852474167164068	0	0	0	0	0	0	0.289848226568625	0	0	0	0	0
SLC22A3	SLC22A3	0	0	0	0	0	0	0	0	0	0	0	0	0	0	0	0	0	0	0	0	0	0	0	0	0	0	0	0	0	0	0	0	0	0	0	0	0	0.0079524215678268	0	0	0	0	0	0	0	0	0	0
SLC22A2	SLC22A2	0	0	0	0	0	0	0	0	0	0	0	0	0	0	0	0	0	0	0	0	0	0	0	0	0	0	0	0	0	0	0	0	0	0.0113312341685729	0	0	0	0	0	0	0	0	0	0	0	0	0	0
LOC110259889	LOC110259889	0	0	0	0	0	0	0	0	0	0	0	0	0	0	0	0	0	0	0	0	0	0	0	0	0	0	0	0	0	0	0	0	0	0.0368000811123541	0	0	0	0	0	0	0	0	0	0	0	0	0	0
SLC22A1	SLC22A1	0	0.0249095316598296	0	0	0	0	0	0	0	0	0	0	0	0	0	0	0	0	0	0	0	0	0	0	0	0	0	0	0	0	0	0	0	0	0	0	0	0	0	0	0.00852930195642546	0	0	0	0	0.0507823800005082	0	0
IGF2R	IGF2R	0	0.0284548565362816	0	0	0.0426665622462289	1.15443632880566	0	0.483572774150668	0.0229838133083978	0	0.646345676126641	7.09999728162713	4.09243862008325	4.13179416019449	0.783931609555524	0	0	0.223838205460423	0	0	0.201558864318998	0.613505769407274	0	0	0	0.0479218321310009	0.0914913713400772	0.200554337966103	0.00591589196736194	0	0.00494653594743018	0.0052315513259614	0.30427663245436	0.516515424184113	0	0.006606191533522	0	0	0	0	0.170507064110394	0.239639243609311	0.00446045846807734	0	1.35473970686315	0.0082871623901056	0.284341282437531	0.661397873097756
LOC102166961	LOC102166961	0	0	0	0	0	0	0	0	0	0	0	0	0	0	0	0	0	0	0	0	0	0	0	0	0	0	0	0	0	0	0	0	0	0	0	0	0	0	0	0	0	0	0	0	3.00629930681787	0.00737764339015525	0.216972622491192	0
MAS1	MAS1	0	0	0	0	0	0	0	0	0	0	0	0	0	0	0	0	0	0	0	0	0	0	0	0	0	0	0	0	0	0	0	0	0	0	0	0	0	0	0	0	0	0	0	0	0	0	0	0.439083846080144
PNLDC1	PNLDC1	0	0	0	0	0	0	0	1.88638295798712	0	0	0	0	0	0	0	0	0	0	2.66407632646104	6.96969834976574	0	0	0	0	0	17.2399903827316	24.126529551896	26.0377068457045	26.7852540208941	21.4465422219004	16.9355301635453	37.9859216524791	23.893289425595	14.3281058844881	21.1271147031437	16.6647828529837	3.69769986847924	21.3049422506559	10.0326369618535	18.6525017671092	20.2771434879519	6.67201740356793	21.4309148501833	4.70405544296084	0	0.140086398297141	0	0
MRPL18	MRPL18	95.0397572978674	122.26279168472	0.793452895898194	224.15633897714	0.298942734551891	138.569524862124	202.350898300106	299.366952434813	231.891552549158	97.7933056574806	225.60726048627	206.090745931939	128.30608166159	114.914853788777	164.412036622778	232.481070562643	138.989724801511	207.303334366019	0	47.7049778739145	231.133284521948	112.449296212575	48.6444335927584	131.774782834036	227.275670895411	241.48872686055	207.969468636126	261.082715213541	219.413579626489	167.097920100009	191.55389398678	192.859224466809	197.324345708756	205.154756544705	164.912888770298	189.233407488222	244.23328878515	251.509703928729	201.110405995387	425.391006719463	422.925152935797	201.055535573221	370.400439715675	264.151615291283	348.683642808836	511.194572084914	209.245518717057	234.030214818046
TCP1	TCP1	1243.24423345941	1782.92413629071	917.456687185247	816.240000447328	1609.3805240764	1238.87676812995	1076.31988862027	909.568915982394	1159.93987199115	989.591173307975	1025.10739879583	957.208086622313	1216.90400177353	605.63349081331	1058.6721039168	1530.67336350545	1230.1379172631	1104.9947071564	1188.96869014447	689.770122570258	1032.9100552873	1410.21348809167	945.20950518733	882.165146946244	901.40546749992	10.6353793354369	16.0363202402151	10.268050609091	11.3773969845448	45.6545443200703	60.0535014307008	45.6383675651938	41.6917180230766	26.4335305771248	45.7001224674322	59.3672772704228	22.8864969627233	29.5182962233386	54.1307907822065	58.089185749309	33.2531049493974	70.4221332878826	59.7869623497244	54.4384209612214	216.580272841079	245.563560770038	198.071230945202	232.383084342351
ACAT2	ACAT2	94.0144427249203	27.5464899622387	16.0285881298376	54.5309718854594	63.0152303944304	109.928511957527	17.3232293671474	18.65209271724	283.443457661718	73.986637346395	196.615642737824	358.527813041171	52.8428021761124	145.349231714159	28.8245622590416	17.7432519826655	261.712245733633	104.155204135221	60.3228044288289	122.244341449898	184.400519971842	63.4270580064136	113.371492422253	135.830067333496	91.1549422920272	17.9031049781714	14.9965417022922	6.52058719335946	11.30390434379	34.6534924345864	33.526098640621	16.624260405805	8.12785231961136	7.49609564328739	33.7557044583598	32.8480169789894	2.75620859427414	6.58978044362536	8.19087966252027	20.0873475391742	43.2488357560013	10.2253306209765	12.9593474107139	0.646007613978041	53.8992650799579	150.172944619164	51.101083223624	42.6499668650331
WTAP	WTAP	24.8728098899039	26.2253204064689	98.2423887221871	20.5003975027076	87.9159227691217	24.7491454337874	64.1050714094468	41.6456208083204	140.154501009323	0	57.9948347579086	7.28095673258314	51.2326312316688	10.289522715169	22.4231472457347	44.8840801237692	9.92783159155182	8.66443310666239	21.7554222281986	55.4410923413763	98.3746263990032	56.1370472230471	15.0005995813426	17.4896024094599	34.4874836775085	20.0519817928838	24.6515612888653	29.1474609733012	21.3339304119556	21.1012882596294	13.9213431432219	18.070499873157	20.3569145252652	28.6194072189739	20.9488686199396	13.9447591284327	16.1917750746039	12.781515853818	23.3026091681475	19.1867111894081	6.6303729723204	23.6666842037971	25.8964221077245	21.4859904796634	21.1494335175542	17.0849854419739	18.3042949699195	14.281041748243
LOC102157641	LOC102157641	0	0	0	0	0	0	0	0	0	0	0	0	0	0	0	0	0	0	0	0	0	0	0	0	0	0	0	0.00997428323810105	0	0	0.06642240099924	0	0	0	0	0.0788518776292502	0	0.554673164724336	0	0	0	0	0.249563839688164	0	4.49898088636842	0.26892798733078	0	0
SOD2	SOD2	20.99857617096	52.1392699890194	34.6482340428335	0	83.533575467575	39.2860119096331	59.0788326390323	38.8101857435874	0.207844053363023	59.360360488536	44.6341189829776	67.7948565064874	0.144000688696542	0	141.664693758363	70.7381821217927	38.7318990343053	41.1277144669702	54.9434424820915	4.14842610621806	45.9727802013714	19.5288573335536	113.96643465753	17.7829272433491	125.47399686309	5.7059080984687	3.71131026900083	6.95223051944698	6.70059682413319	0	0	0.733293282746599	0	0	0	0	1.95440245775803	0	3.96323058358569	0.0720398026917904	0.528653481069548	1.16851953153147	0	0	19.9752300938707	8.99295899557871	16.4511741981714	6.80436620156688
FNDC1	FNDC1	0	0	0	0	0	0	0	0	0	0	0	0	0	0	0	0	0	0	0	0	0.23285223322916	0	0	0	0	0	0.0603977268015179	0.0205948219916292	0	0	0	0.380758445221408	0	0	0	0	0	0.00622437397163949	0	0	0.0253259270041722	0	0.11594192931234	0.00248768213206703	0	0	0	0
LOC110259896	LOC110259896	0	0	0	0	0	0	0	0	0	0	0	0	0	0	0	0	0	0	0	0	0	0	0	0	0	0	0	0	0	0	0	2.59699250279833	0	0	0.017041872448441	0	0	0	0	0	0	0	0	0	0	0	0	0
LOC102158235	LOC102158235	0	0	0	0	0	0	0	0	0	0	0	0	0	0	0	0	0	0	0	0	0	0	0	0	0	0.0562997748112458	2.87449253955733	4.66520244622689	1.37612748533096	0	0	0	0	0	0	0	0.601354602387086	0.569682563222501	0	0	0	0.745237631298393	0	0	3.61256513263804	0	1.22712721291722	2.83127200284195
LOC106508799	LOC106508799	0	0	0	0	0	0	0	0	0	0	0	0	0	0	0	0	0	0	0	0	0	0	0	0	0	0	0	0	0	0	2.21967091950881	0	3.6863627912955	1.30947572328367	0	2.11025949267999	16.3292881405236	0.0409781723042342	10.6787784641708	0.0403925385984821	0	1.85834574994462	0	3.1117549856407	2.19065959785603	0.0945436836054301	15.9767271891028	3.54364738303388
LOC106508800	LOC106508800	0	0	0	0	0	0	0	0	0	0	0	0	0	0	0	0	0	0	0	0	0	0	0	0	0	0	0.00981238143468554	0	0.244272877857904	0	0	0	1.28873217575537	0	0	0	0	0	0	0	0	0.361579628624833	0	0	0	0	1.35595576807173	0.0552829054179543
TAGAP	TAGAP	0	0	0	0	0	0	0	0	0	0	0	0	0	0	0	0	0	12.1450968895751	0	0	0	0	0.363230861860004	0	0	0	0	1.88773047484563	0	3.42195883484997	8.85690278587234	0	0	0	3.49416252332085	8.59937709790603	0.0182499380605588	0	0	0.0170416737550472	0.0078161132953831	0	0.751424433777545	1.11247117632925	0	3.68300350262478	0	0
RSPH3	RSPH3	0	0	0	0	0	0	0	0	0.0687332391659364	0	0	0	0	0	0	0	0	0	0	1.29966514087211	0	0	1.12839123225497	0	0	11.8549665261414	4.40114030297631	9.27627279655875	7.6604248565348	3.923192062808	0	2.95690260940929	1.63467312050191	0.386160661276889	3.91106927943513	0	0	0.853960472045755	1.39152810027678	0	3.11040497172268	7.05401220996656	0.980418652045828	0	0	0	5.77005846085653	1.41737194746702
LOC100521937	LOC100521937	0	0.0245121599150283	0.0325180672544117	0	0.073509391654852	0	0	0	0	0.047618156089254	0	0	0	0	0.0450206849608004	0	0	2.2437614429844	0	0.0831954187208727	0	0	0	0.130307544837668	0.0717875542207269	0	0	0	0	0	0.0170445814779271	0	0.12989826953223	0	0	0.0455267164935518	0	1.06286434012348	0.307622374545511	0.0457499810470501	1.57792863705444	0	0.365029771168316	0	0	0	0	0
EZR	EZR	337.925661325637	191.818703417275	98.275379712506	231.774915130358	42.0174286543719	199.919660462108	310.848657281445	389.06292138908	113.170675705934	249.249433058161	216.806274379974	140.902460250837	343.782653168209	180.596237345357	306.456045532945	277.003522870907	283.485723770338	173.157586263938	177.969726391944	385.882745036837	277.450599932105	217.768895253506	333.912201630523	129.099010219671	308.032671347281	21.3221975506801	13.5184674106431	15.0764323986408	18.6203072209995	15.3527815348913	11.6466624974833	16.4948045988222	14.3501963134201	17.6265767426861	15.6157271240044	11.6515247147912	10.1806153215204	19.4207635240344	13.2913716782105	6.81931865749285	7.11675256577648	19.2059367118501	13.6570924087827	24.2111286822581	57.0324231425292	171.472870806737	121.537809909293	152.362371090973
SYTL3	SYTL3	0	0	0	0	0	0	0	0	0	0	0	0	0	0	0	0	0	0	0	0	0	0	0	0	0	42.2855212326575	39.1967555122162	95.0168168477276	78.7338165909929	37.2060980181817	39.0448132282789	64.5227243959096	32.5385307342282	27.478192557365	38.0430676393869	39.8379742956343	35.6292368741919	31.0705864692154	37.1759627114173	44.3089771456458	25.1561247874598	29.383476636628	41.0910000982101	34.7701601485658	0.00888863524310963	0.00927063445830103	1.44761244794011	0.389415111962355
LOC110259902	LOC110259902	0	0	0	0	0	0	0	0	0	0	0	0	0	0	0	0	0	0	0	0	0	0	0	0	0	0	0.340726486369943	0	0	0	0	0	0	0	0	0	0	0	0	0	0	0	0	0	0	0	0	0
DYNLT1	DYNLT1	284.576194217067	288.405185297119	118.151671866158	349.515447624761	215.583287418987	244.607392072295	158.358164293822	346.222732590966	336.215989466447	264.507021349148	305.986768062265	361.334367813394	197.625546318426	101.563321770099	233.235513730823	199.889243032436	220.525552305149	136.497784502681	197.007767304258	217.084979997642	160.012106506192	179.089781269843	89.0398519639251	255.230383551473	375.774027353199	11.6632875252936	21.3042682258016	8.81279813420992	7.72331664906666	12.2363885496983	21.2648149256823	4.42943052294911	7.03078406291672	8.99722098716084	18.1919525688777	25.6209491873791	15.84421645668	11.0365706115631	14.2456262944857	49.2303910213977	26.5843181517322	5.00504608592381	4.21513325233308	3.36409398516079	3.34201124777167	3.68934410046219	1.80677635702461	1.17014998961387
TMEM181	TMEM181	0	0	0	0	0	11.2899041454486	0	0	0	0	0	0	16.6507822845006	0	0	0	0	0	0	0	0	0	0	0	5.00969879584489	4.47647649250694	8.2953352474394	7.73724137969277	9.4944506563226	0.480973774513778	0.216264935494393	3.43088917800881	0.00981056121699525	0.0209095400633569	0.490805926515101	0.252722642858302	0.181312035237793	0.711588430627624	1.68546063158434	2.31226357221373	1.82816441557978	0.736139147767681	1.22289649055639	0.305974112297647	4.58119617877925	0	0.644833173390173	6.27795338162694
TULP4	TULP4	0.0614495304299152	0	0	0	0	0	0	1.027068566629	0	0	0	0	0	0.808056425263852	0	0	0	0	4.44927118849607	0	0	0	1.71446850264768	3.41975339902718	1.18328274585676	2.95485491702571	2.42790961031861	6.26274083620083	5.0934292564602	2.91648006860643	2.46573056168276	3.01855055232063	0.6333422231654	2.14558881967518	2.94546939503955	2.45285077264279	1.60373629289602	2.66052431649568	0.162692277408404	3.62501434587938	0.527345164163949	0.866567639858728	0.634840645392927	0.756846396040457	0.797722016544411	0.573128255591482	0.0310198323222842	0.17176817241919
GTF2H5	GTF2H5	19.6177949998403	20.76304057005	13.8474827830559	46.4987919069337	0	32.4641954955942	19.5371456037306	64.8691452412873	0	0	0	37.1020771541274	21.8419272458366	53.4428886512344	14.5870818486914	0	41.1832850491348	40.5690648561756	2.67614083623277	19.8319273347893	88.2266522550752	13.3076390690671	14.4434077728636	16.218127125286	36.3849311996837	0.127387148702661	0	0.106623825247802	0	1.13501154018345	2.22875882340224	0.458919628973576	2.61977170050881	2.33412666371808	1.37269765839974	2.35314214877606	6.73526669778004	1.4393799151463	1.66120408870252	6.45875840026467	3.69072252694651	3.57852943453815	1.29833218320808	0.601032400346658	4.81569005268254	7.15397160885097	2.77656948492345	2.15675430047713
SERAC1	SERAC1	13.4438671574266	8.41855009678385	0.656948798859846	31.2436997379899	1.93060300992605	11.8783743805723	0	0	0	0	0	0	24.498150313829	13.1829344061454	11.0659959249412	20.8943344321529	0.641965177364176	11.4740970614218	3.75002113690192	15.1268576248835	0.727542125350342	8.5416272867753	0.350223822607804	0.078001433292093	2.36881301536325	0.614687957260445	0.200168967130777	0.749770361088747	0.00343187103079008	0.483425792250446	0.10330334741042	0.00606975568205467	2.90545280977541	0	0.464545332150413	0.122634273771458	0.0956805377570306	0.00625112082111861	0	0	0.197825875487198	0	0.812493456864695	0.00249837198776038	0.921875337215084	2.42536856193298	3.59858915855233	1.66832572414239
LOC110259904	LOC110259904	0	0	0	0	0	0	0	0	0	0	0	0	0	0	0	0	0	0	0	0	0	0	0	0	0	0	0	0.234522938132056	0.363189098506722	0	0	0	0	0	0	0	0	0	0	0	0	0	0	0	0	0	0	0
LOC110259908	LOC110259908	0	0	0	0	0	0	0	0	0	0	0	0	0.0318057003303326	0	0	0	0	0	0	0.0482247684738691	0	0	0	0	0	0	0	0	0.206782696771991	0	0	0	0	0	0	0	0	0	0	0	0	0	0	0	0	0	0	0
SYNJ2	SYNJ2	0	0	0	0	0	0	0.460368434751761	0	0	0	0	0	0	0	0	0	3.3899127807341	0.234346604802769	0	0	0.398595843023859	0.102769225685506	6.00458525607763	0.0527895034619109	0	1.70583405774165	2.93380556938617	2.16968631517961	2.01912071833286	0.112296319480587	0.807886253283652	3.31915523926139	0.00563825357298578	0.0150212213098828	0.109694811162379	0.811515875626001	1.03904598190459	0.456905769963041	1.29437303998461	4.60384321115994	0.132608734530394	0	1.30756106982774	0.0405801209943829	0.00415935445041787	0.112790793477299	1.37301957024853	0.00560686742011355
SNX9	SNX9	0	0.0955079863398924	9.21467737244808	0	0	8.60250567535146	0	0	0	0	0	1.50709605225537	17.530979549044	0	6.63392948764326	0	0	0	0	0.530441310320424	0	0.029952235174162	0	0	0	15.2139824952673	6.37148627870277	9.36162005609679	8.33974579925912	4.38567528567522	2.78929044790254	7.19622942902006	0.769053600082668	3.53738848787376	4.2543876248466	2.74413986445422	2.01309132717085	6.06315524948611	4.46422519420483	5.66212224265086	0.0654060032816107	4.14645212906627	1.76934879820246	2.3654266524091	0	0	0	0
LOC106506439	LOC106506439	0	0	0	0	0	0	0	0	0	0	0	0	0	0.459645570409011	0	0	0	0	0	0	0	0	0	0	0	1.34181129966803	3.54705008887684	5.00569107792319	2.32052870075417	0	0.157931030068178	0	0	0.00654408682224216	0	0.165722741456317	0	0.0798672613145271	0	0.787258497390023	0	0	0.544216299245418	0	0	0	0	0
LOC110259912	LOC110259912	0	0	0	0	0	0	0	0	0	0	0	0	0	0	0	0	0	0	0	0	0	0	0	0	0	0	1.49713153101944	1.53150585355933	2.71055413777311	4.37106552299897	0	5.4431913568753	0	0	4.14341282660581	0	0	1.44003092370132	0.361529264483468	0.557641435651267	0	0	0	0.123328726304899	0	0	6.25920095755343	0
ZDHHC14	ZDHHC14	0	0	0.017584481990555	0	0	0	0	0	0	0	0	0.236243670717768	0	0	0	0	0	0	0	0.314921496263519	0	0	0	0.00391473087783658	0	0.17858847786573	0.169261010112421	0.415221255509339	0.276959541497459	0.0778310308238755	0	0.00852959813204379	0.00250870842630663	0.193824569183637	0.0775699745989486	0	0.00529876813983322	0.514518588356264	0.311276114342552	0.00123698882762004	0	0.167447718437956	0	0.248770052641393	0	0.160207919666753	0.0432507711990047	0
LOC110259916	LOC110259916	16.6253040437493	0	0	0	40.6705091602749	0	0	0	0	0	0	0	0	0	0	0	0	0	0	0	0	0	0	2.09932379289006	0	0.560060368557089	0.274951460305484	0.673862575566107	0.350015034312441	0.0271201245140242	0.390217166218144	0	0.177016648045784	0	0.0245995724038366	0.463237639359317	0.224331412542661	0.0354193941481816	0.142276361476227	0	1.82546345506711	0.556012076220888	0.70374398647648	2.37820681264125	0	0	0	0
LOC110259913	LOC110259913	0	3.14741123061618	16.7015441200216	49.4411622264765	84.9487997332933	56.1031009772329	25.9806943103828	22.9235643318752	21.2223057846091	10.6335098686843	24.8670397532692	0	11.9465609523207	30.0480133861845	7.03743185371982	30.8466185834085	39.4217801875881	50.1049629100028	0	19.9715577429124	45.2353481754086	16.0504349077298	10.8876833402312	31.5235945195926	0	11.2159036117289	17.3484401838742	12.3027073274474	8.07993428091907	1.74590114555932	4.85289160277653	4.47836767704818	6.26765052813507	0.993602190033562	1.87157052130971	5.16795807904836	3.11809247077426	15.7021474439362	7.12965672728357	14.8647625442307	2.99884179931564	12.7900855390223	11.7122786553377	5.8821212362825	1.10815045306305	0	0.334883953143438	0.0515104193901272
TMEM242	TMEM242	16.6357194507097	22.6484099306774	32.9409017246371	93.5967612424256	54.2126697723102	68.3212856428217	36.2722562478026	14.4460886550446	33.7270741600398	35.4380443075817	27.9477242862555	0.25527655183958	28.0682261224878	39.2306702458537	34.1100288243509	73.3660969114131	33.4529725196756	54.0670699203596	0	25.0874957020752	52.179978580592	19.1064299065453	48.1617422854896	55.9919790936353	0.120598693690869	14.1475816205427	10.7208832346095	17.485082717838	14.203168776863	2.95523179165548	4.66015954391931	1.11292642028473	4.50470773185423	4.88356237199497	2.96758241364813	4.62716674364823	5.40752931172177	5.63733829718714	4.44749805303749	5.66437311282519	13.5995703216871	6.6163615863468	11.1091031045409	11.7732661740712	10.5903358752054	3.76577288823283	12.2690992871508	5.60341464590021
LOC100153697	LOC100153697	0	0	0	0	0	0	0	0	0	0	0	0	0	0	0	0	0	0	0	0	29.8572291105986	0	0	0	0	13.887606103632	9.47310238171996	9.91459807647124	6.41598976278344	0	0	0	0	0	0	0	0.0150443856090541	2.70788580174167	0	3.554232467398	0	0	2.27717485710367	3.82776463896072	0	0	0	0
LOC110259915	LOC110259915	0	0	0	0	0	0	0	0	0	0	0	7.72231958815674	0	0	0	0	0.907456633391605	0	0	0	0	0	0	0	4.3610748061418	0	0	0	1.10738693408222	1.09606893003963	0.597377184705625	0.0315898786136328	0	0	1.04692269668618	0.567330442239845	0	0.90010148334503	1.08904296923363	5.06687617569394	0	0	0	0.0953532005296661	0	0	0	0.851567620237102
LOC110259919	LOC110259919	0	0	0	0	0	0	0	0	0	0	0	0	0	0	0	0	0	0	0	0	0	0	0	0	0	0	0	0	0	0	0	0	0	0	0	0	0	0	0	0	0	0	0	1.34102270211993	0	0	0	0
ARID1B	ARID1B	17.4134723578271	0.106755551203962	1.49953702943861	0	10.0752672618576	5.81957486089955	0	1.57031280349487	10.3678360836607	0.658758601217942	0.0691601674595191	4.18490792801469	8.64508571770668	7.05016414485289	0.322946137145246	0.871104164357383	0.669350894100559	1.97596547557309	4.31883698610696	0.532843147692651	0.929185423086645	2.64291752097019	11.0585502997042	2.77452482645227	5.7012595898745	0.524096076294903	0.893034413014915	0.163272401249378	0.940021694206694	1.35291863562634	0.0960658405857761	0.106219306931127	0.256719613349911	0.136788531299576	1.35270360045268	0.106914776570078	0.705401447563063	0.0903682580730696	0.821528033045238	0.121894531473514	0.206424245760926	0.047701357802826	0.374066005578368	0.0608291148892914	0.238481959023796	0.0365780871492284	0.194658140909392	0.120553869200878
LOC110259923	LOC110259923	0	0	0	0	0	0	0	0	0	0	0	0	0	0	0	0	0	0	0	0	0	0	0	0	0	0	0	0	0	0.00826504390913682	0	0	0	0.0114978920449094	0.0112453325550863	0	0	0.0134928790481015	0	0.0053200189965405	0	0	0	0	0	0	0	0
MIR9857	MIR9857	0	0	0	0	0	0	0	0	0	0	0	0	0	0	0	0	0	0	0	0	0	0	0	0	0	0	0	0.240665205559324	0	0	0	0	0	0	0	0	0	0	0	0	0	0	0	0	0	0	0	0
LOC102161179	LOC102161179	0	0	0	0	0	0	0	0	0	0	0	0	0	0	0	0	0	0	0	0	0	0	0.751666148917144	0	0	0.225403083936328	0.13018535052343	0	0.162043997366871	0	0	0.195407747155475	0	0.80029267304416	0.0093180198499381	0.0109668001742262	5.19757755070432	0	0	0.0132246980786862	0	0	0.710852511592404	0	0	0	0.346796821041822	1.02684901262493
NOX3	NOX3	0	17.3258035984922	0	0	0	0	0	0	0	0.186727854262419	25.6049296118996	0	1.12961398157126	0	1.50060903276848	0	0	0	0	23.5707713881452	0	0	19.7564262934221	0	21.3239829624501	0.0179867466443435	0.229586926472687	0.910828548296458	0.529575423030068	0.606203855591626	1.87981627492822	1.37843663355358	2.68332876896927	0.378039439148158	0.587784689139929	1.95635366432397	0	0.427707384653533	0.813336997156603	0.457475279649565	2.61657489267533	1.51583820551482	2.80255508466114	0.363704018593535	12.0782969784722	0.244948968769207	8.26234128630236	2.469392933846
TFB1M	TFB1M	0	0	0	0	0	19.1337049467265	0	0	8.90015524827753	0.123019410609153	5.57939522282788	0	0	0	0	0	8.07247115581047	0	0	12.4660387672281	0	0	0	0.523668144733433	0	0.408823872580632	0.907534073793123	0.391780567189597	0.737283492288005	1.00991926730175	1.31551354301659	0.820816080574303	0.149815385084377	0.0127722389259539	1.03681006150112	1.29867963087606	2.46184519185947	2.679914566069	1.50516830749247	4.55634256341965	2.01657103553111	5.79327010369162	1.80169958268697	2.65013356059829	4.8805279848484	14.9711235709366	6.81228094556799	4.32046106703915
CLDN20	CLDN20	0	0	0	0	0	0	0	0	0	0	0	0	0	0	0	0	0	0	0	0	0	0	0	0	0	1.89368530195084	3.26712735720856	0.407578170705307	3.81718158313411	0	3.16658083473393	1.01002692535094	2.57197575991253	0	0	3.15498921463849	0	0.0547477194494743	2.50154926553884	0	3.73740484074235	5.37142042720112	5.144275528385	7.70207787504142	0	0	2.38807367392811	1.55092057091161
LOC106508808	LOC106508808	0	0	0	0	0	0	0	0	0	0	0	0	0	0	0	0	0	0	0	0	0	0	0	0	0	0	0	0	0.127661683938886	0	0	0	0	0	0	0	0	0.232534557204998	0	0	0	0	0	0	0	0.104318894786962	0	0
TIAM2	TIAM2	0	0	0	0	0	2.06889452653684	0	0	0.262431285458851	4.60973751486787	6.27782123983131	0	0	0	0.0426238234226209	0	0.501410851083299	0	0	0	0	0	0	0.00685389367456818	0	1.71101025536178	1.48170717574544	2.05459205371779	1.34734527310608	0.0185052902045637	0.0121028572509538	0.973882951781565	1.05852880966371	0.71613962259175	0.0190743218784806	0.0161635928561712	0.39775394968019	0.145009548295323	0.070604807464334	1.2203801891819	0.00993298609629569	0.297957038106455	0.190987212468838	0.0017562319296884	0.417981132181272	0.163056703438094	0.664944883713421	0.024022821406065
SCAF8	SCAF8	0.198283894678472	12.3887835820607	2.1045273402328	2.67035816677158	0	6.13856248673236	16.2531965482846	0	26.8735315437258	0	0	3.76260413732847	0.333529626426866	11.4850528517188	0	0	0	3.76070470831041	6.26716080827228	3.21273156074776	0	0.544236408741472	0	0.0103540038162337	1.33476181322267	8.71215159367245	8.1483384305615	5.64480710301465	8.15800152519428	4.23398358510584	2.80041973678323	3.1164733213386	1.80644393073776	1.16140210356392	4.15744199436662	2.73073860524683	2.72584358433723	0.170934942831328	0.513305565870269	1.77325614283369	2.43689496320488	2.68332914066021	2.32326933823183	2.14635398054881	2.83043748367011	1.04401228800123	2.21458114206154	3.32059618426533
LOC110256595	LOC110256595	0	0	0	0	0	0	0	0	0	0	0	0	0	0	0	0	0	0	0	0	0	0	0	0	0	0	0	0.0168803250392311	2.33031608237407	0	0	2.24899044626976	0.0407954198903109	0	0	0	6.58093132193974	0.0714243794821798	0	3.02735601037932	0.0184516662564354	0	0	0.0163120159040547	0	0.0470823755029046	0	0.851934852157755
CNKSR3	CNKSR3	0.0919872965445965	0	1.81240682651315	0	0	3.28189779300861	0	0	0	0	0	0	0	0.10080213455318	8.67780552816266	0	11.2331731520504	0.692046625268194	8.1267078164955	12.9930593789883	9.36376666309691	0	0	0	15.3375752784814	0.69238741316556	1.08772805810188	0.526037205059544	0.461561679718707	0	0.207809485846524	0	0	0	0	0.215859362413151	0.0227556782591567	0.932348301902716	0.0108241476381094	0.584350379777458	0.00487291953530632	0.122201354554442	0.0044616387958011	0.745259273325924	0.834517952124658	0.240391304896368	0.684921427320888	1.07137310507118
LOC110259934	LOC110259934	0	0	0	0	0	0	0	0	0	0	0	0	0	0	0	0	0	0	0	0	0	0	0	0	0	0.172027089701029	0.00281511911815622	0	0	0.0177710217613264	0.00532703871261711	0	0	0.0494442115458297	0.0181343001694949	0.0047429067420158	0	0.0696278688383057	0	0	0.0577100832373642	0.0101205110423238	0	0	0	0	0	0
IPCEF1	IPCEF1	0	0	0	0	0	0	0	0	0	0	0	0	0	0	0	0	0	0	0	0	0	0	0	0	0	0.89541072507323	2.89934343075413	0.0368588986270509	0	0.337394523399826	2.16138428261858	0.0216333263776841	0.0148464187615888	2.70016960779268	0.338703848795988	2.04983851940119	0.00522631020671893	0.00990210362718095	0.0149159306883731	0.141528542316743	0.114154966466519	1.02117272686261	0	0	0	0	0	0
OPRM1	OPRM1	0	0	0	0	0	0	0	0	0	0	0	0	0	0	0	0	0	0	0	0	0	0	0	0	0	0	0	0	0	21.1949353647883	14.580569043718	38.5358699028546	21.3034947303416	8.58006380739831	20.9638713033711	14.5744378217054	0.0459613619141386	0.740191507853501	0	0.987123695818811	1.2401176528136	2.97132470508505	0.495632985309075	13.5734106470897	21.4143708075615	0	0	1.55803188355215
RGS17	RGS17	0	0	0	0	0	0	0	0	0	0	0	0	0	0	0.165349040056909	0	0	0	0	0	0	0	0.119379495088536	0	0	0	0	0.0105753699869132	0	0.0783129772533026	0	0	0.221502313311109	0	0.082873637937177	0	0	0	0.0898716815665118	0	0	0.468288053314307	0.201098636018402	0.0204386589733165	0	0	0	0.203325497253685
MTRF1L	MTRF1L	0	10.9844717603595	15.1263023779151	0	0	0	0	0.357956542894257	0	26.9718722731552	0.0676590900300802	0	37.9828876196428	0.0870302185232962	20.8518285837086	26.9152346364325	18.0518789193472	0	0	9.34130402167814	9.05149882808823	0.0847722845185102	11.1443908843737	7.06880638149225	22.3100695123076	0.340281138366806	0	0.230933027952744	0.0613079414300977	2.33002577644478	3.38758038927572	3.48789212185687	4.51135642894841	3.89563792167374	2.32352712384193	3.65889736422787	6.73391443121975	6.78406421844369	8.52760205758029	8.08140542522987	1.22849229467338	3.31125918517047	2.60400281341299	3.56681215569671	1.70176038945486	2.91283249958462	4.03918860824801	3.8572442495195
FBXO5	FBXO5	0	36.7529079424026	0	0	0	130.265741420822	95.0264248317835	5.44439463097817	101.101446454637	60.586988478245	0	0	132.980799699472	0	82.5289298794778	34.3843143856013	42.7695873506228	0	73.5162698065352	78.6503148724833	33.6004074356643	0	124.345751222923	41.2100545403739	8.45280434767498	30.5093696669691	37.2199615558802	78.4568570123396	108.633044529751	101.247068706951	217.610415822242	112.955697218344	195.960846696491	150.414875472946	99.3300340372832	214.25914564387	99.9884370917704	116.118517836704	87.4944690120697	168.677276144843	160.990531616362	171.785906110395	185.368215228084	137.513720224329	212.098314794398	139.610017170957	140.112342823448	202.631349697604
VIP	VIP	0	0	0	0	0	0	0	0	0	0	0	0	0	0	0	0	0	0	0	0	0	0	0	0	0	0	0	0	0	0	0	0	0	0	0	0	0	0	0	0	0	0	0	0	0	0	0	0
MYCT1	MYCT1	0	0	0	0	0	0	0	0	0	0	0	0	0	0	0	4.83474928246431	0	0	0	0	0	0	0	0	0	0	0	0	0	0	0	0	0	0	0	0	0	0	0	1.71354158906497	0	0	0	0	0	0	0.11649794576348	0
SYNE1	SYNE1	0	1.68055439055855	0.0102857652991428	0	0	0	0	0	0	0	0.0587057525261898	0	0	0	0	0	0.859933314295623	0	0	0.94077841269865	1.0679096433553	1.12337561017667	2.33387665877422	0	0	0	0	0	0	0.39793125570947	0.789834049121184	0.0712750550085929	0.00660343235636642	0.796749941403197	0.394595051300323	0.81242941098215	0.430820884182667	0.273799767883628	1.37257331424151	0.383485261929218	0.0856191896624982	0.0486528658434008	0.370087028390102	0.059848548241815	0.210010146202007	0	1.15663208275003	0.257559523214019
LOC102163894	LOC102163894	0	0	0	0	0	0	0	0	0	0	0	0	0	0	0	0	0	0	0	0	0	0	0	0	0	0	0	0	0	0	0	0	0	0	0	0	0	0	0	0	0	0	0	0	0	0	0	0
ESR1	ESR1	0	0	0	0	0	0	0	0	0	0	0	0	0	0	0	0	0	0	0	0	0	0	0	0	0	0	0	0	0	0	0.00217026358090489	0.00229531240347445	0.867156593438838	0.0251797896996492	0	0.00193228514473628	0.00499063943713965	0	0.005934718519589	0.0139806801811472	0	0	0.373786989122219	0	0	0.00454492975372863	0	0
CCDC170	CCDC170	0	0	12.3377023232496	0	0	0	0	0	0	0	0	0	0	0	0	0	0.186981581544922	0	0	0	0	0	13.377583888935	0	0	0	0	0	0	0.00134431651685896	0.00967133062825141	0	0.723021446931831	0	0.00121937535622466	0.0114811052858451	0	0	0.00352624602796683	0.152293798977863	0	0	0	0.581005882337078	2.06100172372656	0.0229540109994908	0.688302000934988	0
ARMT1	ARMT1	69.634404352521	0	23.1125556456951	36.5796566479635	0	22.5086964787288	4.84814690920441	94.3690952313719	0	0	87.4054292235074	6.65572222092088	129.834000253396	0.69134531120956	64.9838044763132	90.1207453231376	37.7477854472268	55.6999271142582	69.1859988432271	95.6547253711442	78.4323704149479	50.0847849718294	44.0052101609706	124.902396286435	48.9513599649675	22.0814409432665	16.7493967510277	11.5495275825815	8.75611062722781	4.56360080723172	11.1389974692054	13.2971602840212	0	26.2607315664134	4.42184010757258	10.6426824656288	8.29113565337458	0.803927038231754	8.12892505394459	14.6828710497796	0.0167103111832328	4.22278782429304	0.252448996963687	4.88972659683633	0.109018869279374	0.0142130099068054	15.4459905357302	12.9874968584086
RMND1	RMND1	10.1214656783322	35.5831409282169	0	0	87.2788225418792	9.22377789660832	0	1.17980104536759	0	0	0.89199950922187	0	26.1679323794597	0	0	0	0	0.154455716801825	0	0	30.5980926556551	0	18.6161894863591	25.1640964314997	3.79522636048855	2.19256816286116	5.05958306567415	1.60685102105372	2.77280707542528	1.27602091871331	0	0	0.306580038031102	0	1.25683809307252	0	0	0.0613438302265193	0	0	0	0	0.15235421393975	0.792721391369439	0.0150776598827648	0	0	0
ZBTB2	ZBTB2	0	0	0.0102772456865715	6.09922514959939	17.43594695631	1.04215934791195	0.00855126267477073	0.0282118947754279	12.3022002971112	0	26.8649641874937	4.562397261126	0	18.5883702850624	11.5109888632142	4.43288119593361	0	3.90024046852388	8.82859872288918	3.37873828933404	2.4754982385246	0.988820707684256	3.78041946460576	9.85654628456833	2.30285828824084	0.127570650789527	0.395698204136341	0.0655225062672316	0.164284882377994	1.42867034496955	0.527915521857112	0.723554747779035	0.818147385846871	0.384373189474954	1.41712424358244	0.517989365532512	0.325170676852568	0.237634439995903	0.00294615773007888	0.682472145965595	0.249350002138969	0.084432353358713	0.47603924947121	0.211055210098271	0.868548793021945	0.0360996529352915	1.23545743042063	1.1941446382773
AKAP12	AKAP12	0	0	4.97048465896916	0	0	0.139381035092576	0.0288204226184044	24.2778301128392	0	0	3.77413556153349	3.50022293782807	0	0.0462351336905532	9.78282708678976	14.9024646250803	0.0376083495902952	16.9540973046041	6.85534894942977	20.5593560831528	0.0410995135399825	6.44009046914252	0.138491226369247	16.6560846728298	0.0382332549970324	0.649815157868118	0	0.392588950445116	0.993387330866112	1.07506161746332	2.73694313543282	0.964881191027784	2.05570492596439	0.155349583824279	1.05068449191772	2.68737850998329	0	0.00988768133764021	2.15469510901762	0.00487318647492307	0.527477127084079	1.35383178057857	4.07648765075738	1.16182575808727	0	0.524689329915607	1.45362966576876	0
LOC106508814	LOC106508814	0	0	0	0	0	0	0	0	0	0	0	0	0	0	0	0	0.411494279248928	0	0	0	0	0	0	0	0	10.1437726737852	4.59279393978077	1.49896389651159	12.2798361510568	1.8948971460745	0	0	0	0	1.81270753487103	0	0.0142751839544079	0	0	3.51913957797453	0	0.0117938226290029	0	0	0	0	0.174780071162512	2.35234335561487
MTHFD1L	MTHFD1L	0	0	0	0	0.0848393504948686	27.3649257076204	0	0	0	55.2323017528261	3.85563385969285	0.526130210472106	7.6942272244411	0	7.06651870665095	0	3.17841991023231	1.69941913341766	0	0	0	3.75732749592175	0	0.167101965850631	0	1.3711038661784	0.16633044679185	0.332323074483548	0.411716205829555	1.84569495476164	2.1343743168012	0.00520127932986168	0	0.604820270507016	1.80436763653864	2.11050617682198	0.542832455389921	0.0107133885508703	0	1.06130810846201	0	0.0840891488235167	0.882495020740961	0.021408984576863	0.236991308415051	0.00411960465999463	0	0.143760405089069
PLEKHG1	PLEKHG1	0	0	0	0	0	0	0	0	0	0	0	0	0	0	0	0	2.33378765907749	0	0	0	0	9.31561946965576	0.183634159594474	0	0	29.9406870536199	35.8832762922579	45.2213236705863	40.3248584192885	50.145169585529	37.2200750393413	63.0201280839891	46.2807257225611	30.4526641090427	49.6149969843983	37.3333260216085	35.0363189665653	60.1099085986129	55.7057887711474	26.3739198581021	32.4741866575212	28.8958767305989	25.0400731637245	32.2066609384501	0.812062145250182	5.10596753889566	0.101668129459538	1.5898793408517
IYD	IYD	0	0	0	0	0	0	0	0	0	0	0	0	0	0	0	0	0	0	0	0	0	0	0	0	0	0.236911411660936	0.182046290568178	0.202607094751836	0.291828468134093	0	0	0	0	0	0	0	0	0	0	0.0102738442596958	0	0	0	0	0	0	0	0
LOC110256937	LOC110256937	0	0	0	0	0	0	0	0	0	0	0	0	0	0	0	0	1.82141710534769	0	0	0	0	0	0	0	0	0	0	0	0	0	1.34480097624741	0	0	0	0	1.31246660010387	0	0	0.268736038922507	0	0	0	0	0	0	0	0	0
PPP1R14C	PPP1R14C	0	0	0	0	0	0	0	0	0	0	0	30.6459856021789	0	0	0	28.7172523337931	0	0	0	0	0	0.25839017363337	0	0	0	0	0	0.0156421210669941	0	0.0144791751119442	0	0	0	2.01426627815532	0.0131334764458738	0	0	0	0	0	0	0	0	0	0	0	0	0
LOC102166801	LOC102166801	0	0	19.514084538801	0	7.26217171463181	0	0	0	0	0	11.5750897144121	13.1704582694657	0	8.89519780272301	0	0.52031972321425	3.13797106337525	0	0	0	0	4.16140532065848	0	0	1.79279022251401	0	0	0	0	0.845744760120974	0.0375585655466074	0.258197287068373	0.415725405437286	0.820683697079947	0.835804855820009	0.0390134645635514	3.42592945055944	0.446596227688614	2.59846673322993	0.305797345696945	0	0.42813116012991	0	0	0	0.235963562530459	3.84062676292541	1.30800595926406
LOC100521647	LOC100521647	22.8876267000294	28.0467686328929	0	28.5468377474342	24.6019736884188	50.6057102564765	119.964069761148	22.9807400492723	16.424286928726	52.4414345072125	50.4834507116195	50.8562811919054	59.7214225201989	79.2158239934767	71.6024939231054	17.9330193835496	24.3399939172558	14.441106079912	12.969541117119	33.0792360699213	45.8040548250343	62.7685991415165	2.60339129673845	16.6906541517687	22.9989727816829	0	0	0	0.0583104866665662	0.853912655819665	0	2.81030479442323	0	5.06279394917362	0.811433092329942	0	3.40555265292517	0	2.50653107489898	0	0	1.97993218145802	0.0659473259817432	3.6294341723001	0.0195793340850505	0	0.200188125836071	0
LOC100521998	LOC100521998	11.1127270694755	13.8612958483732	0	10.4297726628624	9.82822769504041	24.7798037158433	41.1566719768744	15.7825399915108	3.81884898047225	23.1701099401406	16.4195633935286	28.4764691389241	19.7233470759747	29.3024051135744	32.5633130123064	8.2290045656115	7.58386834238146	6.91578943762019	10.9381399676845	12.7643880191325	15.2226275150012	18.1632029745639	2.27977864946299	6.09299507689844	6.92316017407802	0	0	0	0	0.202520410331998	0	0	0	1.60372621215207	0.183698105613065	0	0	0	0.36777231300673	0	0	1.08236894069528	0.43793592232032	0	0	0	2.62955831339403	0
LOC106508817	LOC106508817	0.0863580640051417	0.169230523056951	0	0.048030080027995	0.186975362211861	0.494491040929466	0.90450209091086	0.389228831131541	0.0863320446893775	0.588294794904603	0.343326740548464	0.773016971486399	0.49844557697213	0.441622866070764	0.556204540466357	0.205921830174358	3.41261515174734	0.203826292063091	0.199027506622426	0.241842661376078	0.364528452859135	0.399439198524988	0	0.610279183529607	0.182595769745267	0	0	0.0223207212840711	0.0074071121684757	0.0439051369865164	0	0.622275614823697	0	0	0.0421672034414887	0	0	0	0	0	0.0182988700800821	0.00294161922478939	0.0251316325081138	0.636292891992415	0	0	0.0508593218006845	0
ULBP1	ULBP1	0	25.7574336265146	0	0.206999017279824	0	0	0	0	0	25.3542039374303	10.25194582262	0.832883025309578	0	0	0	0.665608142715617	3.64925815312513	0	0	0	33.47517241238	31.7814380588882	0	3.3103841694489	0	0	0	0	0	5.20915453727616	0	0	5.11465661162979	0	5.36107383597531	0	2.4705544273301	0	3.41600364679271	0	0	2.70035605659264	3.6464964324252	1.8243144353624	0.192942388564031	0	0	0
LRP11	LRP11	0	0	0	0	0	0	0	0	0	0	0	0	0	0	0	0	1.28428512962604	1.48779394520907	0	0	18.5730450602651	0	0	0.702206879429785	0	3.00322506971843	0	0.958936795845662	0	2.49918804239488	0.0103331892132004	3.45343101842187	1.541252992518	0	2.44279395762055	0.0276003360007882	0	0.697817850998991	0.514272631544872	6.87845086694461	0	0	0.363393637670053	0	0	0	0	0
PCMT1	PCMT1	0	16.6885600440662	92.9652095625271	40.977623270336	69.6850997871416	0.208697927874191	0.10788344477648	24.4400887762473	69.9451426396082	32.2773645764106	32.7628461265399	69.1472386027657	101.952225896672	38.8546430367865	8.79599047232314	76.7564733935906	57.2971664042245	52.0714361568789	89.2393363125203	177.389037443353	81.4623822551602	135.371093293061	36.8073940018137	139.736130151222	44.4382899360885	32.847247990056	32.1258170638055	28.1745586172063	21.1123965746994	22.1335209743487	10.1177673351257	3.70168503998149	1.42433659104536	0	21.6059352078495	9.90082321117599	4.62982935699698	1.07336373906575	11.7918564357299	4.25033744865318	0.10039852570971	3.57489464676071	12.777541599076	2.81061740638515	78.8052629529075	44.7537267028156	50.4971071707615	41.8576101895848
NUP43	NUP43	31.9010772402208	1.22226542849028	0.098270853383167	2.19701229703814	38.6815582248636	0	0.81767032352973	21.8956556725452	22.5872950416103	0	0.815823242594107	0.516618558939811	37.8896357561234	33.3839556881064	43.6053859348219	0.240836004117918	14.2177012295349	10.8067942020186	10.1385461715434	42.3328027657252	0.116604301672147	8.75234429050278	16.0113431380135	20.8273496489057	0.976251408844679	8.82989460628649	8.29546971051229	4.03760634120188	7.55412957146426	6.59687222973493	1.38109532077681	2.05651850263929	2.40792015820543	1.45670155787462	6.50006005145625	1.35863699431153	1.31033801145141	5.98921952357596	8.18722928497464	0.874483160453122	18.1103866772462	3.4678955683715	3.72743188429455	2.94867772892621	27.4904368378204	28.2835373258674	19.1665998750505	27.4829106677381
LATS1	LATS1	0	3.93828261867696	49.3976236657349	0	14.3770491027893	5.32752474384277	0	0	5.60054932409244	0.0563583193309903	0	0	5.60117041589435	0.0513730635841494	4.76892610166292	0	0	0	0	0	0	0	0	0	0	4.15572440955849	4.56807841712862	3.14893300652267	6.28490320846029	1.29968121996743	0.0100865304821503	0	1.97666600919635	0.0117025746814472	1.26854504354916	0.0134707506388203	0.0579863170204675	0.560309498797263	1.0453666916624	1.8843241822897	2.96026937360967	0.512604225511203	2.99237510995028	0.794759252562816	3.94926918736423	9.83700145972545	1.36076244210544	1.07019408895016
KATNA1	KATNA1	81.5426808135308	143.622732359081	0	0	0.16448710381514	36.4242802924759	22.8854290204607	69.9762601329602	83.1130319416496	247.839948346302	0	45.3078779149484	117.867611137477	0	43.8218169502685	0.792552276002532	53.8019851960467	88.5685784049891	20.3590400255469	57.0583115435561	38.5068908355274	21.1919471727701	48.7308499118862	93.694557964435	11.083764082875	12.3780552835261	19.0466279632193	15.7383508214828	25.2471323832201	0	1.35395340904774	0.0605056522553823	0	0.11062543506238	0	1.29886956025739	0.0877039348713445	1.91094946500643	0.511044936842516	1.80174203788191	1.33345045140082	0.30795048133374	0	0	26.5732798949623	12.8273102953509	14.3622693662771	11.6031619469861
GINM1	GINM1	0	0	0	41.7987302396379	3.23517781786785	29.5195156353787	2.11695211250847	22.6984605281123	26.2056453255066	0	0	0	46.5081570506394	21.5087490729655	38.7469555130089	21.9388597708606	0	0	86.3053850039626	0	41.6355324184652	41.6257739152789	0	53.2896114510599	12.1695371262025	49.3758645412759	54.0448910750446	53.9565669254362	55.1575615405687	112.541464694879	65.8316314795057	72.651322838041	30.701735873914	84.8083022335704	114.881465210458	67.0604024121737	85.6742664320615	82.9323009751526	62.2835648722801	104.551554755538	38.0608250032337	49.8799838065915	46.9990489234881	55.0548230330361	0	0.0116365058820948	20.5497084337733	0
PPIL4	PPIL4	93.4993712893316	114.151444119058	91.5349979167399	31.2884997361658	121.55945395949	46.3582110033114	64.7615218676274	1.57336425104943	55.6835782144137	15.6976914138465	23.7539586873032	105.145965162243	46.8074089482937	51.7495591720526	87.8582015375781	45.2416774707311	71.0315753331075	90.0260166350579	100.112580481079	57.738967759676	41.9209040720702	54.1796174696378	83.9497581232291	70.9608015654571	161.831639115274	23.7918226491693	20.2347009427651	23.6949418164132	21.1452313611649	5.16768330035632	4.79505701568662	6.33731864971799	1.21888510996692	6.12699524074546	5.06292178597697	4.59211785039663	9.26970399377231	12.51649763459	10.6747454602221	6.2444081078991	15.5195780168476	5.25052722659895	7.29533136046803	3.55565704609416	0.00565518706203492	1.60431724402391	16.4790522941578	7.02865540362833
ZC3H12D	ZC3H12D	0	0.330516024561023	0	0	0	13.1068345264799	0	0	0	0	0	0	0	0	0	0	0	0	0	0	0	0	0	0	3.8372937290585	0	0	0	0	0	0.0328321437774997	0	0	0	0	0.0292319625363924	0	0	0	0	0	0	0	0	0	0	0	0
LOC110259956	LOC110259956	0	0	0	0	0	0	0	0	0	0	0	0	0	0	0	0	0	0	0	0	0	0	0	0	0	0	0	0	0	0	0	0	1.4859943540698	0	0	0	0	0	2.54894223267869	0.023828001998155	0.327859280544616	0.0105409477028358	0	0	0	0	0	0
TAB2	TAB2	29.2743167297926	0.206566847910782	0	0	0	0	0	0.752244953067103	0	13.9646758563543	0	0	0	1.93867458452591	17.9074248832288	0	1.0413800393322	0	0	0	0	8.15921435167005	2.95830504892626	0	14.7610762920327	14.085539781036	17.701287359498	18.1277703615177	15.6152280527713	6.38796902503126	5.84242229092614	5.1118696678188	4.06981909368178	1.46235267588289	6.42177813876226	5.86998242596061	4.388866514032	10.2554349121387	7.21935724150905	8.52429954140546	5.67260989628804	7.27924608034953	12.9003962952141	2.48864911279207	5.94695105426309	10.3746455978042	10.2997556915765	1.4151466323404
LOC106508820	LOC106508820	0	0	0	0	0	0	0	0	0	0	0	0	0	0	0	0	0	0	0	0	0	0	0	0	0	0	0	0	0	0	0	0	0	0	0	0	0	0	0	0	0	0	0	0	0	0	0	0
LOC102159681	LOC102159681	0	0	0	0	0	0	2.13848881678849	0	0	0	0	0	0	0	0	2.66117447230496	0	0	0	0	0	0	0	0.0706383893889368	0	0.402811931187866	0.166991589050334	0.0974006391189614	0.532075086750992	0.433457627183786	0	0	0	0.328033811756688	0.430916458997604	0	0	0.0634036297293444	0.00909594261161113	0	0	0	0	0	0.29386851976975	0	0	0
UST	UST	0	0	0	0	0	0	0	0	0	0	0	0	0	0	0	0	0	0	0	0	0	0	0	0	0	0	0	0	0	0	0	0	0	0.297667516806312	0	0	0	0.122789687613499	0	0	0	0.276946417036565	0	0	0.0124884401191133	3.96615666637649	0	0.0631297135768814
LOC110259965	LOC110259965	0	0	0	0	0	0	0	0	0	0	0	0	0	0	0	0	0	0	0	0	0	0	0	0	0	0.0748221914313026	0.359163152918667	1.96925969522107	1.13611516369486	0.135264561547642	0.339821503005612	0.12252332101694	0	0.519715643664808	0.175275763720025	0.364445659321437	4.06702998024988	3.23031897063961	0.979949742922794	1.4013591468411	11.1888129950806	1.24719308941649	0.0417857075819884	1.05570612306597	0	0.155268767457741	0	0.041808332962247
SASH1	SASH1	1.1265144262593	0.351222917507991	0	1.00437332399725	5.65739363502565	1.60220472081942	0.0411181534155758	2.70663902333589	0	0	3.64831859431791	7.52158997508094	7.03414723733994	22.0507412318161	1.06535886855685	3.32184962260091	0	1.0731814290907	0	0	0	4.28655133387645	1.73593154226345	0.622371321415453	0	0.36645549050898	0.12808429860671	0.140026856193234	0.504507454299547	0.43205422983949	0.183167690703277	0.00195678448566536	0	1.2514740428035	0.427589786996729	0.182850177692141	0	0.866558994967139	0.164937314211352	0.189706239438854	0.256924754826151	0	0.00166836859383855	0.000805432014261163	0.150084333422383	1.52117319259149	0.320146209410948	0.307479893619544
LOC106508822	LOC106508822	0	0	0	0	0	0	0	0	0	0	0	0	0	0	0	0	0	0	0	0	0	0	0	0	0	0	0	0	0	0	0	0	0	0.750464083730096	0	0	0	0.786464423563807	0	0	0	0	0	0	0	0	0	0
SAMD5	SAMD5	0	0	0	0	0	0	0	0	0	0	0	0	0	0	0.01258365281916	0	0	0	0	0	0	0	0.0181704123520005	0.0040468926311491	0	0	0	0	0	0	0	0	0	0	0	0	0	0	0.0182388163240274	0.0127874970911813	0	0.0633571453748384	0.00214797541363556	0.00207393997990275	0.147313318266004	0.0917874894191708	1.11497861945693	0.17021176611773
LOC110256596	LOC110256596	0	0	0	0	0	0	0	0	0	0	0	0	0	0	0	0	0	0	0	0	0	0	0	0	0	0	0	0	0	0.00124186283312606	0.00148904243699021	0	0	0	0.00225288749417951	0.00132576273508604	0	0.00324379256752479	0	0	0.0029329876441702	0	0	0.00518575834108358	0	0	0.127518326189006	0
LOC100522716	LOC100522716	0	0	0	103.858763132712	0	0	0	0	0	0	0	0	0	0	0	0	0	0	0	0	0	0	0	0	0	1.05348821048316	0	0	0	0	4.22376937263211	0	0	0	0	3.85233780665547	0	0	0.112684446072769	0	0.0507293744460677	0	0	3.63259157479883	6.41236675675269	0	7.55333985223665	0
STXBP5	STXBP5	0	0	0.182040330570732	0	5.53830666690524	0.36626419778686	0	2.2626023591719	0	0	0	4.44828754796541	0	0	0	0	0	0	0	0.368709783627291	0	0	0	0.0675442987629277	0	0.378748564811674	1.28792148590229	1.05850728832545	1.32660386702514	0.550418006562536	0.67190008376299	3.43743957684874	2.78755112784834	0.21449173366608	0.594001475890005	0.646010522276583	0.770249831055604	0.534811764181958	0.0326157138457489	0.217697145621035	0.931897422048389	0.727001520149072	1.94668709846214	1.38805786535635	0.00319314251397698	6.74733255250882	0.977112763347342	1.70454253643349
LOC102160169	LOC102160169	0	0	0	0	0	0.852301722515694	0.0720957815794245	0	0	0	0	0	0	0	0	0	0	0	0	0.44336461455026	0	0	0	0	0	0.0339504242207347	0.141339075514635	0.100026831269512	0.114669552957543	0.0841728444534856	0.0378474580958493	0.100070494629921	0.416176040830939	0.0980685786150796	0.0878022657150635	0.0348205709870278	0.0522193761063477	0	0.0275989838232341	0.422604993268675	0	0.0802928473727582	0.00341283307658033	0.0593136199380148	0	0	0.0429196457051455	0
ADGB	ADGB	0	0	0	0	0	0	0	0	0	0	0	0	0	0	0	3.93951516971565	0	0	0	0	0	0	0	0.0736178069715061	0	0	0.0801477134798358	0.14152675761455	0.0259120181189202	0.13326335807333	0.00541654283930651	0	0	0	0.131121706903416	0.00723389455292965	0	0.76107577084049	0	0.0319852271897308	0.00533451996637386	0	0	0.5894913047598	4.28942826008935	0.0340297007183508	0.190627742736633	0.774088793824518
RAB32	RAB32	0	0	0	0	0	0	0	0	0	0	0	0	0	0	0	0	0	0	0	0	0	0	0	13.2475297696479	0	0	0	1.83061052099456	0.886601959161468	0	0.0274565431443261	0	0	0	0	0.024445818890566	0.473533635139611	0	0	0	0	0	0	0	14.8850377961568	0.160997295772536	0	1.63494524980558
GRM1	GRM1	0	0	0	0	0	0	0	0	0	0	0	0	0	0	0	0	0	0.0446295021568372	0	0	0	0	0	0	0	0	0	0	0	0	0	0	0	0	0	0	0	0	0	0	0	0.00515274060901606	0.00489136437752606	0.00472277106824677	0	0	0	0
LOC106508827	LOC106508827	0	0	0	0	0	0	0	0	0	0	0	0	0	0	0	0	0	0	0	0	0	0	0	0	0	0	0	0	0	0	0	0	0	0	0	0	0	0	0	0.794027702010746	0	0	0	0	0	0	0	0
SHPRH	SHPRH	0	0	0	0	0	0	15.544891717096	1.7367146087722	0	0	0	0	24.0315050460464	0	0	0	0	0	0	0	4.10080452956341	2.50459436916332	2.15203048114634	0	0.500303812460671	0.00399586450169156	0.474730689169001	0.190640097316201	0.0133186847150853	4.00455263229341	3.96267908045918	3.83766539048265	2.19654219664118	3.06002318306097	3.88931595654266	3.93633011185036	12.228110672274	1.22107956994873	4.74457558176288	10.7091068797733	4.28836944803676	5.46914466145736	7.36079255261501	1.83090639182603	5.11460445240569	0.0124381472442324	4.83160023105584	3.75573542973774
FBXO30	FBXO30	23.4788151915712	0	0	0	0	0	22.9293185091224	10.88038741839	0	0	10.0958126271021	29.579040058485	0	31.4597524810911	14.8605729570673	6.98160585333382	0.0330618002853652	16.4802865461328	42.0721657296472	0	12.6819495424271	14.2924063647935	7.73104514432035	12.3512173530408	16.217384514689	20.6125237743497	23.0199787663934	21.5237688855862	26.2942839773412	10.7088609463347	4.6226043455975	0.28696499206682	2.16341089064918	4.69427206255933	10.4787695198364	4.6343998454563	6.34033848972206	6.6061780805614	3.10755134380961	1.62365765002686	4.09871910577278	1.31145495523481	1.88898417198026	1.17422843636777	3.05089980357629	3.82042430569215	5.11393023516923	1.30464482196684
EPM2A	EPM2A	0	0	0	0	0	0	0	0	0	0.0516559873719769	0	0	0	0	0	0	0	0	0	0	0	0	0	0	0	0	0.298019853838531	0	0	0	0.00924494728370139	0	0	0	0	0	1.22772228557803	0.0302093720176085	0	0	0	0	0	0	0	0	0.216908765694885	0
UTRN	UTRN	0	0	0.0135939864823854	0	0	0	0.022621965603109	0	1.05944726633975	0	0.423203692271225	0	0	6.89534041161614	0	0	0.339478370042975	2.73336514255287	0	0	0	7.1494799712774	0.0951174736625729	0.0423689012446881	5.74698474603775	2.90790763961305	2.49274218466352	2.91863738786016	5.23979566429638	1.35193685056573	2.26498235869625	1.68334191347991	1.30133755503767	1.60379847615954	1.34622106207534	2.21328342955037	2.15363178465758	1.60752218642089	1.3727046058091	0.780320812351337	0.53420619352493	2.449365667866	0.60155953050969	0.694818992880149	0.575857006659512	1.59813187618995	0.910079405935776	0.303755174029476
LOC106506455	LOC106506455	0	0	0	0	0	0	0	0	0	0	0	0	0	0	0	0	0	0	0	0	0	0	0	0	0	4.22453589274049	4.57398840612028	2.84158917407394	2.73676590099507	0.158215057405848	0	0.0501591985089007	1.72975684615443	0.233856698077018	0.179388131036221	0	0.0545299354098626	0.193717358610061	0	0.585576548787887	0.140125019078675	0	0	0.227106291179091	0	0	0	0
STX11	STX11	0	1.68660432612771	0	0	0	0	0	0	0	0	0	0	0	0	0.140805962657158	0	0	17.7083534358096	27.7900214473726	0	0	0	25.5166012765603	19.8566325104032	0	3.48603149486098	1.67618974264101	1.50694499703397	1.64169164545453	0.98921765645416	1.58592359221172	0.472181998864214	0.92135714351699	0.0695804812336404	1.1795696603479	1.88664919718574	0.942375810886177	0	0	1.33070814437665	0	0	0.0240349722157268	0	0	0	0	0.0865727504789165
LOC110259972	LOC110259972	0	25.3362042599051	0	0	0	0	0	0	0	0	0	0	0	0	0	0	0	0	0	0	0	0	0	0	0	0.288240945854613	0	0	0	0	1.90210795631848	0.0195311249502559	1.61850036472478	2.61395065038953	0.00698506376899064	1.94838608962009	1.01918468908271	0.895104936065775	1.39378139298007	0.733608288679	0.0363748403435508	0	0.64944275295206	0	0	0	0	0
SF3B5	SF3B5	114.248938720356	167.370402413453	92.681354189803	192.885359984825	27.1311485535833	251.136749029804	221.362461026309	94.7712249900888	281.205881818279	49.7961304434672	165.600681472175	346.114048710608	317.462751939678	150.414448678792	242.4766406528	195.605852133754	107.387508225956	117.175592109078	22.6701905959669	69.3730571282821	130.278608002821	173.965007929273	98.1960499635614	147.153166585983	167.31509607618	0.815119013817025	0.0615642872568744	0.104963018000951	0.13932754913787	101.069987397416	61.510867945913	120.561344771796	154.801334442904	175.576626246959	105.931429700384	65.2938683943133	141.347134760379	78.7047074874489	162.502818900656	124.609408658148	300.860511384772	281.279032354553	268.008939813453	148.771327281107	179.48305411734	161.579916827531	91.8395768321594	72.6499103832044
PLAGL1	PLAGL1	0	0	0	0	0	0.62562516205148	0	0	0	0	0	0.797703986073103	5.00753039085066	0	0	0	0.570299625035785	2.10659267259361	0	0	0	0	0	0	0	9.44197335067878	9.35220581273559	10.6824309124473	9.64418873940718	5.26729003021771	5.55169361843677	5.5046950769255	4.66696840401058	5.34555247288946	5.16721416505973	5.50671271232336	4.85111380868085	6.70075326936086	10.3879786359619	6.77052160802947	15.1298501237559	2.82316658782021	6.17669235474032	7.43676850234045	0.00221119770937697	0.00461245289473595	0.0048446364420736	0.333841216207883
ZC2HC1B	ZC2HC1B	0	0	0	0	0	0	0	0	0	0	0	0	0	0	0	0	0	0	0	0	0	0	0	0	0	0.162129098348841	0	0	2.80490887041711	0	0.774596791399653	0	0	0	0	0.804602200124245	1.80596682805489	1.40617847884035	0	0.115506856636626	0	0	0	0	0	0	0	0
LTV1	LTV1	35.5625742509359	21.410952216573	34.5655232053821	0	0	2.42430268609971	13.0257785664608	17.0253295396409	5.33555784626381	16.1963468285087	0.0473628057993913	0	4.18438764203014	0.0406153392127591	18.493397185608	10.3071681227837	11.4804008226217	18.5838931472355	12.9268590724844	5.81903122437411	35.2193975051227	10.1079899696915	6.75201208872166	0.0677387433803281	7.55686664699048	126.065739629489	125.517694210186	156.678976280735	148.153791167161	48.7341755557707	41.9551582547889	58.0164372062994	50.0620784225654	69.3484325419874	48.0399827409416	41.227622037293	54.3523511954305	68.2425682311088	70.9580408732526	57.9992279929977	43.6248659139179	61.3215727100877	59.740828762782	49.3884013575973	33.9863796819361	24.7307251314948	26.5959772515343	30.6341125157055
PHACTR2	PHACTR2	0	0	0	0	0	0.315112600427054	0	0	0	0	0	0.0326725966976177	0	0	10.4738302816468	0	0.910981553139286	5.39729184913693	0	0.0536644694257922	0.381626544359372	1.63633604666683	0	0.143202650977795	0.293270872721014	0	0.00387340968433098	0.00330195303589821	0	0.822188408311777	0.0146592754851322	2.06589880801009	0	0	0.817856226773967	0.013051824903548	0.55410489124794	0.00798359530976261	0.915980764575547	1.6919422626189	0.133544929083719	0.0052219218578827	0	0.869489275810899	0	0.0368390519419042	0.184868807140042	0.0396777632699333
FUCA2	FUCA2	0	6.0179747207372	0.337926060656859	0.171702559626426	0	17.9495045533287	0	8.61927671154876	0	90.1855736189594	0	0	25.6235967923245	14.4343404703931	20.0006991823367	0	0	65.8979966025436	30.1598095139951	0	57.8899970877121	16.9157597862575	15.3691027944222	0.225691536115132	0	3.68223527173552	6.03745546718747	12.1885741169595	8.4470110741082	9.07576813406708	23.8954587594766	14.1435872863576	3.96531964405698	0.854131189903037	9.05297762990807	23.6013526229049	31.2802749788892	10.0685237509744	12.6600374712777	31.1526437550686	0	1.83503919800715	12.4831832612019	2.56865478623666	0	0	0.571424246867608	2.70873441645489
PEX3	PEX3	0	0	0	0	0	21.7731931449296	0	0	85.0949330159358	0	21.0884427440152	0	0	0	48.1578537393008	0	75.1963998726312	31.6547173626933	22.9833923345744	0.956910871159081	0.0739665557133937	46.5228741982822	48.2282990213804	19.3732865254059	12.6607027036656	22.2199027146861	19.2182242036918	25.3544841942468	20.3691216087242	6.61504740903999	5.63632811624613	0.0259177772111849	2.42788888833438	1.2889192236521	6.55021379647811	5.33828761717998	4.87447952439519	0.0711792106079665	2.98429174546848	4.01677238576587	5.57511171091234	0.147430511448794	5.4360303018293	1.13080965822945	17.2676553989476	2.96969323814243	11.4034642760006	7.00433687098883
ADAT2	ADAT2	0	0	0	0	9.62534318591691	0	0.0270445856438535	0	0.039580325424029	0	0.387887713691241	0	0	0	0	0	0	4.53804265706903	0	0	0	0	6.30295180885272	0.0144720199126218	0	0.123788969559351	0.0090032511204814	0	0	2.1366364612145	1.75692168018918	0.542806221745367	2.76603633583614	0.89443058192429	2.12332413966373	1.79748602800942	2.04455427955666	0.837378216436082	3.42889272077103	2.0555247634872	2.12252164908994	5.45184898515435	4.85652482694778	0.550681023468935	15.1781272419654	27.984208886296	14.8447801192915	12.2960240520235
LOC110256604	LOC110256604	0	0	0	0	0	0	0	0	0	0	0	0.0581834514314993	0	0	0	0	0	0	0	0	0	0	0	0	0	0	0	0.00294006359322036	0	0	0.854947877992487	0.0310606241028284	0.632378845636509	0.0227158615871547	0	0.87160223374217	0.00375190698697004	0.127954879383483	0	0	0	0	1.20936807449138	0	0	0.0328015432823028	0	0
AIG1	AIG1	0	0	0	0	0	0	0	1.15626456781634	0	0	0	2.57150743350015	0	0	0	0	0	0	0	0	0	0	0	0	0.0899882268020425	0.0172493953678221	0	0	0.102212011480089	0.247242100715268	0.117512906552862	0	0.0581543051714474	0.0495783980933758	0.248508035746514	0.109382905665744	0.25180274487898	1.39342760080887	0.350559525134254	0.0802888968913693	0.115733405035365	0.119238730656489	0.221563924704839	0.618528529926811	0	0	1.4662952006369	0.468427704741014
HIVEP2	HIVEP2	0	0	0.112690334810959	0	0	0	0	0	0	0	0	0	0	0	0	0	0.00843832222969615	0.490169760085793	0	0	0	0.040419203631538	0	0	0	0	0	0	0.00121797775798628	0	0	0	0.00110876440769418	0	0	0	0.129974150377045	0	0	0	0.20159952874229	0.218632804723143	0.000918329684604158	0.00709341693779809	0.000817938411940835	0.000853090246040283	0.00119471127074593	0.19405624664359
ADGRG6	ADGRG6	0	0	9.63874316555079	0	0	0.551275970069321	0	0	0	0	0	0	0	0.0870799557609939	0	0	5.57803095019141	11.7105997668826	2.89973884186612	1.35609768702522	0	1.88726127277627	5.28193886950247	0.00726164903605095	8.91112555838794	0.0046010217156293	0	0.00385108341276778	0	0	0	0	0	0	0	0	0	0	0	0	0	0	0.269799362362159	0	0.0377622223512564	0.012531621719179	0	1.50166796644047
VTA1	VTA1	151.617882217162	143.412476942859	273.696395022536	158.852982693448	0	60.4400183225124	204.934960584221	0.127255993197544	100.681199034629	51.8298102729533	65.3046229387922	194.153243742435	86.2404124527067	0	198.802305546054	43.702267185187	60.778126164943	133.221217115895	120.836530962713	70.4504644003348	152.807550703596	157.225383810416	142.350623196098	94.1836516962566	181.526305660843	47.0418639854375	49.1356817449551	39.4400074685621	30.3718779977011	69.7477529747005	78.8191451623413	62.8625960775588	133.173109447933	94.2383901702933	68.5110678947348	76.6341397507968	68.7383917050949	40.345227289038	72.2605484775854	36.2858260496587	172.687759719806	149.925383745604	126.971645513262	142.666814833631	166.727704902218	320.589967477339	168.359969864327	260.82865665421
LOC110259390	LOC110259390	0	0	0	0	0	0	0	0	0	0	0	0	0	0	0	0	0	0	0	0	0	0	0	0	0	0	0	0	0	0	0	0	0	0	0	0	0	0	0	0	0	0	0	0	0	0	0	0
NMBR	NMBR	0	0	0	0	0	0	0	0	0	0	0	0	0	0	0	0	0	0	0	0	0	0	0	0	0	0	0	0	0	0	0	0	0	0	0	0	0	0	0	0	0	0	0	0	0	0	0	0
LOC106508831	LOC106508831	0	0	0	0	0	0	0	0	0	0	0	0	0	0	0	0	0	0	0	0	0	0	0	0	0	2.85915650129904	2.75179023462338	6.82110091037522	9.65553333908984	2.70956380452615	0.795336285480065	1.28555087077276	0.882241881512294	1.93258018262146	2.66207451364552	0.888495647823128	6.16828865580534	3.87381856945702	1.78095234783269	4.43875422053713	9.798545600771	4.34771793593892	3.84977659803776	3.58643103445562	0	0	0	0
LOC110259987	LOC110259987	8.31158915881085	0	0	0	0	0	0	0	0	0	0	0	0	0	0	24.8102860763501	0	0	0	0	0	2.34840689454126	0	0	0	2.47697233588507	0.458614975324944	1.94292303784883	2.62620672525802	0	2.49831372534765	0.528452906090785	0	0.930599519521588	0	2.37655649851513	0.272131987789093	0.128899693893699	0	3.91054880190888	3.01732753957381	0	0.248995213217988	0	0	0	0	0
LOC102163845	LOC102163845	0	0	0	0	0	0	0	0	0	0	0	0	0	0	0	0	0	0	0	0	0	0	0	0	0	0	0	0	0	0	0	0	0	0	0	0	0.0607972238795993	0.00500827533141631	0	0	0	0	0	0	0	1.236379823055	0	0.940867925990526
CITED2	CITED2	0	15.2122219718923	0.237419765577968	0	0	66.8762265964572	39.6081681543954	0.325868508371082	35.9947167423131	0	51.5541579909755	0.138681853869589	0	90.2414127530567	22.6805371496696	0.129300749853658	0.773349065576811	0.639924683588261	0	16.5522891892028	0	14.8944092849711	0	0.052855380546098	0	0.200936800283065	0.394585082385158	0.0981081120832518	0.130228370596004	0	0	0	0	0	0	0	0	0.084717768865243	0	0	0.0306402045323171	0.0886597181993928	0.0140270657315577	0.0541743489925012	17.7409616683793	72.0590142701054	70.9416968334902	130.749707477167
TXLNB	TXLNB	0.530023950227448	0	0	0	0	0	0	0	0	0	0	0	0	0	0	1.62494795546866	0	0	0	0	0	0.404103996229056	0	0	0	1.89390921843799	0.912562159966198	1.28064712956094	1.9629524873799	0.129073125818216	0.162909221357317	0.340284438457546	0	0.0614283209768081	0.12631995631027	0.170428517802297	0.0561927955617643	0.519024121393796	0.984522360846849	0.730241845161275	2.39861211686031	0.371401372339517	0.304819045910386	0.549620069744767	0	0	0	0.352752686914746
HECA	HECA	0	0	0	0	0	12.3276386726262	10.1917169474885	40.7053057635074	26.6144562993843	0	12.0739398689811	0	28.9985662177666	1.56732520338176	17.1429877019092	0	0	2.58937917600816	0	5.4960633133437	0	2.49817438117649	0	0	16.083043594971	3.96746524177136	5.45149633606669	2.38819820590569	3.96888086462691	1.00033038288356	0.00699379311063627	2.80337574737192	0	0	0.947039831555968	0.0124537891636248	2.21537933354618	0.365653741720521	0.00764998203187119	1.87722944487054	4.0363011308841	0.0764006785530956	0	0	0	0.0292925695105659	0.00820456290663745	0
ABRACL	ABRACL	5.27391810934479	10.6424166596779	35.9546864254096	77.2838204330143	0	9.69591850661941	154.280798168693	42.0287260699815	66.9356564044251	54.5802069209631	20.3159360517234	27.929208074681	0.158818701517558	55.5315368676117	14.0735373915984	185.765261477086	72.1496588871228	46.4760919670548	0	0	148.313287813409	63.8810049585043	103.490446525548	58.5032359586465	150.021592927861	31.120109034517	22.4735638688016	41.5385604793224	32.9825805933381	18.0216447463245	18.6485710372721	12.3399734534821	5.39807364060461	29.6212737325639	18.1381279901112	18.2289052922356	14.4646408812962	16.4165153682189	31.0560860600277	40.2296362363507	27.3063239135738	13.7311836032416	7.36258103705673	40.2259907344564	9.01437190721813	16.6339092591374	26.9990246735161	26.9202421884994
LOC110259990	LOC110259990	0.390233490841974	0.14489361163962	0.832941458671154	0.130222551957357	0	0.515653501628979	2.98546966083742	0.0586280417695017	0.780231830316512	0.0938250870766262	0	0	0	0.855256547993866	0.0887071242065524	3.41964776150908	0.278271389559445	0.828942401084605	0	0	4.25744453415611	0.33322702230581	3.97080215937842	0.570562796734708	3.39474221378231	0.0723023601078415	0.0443694122349723	0.0529528292429586	0.230950897010529	0	0.0167920124663548	0	0.0182819169512934	0.204565156771616	0.0190544510088092	0.194359079154181	0.579212223673237	0.109741275088663	1.56123869940516	0.153244974682791	0.18191503562025	0.0957063145717738	2.99810106497333	3.82313513658958	0	0.0210993312761108	0.17729150460535	0.190891554210471
REPS1	REPS1	0	1.67658471246148	6.55031291574376	0	0	35.0920668218548	0	0	0	58.4110827812373	14.3049952126393	37.0053926864019	0	0	25.717468630023	0	0	12.7012444118681	0	0	2.90012754415824	19.8934762868523	5.37483785312542	0	14.1368606432313	40.8335381121996	25.212125811585	33.2545063413147	41.7210832932774	17.8645342293819	26.5255321186727	31.4886697939018	8.28503407194759	9.78778149137378	17.4883239681849	26.0122356124263	16.8584787543301	12.0424726695316	16.0801167791252	18.6445952565334	19.0960902263493	20.1467338702606	37.7239263733983	27.3777097296535	53.8185989837163	3.03703634641712	11.8428916461428	5.93645672017605
ECT2L	ECT2L	0	0	0	0	0.997512318357153	0	0	0	0	0	0	0	0	0	0	0	0	0	0	0	0	0	0	0	0	0.53189596079053	0.772262280886836	1.33086437822657	0.980737468460498	0	0	0	0	0.0548897470738248	0	0	1.56539010462542	0.0400795787029606	0.373740442098256	0.0338629603881568	0.227790151434522	1.5429582613711	1.96240108683261	0	0	0	0	0
CCDC28A	CCDC28A	0	181.184253517865	51.8559281119194	6.94901653056791	0	23.1139622786094	52.5351876685226	256.123624596478	0	0	0	33.8184340584795	167.788406297355	58.7218326117878	115.500926857069	0	0.742464518229495	72.1268719965022	201.674459416837	72.0209184063545	66.5337439662583	75.1283876573971	82.9342320120738	26.9960966977077	27.801851889154	31.9751917936067	41.3868379722008	31.0154400295503	21.183240384218	27.987123702262	21.4458409309319	19.2066461970887	38.307420624221	23.0798233950128	27.0015673929492	20.8493937523143	61.8680771631981	19.9432123839941	21.1383240328248	15.2006285270818	31.3874633224048	66.0097803348899	56.1703539791735	42.0377587244196	358.677152092986	332.945751051926	145.958181304543	195.208402768149
NHSL1	NHSL1	1.16227924883145	0.00609539599383114	0	0	0	0.026031063088014	0.282584194775796	6.62960022229001	0.068927995028925	0	0.13425992839699	1.7759702261155	0.866419648661976	0.366985805854015	0	0	1.35208261391432	1.23795653058573	0.0605351208324813	0	0.700418766861665	0	0	0	0.660497571861064	1.59685125768041	1.09752314888743	1.03107160491244	0.6323627874123	0.132557562016014	0.320002696143511	0.319389677176596	0.982890806728205	0.0713040673984189	0.144285149257457	0.350009100562189	0.68591263860906	2.48488747991585	0.61776249409819	1.84527931035638	2.0078206882935	0.248616668320399	0.435702315100054	0.411459184802335	0.0570192904509044	0.00177521669696244	0.0335624091088162	0.0998069108788302
HEBP2	HEBP2	0	0	0	0	0	6.85162171661048	1.40198190711859	0	0	0	0	0	0	0	0	0	12.1804480493216	1.5775793970921	0	0	0	8.24423638521834	0	0	0	0	0	0	0	0	0	0	0	0	0	0	0	0	0	0	0	0	0	0	0	0	0	0
LOC100154647	LOC100154647	0	0.0703462117116705	0	0.379340252726009	0.421921792781544	0	0	0	0	0.546627780038317	0	0.436090486203389	0	0.249137518951254	0	0	0	0.201226806977918	0.349314173384554	0	0	0	0	0.415514502396401	0	2065.97694150783	2132.79850006769	1617.50155994085	1712.12444618281	6.56807201278165	20.715665508763	6.51846505043531	7.90844161413179	32.1644863298013	6.4386846801932	20.654350722374	28.3177449634868	11.9612846098192	5.00270299795007	11.8428598420327	51.7516260850852	6.52842462142213	33.3020338052215	37.0518533128962	0	0	3.6438615620977	0
ARFGEF3	ARFGEF3	0	0	0	0	0	3.59475350865256	0	0	0	0	0	2.63752837573399	0.383695858965128	0	0.067461843690834	0	0	0	0.509174613887789	0	0	0	0	0.824435638642085	0	1.13866855310474	0.319433505036181	1.279073243889	0.551097155302219	0.480158948958455	0.29158942580947	0.199215807065893	0.243309735361735	1.14456525470599	0.48544602969381	0.298462995976651	0.25572972398325	1.22173726940839	0.642551467452396	0.399902224769833	0.35739522806247	0.626757431141297	0.315715159935705	0.296494331196296	0	0.00356579098857134	0	0.421693551749409
PERP	PERP	648.890654798457	290.056160927949	399.647421250499	690.284989564219	3.71673164456038	451.02679681198	549.36301197529	336.996493274776	286.592829413515	890.137675002544	304.674729487305	415.161193704419	198.262992655447	233.575138703678	481.438532481699	315.571942194688	185.403065665448	275.00897582386	263.753763508633	163.902096134067	206.237020676031	284.012270850941	314.135203375973	363.780484539887	116.408807223314	1.35837687126887	0.780726368768659	0	0.47852992802661	5.67290505781007	6.50964130681811	1.17186749701535	0.955015743160587	5.74926304252342	5.86745356595213	6.5768306822619	0.636990430676691	4.76048318057453	0.336662172217409	3.17236016726054	14.3225933852731	18.81403002768	12.9472241133392	7.95881380420946	15.0544291179084	39.0214853075439	33.4710309612179	36.2885181223514
LOC110256938	LOC110256938	0	0	0	0	0	0	0	0	0	0	0	0	0	0	0	0	0	0	0	0	0	0	0	0	0	0	2.44538663886802	0.0484793219831732	0	0	0	0	0	0	0	0	0	0.73259538256131	0.0588553293876478	0	0	0	0	0	0	0	0	0.640804440355453
TNFAIP3	TNFAIP3	0	2.50549712851178	0	0	6.3499122984456	0.290760943949294	0	0	0	7.40670607640221	0	0	2.7585274352204	0	0	0	8.57113046106668	6.68013642480997	2.89059800161261	4.41364387854875	0	4.69740839774046	3.90021379662211	0.080430646178516	8.03560745233457	0	0	0	0	0.377068954899696	0.00473424633024081	0.0801124760587785	0	0.016478274071958	0.429768450655709	0.00843023302416784	0.930809222190873	1.25564196054495	1.18586149496026	0.396469718017156	1.83238430917878	0	1.08006452749996	0.0618283018315481	0	0.0277602629246986	0	0
LOC100621792	LOC100621792	0	0	0.232392962723711	0	0	0	0	0	0	0	0	0	0	0	0	0	0	0	0	0	0	0	0	0	0	1.9340439742772	2.33577598753001	2.4340894568785	1.36316025332633	0.00725643164056021	6.78658286989443	1.38951366488239	0.0094727382621057	0	0.00658201681349746	6.54206628671452	1.26049409327717	1.53527992782835	0	0.00934159687456752	0	0	0	1.53779271757379	0	0	0	0
LOC106508840	LOC106508840	0	0	0	0	0	0	0	0	0	0	0	0	0	0	0	0	0	0	0	0	0	0	0	0	0	0	0	0	0	0	0	0.00951191150174801	0	0	0	0	0	0	0	0.164154188849723	0	0	0	0	0	0	0	0
OLIG3	OLIG3	0	0	0	0	0	0	0	0	0	0	0	0	0	0	0	0	0	0	0	0	0	0	0	0	0	0	0	0	0	0.019040380458564	0	1.8833584773461	12.3284854756185	2.43689328333018	0.0172707620661856	0	3.75369360934479	6.44057786754328	1.69810919832737	3.82382698732297	0	0.086747237505633	1.64693851129009	0	0	0	0	1.82909159548679
LOC102167333	LOC102167333	0	1.49466333468239	0	0	0	0	0	0	0	0	0	0	0	0	0	0	0	0	0	0	0	0	0	0	0	0	0	0	0	0	0	2.88281247790943	0.0320245115761906	0.97831867443787	0.0148345612293718	0	0.248015414146535	7.63597190307874	0.0107248174946028	4.54768726127346	0	0	0.901821901914997	0	0	0	1.44929064776759	0.339693253408621
IFNGR1	IFNGR1	0	0	0	0	0	0	0	0	0	0	0	0	0	0	0	0	0	0	0	0	0	0	0.107118777136334	0	0.0591445339693109	0	0	1.66378011053216	0	0.866662634676476	1.25682506674811	2.36887315804385	6.62001050652633	7.02212708117223	0.902969659209548	1.23466073084262	2.23622391618052	0.336504195249341	0.0768014531062997	1.68109104221118	0	0	0.265919033568141	0	13.7034016752001	7.1285156379148	9.66189877804735	11.4863206058969
IL22RA2	IL22RA2	0	0	0	0	0	0	0	0	0	0	0	0	0	0	0	0	0	0	0	0	0	0	0	0	0	0	0	0	0	0	0	0	0	0	0	0	0	0	0	0	0	0	0	0	0	0	0	0
SLC35D3	SLC35D3	0	0	0	0	0	0	0	0	0	0	0	0	0	0	0	0	0	0	0	0	0	0	0	0	0	0	0	0	0	0	0	0	0	0	0	0	0	0	0	0	0	0	0	0	0	0	0	0
PEX7	PEX7	0	0	0	0	0	0	0	65.2823245103401	1.81219612662287	0	0	0	25.4801709410163	0	0	0	29.8449479675383	1.51006521653613	0	0	5.19354128920117	0	0	0	0	10.1500204447281	6.04988096228152	8.59898255937118	6.90068836394108	3.61629390375653	0.275306589663108	1.26173463635702	0.0249778092334542	1.51722444846229	3.69672715357041	0.265544582378136	4.58984822594953	0.349848003549524	3.36269743918506	8.84289314645027	0	2.61518972455632	1.69639718621503	2.11731967908975	1.17927650499013	0.0384361642142321	4.30623782692421	10.3205075433656
LOC106508844	LOC106508844	0	0	0	0	0	0	0	0	0	0	0	4.37055209114286	4.29064239667221	0	0	0	0	0	0	0	0	0	0	0	0	27.4738749518263	25.3321278981524	14.47934948318	32.2559828892125	0.198040237387333	0.160858674111842	2.68963033675892	0.00833957989564324	0.257728712272122	0.185428976743381	0.150039843760123	0.0264216637058644	0.275331013503378	0.343523681053057	0.312516789828321	3.25143909062295	4.23481818260549	0.297010618353663	0.10670637851534	0	0	0	0
MAP3K5	MAP3K5	0	0	0	0	0	0	0	0	0	0	0	0	0	0	0	0	0	0	2.40573958381469	0	0	0	0	0	0.192388306954733	0.0266340801542411	0.267545207233076	0.00857418790164529	0.514436908578783	0.0142860997923529	0	0.998425381720126	0.016577291958685	0	0.0172777941354308	0.00338916992354956	0.849082826721424	0	0.00416372698742012	0	0.0955978124104287	0	0	0.00331420844304695	0	0	0	0
MAP7	MAP7	0	3.29681787694718	4.9963437754804	2.58959571241136	0	0	5.3722589214818	0.864579796866148	3.81789110724548	5.03136676439402	0.341692999519324	1.32125529043327	1.4373196061289	0.114657750519655	4.04337876833856	0	1.4766852245446	6.57519241658947	8.21220378467328	7.65504694948957	0.0339740034168673	0	4.57922830964673	0.0573682659524118	4.51946841302685	1.37721777822854	0.787154417091833	1.25584401937799	2.16284108133937	0.0704056608608784	0.24387757244579	0.033729255363327	0.437080335949307	0.520194825720892	0.0667004559259239	0.245530008194832	0.957690539148211	0.641614489159646	2.75788030873954	0.950681576661616	0.17367188871764	0.094447610575073	0	0.565131894030032	1.79900822679052	4.21779731975841	2.3768125660045	4.11086946085358
LOC110256640	LOC110256640	0	0	0	0	0	0	0	0	0	0	0	0	0	0	0	0	0	0	0	0	0	0	0	0	0	7.65196618504141	6.24089342528813	10.3106786888376	5.51406437158178	31.3849966091235	20.5547145444392	35.5272416157402	23.3592703178616	9.9545225933333	32.1523087827381	21.4320809391806	17.9387253570696	13.5017344419375	18.920353871834	27.6227855269796	13.6144491720311	16.1957347937708	16.9917847916478	15.6183519750567	0	0.00659067406576882	0	0
LOC106506526	LOC106506526	0	0	0	0	0	0	0	0	0	0	0	0	0	0	0	0	0	0	0	0	0	0	0	0	0	17.5691710200766	14.2741436121675	19.7495680220189	18.8019408288067	6.72851393132879	3.84782775937818	2.79053929072177	2.56878297265897	3.0416240718576	6.62775453684552	3.97554690494936	4.48248523893757	8.94415795467368	11.8865272032731	4.91208711024155	5.88839320995625	5.74376764752783	3.71374019698998	2.238324346071	8.768610526013	4.65419183838346	0.198416091640843	1.84948265658283
BCLAF1	BCLAF1	109.906165550834	30.0224102999429	101.663332668594	9.98980768886927	27.3591852492523	46.3558305666242	63.3395712081746	60.2536531571981	46.3794812738295	0.0723380539794518	107.266916920811	22.1029635930507	28.2571377388643	5.5059305436706	42.0953769194112	85.0408592150716	59.7773259113495	30.0113045636688	69.2704608447997	34.3765716733376	89.5051147947696	25.3060456982833	45.1809646382831	20.0813117019845	79.2825874392382	1.48419148431343	0.691007705437121	0.676545428125917	0.116126388973316	128.582932396518	117.806193226078	129.163932312594	113.434210746548	114.416436783376	128.943255472454	119.112343523183	117.093302175337	141.131754961423	117.583488678519	133.46443591589	141.73342888165	123.251321948505	115.910692135301	103.272832496814	36.6218480420074	53.8096485368954	45.916346333965	48.9217288015384
MTFR2	MTFR2	10.2996015213541	10.4173965061223	0.0277228053453193	14.7341112238513	0.0313346814242753	7.09497941916884	0	7.48330512164381	14.3475795919724	0	9.83885683651525	0.0323869415875744	5.09886098961868	5.23623219413446	2.68672111765289	5.78255964708849	8.72916317851062	5.81338068200567	3.82649855439989	7.21682676414931	7.40132608437742	14.4360637147539	2.8265246705298	15.5096499628364	11.3375659048537	12.1459079952464	9.10164054488382	13.6913112181515	15.3280335601368	22.1943601075001	21.3752629114994	26.7371405207774	24.1004194015355	23.7041141083507	21.7997400726101	21.0981760599132	26.4877161539922	27.0038472575194	23.6231764698512	21.3290535983917	33.8778686859574	39.1222246202407	28.9613313261137	30.3178765866369	34.1092522494703	41.4513252222647	24.779574477111	28.6662989795808
LOC102158075	LOC102158075	0	0	0	0	0	0	0	0	0	0	0	0	0	0	0	0	0	0	0	0	0	0	0	0	0	0	0	0	0	0	0	0	0	0	0	0	2.58670913526798	0	0	0	0	0.0474906333670544	0	0	0	0	0	0
PDE7B	PDE7B	0	0.138887073142951	0	0	0	0	0	8.2715882076696	0	0	0	0	0	0.322797054152442	0	0	1.76295626304158	0	0.107759940905694	0.0147309134592523	0.0136639049332546	0	0.94387454152823	0	0.0127109913614942	0.563645211425395	0.473678835784733	0.493527792209057	0.631645958584444	0.7978889025573	0.460242215623618	0.368661608167458	0.251360497325928	0.27136755802103	0.786517278435151	0.439332263036355	0.49100596005171	0.292565167546315	0.240983386044896	1.24264347681404	0.711861144424091	0.960390840861633	1.20014446890736	1.47409229930278	0.00242391239500181	0.146628801743746	0.860330956372777	0.00326746748774433
LOC106504354	LOC106504354	0	0	0	0	0	0	0	0	0	0	0	0	0	0	0	0	0	0	0	0	0	0	0	0	0	0.0599434601226266	0	0	0	0	0	0	0	1.25241678111447	0	0.00762776754386045	0	0	0	0	0.312186129752639	0.00813814290001299	0.00386266506513914	0	0	0	0	0
AHI1	AHI1	5.1198813141615	6.63502158771118	2.56556852267821	2.77358094117286	0	0.0878623066662384	21.6649478484309	0.0499482207424179	0	11.4306163180985	12.8019332777229	16.6121655568093	0	27.6517627444184	11.8273507336078	0	7.73452612697298	9.03370953288594	10.446033893551	5.97030566625568	3.6595193957841	6.35210824324942	0.545633709858562	0.765594213319399	2.04860917928437	12.0308731201107	15.0521856132472	22.2085925344377	10.9500580317077	8.93049930319783	6.58074728798132	6.86157783435564	4.73489060113283	3.88394306723907	8.84994085050611	6.77622388485152	11.7361344221223	11.3751267740622	9.17768256567312	8.05614811627178	7.97456451028323	11.700572925064	7.82073308103116	4.57741125711602	0.0861745365908592	0.341536344409364	0.0671305246546143	0.0929315753036877
LOC110260025	LOC110260025	0	0	0	0	0	0	0	0	0	0	0	0	0	0.200068942477136	0	0	0	0	0	0	3.91261324854525	0	0	0	0	0	0	0	0	0	0	0	0	0	0	0	0	0	0	0	0	0	0	0	0	0	0	0
MYB	MYB	0	0	0	0	0	0	0	0	0	19.0983547669978	0	0	0	5.01089406675039	0	7.16607410498953	0	0	0	0	0	0	0	0	0	0	0	0	0	0	0	0	0	0	0	0	0	0	0	0	0	0	0	0	0.00814610753633508	0.0509771746698115	0	0
HBS1L	HBS1L	25.7343384050117	46.5835064654061	9.03811744179627	169.169946871937	0.255391298956049	41.3700679650135	38.0711963938949	98.2594607237978	1.30696553587421	33.0049244255499	0.879286927142698	28.3765253329515	72.9408524092826	51.5750170763864	79.0672304155503	38.0550124976064	54.3718582643098	30.6335948729663	0.158581167192691	41.9112566233907	88.4417316048657	30.0026180115551	80.5179958058282	3.15648733600927	36.7878533003017	25.6011859016233	24.381907164201	10.6841631636669	14.2706490412686	133.392281077255	156.504285054644	138.313332119707	102.60658580193	109.232583756257	131.191754626441	153.746476151312	178.174809970233	144.570651215697	177.256682015095	181.69309028778	157.538807120335	145.948737123809	188.863333926785	175.831610629653	144.162985668715	57.2471174144768	116.525894201775	137.734181464541
ALDH8A1	ALDH8A1	0	0	0	0	0	0	0	0	0	0	0	0	0	0	0	0	0	0	0	0	0	0	0	0	0	0	0	0	0	0	0	0	0.0608274338404337	0	0	0	0	0	0	0.866454820334637	0	0.589691131450145	0	0	0	0	0.167497568197407	0
LOC110260031	LOC110260031	0	0	0	0	0	0	0	0	0	0	0	0	0	0	0	0	0	0	0	0.082742859779508	0	0	0	0	0	0	0	0	0	0	0	0	0	0	0	0	0	0	0	0	0	0	0	0	0	0	0	0
SGK1	SGK1	0	0.013628909998371	0	2.6457684834073	0	2.7937808773508	0	0	0	0	0.075049122418059	0	21.447125380757	0.0965360533391961	0	0	9.54065024362513	29.1223788061732	1.69190753644508	22.8510364533086	25.2290811617941	0	0	14.5869598781721	0.918029285627552	0.0663084651381817	0.0901465919336594	0.0341542106216983	0.0566702271582061	20.3837357551745	10.045504426844	71.9597100735513	32.1088281817664	34.745021336906	20.5002151247051	9.96071715428954	23.5469340209661	27.3750806571526	29.0042225242052	10.6836524417729	2.87001500208119	16.2401116929641	23.8722245116928	6.84840104103634	44.4126877010992	18.6555660190847	8.99408678920133	45.8174215256659
SLC2A12	SLC2A12	0	0	0	0	0	7.6546452488788	0	0.0371926076116451	0	0	19.2972233949167	0	0	0	0	0	17.1234602766677	0	0	0	0	0	0	0	0	0	0.0112588726446128	0	0.00637005316525513	0	0	0	0	0	0	0	0	0	0	0	0	0	0	0	0	0.0223084132136442	0	0
TBPL1	TBPL1	36.0596888019813	0	6.17518849148298	49.0528176686572	120.893103536406	73.5982515813614	33.1427957301476	50.8973524428156	37.1394733107473	27.7493506791206	15.2132033905148	13.6572533568249	29.8276946854085	0	88.1049004198181	9.96081376176898	56.4536301748778	19.7188975377046	32.0690202174861	24.0600491314054	30.3157316640744	3.18706822688322	15.5492088139476	11.8794868707261	22.0617122692952	502.108713989749	443.972352424146	475.532820504381	466.559839514784	61.5005043633438	84.0077700645822	56.581949656126	55.2535215525532	40.6496103108148	59.7518900193322	81.3131170777236	41.3349340421768	65.4583050078969	91.7613790464954	55.9211011149036	174.115933150178	63.3534462522525	97.9771310320964	75.6262994739121	111.238521549979	86.2252553650084	164.725511231288	95.1121260438027
TCF21	TCF21	0	0	0	0	0	0	0	0	0	3.87240405719808	0	0	0	0	0	0	0	0	0	0	0	0	9.69214004217643	0	0	0	0	0	0	0	0	0.213786637969017	0	0	0	0	0	0	0	0	0	0	0.911380162666613	0	0	0	0	0
EYA4	EYA4	0	0	0.195022933129439	0	0	0	0	0	0	0	0.3191372895844	0	0	0.010012386754888	0.0415393503880549	0.171571756705358	0	0	0.0210574582520495	0	0.0178004989778645	0.0487631143007832	0	0.00667951084649212	1.96225352828603	0	0	0	0	0.0311504347700903	0	0	0	0	0.0304859864070046	0	0	0	0	0	0	0	0	0	0	0	0	0.00212832832048783
LOC106507477	LOC106507477	0	0	0	0	0	0	0	0	0	0	0	0	0	0	0	0	0	0	0	0	0	0	0	0	0	0	0	0	0	0	0	0	0	0	0	0	0	0	0	0	0	0	0	0	0	0	0	0
LOC102166614	LOC102166614	0	0.0169919996377795	0	0	0	0	0	0	0	0	0	0	0	0	0	0	0	0	0.084376203966032	0	0	0	0	0	0	0	0	0	0	0	0	0	0	0	0	0	0	0	0	0.291770684814691	0	0	0	0	0	0	0	0
RPS12	RPS12	609.748078278602	346.397972127988	232.305106847559	505.741513645023	499.245607434563	274.486131991508	408.541997039112	518.808717145183	726.815446509026	236.5534495696	526.076653642056	340.845044474295	111.820632353437	539.26550223752	700.261250447842	305.468816626832	233.021181181999	642.241939312409	237.468851482144	61.2145803478519	172.062445150364	219.461488205728	250.469827475757	258.260843156137	259.301898593135	0.0818177621748796	0.321335548121247	0.0684819690615962	0.181805460460391	27.733359036826	7.90480573842988	9.36511486753505	23.294599344968	19.2244521293892	27.7145182590378	8.39147451380063	13.3272769223134	20.0763893151914	26.8123707126502	23.3393342335994	19.9118981209894	35.0175853107724	44.8586132301139	20.1176224762723	80.2451446350843	98.8789854982368	63.7538729089028	110.3522790815
SLC18B1	SLC18B1	0	0	0	0	0	0	0	6.59374029434921	0.057166517062506	0	11.6430954199271	0	0	0	0	0	0.101942817000968	0.253064474312581	2.9213473579932	0	0	8.78943143026859	0.422325338316583	0	0	0	0.00650177207088556	0	0	0	0	0.126868777179344	0.117205462803797	0	0	0	0	0	0	0	0	0	0.00554714032220179	0	0	0	0	0.0666017266666227
VNN2	VNN2	0	0	0	0	0	0	0	0	0	0	0	0	0	0	0	0	0	0	0	0	0	0	0	0	0	0	0	0	0	0	1.08120061543921	0	0	0	0	1.18420303487549	0	1.98147046657335	1.52054188521231	0	0	0	0.0154754777506492	0	0	0	0	0
VNN3	VNN3	0	0	0	0	0	0	0	0	0	0	0	0	0	0	0	0	0	0	0	0	0	0	0	0	0	0	0	0	0	0	2.09409536346175	0	0	0	0	2.05169611094519	0	0.75394844385246	0	0	0	0.0166462013863902	0	0.0228857430256513	0	0	0	0
VNN1	VNN1	0	0.032692813892749	0	0	0	0	0	0	0	0	0	0	60.0825147057773	0	0	0	0	0	0	0	0	0	0	0	0	0	0	0	0	0	0	0	0	0	0	0	0	0	0	0	0	0	0	0.0197925737048591	22.4484266195208	0.228514094842061	2.25349417587921	19.8990229935911
TAAR1	TAAR1	0	0	0	0	0	0	0	0	0	0	0	0	0.0443732310174379	0	0	0	0	0	0	0	0	0	0	0	0	0	3.20506447923367	0.0993531257745827	0	0	0	0	0	0	0	0	0	0	0	0	0	0	0	0	0	0	0.71957464240681	0.0149234020053962
TAAR5	TAAR5	0	0	0	0	0	0	0	0	0	0	0	0	0	0	0	0	0	0	0	0	0	0	0	0	0	0	0	0.501385844915258	0	0	0	0	0	0	0	0	0	0	0	0	0	0	0	0	0	0	0	0
STX7	STX7	0	0	104.668425825747	134.811332852954	0	58.2353557324564	2.64069686335669	56.7445116072974	0	0	0	81.1232089218251	0	38.9742843814891	56.3300893037024	0	50.7236257815813	2.60046261989123	0	0.324787809027749	0.150631179740176	47.2063215082431	0	2.91094895190845	53.1078450275304	373.382272887382	390.724157457968	329.841941736728	406.665413957738	49.0991275593422	29.8600899082816	52.0068331137619	64.4575256186999	69.076125918601	47.8580960540743	29.1999543176275	21.4601736064498	39.7176195590463	47.5368709419639	21.5039238317335	56.7351637059999	45.4782811553053	41.266304545083	46.9915364141496	67.6582353805477	77.9235096454976	45.4700307019447	70.0601279813565
LOC110260060	LOC110260060	0	0	0	0	0	0	0	0	0	0	0	0	0	0	0	0	0	0	0	0	0	0	0	0	0	0.313424411116815	0.0348384948602145	0	0	0.0183271004502	0	0	0	0.0573653093408535	0.0207797181316381	0	0	0	0.0901376243376272	0.00294918344108206	0	0.0417487806770168	0.289802021755822	0.686379530973231	0	0	0.457581261669916	0.547204561031126
MOXD1	MOXD1	1.66774209843253	0	0	0	59.5791525391898	42.2155858112325	0	0	4.42860522697943	0	0	1.09964106258693	0	0	13.8611331790915	0	25.1786378130057	13.1465666480858	0	0	13.9610487729201	0	7.18489160275284	9.1250099527617	28.3361728264363	0	0	0	0	0	0	0	0	0	0	0	0.116033489246204	0	0	0	0	0	1.73913743784418	0	0	0	0	0
CTGF	CTGF	5.91945497900435	96.2035804779524	92.2711855988389	98.5204288296335	116.651362021701	29.5278693175459	0	48.857525112464	39.9442824394223	6.22664658338666	0	27.4632578509715	1.17873360675058	46.4609654514721	9.16689376384467	38.4413496250745	2.8360522068542	3.27454010077944	6.02540925256791	4.97316641767137	13.9829853254252	0	42.3817790235869	21.6642256707298	16.7626536781902	0.0342735964155307	0.0841299966345537	0.0430308158088191	0.0571189569262532	35.2907980425788	37.6186901638816	16.2815498507737	0.0346648182635422	2.88140405215352	34.907254024861	36.5765335680535	18.6887134977271	44.4344517370893	33.8693754291135	16.9984492798524	0.0156788104929098	0.0302452054138414	2.28252426435406	7.87287746567568	210.581722742816	95.5833689695571	174.88156116552	181.856252830307
ENPP1	ENPP1	0	0	0	0	0	0	0	0	0	0	0	13.3091611752137	7.00549765538044	0	0	0	0	0.977718491739379	0	0	0	0	1.81295605013899	0	0	0.751520926527077	0.580892980933384	0.180678148364299	4.04160579728532	0.0123885375138541	4.22606095191729	2.35653592994647	0.0970339520568746	1.99055914416456	0.0112371433026463	4.23877390583069	0	0.00808983183126293	7.19788404707684	2.30454875730517	0.014629404507585	2.93144069646084	6.68393721680781	4.04802355989132	0	1.0421086131669	8.49078808665636	0
ENPP3	ENPP3	0	0	0	0	0	0	0	0	0	0	0	0	0	0	0	0	0	1.42517900680562	0	0	0	0	0	0	0	0	0	0	0	0	0	0	0	0	0	0	0	0.134768075934386	0	0	0	0	0	0	3.23163179850424	0.0663323956264673	3.8493483301174	4.27055189830466
MED23	MED23	0	23.3258917671145	6.13218642628049	28.5921036966653	0	0.0829440482576913	0	7.92158217243564	0	10.1870867837314	0	1.0535113023282	0.0434758308957417	7.77270370383547	0.963140244025964	3.28351059135415	14.8549211897552	2.63896712238872	44.677222853807	0.131838749493387	5.47244327175957	0.0670004133870566	9.94125308382319	14.0991393562238	0.398162967758008	20.6178101381818	15.5085308714877	8.74269159523741	11.7019291446277	3.66621184857786	6.90789372212194	2.795960946461	10.5497191562858	9.46403992827923	3.61664352676124	6.74862188186121	12.1622556702266	2.78388891077099	5.46574501698578	12.7780242297121	5.4964974924601	8.78453231353258	17.4146350331132	7.44007598928426	15.7467943400972	11.5957423909224	8.7295986355531	8.29409834729253
ARG1	ARG1	0	0	0	0	0	0	0.0968794214414661	0	0.141785090666248	0	0	0	0	0	0	0	0	17.1349428984703	0	0	0	0	0	0.0518418338771194	0	0.394167334051807	0.435395901799535	0.219946985088897	0.364946089541055	0	0	0	0	0	0	0	0.385936674644996	0	0	0	0.225394895029652	0.188412451595772	0.22012935793498	2.63684968310155	228.176704678608	378.659924942712	163.818166026127	154.325405637568
LOC106508846	LOC106508846	0	0	0	0	0	0	0	0	0	0	0	0	0	0	0	0	0	0	0	0	0	0	0	0	0	0	0	0	0	0	0	0	0	0	0	0	0.0217448688826753	0	0	0	0	0	0	0	0	0	0	0
AKAP7	AKAP7	0	0	0	0	0	0	0	0	0	0	0.0338063740937969	0	0	0	0	0	0	2.91519296725418	0	0.250042121470678	0	0	0	0	0	0.257333673908936	0	0.192312378871606	0.285907765217163	0	0.273211410137513	4.54650476260709	0.0139430921405926	0	0	0.266057576829516	0.0638081167715521	0.125544770354	0	0.980837812844145	0.109311378087212	2.25060063196335	2.03250260934417	0	1.40916222350892	0.43626801459145	1.93307556788255	1.02604521692033
LOC106508847	LOC106508847	0	0	0	0	0	0	0	0	0	0	0	0	0	0	0	0	0	0	0	0	0	0	0	0	0	0	0	0	0	1.33291925382513	0	0	0.537569667797134	0	1.28767393420361	0	0	0	0	0	0.00639845827794391	0.629490160419177	0	0.808878748343039	0	0.85443005420988	1.29566810919117	0.752628438420513
EPB41L2	EPB41L2	10.1004080793182	8.96401758815405	0	0	0	3.70530295881202	0	6.3621921327058	8.25237893726464	0	4.18048136110584	0	11.6232700102982	0	0.666687084527753	0	0	0	13.6393901049733	9.37519031791284	0	0	8.94584185026384	0.0156882461313054	0	78.1362928688074	76.5402549345439	63.1805097755341	62.9705187884341	14.7802892767239	12.8372074208418	24.0919979128815	15.1809733804348	17.1456421373501	14.6663484898674	12.91494403759	24.1899331280825	40.5328159015234	23.992521085306	30.8553944361659	13.6947389100042	8.59347095698396	6.89881550657594	9.13462954918966	6.54390047688528	1.54061820859108	0.332210173947215	1.99286685365896
TMEM200A	TMEM200A	0	0.00928757082351647	0	0	0.0139262244444128	0	4.82858296260594	0	6.88668953740373	0	0.0255715255212556	8.20451475349365	0	3.51952728719299	3.54810113517506	0	0	2.17851779684633	0.0461187609968899	0	2.76310208956775	0	0	0	0	0	0	0	0	0	0	0	0	0	0	0	0	0	0	0	0	0	0	0	0	0.0216392186060611	0.00378808374594512	0
SAMD3	SAMD3	0	0	0	0	0	0	0	0	0	0	0	0	0	0	0	0	0	0	0	0	0	0	0	0	0	0	0	0	0	0.769214293951582	0.201233067780657	0.354713255823033	0.401661093772048	0	0.761152688728576	0.246354658263538	0	0	1.56830978051009	0	0	0	0	0.160603866004227	0	0	0	0
L3MBTL3	L3MBTL3	0	1.16580746299275	0	0	0	0	0	0	0	0	18.8389718065967	0	2.29257498389972	0	0	10.3277140263986	2.4795948328283	23.0632174861461	0	0	4.25331671545114	23.3784477277084	0	0	18.0603873544399	9.1257304152868	9.76095787655092	11.8772374542649	10.38821520721	18.6743430310734	18.2357615300873	25.7286761519297	6.19450681056488	8.60098638075142	18.7498229916986	17.9966790554378	7.46086011173714	15.0600594547196	13.1265508541884	1.41940984552725	5.14091233978227	4.62389049632753	8.6454637452634	2.67805230961594	0.00608482546322274	1.84043505106032	0	8.26804845173523
LOC110260143	LOC110260143	0	0	0	0	0	0	0	0	0	0	0	0	0	0	0	0	0	0	0	0	0	0	0	10.0013157102294	0	0	0	0.606173231393799	0	2.01062992086731	0	5.95926246842422	0	0.585435773138216	2.05703320963116	0	0	1.49616406315595	2.23839965253547	0	2.20866721726208	0	3.84228038593481	2.83119858647767	0	0.0469647283877049	0	0
TMEM244	TMEM244	0	0	0	0	0	0	0	0	0	0	0.0440952705571264	0	0	0	0	0	0	0	0	0	0	0	0	0	0	0	0	0	0.0665934235754263	1.51389736157053	0.0111363346523443	0	0	2.86190767789447	1.48271395310796	0.00991518919861551	0	1.00071918398116	0	0	0	0.042314465465821	0	0.126046512411677	0.00894422230091347	0.00932861043317426	1.31949064444337	0
ARHGAP18	ARHGAP18	48.3712649678025	0.83359765249783	19.2017277903667	0	11.4009302941555	22.3846662504937	0.0557659610035307	9.87360661922476	32.5234452802619	0	28.1329690210056	34.5683899751409	46.1125512091954	53.2301793220992	37.3945319586758	4.96407989198617	1.09155187508611	25.4710463184372	0	47.1973589219417	11.7697501231272	52.11058643115	20.1649714320646	23.8581342646405	24.6351013098974	477.384506531375	405.731786620644	423.407416917321	455.003560933346	165.191684685182	146.329337172873	204.449664711641	142.842623810679	237.336047404438	163.488509773725	145.375248913384	333.856737737133	376.352898406778	265.778082315602	308.617995891655	137.137654372378	156.991943764331	220.620351608258	205.34667389816	54.2324516940359	39.4290458000315	46.5485548942154	73.4388936565248
LOC106508849	LOC106508849	0	0	0	0	0	0	0	0	0	0	0	0.545797287916766	0	0	0	0	0	0	0	0	0	1.26551258300655	0	0	3.82473903477884	0.225160695578673	0	1.02963995175176	0	10.2371995249459	13.0247622687376	15.9928738149974	8.18720109419941	19.2372047479213	9.93413291577035	12.7730037360177	34.5617277195671	17.2931688645992	16.2948165701627	22.759073927617	7.85830537872167	5.46656711591432	8.89720896044986	6.22747814594537	0	0	0	1.86141649507444
LAMA2	LAMA2	0	0	0	0	0	0	0	0	0	0	0	0	0	0	0	0	0	2.49028238635522	0	0	0	0	0	0	0	2.95427897098608	1.92121895306559	4.84897929171228	4.90924344587308	2.20807288780402	4.48572896642712	3.37560663430117	4.34315400839142	4.00294756439813	2.18422994875281	4.45561064401157	3.74599728989707	3.94320997011188	3.74969894105225	6.43549456021696	1.70482254061051	4.63420648841848	5.66413322448833	4.50659047463793	0	0.0227904502252449	0.496706969242716	2.50375490684205
LOC102159312	LOC102159312	0	0	0	0	0	0	0	0	0	0	0	0	0	0	0	0	0	0	0	0	0	0	0	0	0	0.0326739764529552	0	0	0	0	0.121414973255104	1.99036748174077	0	0	0	0.108101316003087	0	0	0	0	0	0	0	0	0	0	0	0
LOC110260185	LOC110260185	0	0	0	0	0	0	0	0	0	0	0	0	0	0	0	0	0	0	0	0	0	0	0	0	0	0	0.781955029870588	0.84838813470553	0	0	0	0	0	0	0	0	0.0773324713501378	2.56408383896459	0	0	0	0	0	0	0	0	0	0
PTPRK	PTPRK	9.8187320840409	0	0.946089902614763	0	0	32.9234196081709	0	17.9199591216555	0	4.9320816161911	0	0	0	21.4182279519987	8.01624907519501	0	0.595796351674767	0	0	0	3.56984510256535	16.704799659208	0.529585233947326	10.8596955045421	11.0069616916941	0.648574749673777	0.138893146678319	0.482543151844182	0.0177923922317688	0.0124074299924922	1.73564966408968	3.52446026154465	0.00539899602844852	1.10467587339098	0.0112542799089294	1.71752219506191	0	0.72919519181875	2.21852826615646	2.5396681429528	0	0	0	0.00431756845836007	2.40166067992837	0.118389604069232	1.01224570056379	0.0187912960803925
LOC110256645	LOC110256645	0	0	0	0	0	0	0	0	0	0	0	0	0	0	0	0	0	0	0	0	0	0	0	0	0	0	0	0	0	0	0	0	0	0	0	0	0	0	0	0	0	0	0	0	0	0	0	0
THEMIS	THEMIS	0	0	0	0	0	0	0	0	0	0	0	0	0	0	0	0	0	0	0	0	0	0	0	0	0	0.423473330781478	0	0.198899874722456	0.0473880273840602	0.00236041347090954	0.198116008732313	0	1.12777275656506	0.903012661670553	0.00428207193891048	0.199070704683805	0	0	0	0	1.20971877832171	0	0.262867615221559	0	0	0	0	0
LOC100511607	LOC100511607	0	2.68674498852151	0	0	0	32.1273169834238	0	0	0	0	0	0	0	0	0	0	0	0	0	0	0	0	0	0	0	0	0	0	0	0	0	0	0	0	0	0	0	0	0	0	0	0	0	0	0	0	0	0
LOC100512146	LOC100512146	0	0	0	0	0	0	0	0	0	0	0	0	0	0	0	0	0	0	0	0	0	0	0	0	0	0	0	0	0	0	0	0	0	0	0	0	0	0	0	0	0	0	0	0	0	0	0	0
SOGA3	SOGA3	0	0	0	0	0	0	0	0	0	0	0	0	0	0	0	0	0	0	1.99381055228928	1.43450683812188	0	0	2.17778114280407	0	0	0	0	0	0	0.0175076586904276	0	0.239780904155213	0	0	0.0158804918964927	0.00373809423250824	0	0	0.0298505614133489	0.513879073069001	0	0	0.272585242319957	0.00182770763132891	0	0	0	0
KIAA0408	KIAA0408	0	0	0	0	0	0	0	0	0	0	0.0137875989134346	0	0	0	0	0	0	0	0	0	0	0	0.0265615069150385	0	0	0	0	0	0	0	0	0.487039185363329	0	0	0	0	0	0.654250413347505	0.318033605166784	0.279456790974917	0.689299752820604	0	0	0	0	0	0	0
ECHDC1	ECHDC1	12.9966212144746	19.6225637763917	19.0458390334631	0	29.0461388760261	14.5033998144937	0	10.7898518796299	29.906989536458	8.47893023314649	16.6924800441116	14.3457391092204	18.360260156607	0	1.32856436462687	7.19255870712221	25.8889611235799	7.6454259381618	3.68324780027943	7.03241685303488	9.10909136272612	16.0295567831893	14.8595221367746	17.2716538570771	9.60486871865349	1.86061033403186	1.18261957254813	2.43490751686374	1.51918325492196	0.00533252191800885	0	0.450821019312301	1.14628015222626	0.410480512642385	0.00806152634914285	0	2.52158684821191	1.04001321470097	0.0116563472940885	0.0114414064079822	0.900482536687881	0.528411111990385	0.0442029247936446	0.00742249714909227	1.31292680605953	0	0.472551681059979	1.15374414797219
RNF146	RNF146	0	0	0	134.807301413574	94.7517681083128	28.080999137811	0.185508954650807	0	19.4119850714396	0	0	0	54.173059087639	96.4232268268559	86.8143012925747	0	0	34.1327827167434	0.104316674043942	38.2886765772345	0	47.033269488291	45.2400254791823	75.3699970482955	30.7620886641162	142.336826772597	104.808798170232	90.5502835916956	102.271537000642	37.669429198034	33.174175200313	22.6643064889068	14.7269553518715	4.88107075853987	37.1189290078751	32.8985241717114	14.4442556643679	13.6914636578855	11.8559003171547	27.2895777571839	24.5506194763077	10.1573560278373	25.2051796198105	27.1153620872108	57.5586838963318	31.4478389667656	26.5446550343412	16.4558284457367
LOC110260186	LOC110260186	0	0	0	0	0	0	0	0	0	0	0	0	0	0	0	0	0	0	0	0	0	0	0	0	0	0	0	0	0	0.101922036572313	0	0	0	0	0.0924493734131114	0	0	0	0	0	0	0	0	0	0	0	0	0
RSPO3	RSPO3	0	0	0	0	0	0	0	0	0	0	0	0	0	0	0.238587881169073	0	0	37.1589115784101	0	0	0	0	0	0.230189012378296	0	0	0.214805828363659	0	0	0	0	0	0	0	0	0	0.103857135436417	0	0	0	0	0	0	0	4.75186654797975	0.22699618720724	4.31810208422213	0
LOC110260187	LOC110260187	0	0	0	0.0665761302132769	0	0	0	0	0	0	0	0	0	0	0	0	0.0355664821251656	0	0	0	0.0388681005573825	0	0	0	0	0	0	0	0	0	0	0	0	0	0	0	0	0	0	0	0	0	0	0	0	0	0	0
CENPW	CENPW	8.88170317325273	11.1643407130375	59.546697031985	26.8599956201412	17.1123498871302	27.3031026701768	80.0914175253223	12.6950723320321	71.2788568754007	0	16.7618672857824	8.51815639552142	13.3713173207405	10.0031631367135	31.8268444237148	31.7126377790474	29.7979975537168	18.0150833919176	35.8689441027743	1.81364831897113	33.5254332447128	15.2738117683294	36.8465785944345	24.0556503311956	12.9667989349836	28.0337616280891	31.6699102632741	20.224246745388	23.7031610995771	2.11388763289759	3.17824588968631	4.49118842007304	5.15785556105015	4.61894559596865	2.19851040096034	3.16056331635712	4.40191355549688	3.75812592274887	4.72476925209267	2.38649954363175	5.5871619233335	3.47288317263392	4.70276044901888	6.38928580933455	4.28458083447832	3.54607031697556	2.30402061161994	2.05453091505022
LOC106508855	LOC106508855	0	0	0	0	0	0	0	0	0	0	0	0	0	0	0	0	0	0	0	0	0	0	0	0	0	0	0	0	0	0	0	0	0	0	0	0	0	0	0	0	0	0	0	0	0	0	0	0
LOC106508854	LOC106508854	0	0	0	0	0	0	0	0	0	0	0	0	0	0	0	0	3.48616004958448	0	0	0.856494928190057	0	0	0	0	0	0	0	0	0.0166934522188757	0.0382492957980132	0	0	0.0173675286554464	0	0.0377112992753707	0	0.0596095875993171	0	0	0	0	0	0	0.0937492973340426	0	0	0	0.598003174280541
TRMT11	TRMT11	0.167044686997612	11.2934741273479	0	21.6702904416169	58.2032597661459	6.40123980695903	0	0.062741301787929	44.0447616975298	68.8294932457558	21.8087664727052	10.1731570017339	1.3305359165099	0	16.9451281408105	0.37342503922176	14.1452394358828	11.0517852682486	0	16.0953351185029	9.7224790006444	45.3780824778465	0	0.15264816774726	18.3916195253949	16.4615293034717	17.402265547251	11.8112145332887	13.0078268698406	0.352196715517301	0.0449252904403798	0.104530468108349	1.62385766996349	0	0.333057641748244	0.0399990453255056	0.103308154903115	0.0538269264745912	1.1597130137148	0	11.3267162626722	0.0256052333675325	0	0.0899630016967017	7.96691665763096	0.00752654344896665	4.54298002845547	1.02142117065526
HINT3	HINT3	0	0	0	17.966678340223	9.93743022498531	6.57310636975472	0	0.175844645145697	3.91978488786856	0	0	0	52.2071830189892	12.5053193540255	0	8.52975714337634	0	29.8352279145926	0	0	16.30387258047	40.3530631165046	28.5257303514056	27.8086928085295	56.7961375190082	4.296506888836	5.02370802630969	3.21049004857253	2.8611404787605	6.83618896209568	3.22963828858577	2.18393488080134	4.22217486449944	2.6879671367642	6.84853752259673	3.22862597129221	9.90230578597401	4.70410101742432	1.85929336020069	1.90611981640797	1.04164315529259	6.6979382171016	1.61792993523896	6.9392963334223	16.9084228516409	22.8348992767364	4.80056710608818	3.25806004178887
NCOA7	NCOA7	0	0.01309942244637	0	0	0	1.59436219323544	0	0	0.0423231344809371	0	0.360667198954647	16.9517496374729	0	0	0	1.96853344753453	4.71707453833946	0.149884685358293	0	0.533520639162864	0.288677657336672	0.22594585880984	0.903262683152535	0.147011470090341	0	2.15219276782705	2.1998042254833	0.968405601227629	2.46742624561991	0.210807690550188	1.038393019348	1.62806947658052	0.0347091466756439	0.626159363333171	0.237726960205144	1.03806753918054	0	0.0446462951447667	0.266519094502036	0	0.809612643470472	0.986389304220062	0.0574954237317386	0.0198263206335972	6.99748851596788	7.7903565424737	6.90290815216578	6.3040886561391
LOC110260188	LOC110260188	0	0	0	21.4879732128866	0	0	7.11817165356944	0	0	0	0	0	0	8.83381330629818	8.93894867004489	0	7.14174156401783	0	0	0	0	0	4.51764960316379	0	0	0	0	0	0	0	0	0	0	0	0	0	0	0	0	0	0	0	0	0	0	0	1.44537088543512	0.961799753906605
HEY2	HEY2	39.4403770066713	24.3618634761985	0	10.3051802315465	0	0	0	0	0	0	0	31.9958515973572	4.44621264662585	0	3.42701384098923	0	30.5607037707725	7.53263330681537	0	0	0	18.1163756265801	14.0473658137868	21.9713930964417	0	43.5262711323482	22.3609621799224	23.9170306968552	23.413226654802	8.08064370312936	7.01040679376702	11.2875038009943	24.3326074012123	8.26713719222944	8.01430529314976	6.97764655606721	7.24233524077989	5.63003856059932	0.938490548909359	6.85271736256397	2.30828589533221	8.18996834276741	9.14261694798155	8.18980038788457	19.538520979585	39.6213778593468	22.1190195150941	20.3398850027334
LOC110260189	LOC110260189	0	0.182641700336305	0	0	0	0	0	0	0	0	0	0	0	0	0	0	0	0	0	0	0	0	0	0	0	0	0	0	0	0.00962894201640252	0	0	0	0	0.0436701269904478	0	0	0	0	0.018593786678091	0	0.104189083268382	0	0	0.00463641532671618	0	0	0
HDDC2	HDDC2	111.532799262997	58.2992740145564	0	0	180.191871709204	125.0852444345	21.0380448375326	0.170116806541603	81.1623581201539	0	36.9456317897772	101.211914230203	166.185613039026	57.0776490485912	107.977258856746	0	61.2645282444907	18.2400629942023	0.173974387982079	37.8141876730965	35.295780279444	26.5897796919395	56.8656253259291	21.9361880981741	173.200779807781	7.73617589710881	3.11559411250066	8.01172117529736	3.67116746086664	96.4495867936701	78.8235498096431	106.387055512836	91.0822729377987	106.362471310231	95.5116459806616	79.3228442266928	177.743672642006	141.647579711689	175.929123654065	203.79814573494	266.216289279978	107.182244685834	218.890359485326	111.983126240425	106.765037323394	84.6400017778502	89.082840348665	57.7898583079102
TPD52L1	TPD52L1	11.8095162491978	0	0	0	0	0	0	0	10.8643786126399	0	0	0	0	0	0	0	3.87480440526606	0	9.29501135624552	0	0	2.01068268503033	21.0464955072897	0.105931083645535	0	0.293643573291252	0	0	0.0372856550839986	0.611022396824929	1.4886619521991	0.016486255950091	0.865529504617359	0.714380232364689	0.583714322254438	1.50584817765368	2.87661320481184	0.135830940459888	1.00598698688641	1.29705677821345	1.82689186156464	0.37018542891368	0.182731912564669	0.644661203778003	0	0	0	0
RNF217	RNF217	0	0	0	0	0	0	0.0204364800716958	0	0	0	0	0	0	0	0	0	0	0	0	0	0	0	0	0	0.0271110928582967	0	0.051025396874404	0	0	0	0	0	0	0.0373416779683841	0	0	0	0	0	0	0	0	0.00290223478945388	0	0	0.00269605592861685	0	0.134155848279941
LOC110256655	LOC110256655	0	0	0	0	0	0	0	0	0	0	0	0	0	0	0	0	0	0	0	0	0	0	0	0	0	0	1.84330185557033	0	0	0	0	0	0	0	0	0	0	0	0	0	0	0	0	0	0	0	0	0
NKAIN2	NKAIN2	0	0	0.00545552586933124	0	0.00616630110077405	0	0	0	0	0	0	0	0	0	0	0	0	0	0	0.00697880897241807	0	0	0	0	0	0.0838792381937382	0.0392900433145382	0.180349379811231	0.123117503944732	0.340440255441291	0.277376695925788	0.0551938165890189	0.00155663655326057	0.0340064829074763	0.334758279787251	0.277513085899877	0.0550714819869114	0.0529496582371975	0.0602111059487665	0.174999843388476	0.173199452467404	0.0169771524367027	0.885733984126272	0.0248967950636538	0	0	0	0.0185756557326584
LOC102165447	LOC102165447	0	0	0	0	0	0	0	0	0	0	0	0	0	0	0	0	0	0	0	0	0	0	0	0	0	3.50097894963228	4.21193690266866	1.6562796202467	0.899402674969231	1.42592748175318	2.26251731530172	0.0135959188808072	0	0.850146390853742	1.43927371025541	2.26622573225585	5.35058823430215	0.252039002704489	0.112490763628505	1.89778281641373	0.379816354566983	2.60713618681741	0.359351339490755	1.47740098118704	0	0	1.4552889287256	0.33402975296506
LOC106508857	LOC106508857	0	0	0	0	0	0	0	0	0	0	0	0	0	0	0	0	0	0.0215943141401766	0	0	0	0	8.94932725089719	0	0	0	0	0	0	0	0	0	0	0	0	0	0	0	0	0	0	0	0	0	0	0	0	0
TRDN	TRDN	0	3.65993832560057	0	0	0	0	0	0	0	0	0	0	0	0	0	3.65692944291992	0	0	0	0	0	0	0	0	0	0	0	0	0.0364269040234667	0.0423368459608069	0.500866981073364	0	0	0.164910987920502	0.0486425933958217	0.479089379846443	0	0	0	0.123539025744281	0	0.00964425169915567	0.0152584009134229	0	0	0	0.00794023490711139	0
LOC102166321	LOC102166321	0	0	0	0	0	0	0	0	0	0	0.0148726314313811	0	0	0	0	0	0	0	0	0	0	0	0	0	0	0	0	0	0	0	0	0	0	0	0	0	0.00431868763265133	0.00204561587336324	0.00616278433975722	0.0120982874749572	0	0.0124879949934661	0.545308520390218	0	0.00301674352013534	0	0	0
LOC110260190	LOC110260190	0	0	0	0	0	0	0	0	0	0	0	0	0	0	0	0	0	0	0	0	0	0	0	0	0	0	0	0	0	0	0	0	0	0	0	0	0	0	0	0	0	0	0.0349441098639012	0.0843491806852157	0	0	0	0
CLVS2	CLVS2	0	0	0	0	0	0	0	0	0	0	0	0	0	0	0	0	0	0	0	0	0	0	0	0	0	8.7612384860677	9.6149469705514	8.4568606651624	11.0386230140166	30.2329399723426	23.6646223487312	22.9669935464212	14.4626129738563	18.2829887473769	30.3070439291613	23.7113010628975	13.8605804250198	14.7642223230028	18.1514757132748	16.2903952542574	7.83858357617239	15.5682930837817	12.6818749013315	16.4091838152242	0	0.0761435922085542	0	0
SMPDL3A	SMPDL3A	0	0.0276858063596253	0	0	0	0	0	0	0	0	0	0	0	0	0	0	0	0.277185394476789	0	0	0	0	0	0.163531962461801	0	0.269398407655356	1.8414139788477	1.74319662405132	2.03762506032596	28.5469851190863	25.1904348475293	15.1992119279878	8.39427981196262	10.4419874943167	28.1547963202958	25.273503350084	29.9705227344639	40.1713822343813	24.17942816922	32.2751667065125	27.8093729921889	22.4704651638747	16.0012317131038	19.35927682105	62.2649836833999	31.8092649362918	13.9005717291799	19.6860492229521
FABP7	FABP7	0	0	0	0	0	0	0	0	0	0	0	0	0	0	0	0	0	0	0	0	0	0	0	0	0	0	0	0	0	0	0	0	0	0	0	0	0	0	0	0	0	0	0	0	0	0	0	0
PKIB	PKIB	0	2.34752566424323	6.75117163077398	0	0	0	0	0	0	0	0	0	0	0.116279385371327	0	0	0	0	0	28.6388293095933	18.8638424298549	0.113262603582881	0.348299515890179	0.0775728539882903	0.0961550024177502	0	0.760082161902179	0.00514241892220778	0.122868525475979	0	0.0342452488668243	0.0181092161283279	0	0	0	0.0406534863601354	1.04998422639015	3.40679215387424	0	0	0	0	0	0	0	0	0	0.346044355902906
LOC102157594	LOC102157594	0	0	0	0	0	0	0	0	0	0	0	0	0	0	0	0	0	0	0	0	0	0	0	0	0	0	0	0.39320938034492	0.0326215487040527	0.682453899149404	2.49578174783031	4.2117994832554	1.17300966265204	0	0.660294868315964	2.5863890353999	1.16038191146246	0.222824416140092	0	1.08355710034644	0	0	0.762474869860397	1.18741005632725	0	0	0	0
SERINC1	SERINC1	0	56.94002058253	22.5349011753408	0	0	36.8088792722079	0.0792826250260546	11.5960589781305	0	62.0915316656045	21.2096337394745	6.56763920716093	62.1417542938156	0	33.7716166915833	1.66057564019068	43.1417746839541	103.397556090279	0.0891655043580939	63.8095805880647	0	0	9.33396185121119	67.8171416461643	0.315529670705058	5.134276291885	0.501476578270019	3.63368300346999	3.98709390783286	84.9733717661445	92.2596504553073	40.0193239324023	81.9714154172613	64.812941788039	83.149429466317	91.0976828274084	86.8479027380829	56.2228186042972	112.859417363741	103.197366129659	88.9995637141166	104.036707764	43.3194662794031	75.0428327840524	97.645361990896	36.1890282029092	94.6825954519577	84.6040321756077
HSF2	HSF2	30.6930573568095	0	0	0	0	8.65107431153337	0	0.105763182681799	0.281502841006865	0	0.959558807814211	28.9641180245785	0.0975168697855884	0	90.2540557334205	3.90279833215633	59.8626677662653	11.1530915408249	212.861785810977	0	45.0531818713521	0	0	38.3405951601663	26.7287539770576	0.0163039040056868	1.84094423984408	0.0136464677109378	0.0181142743107559	11.6087094340407	0	0.0480565346588921	0	0.035145642471823	11.1886208263258	0	4.65842789141596	0	5.467180961951	1.3741152266109	0.0149167783911888	0.0287752075808479	3.18226341933936	0.435172079209509	0.0243294438934528	0.0507500588652883	19.2607780000732	11.7247227999423
LOC110260218	LOC110260218	0	0	0	0	0	0	0	0	0	0	0	0	0	0	0	0	0	0	0	0	0	0	0	0	0	0	0	0	0	0	0	0	0	0	0	0	0	0	0	0	0	0	0	0	0.113263059953404	0	0	0
GJA1	GJA1	33.9719539241075	0.0349218693854365	0.0926553760469861	0	25.4486649906825	7.75516079255095	19.0809210497973	107.885399921309	0.225659257936996	0	27.64329647897	3.68029221035218	4.61213634368067	23.6226856808459	58.1748520800159	17.1566981981145	17.605408651957	19.379578846309	38.0633931680336	17.4233896461159	10.9941198719453	11.1434957025067	8.79852072527121	1.54704953124374	148.808607605325	0	0	0	0	0	0	0	0	0	0	0	0	0	0	0	0	0	0	0	0	0	0	0
TBC1D32	TBC1D32	0	0	0	0	0	9.34027593451556	0	0	0	0	0	0	0	0	0	0	0	0	0	0	0	0	0	0	0	88.9767960764325	94.3855176325521	74.8445315579582	75.4447277170288	15.6159842436978	16.752074875786	22.5246435846593	18.4992493214387	18.144984480691	15.3595333968252	16.4742188046867	15.3410415437325	29.9229910163464	27.1197408602856	23.6526993598804	11.1937647993492	10.2196875332003	10.5082177955336	15.4572139557362	2.04691758159137	1.95104517559683	1.21840404046632	2.64548879243891
LOC106507559	LOC106507559	0	0	0	0	0	0	0	0	0	0	0	0	0	0	0	0	0	0	0	0	0	0	0	0	0	0	0	0.234732408423349	0.0359518836601739	0.0334278062069965	0	0.476895434376224	0	0	0.0303210163605703	0.0356861793450706	0.0576056458610351	0	0	0.344267381495316	0	0.0190369741471365	0	0.226829683107402	0	0	0.0352651108213749	0.726860049818563
LOC106506546	LOC106506546	0	0	0	0	0	0	0	0	0	0	0	0	0	0	0	0	0	0	0	0	0	0	0	0	0	12.5075234251427	20.3684628014265	15.1032121720745	8.30292207413026	20.0703729584091	23.2289636767511	23.2202528025995	4.25557963554685	15.8725753909184	19.6614289107575	22.9326570245426	28.4856953125544	23.3527635754684	26.1741708549105	19.7410287953175	25.6255359253338	8.56209443946492	15.0543604664709	11.3016059019497	0	0	0	0
MAN1A1	MAN1A1	0	0	0	0	0	0	0	0	0	0	27.8337345859991	0	0	0	0	0	0	0	0	0	0	0	0	0	0	0.0160824366720099	0.0829014902913684	1.20140301376898	0	0.548253416064571	1.6994700711117	0.766360610937678	3.05801033220124	0.138672938494496	0.562286470696964	1.61953305984809	1.75216904323173	3.12855984967483	0.518863928126322	4.3991960800519	2.63383345056503	3.53030151715581	1.42805952775807	1.2097350732073	0.0359984400556941	0	1.97177477405171	0
FAM184A	FAM184A	0	0	0	0	0	0	0	0	0	0	0	0	0	0	0	0	0	1.67590143985165	4.68472445818612	0	0.0542484607587177	0	0	0	0	6.1071546016611	1.31705361472829	2.4290144104834	4.3491757396454	2.0310766112133	1.15925818264302	2.38874544459294	1.74804648919291	5.96384166161446	2.03718903634304	1.16815923855179	6.22359142147651	2.18604959878035	1.51048968753248	1.5984172647665	0.321565068681122	2.57800643585809	4.23809296565883	1.43181450462406	0	0.0200739979715471	1.21587232138573	0.398904543880064
MCM9	MCM9	0	0	6.30234126937352	0	0	0	0	0.586455977035545	0	0.187706365251966	0	0	0	0	0.0591557914681815	9.54064913054043	0.0463924528034799	18.0579291577692	0	9.7564721180526	0	0	2.3917366367401	2.41610578286691	0	5.3911523022296	7.84094339797278	6.32597447042894	6.52213138915281	5.13887581701394	9.19917932713071	9.14298776305886	12.8834672403497	1.0621085245912	5.03399918734148	9.1525672980916	3.45378233401977	0.1433162339953	10.2582662559358	9.61825024510045	2.29391866337829	5.69889022492791	6.44734261204294	5.76201263452478	3.61099908438888	2.68276254430165	0	3.48557179867764
ASF1A	ASF1A	13.9154019566958	12.4248895864524	83.4484766139375	0	31.2352418938996	45.1813907460093	55.9907469378388	14.9330517370202	28.6835887109317	40.3876758453148	3.27417890765847	113.058121112034	66.6406420089396	108.702650765397	41.2725198449027	110.091282295147	93.08650076716	10.7328763210199	84.0960222136324	36.6035736951242	53.0584691707898	69.6688076624965	66.1214031782486	34.5636305387788	7.44576242892645	29.4579503207714	38.2585313273431	41.329638522378	50.6748584857483	8.12699041980017	9.85863661220687	4.25209641740131	5.60339012094603	13.6215928145299	8.64431600225935	10.7387509372064	25.6866451882388	28.5809394468881	9.91812150054445	25.5626405728968	11.6680655659776	7.04230146948131	18.9431912994672	15.8139117386521	70.2374534944687	59.5219830696311	52.683897546565	30.4232751741141
LOC110260244	LOC110260244	0	0	0	0	0	0	0	0	0	0	0	0	0	0	0	0	0	0	0	0	0	0	0	0	0	0	0	0.705519850017057	0.660045693493429	0.0722951858857853	0.69347819680245	0.0794555500410271	0	0.0234670892767933	0.0808771291750306	0.662456758785725	0.0564786369341294	0	0.00316059758340405	0	0	0	0.187599810952237	0	0	0	0	0
LOC110260246	LOC110260246	0	0	0.0565591381828732	0	1.2998686559735	0.485532551233237	0	0	0	0	0	0	6.45783679125658	5.66225374626447	0	0	0	0	0	0.988803685752445	0.559256940040821	0	0.113070213456057	0.00419714391335204	0.863622725685593	0	0	0	0	0.274032043629517	0	0	0	0.00286630743419869	0.275662447578832	0.00439918151931702	0.0823748938395734	0.013454549537692	0.972821788517506	0.0159147189140085	0.0413623531355862	0.847182450078547	0.153712991695043	0	0	0	0	0
CEP85L	CEP85L	0	12.6091366475091	0.0349215073696423	37.6524677220736	21.8868186817715	0	11.5064585087373	0	0	0	12.5748790333329	0.81593533211574	4.6845686598872	42.4888459854748	16.3416932881795	0	0	1.43069994359165	0.0326787427254639	0	7.20994704083816	0	5.16618709252084	0	0	1.11817608305669	1.99265788504556	2.4119530513104	4.11558440302114	22.5266783144434	27.0652874045194	20.4697697355167	18.8871911319824	19.7000196329605	22.9185865717744	27.1939363641805	26.844095627581	20.1094563808694	28.7962950840872	40.2877512981532	8.58544380080091	19.6610989684229	21.735892713328	25.9769052880685	24.5382604558125	15.6454872070382	13.6569708468423	32.7335856529256
PLN	PLN	0	0	0	0	0	0	0	0	0	0	0	0	0	0	0	0	0	0	0	0	0	0	0	0	20.3573876547294	0	0	0	0	0.212164239395427	4.27380705857967	9.44369750783547	0.110785929389198	0	0.192445634451783	4.19021291554824	3.48069771048335	0	2.50435432190297	0.491634898370096	0	0.410810131901676	9.54283228827517	2.92364588726062	0	0	0	0
SLC35F1	SLC35F1	0	0	0	0	0	0	0	0	21.6173772814501	0	0	0	0	0	0	0	0	0	0	0	0	0	0	0	0	0	0	0	0.413606629468257	0.00544200718742415	1.73569812054514	1.30431858254872	0.035520702364797	1.10531236471715	0.00493622548672345	1.63832627861877	1.53051094580667	0.00710736403252641	0.0142748050687193	0	0.00642636989144044	0	0	0.988523533683795	0	0	0	0
LOC110260250	LOC110260250	0	0.0208731530578584	0.110762102939925	0	0	0	0	0	0	0	0	0	0.0467240736465395	0	0	15.2011311211614	0.0300655144842269	0	0	0	0	0	0	1.18359947059486	12.2260348503998	0	0	0	0	0	0	0	0	0.0336792514119663	0	0	0.00417202154770781	0.711412244194992	0	0.451913571760079	0.128649614838194	0.00689365297080472	0.00654396778937797	0	0	0	0	0.00785701332052008
NUS1	NUS1	0	53.7654401247255	57.3099381555329	0	0	0	11.0018548694151	51.506837977446	76.5048812234321	0	16.0342638811516	0.176537557163088	16.0002798587914	0.100855511378466	127.463917338278	22.138123302188	0.533242983792395	73.2735957607566	44.5791520362313	3.76949917832682	92.0286716164675	10.9045168431201	11.6308246600913	22.3380244450601	0.66720421058099	4.82796281770942	6.39901842313093	3.74219420770429	6.16925566464563	29.4995079561303	12.7177442968027	5.36136360826723	18.7130546019912	6.47880188936896	28.8849585972214	12.433912395151	12.9491452225032	5.16028782496443	8.2307082294296	7.83444139301001	2.96430390726633	11.9679665231039	5.90140975333263	13.8269232528904	67.3653556336005	17.5661513321899	41.6397207663539	47.8299815135122
LOC100520342	LOC100520342	0	0	0	0	0	0	0	0	0	0	0	0	0	0	0	0	0	0	0	0	0	0	0	0	0	12.4179754730333	14.7440759451438	9.06013519930179	17.6009600934516	1.53493714706692	4.61446179381239	3.1031084755132	4.71897091348871	1.99606317277427	1.62432625911924	4.93965956378159	8.67910820399536	8.62874042176279	3.04886978252596	2.9496925012766	5.25385532779531	3.54723190171037	3.92650786558275	4.48205796197375	0	0	0	0
GOPC	GOPC	6.08969331927644	30.4172031388712	0	0	0	0.670575385768021	0	0.0272293324339271	0	0	0	0	3.64040948567149	0	0	0	0.0646204780551496	2.69497040469404	57.7542358535836	0	0	9.44064469221634	0	0.0264993399025692	1.18249597133887	16.8698840876928	8.98466255195319	12.591884623717	12.8342901238792	2.81961628224273	4.66375295808511	1.63316048984465	3.61712016173637	0.886747647942361	2.84370030937364	4.87450138496841	2.87841296281276	3.94156177632319	1.39902616133558	3.55867110134072	6.09857007782879	0.718609049964547	1.42409090068396	1.59229088385478	0.00626375359467517	0.940744156868046	0.448304503697129	1.76049615017173
DCBLD1	DCBLD1	0	0	66.6509132695885	0	1.86744806126126	6.46708196050883	0	0	0	0	0	0	17.487443635308	45.2105266265492	0	14.9284521008672	0	0	0	1.05675696600502	9.84668094004703	0	0	0	0	46.7427028404092	50.8510968042282	50.3667942171483	62.8433060546189	71.0515146330508	139.875097496663	83.5348784007307	76.3652148835934	70.9781903402646	70.5227662602041	137.91662617904	35.3988573579242	85.9773169820919	53.2296117516404	63.7806794458523	28.5525745125663	19.7339578485035	29.563613537153	35.7161289576106	0	0	1.20064709937532	1.6194875856256
ROS1	ROS1	0	0	0	0	0	0	0	0	0	0	0	0	0	0	0	0	0	0	0	0	0	0	0	0	0	0	0	0	0	1.11827704870022	0	0	0.00375277251825332	0	1.14863382712448	0	0	0	0	0.0148032752758378	0	0	0	0	0	0	0	0
LOC110260270	LOC110260270	0	0	0	0	0	0	0	0	0	0	0	0	0	0	0	0	0	0	0	0	0	0	0	0	0	0	0	0	0	0.592680085980046	0	0	0	0	0.573435978332677	0	0.0998660039648317	0	0	0	0	0.0825069534088099	0	0	0	0	0	0
VGLL2	VGLL2	0	0	0	0	0	0	0	0	0	0	0	0	0	0	0	0	0	0	0	0.315360657694531	0	0	0	0	0	0	0	0	0	25.7889518508531	17.5155573062082	4.31174553961874	7.02714499334481	15.3669585425889	25.6990729879542	17.2631152716278	6.55947169046432	1.98453861821964	0.035335568352121	0	10.8999616063163	15.1101607867254	11.2209352370332	7.24528567085475	14.9447013892582	44.6501657110303	9.83811292754043	11.7866127409258
RFX6	RFX6	0	0	0	0	0	0	0	0	0	0	0	0	0	0	0	0	0	0	0	0	0	0	0	0	0	0.516011631905799	0	0	0	0	0	0	0	0	0	0	0	0	0	0	0	0	0	0	0.095238890086626	0	0.00591955172875326	0
LOC110260274	LOC110260274	0	0	0	0	0	0	0	0	0	0	0	0	0	0	0	0	0.115963769563788	0	0	0	0.0253457254532871	0	0.128109567446432	0	0	0	0	0	0	0	0	0	0.179799095357881	0.00649510413644694	0	0	0	0	0	0	0	0	0	0	0.00224810617413679	0	0	0
GPRC6A	GPRC6A	0	0	0	0	0	0	0	0	0	0	0	0	0	0	0	0	0	0	0	0	0	0	0	0	0	0	0	0	0	0	0	0	0	0	0	0	0	0	0	0	0	0	0	0	0	0	0	0
FAM162B	FAM162B	0	0	0	0	0	0	0	0	0	0	0	0	0	0	0	0	0	0	0	0.433050412036998	0	0	0	0	0	0	0	0	0	0.221979666840767	0	0.140749210050777	0.289778142708401	0.0514677291001964	0.23490694881481	0	0	0	0	0	0	0	0	0	14.6610657499186	0.0371595181905091	0	2.06518286423193
LOC100523874	LOC100523874	0.374590510390119	2.66580304662103	2.46015998469584	1.87503635695496	3.47585356230054	1.48494872602725	2.04699536166408	1.96972530850164	1.49791059147834	0.900639952239856	2.23384359852546	2.51480413460931	1.81614661692276	1.64194511412271	0.851511920724104	1.67477910909587	3.00506113197196	3.97856622244702	0	2.75369663947233	3.64891047474048	1.99918259341336	0	2.46460994287797	1.69721868491676	0	0	0	0	0.268863303371791	0	0	0.175490642459182	0.187014205308041	0.609687678112329	0.466419902237458	0.27799690131903	0	0.0881561506991708	0.0865305676010586	0.0793739781203559	0.38279088101893	0.436048267482733	0.140339585105574	0.388379721807769	0.303803086757966	0	0.0872568742255172
KPNA5	KPNA5	0	0	0	36.4425055619818	0	0	0.0196305772117257	0	0	0	0	0	0	0.0629846670761355	0	0	0.922188072245364	0	20.4880155582599	18.3496519830598	0.44790858737555	0	0	0	0	0.386036981055285	0	1.59329279606404	0	1.06229455975071	0.915109150274582	0.00653943915745175	1.6964095437721	0.00717382533589046	1.02437207505064	0.894588436831104	0.110193657092508	0	0	0.0132771770393159	0.00608953800394265	0.0117470217455545	0	0.00538339678315034	8.35786996572829	8.00747065943954	9.0198567528334	5.29519957105592
ZUFSP	ZUFSP	0	0.0130808364326833	0	3.43285397993506	0	0	16.0271073517026	0.561044786613917	0	2.74441802861868	3.19337849271938	0	12.2200007166683	0	0	0	5.07465127610162	0.0124726685531553	0.0108257939659677	0.0147989904875624	0.686352545921672	0.842334368530123	0	0.0257548919314131	0.0127697335787478	6.75909972826126	6.29042863291121	4.57291207839169	7.10350224357946	1.3882187945459	1.10817003398898	0.525886703095507	0.165047142251217	0.485442419096987	1.38764005999427	1.11622891223619	3.57842311525455	1.29455674412196	2.23691050527145	4.46619519858722	2.43808236215061	2.08806311617915	1.14007495782254	0.896198076962499	13.6025478956873	6.83578018694857	6.34002875698407	11.0934374404526
RSPH4A	RSPH4A	0	0	0	0	0	0	0	0	0	0	0	0	0	0	0	0	0	0	0	0	0	0	0	0	0	0	0	0	0	0	0	0	0.117965508162634	0	0	0	0.107969693436121	0	3.89923662578693	0.00775549224780591	0	0.0377393211651655	0	0	0	0.00302544657471501	0	0
LOC102160776	LOC102160776	0	0	0	0	0	0	0	0	0	0	0	0	0	0	0	0	0	0	0	0	0	0	0	0	0	0	0	0	0	0	0	0	0	0	0	0	0	0	0	0.0204222702781746	0	0	0	0	0	0	0	2.98608468865351
PTP4A1	PTP4A1	144.194326971624	260.365752483272	228.781134666184	124.508000802314	174.479304829904	60.4974194572321	186.213681405906	66.6682062597217	91.3440941471561	156.419524219177	93.516929552572	53.314650464295	98.6279219764402	122.525797024484	119.02709536772	189.933049802492	264.458810054346	41.7253058688587	235.496931365702	183.14258358535	386.101205969902	245.223534238148	185.975012961399	256.932603311391	22.9213650148892	30.28633018706	26.9824921206213	24.6157481339826	30.5323480893403	119.063785752275	132.765577514607	177.11013687739	100.715550299301	61.7844785277127	120.317333193837	136.482440838646	75.2264791820344	195.150968070964	76.952932173446	95.0482692833528	124.500257489001	83.7519074913681	74.6243423276176	106.188927095169	200.548729041833	113.519842120998	220.206778652618	350.344247006303
PHF3	PHF3	12.3350474302395	27.3608618587854	22.2377676102465	17.5557242282646	0	15.8557739978482	1.33038879378632	0	34.7112418825884	0.0538249533538502	17.5649455135104	24.7982231511706	16.6683950195237	44.8933679580072	25.215457073354	0	0	10.204342526575	25.3670634460281	3.85562117239432	5.99692138816183	3.39315153824882	13.7411426473798	0.0490975018673955	10.0213724389974	35.4662295030106	47.4021461397104	41.452442824623	44.6665387610548	65.4031109436305	66.4613741120365	65.5711484709403	36.6392997908366	50.7302768859408	63.988433717861	64.8964892121347	69.4046977898963	65.0069512910402	57.7767508967156	76.0986634898876	28.0395836278481	38.4946816058239	49.1852411293622	55.8728690391236	27.5917680261114	13.619157255112	17.4343458658622	16.0535565827808
EYS	EYS	0	0	0	0	0	0	0	0	0	0.0219115424622113	0	4.66733662854264	0	0	0	0	0	0	0	2.75633680882945	0.408359611854345	0.894936100541416	0	0	9.01804048891675	2.04944227974673	1.65375258967559	2.52981126313618	2.33094580608309	0	0.133332382542728	0.182489852460969	0.00426948710680897	0.832621130511556	0	0.134423805071792	1.30307160512013	0	0.39034241895153	0.463141796388216	1.60665716785902	0.765517535379971	0.772656556740586	0.17242225032476	2.1952794510348	0.00328496999104438	0.029902861378108	0
LOC106508869	LOC106508869	0	0	0	0	0	0	0	0	0.0551261512092282	0	0	0	0	0	0	0	0	0	0	0	0	0	0	0	0	4.32299928557386	7.16628226123381	8.57827913851207	9.57056936478787	1.43968110225542	4.27702732880941	2.49700351422252	5.33464828612596	3.18659864805973	1.5526919193348	4.63724465082787	2.46904523692655	2.35192867868478	2.05041361676955	5.9995991008267	4.06620399589153	2.11312224927963	2.77086170648292	2.55140215256657	0	0	0	0.0385347617138071
LOC110256669	LOC110256669	0	0	0	0	0	0	0	0	0	0	0	0	0	0	0	0	0	0	0	0	0	0	0	0	0	0.106522624068353	0.946821010592353	0.633505903213262	0.12457978627648	0	0	1.34956537130163	0	0	0	0	0	0	0	0	0	0	0	0.154178084583951	0	0	0	2.01872059768093
LOC110259411	LOC110259411	0	0	0	0	0	0	0	0	0	0	0	0	10.3455494785422	0	0	0	0	0	0	0	0	0	0	0	0	0	0	0	0	0	0.267808547778837	0	0	0	0	0.260118791632429	0	0	0	0	0	0	0	0	0	0	0	0
ADGRB3	ADGRB3	0	0.156163337379012	0	0	0	0	0	0	0	0	0	0	0	0	0	0	0	0	0	0	0	0	0	0	0	0.584444910668457	0.5109955020974	0.235274198465766	1.49966879753383	0.657659269447868	0	0.00546882301220523	1.94786848057017	0	0.670858775905236	0	0.621290272453776	0	3.36816956747639	0.00555173995670509	1.77221722829786	0.4371607362433	1.03046952297081	1.33260508688744	0	0.017326036412942	0	1.61512088099068
LOC110256955	LOC110256955	0	0	0	0	0	0	0	0	0	0	0	0	0	0	0	0	0	0	0	0	0	0	0	0	0	12.7723973527364	14.4845694269206	18.2987008224852	26.8439463855875	0.115450556498093	1.75014772130494	1.91373522698072	4.01540408139815	2.97126112336054	0.104720548837062	1.70789789365851	1.67121563944724	5.82659335518011	0.129786739051555	1.9215185588068	3.06750413592576	1.05197654705403	0.0267485981110508	6.83545063276775	0	0	0	0
LMBRD1	LMBRD1	0	0	95.8799593401585	94.6769546451046	0	38.4364034111851	43.4261469245326	0	66.6942910454868	0	43.5063925445578	29.1122881716438	12.1338494734067	50.0462789079226	32.935563457941	40.6405986029729	21.999227597298	0	38.2166036535498	28.4643829944243	15.0795417856913	71.6811196041895	0	43.3750518589371	86.3140331718907	1.65865739103179	4.01506475761069	2.39749838691903	1.44591525003871	6.40567885510326	2.40613305477088	6.38700286160528	4.80048951087077	0.0412557486194601	6.31694407996143	2.37445996799174	0.599639169289944	0.0258207944661863	0.0129649616242204	1.50165503559213	1.76268095183031	2.37570576325054	1.36808128380002	3.17848031483484	1.17092485383059	0.0198576696257364	5.06136495140783	2.99643701460838
COL19A1	COL19A1	0	0	0	8.6713470270693	0	0	0	1.48775688140426	0	0	0	0	0	0	0	0	0	0	0	0	0	0	0	0	0	0.422477426857436	0.275979112589225	0.297326273489158	0.411912731483469	0	0.249903471340012	0.689558983288089	0.289517461548493	0.362428146338921	0.00484741402748665	0.242468510363333	0.766222210992181	1.25456331611652	0.127914030863704	0.894366661702511	0.0725736030243693	0	0	0.281737247960403	0	0	0	0
COL9A1	COL9A1	0	0	0	0	0	0	0	0	0	0	18.0303491055618	0.418517670979778	0	0	0	0	0	0	0	0	0	6.05526959752417	12.0319425032291	0	0	0.444687651408937	0.00992324188272994	0	0	0	0	1.08235188416903	0	0.0326793589993464	0.0071025629586774	0.00835932847827037	2.10504306898869	2.36233041814322	0	0.141125424839688	0	0.00445932635683614	0.304784930120996	0.00817443729462547	6.10798538138053	0.0157295876648753	6.1129143392653	0.553992426667054
FAM135A	FAM135A	21.6716852292712	10.9799846617871	47.3452682650845	15.7662977309683	0.857743505756659	52.0146672678333	35.7106793127771	16.3953245187736	19.4062294622964	18.1815110346686	75.2937721351925	61.4426788205581	15.8817293758348	102.731574376243	33.1537405422779	2.06644336226454	12.7942866362397	31.6130167621589	37.5188657054837	42.9563425376032	15.4076848505277	52.3217007198496	11.1675558326525	14.6887046841012	21.2670602865551	12.2654120500752	7.09148010825384	5.19408773528758	5.61942441334089	1.33156646214152	2.74018653187114	1.95152553702254	0.201494057200881	0.0192291161019939	1.27676832246682	2.67581499467414	0.419233619244299	0.0120349544306127	2.37788486028326	9.383600249139	3.41689204202198	0	2.34637643592718	2.70802116237992	0.0088741907184126	3.2440769918827	2.6863689191479	1.60896055744307
SMAP1	SMAP1	50.5762906660062	29.655279658216	8.33001538677713	49.3869225247085	0	1.52836827941985	18.6743436502688	57.1467172210902	26.4368079829335	32.107024262305	25.6192188141667	5.29432449391433	44.0609003804821	6.33733201942097	17.5680354170447	6.15848598713147	0.890388483547248	23.3595350136655	27.2624338699231	17.999099838957	37.1804772584082	6.73408873570815	2.24340287095144	3.11319150679322	0	0.961915541504302	2.59430342253605	0.524862713878622	0.838746788548666	0.839608210529453	0.497705903676096	0.921170797903403	3.89158196611239	2.58538936460941	0.868537534433704	0.523699539354339	2.22397521055224	1.95283426145185	1.9487149101922	1.05658377281293	0.378767053486611	3.11605208408392	0.494698034454095	0.758326179166963	9.54823596771848	18.3916348194062	12.2214409651267	6.55191967868795
B3GAT2	B3GAT2	0	0	0	0	0	0	0	0	0	0	0	0	0	0	0	0	0	0	0	0	0	0	0	0	0	1.52263732473814	2.06397808496929	4.67988787165742	2.26017875653516	0.238806609426706	4.75321956553367	0.121134848466365	0.0249395583770477	1.54812249343514	0.27726317441384	4.77758153035635	1.99510670496402	5.43305300896265	7.22248627486229	0.28283436981271	2.48162195605695	0.522236967966531	1.89003218420081	9.71777481133497	0	0	0.315755053522841	0
LOC110256957	LOC110256957	0	0	0	0	0	0	0	0	0	0	0	0	0	0	0	0	0	0	0	0	0	0	0	0	0	0.106681110397635	7.19257960980225	5.53615013495123	1.93593906394837	0	0	0	1.65444888367879	0	0	0	1.36739111885544	9.78726721691803	0.0361346766116742	1.63154455377826	12.5584778951133	0.62761473071655	0	0	0	0	0	0
LOC110256958	LOC110256958	0	0	0	0	0	0	0	0	0	0	0	0	0	0	0	0	0	0	0	0	0	0	0	0	0	14.7443218393754	3.21709194107434	4.858079033151	17.2655994961873	3.77158940915964	0.0869670040990049	0	0	6.60899503223487	3.71710980683554	0.0774307100673276	0	10.3251652476153	0	0	3.34035234433944	0	0	0	0	0	0	0
OGFRL1	OGFRL1	0	0	0	0	0	0	0	0	0	3.70663781661816	0	3.80197743325193	0	0	4.68594821614497	0	0	0	0	0	3.77578085414605	0	0	0	0	0.49782355365281	0.448729702069771	1.39690721442746	0.00906723634531298	0	0	0	0	0.461800916503181	0	0	0	0	0.00414642209066551	0	0	0	0	0	0	0	0	0
LOC106508872	LOC106508872	0	0	0	0	0	0	0	0	0	0	0	0	0	0	0	0	0	0	0	0	0	0	0	0	0	0.452016886487378	0.643781337524255	0	0	0	0	0	0	0	0	0	0	0	0	0	0	0	0	0	0	0	0	0
LOC102157778	LOC102157778	0	0	3.33407219902574	0	0	0	0	0	0	0	0	0	0	0	0	0	0	0	0	0	0	0	0	0	0	0	0	0	0	0.0590871042459004	0	0	0	0	0.0535955319186841	0	0	0	0	0	0	0.386972934850081	0	0	0	0	0	0
MIR30A	MIR30A	0	0	0	0	0	0	0	0	0	0	0	0	0	0	0	0	0	0	0	0	0	0	0	0	0	0	0	0	0	0	0	0	0	0	0	0	0	0	0	0	0	0	0	0	0	0	0	0
RIMS1	RIMS1	0	0	0	0	0	0	0	0	0	0	1.1602453547471	0	0	0	0	0	0	0	0	0	0	0	0	0	0.196339770459799	0	0	0	0.213718006262444	0	0	0	0	0.00386328763191252	0	0	0.0612563515194254	0	0	0	0	0	0.00200172539586042	0.0270582317715129	0	0	0	0
LOC106508874	LOC106508874	0	0	0	0	0	0	0	0	0	0	0	0	0	0	0	0	0	0	0	0	0	0	0	0	0	0	0	0	0	0	0	0	0	0	0	0	0	0	0	0	0	0	0.0263899405373804	0	0	0	0	0
KCNQ5	KCNQ5	0	0	0	0	0	0	0	0	0	0	0	0	0	0	0	0	0	0	0	0	0	0	0	0	0	0	0.00251171024522835	0	0.0653695535895332	0.618371929056422	1.31417665891601	0	0.269079703943515	1.26555469591019	0.60404643980951	1.28855999271296	0	0.823136276054271	0.428904098724486	0.00510297195817122	2.27024911492182	0.00451486956768641	0.801453907662722	0.194491972037517	0.00381732314266236	0	0	0
LOC100511846	LOC100511846	2.80475789491125	7.23198615390334	6.14017435789122	0.567248162756057	4.41645862898862	18.8679255242503	25.7771269210628	23.3675606560239	16.5685758333692	4.59788806913648	23.2425847669421	33.9097138161947	33.3191539729461	16.2990150692865	23.860654819156	3.57198853898901	5.75770039434172	31.9712004509597	5.48465955657928	6.06948210748383	2.98050858533325	20.593633662498	0	40.2629285925022	26.494206123391	323.875191478062	311.458997570068	317.835768832415	304.419419213736	213.223193132106	178.43013851995	192.105327562375	218.43118602831	301.49396800535	223.348780285117	187.657964118087	514.942519057201	345.168923972885	450.859092265663	594.006747073493	838.920769214828	271.27755184713	380.553360445845	313.607160296898	223.211416918011	326.497218605166	122.931969020533	90.1013203200745
DPPA5	DPPA5	65.0688352348488	15.9615910256808	0	0	54.9384152929689	16.2668244928718	0	44.0352947793188	0	0	15.4813810268322	35.4192987053237	0	52.6751498331709	0	26.2090221457161	8.36034245597147	33.7250020430023	0.900676848406378	57.8680957009035	15.9887503837532	56.9399567111539	12.9881065680936	0.214273751826003	0	18.5658713554404	18.4291084718879	13.2954336157225	20.6274084068054	11.2813772588481	15.9547055243352	11.8384801421713	8.17022876393441	16.8281247811755	17.2456277193676	19.7918379063325	18.4531186525923	18.6489381752378	18.9346924152647	46.7516047467763	37.6369184886917	7.54788737534257	11.1740126014631	9.71822044312868	1.46881324807345	1.05650839239795	0	0.0682751933231702
KHDC3L	KHDC3L	0	0	0	0	0	0	0	0	0	0	0	0	0	0	0	0	0	0	0	0	0	0	0	0	0	0.299389945159194	0	0.182248161072646	0.211676134491409	0.105436589557565	0.0505690490366087	0	0	0.982741314167745	0.11476473940938	0.0675359134461478	0	0.0137702174680219	0	0.27146844737587	0.522934444087051	0	0	0	0	0	0.0889853912003863	0
OOEP	OOEP	0	0	0	0	0	0	0	0	0	0	0	0	0	0	0	0	0	0	0	0	0	0	0	0	0	32.3745746463527	19.1873984673472	20.8791871847664	25.1135569610455	12.0705789084231	7.06923063520659	16.7669464442927	0.318788370641736	5.33848156539285	12.2144856712115	6.74097557554822	3.41473896981884	2.64258790792362	7.22919879201075	4.17669692742828	29.1258107096494	0.556288492863304	0.942982830499572	6.00917149646687	0.604725472881895	0	0	0
DDX43	DDX43	31.4087989200571	0	21.8782213971771	0	181.660347324117	0	20.6544763661758	60.772509337764	0	0	25.4479118620804	15.0264767932462	0	0	31.621436786452	0	0	0	74.1307505387918	0	44.2886124613993	23.9133901721316	4.3257215360177	34.8704356122923	22.4244482555067	111.708334147594	106.985246235862	96.7790417604314	108.965646458515	11.6857006607027	21.942866800869	21.3996011993144	19.7309436910847	9.45784561469394	11.4635665334307	21.4301068840088	18.039118220048	17.6723977963442	19.5131820005898	6.03774872029493	1.43501732979178	16.0107848869653	10.3123394816978	7.84482910777175	12.5123491167297	0.158342748953324	9.97880827521771	5.09074393754466
LOC100622980	LOC100622980	52.0855517465841	0	0	85.6278079544852	0	40.2326761701748	0.959223680309721	70.3409254914939	0	67.3730281716672	1.41383396320293	36.7305740032124	10.5220451812609	0	15.670571197696	0	0	11.9770964062207	0.0980722311981238	39.6835120142373	0	45.6486143694708	0	57.2792769031531	12.3201995642815	3.03053231471111	2.31513824855552	3.36560081810468	2.15162055409349	5.58935507795459	7.11385622218596	10.4867723957112	8.49263859739303	12.1892328894863	5.50102630407866	7.26918823652637	8.72411379876931	3.76209117609542	9.78672483722237	5.3523747933094	22.4115036099447	27.7804683102631	26.8418694805199	6.40892695080734	20.8742808981416	19.1542100384163	18.7207877764967	18.7641694184677
MRAP2	MRAP2	0	0	0	0	0	0	0	0	0	0	0	0	0	0	0	0	0	0	0	0	0	0	0	0	0	12.368324172079	11.4219601125877	8.46565507297108	3.51683096429895	10.127682717479	27.3463680403029	24.2622646100687	9.72302721831568	0.103385136532483	10.0926958925855	27.1818283377866	18.5500062769837	14.4725313711646	11.3767881513366	15.4456490421215	10.8869911594173	2.5017517447117	9.16459472283804	14.4734439785555	0	0	0	0
CEP162	CEP162	6.77708836542366	29.0621215752026	39.1454361328558	0.135421724589789	62.6591788941863	10.3494535227015	25.6550698152618	11.8431861182662	0.263699413022336	18.2701848261517	6.87982997609976	12.5128722052126	0	11.8068236340768	22.208894149019	12.918361538963	0.217036090782939	4.70529164264183	0	23.5248595068467	8.02470640758242	9.78950658303518	12.9541315744768	0.0222503504843835	10.1679368853645	9.62184906398651	20.9641059695695	17.7197694543854	25.6200526548994	30.9460218366788	34.7677147883638	31.352773820779	17.2247159093068	33.0950956871347	30.2875414771099	34.0298298686627	44.8189248187102	33.9491336912309	54.2511675268832	28.1112216603934	32.1430697219811	37.9075047801736	49.5383953746062	29.7784019666393	17.1491606697773	30.515458371797	18.3627317573488	17.4998622045843
TBX18	TBX18	0	0	0	0	0	0	0	0	0	0	0	0	0	0	0	0	0	0	0	10.3549145521172	0	0	0	0	0	16.6435348193528	11.5275464162837	16.3855794236653	10.4571912302986	1.8525548903295	2.5707020766707	0.0175975653055698	0	0.106175806884565	1.76219406318918	2.59621122754111	0	0.0634318404655978	1.72899805242245	0	0.163868858054928	0	1.21530871969381	0.420113338638623	0	0	0.473344871256248	0.0180143224207519
LOC102157437	LOC102157437	0	0	0	0	0	0	0	0	0.0206878948221797	0	0	0	0	0	0	0	0	0	0	0	0	0	0	0	0	0.0718913066853925	0.0917636995081331	0	0.0133123417291512	0	0	0	0.00484746148952617	0	0	0	0.00255964127102492	0	0.26055343314159	0	0	0	0	0	0	0	0	0
NT5E	NT5E	0	0	0	0	0	0	0	0	0	0	0.930594605221559	0	0	0	0	0	0	0	0	7.72126686436526	0	0	0	1.95034693301524	0	1.98012037333171	4.64317050896589	3.47763258117872	4.90808823931795	7.38805422463264	11.9771454158588	7.16058629204179	2.52431644947088	3.42420885271296	7.25871719184758	11.8388317715462	6.32428950979133	10.9535139928281	10.3966722991353	4.91080318676503	2.68409524851953	7.07540412304828	2.09483054551531	4.28135807517629	0	3.60428463748349	2.16326776983448	1.9671078360572
SNX14	SNX14	0	79.9258646444194	0	116.202755999849	21.6424863165142	64.2388881102253	145.62744437503	134.134455577814	85.2406217041268	44.5213896692396	0	53.5395635747872	0.15133196197399	0	103.493754327003	49.3806146570275	34.2768785922702	49.6032932674161	34.7870864743896	32.5824843641112	51.1865767061269	59.4703417857118	28.1492122260885	47.1599558257574	24.0559146652085	6.55303192861129	3.75120373051912	4.03428097565504	8.88298508758579	5.03793387813943	6.1934609675913	22.6153946386411	4.1200040711096	7.10395381018025	4.88087367604093	6.25723846219756	15.9988294216471	19.9437236000305	10.2068310546781	23.9550984041618	7.15293745253561	2.4448572071414	6.46973941055776	4.07240601203907	12.0346450566455	11.6855240231519	15.7859580615179	5.81478493581787
SYNCRIP	SYNCRIP	17.8791443075161	57.8361554078462	20.193972627099	11.6298633613043	41.2246580508781	74.8054330306715	25.9160254797662	14.2718967603143	29.3778172346905	24.6040187796962	39.9376381018503	10.2402422082025	54.0005461985945	55.1592874752361	40.5327998309222	57.7859443381194	41.4253192515321	12.782797674194	25.3938443493593	8.73925268588306	23.792096114793	38.7247131562541	56.3733329206294	20.2340284362194	14.329488019714	14.5017575366254	14.2453345771122	26.050230648412	21.93977079479	21.5236991307355	18.857841312619	12.9081816635525	23.6585247459813	16.1629966563119	21.1055695960666	18.4063085224977	28.7656691447067	9.2916890430776	22.1834641256382	25.0459180956207	14.7939974967572	22.1851000789387	20.9042889265895	17.7803800142112	50.3202979974341	60.1576459581908	36.7571595614924	29.8594147994011
LOC102160378	LOC102160378	0	0	0	0	0	0	0	0	0	0	0	0	0	0	0	0	0	0	0	0	0	4.08829802081613	0	0	0	0	0	0	0	0	0	0	0	0.379144300730892	0	0	0	0.355943379642631	0	0	0	0	0	0	0	0.166624860822336	2.63352130021386	0
HTR1E	HTR1E	0	0	0	0	0	0	0	0	0	0	0	0	0	0	0	0	0	0	0	0	0	0	0	0	0	0	0	0	0.0618138565565331	0	0	0	0	0	0	0	0	0	0	0	0	0	0	0	0	0	0	0.230414900393886
LOC100151959	LOC100151959	0	0	0.326520089501965	0	0	0	0	0	0	0	0	0	0	0	0	0.355651032778253	0	0	0	0	0	0	0	0.0726912670668304	0	0	0	0	0	0.0356843743605581	0.0427869699800596	0	0	0	0	0	0.0491954852067238	0	0.0468014346961273	0.0918768498098197	0.0421390455925002	0.0609662364277289	0	0	0.137458574308776	1.00356209081096	0	0.0694860234107093
ZNF292	ZNF292	0	0.0170620808545597	12.4762580340628	7.06612685991555	0	0.36432752161413	17.9595268177675	2.58478239177996	1.14662394515195	14.7430645582898	22.3329283215599	7.8376542492559	22.1367068860657	0.120853828196849	13.0739497797675	0.512805461221638	1.32710821564244	1.18111581003101	8.95534817985353	2.42061716197851	18.628336257137	2.3190518083595	15.041168732245	0.520028527710461	9.80389327252726	0.120047838358624	1.39187634470158	0.533403276027106	0.306485245781198	0.988482076393929	0.568292951594925	0.150573076234524	1.1960978965987	0.0275300099184426	1.03662379585647	0.558793262024588	1.00944390901969	2.20202553213124	1.59620806875098	0.142665626176771	2.57175718245898	1.05036263270859	0.343415678679929	0.0413182534828595	0.0971935039853959	0	0.0974265815458544	0.125880221598436
GJB7	GJB7	0	0	0	0	0	0	0	0	0	0	0	0	0	0	0	0	0	0	0	0	0	0	0	0	0	0	0	0	0	2.73650804773766	3.19271769241745	3.52127281764452	0.00875566216140437	2.18336068338988	2.73769434816891	3.22927690394771	0	13.1920104785453	0	13.4870078320611	5.68679560403286	0	5.00377108664057	2.77274803501491	0	0	0	1.21896915047088
SMIM8	SMIM8	0	33.7511930821747	21.5213168909136	190.840477256358	17.1609497365152	19.8115886505508	14.3501141779468	0.944165850356159	0	0	3.97713830764627	18.4260619355199	34.5110741432962	25.1855382794359	32.7550597934739	118.732150030134	32.650030590902	0	0	17.3479637169119	0	0	21.3648290338523	76.6914644897467	14.3183539963886	1.74657255948524	1.90884270204979	1.91438231694917	1.01645780166492	0.144986202851317	0.202818193960231	0.286005884473014	0.18926883339606	2.20746313001	0.189960541031693	0.335359764418669	0.37755502024871	0.168315302770285	1.97549919521324	0.487360180331582	1.50285771796476	2.19266412920843	4.61574509036474	1.17722875109221	14.6915596418826	2.21673032817153	1.04236089960866	0.50190730959471
C1H6orf163	C1H6orf163	0	0	0	0	0	0	0	0	0	0	0	0	0	0	0	0	0	0	0	0	0	0	2.50056975433765	0	0	0	0	0	0	3.25971827014484	0	0.0266692704142065	2.23747610763198	0	3.18566950786029	0	0.0144965792551169	0.865183784907538	0	1.0829449323504	0	5.19790266055752	0	0	0	11.2480207801241	0.709963013272401	8.61342436387182
LOC110260320	LOC110260320	0	0	0	0	0	0	0	0	0	0	0	0	0	0	0	0	0	0	0	0	0	0	0	0	0	0	0	0	0	0	0	0	0	0.182409050702858	0	0.00999856015884411	0	0	0	0	0	0	0	0	0	4.75055984578756	0	0.0729498912443963
CFAP206	CFAP206	0	0	0	0.100801398404252	0	0	0	0	0	0	0	0	0	0	0	0	0	0	0	0	0	0	0	0	0	74.2053829800769	39.0846559026098	71.2099650804608	53.5617086020176	9.47460450088484	36.3169614406071	19.2322518964029	26.4915842831396	3.22727885475621	9.44458557106979	35.6850071712965	24.8685315167209	5.15347875927314	25.4639822657726	24.8967421364386	52.434389250182	22.1879804602455	42.3359368993454	21.1852774312448	0	0	0	0
SLC35A1	SLC35A1	0	2.96797344666513	112.135504114789	0	0	0.811203777926878	0	95.6321204085248	0	0	0	10.5978652196818	58.4117654523574	0	2.44212866976767	0	0.13680140939269	5.8410855975175	0	75.752275387717	21.6028388088653	37.7601018509043	0	31.3032665945754	105.766172500476	7.83759977686887	11.4384814881226	8.30055887783417	9.66554884426444	4.34430868732928	2.41050265666028	1.16992731904016	4.26911011015494	1.04397687060259	4.37769211773794	2.9105742406765	3.03730536481601	4.02827193491019	0.713344781463312	1.85240360346143	0.682931605125605	1.03510710289834	0.521076075343604	1.15716648628331	0.981266087416596	1.88782656884008	1.02653390140172	0.437940903397651
RARS2	RARS2	56.8661819252172	0	14.5325719150036	6.01183355908768	0	28.8772002818962	0	0	45.1033772330854	34.0871319283065	0	37.7112146698176	0	0	0	1.0506050112039	0	26.5524620896614	0	2.46774333492918	23.729264405	15.2164913608446	1.5426262470341	7.18637855859344	34.6376404923903	322.968960887423	320.335411139228	428.148715063662	399.151389537435	13.2187691172851	27.1241816276971	23.6608048455232	11.2105225551483	32.9266362520901	12.9527446582437	26.1680207722805	31.0414421907273	25.524230598244	34.4526473117314	43.9317914442595	41.3274084547699	39.8052834522989	21.4270856630542	14.2545553888126	17.5755096821442	21.3589192932621	53.8833411772464	30.5706562608798
ORC3	ORC3	35.2551387280058	20.7328826640575	29.5819237184158	7.5063675494623	50.2142325083928	16.5766302118986	72.9847076933789	88.1262638487021	0	59.5435532386748	0	61.8989093628816	24.9877392174608	0.900658793311708	0	5.14454795323664	18.9707260576189	20.2922060192503	7.77623947477388	23.8952647591615	1.81192289178751	2.12396979959257	26.4100838494845	3.00425878773466	0	4.55841817831472	6.69886249807864	10.0878133201347	8.22020403367341	3.95867422286589	3.41569510126032	4.27692992198719	4.23553522725776	11.813265659737	3.93574791433707	3.42232946760993	4.44093938261095	6.51838501813661	6.31178731536522	8.21889642092285	10.7793734188815	10.1980520907156	4.73756639311503	4.0597189288181	12.2590606067214	0.413203114294116	5.84675877426301	8.076277376051
AKIRIN2	AKIRIN2	0.913987713344514	165.934583176162	67.6554776509956	43.3356343182649	138.875733740716	133.052794060023	115.343972644583	110.539396103398	166.524072643875	305.090402471631	70.7267270808962	98.9070230620449	165.38371821964	124.862658774933	130.286547870302	137.711757965523	58.1827124844867	8.35928959153928	0.585124201473469	30.1551675065492	27.748349173732	12.5200343027997	10.0002560390554	0.16704338496865	49.3487529279564	2408.69828238917	2334.00181441355	2200.24842116891	2189.30756907346	71.5673583787645	71.5715196639061	138.51350568359	85.6382030861286	95.6916121442445	70.4014537395251	71.0769468711587	139.438307865926	199.074223652441	113.383489613886	220.658862706339	313.607770163192	108.452540541571	255.198426880955	213.208669976264	12.4508434567039	35.7456327192359	22.1271416910258	15.6129390375825
SPACA1	SPACA1	0	50.0017675291476	0	0	0	0	0	1.34880835765166	0	0	65.1638815022043	76.6317529094053	80.0905648586766	80.8691893191261	0	111.587348574635	85.1461582076464	38.3005500395072	0	0	0	1.53325739395669	28.879355107828	0	0	0	0.0408308599368939	0.104420853651773	0	1.51430034089153	1.69980962557146	0	0	0	1.51968432825354	1.68539779041177	0	0	1.85929336020069	0.0414774621558793	0	0	0	0	0	0	2.53792219035151	0.66920974612628
CNR1	CNR1	9.86051633108215	0	0	0	0	0	7.1501842639329	0.0276385793862575	0	0	0	0	0	0	0	0	0	0	0	0	0	0	0	0	0	0	0	0	0	0	0	0.117211556380134	0	0	0	0	0	0	0	0	0	0	0	0	0	0	0	0
LOC100739087	LOC100739087	3.62607781963175	3.29110691176241	1.3891863056836	5.24349527359867	4.03759790713966	5.43035491465132	5.94454285835133	9.98756007807707	8.21663334185057	3.19670814758847	7.61983447237931	14.1424629894659	3.18123357337395	8.74181626823604	6.31942643808598	2.59392769942859	3.66310032591483	3.20941364258591	3.15706651904892	3.80801283741853	3.53218593938716	3.61243118965596	5.95112594257419	5.92024369527045	6.35264940868981	0.167959689805455	0	0	0	0.173508446125885	0.208043459040735	0.220030753959767	0.113251263005648	1.086190989383	0.511493195323167	0.416768912323446	0.388705913017244	0.566513258281069	0.284453782506365	0.139604253709636	3.32951207247557	3.50783387601881	2.90779706975968	3.30569014373854	2.46459973671986	2.91906362575542	0.976240286215086	1.35145000191288
RNGTT	RNGTT	57.7808171453857	0	0	0	0	6.28110120921694	19.4549449324891	0	0	29.9300765836481	0	0	0	0	0	0	24.5883743701306	6.06937218840905	0	0	28.0094981323993	33.1456496976018	21.1656954636074	0.113933499065519	0	5.7706007137707	8.19103112559636	2.13367157136769	4.42629662746977	18.4919611612941	21.7660222464736	43.783968313797	71.0278804272029	48.1238150155775	18.2889356275643	21.7564500188056	29.0308281687689	26.7805078440056	22.9875512191233	46.5448718408155	34.2000248430169	47.1370458537943	56.6628807164112	40.7842375171998	29.8899448398727	20.2446404539676	22.6134499401899	17.2803427652496
LOC110260329	LOC110260329	0	0	0	0	0	0	0	0	0	0	0	0	0	0	0	0	0	0	0	0	0	0	0	0	0	0	0	0.751265709245998	0	2.78164520353302	0	0	0	6.12698972092993	2.61869096771923	0.0224967603573993	9.19493534687105	0.01376091326703	5.91456293231409	3.05195650592923	4.86498128598225	0	3.32653759373314	3.64086399304975	0	0	0	0
PNRC1	PNRC1	70.1447487170526	46.7279556569558	14.924133784711	0	57.599859032409	4.45282583967898	40.160795733383	0	3.36877035063087	0	47.518998344843	39.7177753877713	5.0979182588141	6.99669673120043	87.9907236611108	0.475773983645193	12.8842847807995	129.270924137916	23.8438112100439	23.8407508471634	27.1240643126423	30.7629321517076	45.553844897908	20.9072693793797	90.4028728088312	1.41711703587388	4.25490891856669	1.99408313177725	2.65834831190528	402.374784119412	489.379527451068	372.158361403867	409.433636479835	414.857809912906	400.895528978662	487.647352946698	256.127433521523	199.224604745803	208.80054158866	246.759749406924	85.2716266824088	379.778863629427	323.008241820112	345.08988444291	8.85717128835622	57.4406902865048	113.300467743053	105.070454136283
SRSF12	SRSF12	0	11.7536133755498	0	11.5454731997851	0.0992897221161985	14.5636506288311	10.0379645315668	0	0	0.0857576314055599	0	0	0	2.34515452376237	0	0	0	5.42994413231157	0.0548021107228588	0	0.277955175092072	0	0	4.77175729004843	0	1.3877958034736	2.0236622139378	0.684510516940741	0.899438957680919	1.15843503336633	5.04954733014005	0.592486875799626	2.15976294060375	5.4623652513655	1.18139029998109	5.06636461141331	1.72940352921252	2.73331893482941	4.53701156292765	14.2622547523268	7.14219206365969	3.695907620683	1.84763485060198	0.865249845046558	20.7154979710686	6.95550229612894	8.5569962790133	7.07051064727778
PM20D2	PM20D2	0	6.91704981119664	0	6.36829687354787	0	0	0	16.2158575926155	0	0	0	0	1.81958719942004	0	0.0563384473429323	0.0443232571863957	13.5862643126181	0.0438722070254151	0	0	0	0	13.8296710672721	0.579788780072754	0	17.0849907320485	20.1425566270065	20.7188960297222	9.47031980048276	3.33983966013645	2.61285437953235	5.40273860648067	1.28301101100345	2.73761276442656	3.30373695544752	2.58034280568727	11.9830816029	3.81883493516239	6.59673996699182	10.2622563361119	8.59688204946849	3.38109201965444	19.0916145197645	10.3391432195903	7.46477676627873	4.69011086928977	4.41012512370772	3.97193590086415
GABRR1	GABRR1	0	0	0	0	0	0	0	0	0	0	0	0	0.316052968627747	0	0	0	0	0	0	0	0	0	0	0	0	121.899100309957	118.256332534037	174.348009509162	160.233137615776	165.725392015864	118.80459914384	238.528414222497	141.258495095112	216.264425008927	169.20973136994	122.783171870073	143.941817979058	142.418696496536	116.989530336723	122.859139467787	52.0631614407252	109.282867120706	94.1162123508596	101.728035007407	0	0.0246722030726693	1.99251116568384	0
GABRR2	GABRR2	0	0	0	0	0	0.128165217424971	0	0	0	0	0	0	0	0	0	0	0	0	0	0	0	0	0	0	0	2.25756756054637	4.24577145125046	6.45847641481467	4.71699948585125	7.14438213167296	2.27463363957609	7.66953598684889	4.91883035124989	8.26828206369725	7.16709640180976	2.31319925415981	2.05146820482302	10.0239652579522	10.9223109390807	4.7723153220691	0	2.28956795709448	2.62504950312708	6.65892535845802	0	0	4.51672863030153	1.32170792074634
UBE2J1	UBE2J1	0	153.921149822293	159.835848702663	93.6381792806599	0	0	76.1730395188937	0	0	0	133.682484441627	51.9072991940138	120.007194635104	104.487416353263	103.832847545267	23.3860064688296	23.6357670177997	18.9685177474242	0	32.8059443802072	18.5762715077697	18.8044326362275	28.6151527036044	24.4967291292113	0	0.126189150438999	0	0	0	4.98619217162231	7.13138521073084	7.72826409669609	6.57292224483483	0	4.99574388368405	6.78428948709031	1.21307738757395	0	0	0.839084291889053	0	0	0.42283468361962	0	0	0.0981989775379285	2.75045754619376	4.82292541173767
RRAGD	RRAGD	51.4141695245391	103.858021559975	0.0650361345088234	0.132181232091629	32.27062293648	18.1099672038376	42.0734985570838	51.0594662077227	28.7088151192635	34.5707813207984	47.4451042512187	39.5465149210681	0.219479627621347	1.2153686715293	76.0399368987919	14.8760689508023	17.1239480689499	10.2371615836163	41.6886325440876	21.92199283295	22.1861739895342	24.5646144148927	38.9400922527164	4.90825085555217	20.6030280613486	1.09167418865425	0	2.06166934297516	3.8221407765431	2.45567535837161	3.76259136125241	0.00901333820060807	0	0.158203448063685	2.35638451928957	3.85080143674626	1.5090053616418	0	0	0.942449609569233	0.00839323743114065	0.926933178066259	0.726217123692756	0	0.00684473529773643	0	0	0
ANKRD6	ANKRD6	0	0.0125521481744829	14.6535845044784	0	0	0	0	0	0	0	1.38239625189245	0	2.95025801231939	0	0	0	0	0	0	5.13361073991555	0.177825302164969	4.54662975614885	1.13184132564802	0	0	11.3636650737436	6.8149273542939	10.5436019160959	8.81017083034854	8.61504667212037	3.23596620631897	11.5342244757435	5.65641422390668	4.44809653544667	8.43667153340005	3.20168621671788	4.87471627140417	16.9650589767872	2.25788384948634	2.10145375657028	5.81948628754608	2.11628991874702	1.79446914511741	4.78749766811314	9.67566637552729	0.0182783719422332	0.061435123624867	1.0063918069152
LYRM2	LYRM2	0	72.1516188346061	74.9530197289408	111.67918409292	0	96.8005617321517	65.1042606419586	0	72.309075260681	90.6617580316834	62.5396922987358	31.6529333692694	71.5684700556406	70.3049719850091	115.866065720393	59.0235550725051	96.6407276703341	299.076154046804	0	81.6286577919181	131.15097283266	59.9208417563696	19.4896294326374	172.895436970833	70.0163698971586	8.03658054370823	2.91083816394836	7.59365990212028	2.38105465518667	4.17871306287515	2.55499335023785	1.12299635916289	0.0361258465399559	3.50332200750964	4.27982356617769	2.52594503604729	0	2.78295239735713	2.1051094300054	2.40473591594069	0	12.5449436698364	0.194487071092565	4.07345919074849	0.0533002635074844	17.6501116991752	3.71744959698402	4.31096961568482
MDN1	MDN1	17.4420324912563	1.43994750798547	0	0	1.43351783480197	6.01084040444343	0	4.04029748972148	19.4197459388565	0.0114643075232989	6.89745741428043	5.91748302772171	0	5.92527236069783	7.95579183343938	0.579859875454766	0	2.549053218932	0.0146521829009377	0	2.99120166909923	0.0305372782841149	5.80656532446586	4.05049810917745	4.97756451888063	1.03142633097493	0.956337327814155	2.04088742298086	1.86739125595018	0.726400021103574	2.1143632185521	0.508866389865626	7.29904731826005	1.85680295141793	0.717869942515669	2.09716315799603	1.79880946059974	0.525188810959403	1.86725039312594	0.413045066459569	0.45971234118209	2.49865455933665	0.262723108452232	0.766362242202765	2.95551584195541	3.9281449823865	2.08324975580926	2.14475922298024
CASP8AP2	CASP8AP2	14.5428680828147	8.41603812102574	58.9486366838872	10.2747449195513	0.0843402302474808	18.1359563411989	20.0385565029001	13.2630059209137	23.7613386753321	49.7444322006375	3.0779755584262	21.2047074736256	1.71550774699747	6.27498229520655	18.2855199438434	8.9606484617501	12.3958280606588	1.24695377486551	0	10.165786238064	9.27450096557909	10.5265366435144	9.36064625206277	2.9153864247823	5.25074950449341	264.047728764127	305.50572890046	286.274864596949	325.303970856223	83.2444935795613	86.0191672187966	110.841272583635	60.9855793367043	73.6404190790301	83.9198702148833	86.4025595734097	106.519660898456	107.965365754465	138.021114336802	123.279802138163	64.3036106285752	80.5896863239946	67.6625599757439	60.6502588813456	16.688125057849	5.93623667450013	13.260161152629	7.77826188742586
GJA10	GJA10	0	0	0	31.872598686017	0.0973910659968268	0	0	0	0	0	0	0	0	18.2874611623667	0	0	0	0	0	0	0	0	0	0	0	1.03309746804151	6.88572016476842	10.4782375125768	6.5762855598055	21.1781805666807	10.9861488058523	32.7915911698794	13.8171328057959	10.0870222331608	20.8925535068695	11.1587191772752	7.11421377739456	16.5659458047224	13.2396058595933	8.14641401647068	3.70296863144095	16.4529808048388	14.0097182493003	7.12714921943164	0	0.0189163489339367	0	1.95590288119034
BACH2	BACH2	0	0	0	0	0	0	0	0	0	0	0	0	0	0	0	0	0.0941427564131383	0	0	0	0	0	0.0962991369637621	0	0	0.00271786773276894	0.0853944174873558	0.0284358996508552	0.0241572578614577	0.166353609621166	0.338332237943735	0.026703482563141	0.20891573883197	0.00439409516219015	0.177633128660477	0.347316806652009	0.248209508003704	0.0178759011044263	0.20851301541377	0.00677708854346283	0.00621658325701255	0.041972344255941	0.0603340928698004	0.0780390806109993	0	0	0.362841822839061	0.792740867989034
LOC110260363	LOC110260363	0	0	0	0	0	0	0	0	0	0	0	0	0	0	0	0	0	0	0	0	0	0	0	0	0	0	0	0	0	0	0	0	0	0	0	0	0	0	0	0	0	0	0	0	0	0	0	0
LOC110260365	LOC110260365	0	0	0	0	0	0	0	0	0	0	0	0	0	0	0	0	0	0	0	0	0	0	0	0	0	0.0743214197831355	0	0	0	0.0467858136954375	0	0	0	0	0.0424375268217583	0	0	0	0	0	0.0807478641944447	0	0	0	0	0	0	0
LOC102157779	LOC102157779	0	0	0	0	0	0	0	0	0	0	0	0	0	0	0	0	0	0	0	0	0	0	0	0	0	0	0	0.516957463973324	0	0.0157754897274293	0.0504411556399557	0	0	0	0.0190790816148454	0.0449100729441253	0.50746582110055	0	0	2.09855957574376	0	0	0.207522999440442	0	0	0	0	0
MAP3K7	MAP3K7	70.4336835299323	31.9345947550748	53.951209054413	19.8098895976923	65.6662776207845	20.9033844396544	0	68.4352711049323	0	34.8984550745148	8.57603376520684	0	39.7498425991014	17.9580835648902	1.36844863611463	34.750329139619	28.8272052077531	11.011679150217	28.9814482685405	0.140489319741077	44.6974331249487	0	21.2419812314681	12.4448232499336	1.6668470594218	6.73100261349729	6.31992887822147	7.79927533582862	4.87946685317228	1.55730674583368	1.5758481385421	1.133928935081	7.95553076790716	2.62143752708874	1.57315141204831	1.68494112016819	3.89263418130717	3.20952052900374	0.397474489740806	4.33022470216327	2.72837549575147	7.81273462883016	5.00592696428705	1.4565936541456	4.6176109468323	3.88780654672243	8.19234920624738	13.2983707363041
EPHA7	EPHA7	0	0	0	0	44.944723833125	0	0	1.26630656621635	0	0	0	0	0	0	0	0	0.0400692088806986	0	0	17.1602035802022	1.75155252582913	0	0	0	0	0	0.148222410467928	0	0.309419586851055	1.03852927346637	1.5498975391057	0	0.3896060196223	0	1.0371234440658	1.4660568232908	0.0389212438244842	0	0.0105791940836455	0.63343105790259	0.123828743313588	0.0229684428802255	0.968068880918603	1.84835200618551	0	0	0.0170191896528348	0
LOC106508897	LOC106508897	0	0	0	0	0	5.43264154732076	0	0	0	0	0	0	0	0	0	0	0	0	0	0	2.00241486120834	0	0	6.01113566591614	0	1.90434470167638	2.74935415052198	0.922812117177364	1.14141915605572	4.94564548891366	3.36946389830832	1.94490614000447	10.9229133649415	5.71205292627137	4.87780503532035	3.37304367711594	9.28052234609843	2.09176160585666	5.65889504183087	10.9528900470215	10.2246925167376	14.0356179821001	17.2645980705582	6.86541425051173	10.6051557525357	5.93750811244037	6.49922931285784	13.3760198579332
LOC110260379	LOC110260379	0	0	0	0	0	0	0	0	0	0	0	0	0	0	0	0	0	0	0	0	0	0	0	0	0	0.835063415218931	1.34550714617577	0.914015727496581	1.47494515050101	0.0331788757352423	0	0.105187574532628	0.0433125840963088	0	0.0300952215578852	0	0	0.173328950086846	0.65273064773003	0.170851844114431	0.176311559909897	0	0	0.207822023901021	0	0	0	0.150750174193872
MANEA	MANEA	0	11.6776805406629	23.1816986431953	7.13314786837198	0	5.10942094419986	4.83607865484793	0	37.7568276490886	0	0	0	6.90282856409417	8.23570652886614	10.8942299066291	0	0	0	0	19.1595803871704	0	1.39513691745268	17.6973041189983	15.3878632031599	2.51687187591227	8.79755646108521	10.3656011325804	8.92078766024378	9.82347624457235	5.57751299587535	9.37385223564396	6.06300981854088	1.35861594669637	9.01324675032481	5.49125814501121	9.30836501794029	7.23125847483493	13.0307634777025	4.56274027795451	7.82497698706136	8.94340671536268	1.40800836924876	4.00975859441744	2.95849828792199	0	0.0147229236258495	6.20623961604211	3.48863454525333
LOC110256961	LOC110256961	0	0	0	0	0	0	0	0	0	0	0	0	0	0	0	0	0	0	0	0	0	0	0	0	0	0	0	0	0	0	0	0	0	0.39048566068319	0	0	0	0	0	1.92720880161078	0	0	0	0	0	0	0	0
LOC102159560	LOC102159560	0	0	0	0	0	0	0	0	0	0	0	0	0	0	0	0	0	0	0	0	0	0	0	0	0	2.29507109020488	0	0	0.41939369160968	0	0	0	0	0	0	0.00624441210220384	3.25782615239185	0	0	0	0	0	0	0	0	0	0	0
LOC106508899	LOC106508899	0	0	0	0	0	0	0	0	0	0	0	0	0	0	0	0	0	0.864257831093359	0	0	0	0	0	0	0	0.197879475372391	0	0	0.471111059760424	0.503741076822991	1.1292274619316	0.055548494416107	0	0	0.556254375985631	1.12231029198711	0	0.0858124366651872	0	0.451125655807766	0	0	0	0	0	0	0	0
LOC110260380	LOC110260380	0	0	0	0	0	0	0	0	0	0	0	0	0	0	0	0	0	0	0	0	0	0	0	0	0	0.23276318463629	0	0.0114602478837773	0	0.0636492718186281	0	0.0269051211049444	0.0276964823472995	0	0.0577336903355348	0	0.0584991211845941	0.290945023360063	0	0.0546260998188996	0	0	0	0.465125482064189	0	0	0	0.0275423058779864
UFL1	UFL1	60.8081621531248	56.5039410112421	37.7523384240424	0	61.1263810139851	62.6911006375856	0.0865347893414845	37.0662760885969	0.69655026046879	0	0	3.88794375163255	98.6679704309201	0	23.9739085085501	0	42.4018311585471	31.8439955374865	15.8634335805598	19.1577462164706	0	2.70443359575451	0.20791348652628	15.4199794093764	25.1406084382654	133.188463444089	148.035972953856	97.3466198813428	99.3417103682569	107.538854519991	97.5984351084768	89.9327695362323	42.7391343221766	74.8367602856146	104.869124659475	95.9360571914542	125.809672497618	115.168212435666	94.7182581034017	97.273476320369	103.556197769333	62.1134562877387	105.445920908583	48.66612665016	38.3971291146238	29.3390917474198	12.8220036024621	22.8404408031016
GPR63	GPR63	0.603126171934122	0	0	0	0	0	0	0	0	0	15.2275853126343	0	0	0	0	0	0	10.8462994619518	0	0	0	0	0	0	0	5.86989533064553	6.17488830140909	3.90075024026437	5.26602097058136	0.383702708029648	0	0.449154261474339	0.00642173959787544	2.23437729080024	0.365889539066528	0	1.41062234175091	1.67683456681021	0.296783104183454	0	0	0	0	2.01823375577064	0	0	0	0.140491825251432
NDUFAF4	NDUFAF4	220.973574336772	58.4308943219892	0	0	199.81235423048	0	0	37.8284604730187	75.326280079142	3.61424378671821	0	0	109.32220933001	0	0.427136790503767	48.5580928461231	14.9065470877975	0	18.9100755715548	75.3802659387169	0.183037238949144	56.559793293611	49.0334175770107	1.23630163621122	61.9791236773406	51.8519404396039	59.4359599294145	63.0334695684945	61.1149374025902	143.988070808336	217.845763981211	105.824385794664	168.093095290784	261.519855992688	141.493416200327	215.069029016737	115.254810452154	173.541629393169	236.228749042407	110.054908028922	674.816452791571	354.57708256514	290.092305776783	270.537093902892	768.790871420637	574.797045832056	502.795310304618	490.223269162343
LOC110260384	LOC110260384	0	0	0	0	0	0	0	0	0	0	0	0	0	0	0	0	0	0	0	0	0	0	0	0	0	0	0	0	0	0	0	0	0	0.0376625830134249	0.0122784324064289	0.0578041759183175	4.47883896569548	0	0	1.95174502477943	0	0.277523388738724	0.160994672832166	1.22943324035196	0	0	0	0
KLHL32	KLHL32	0	0	0	0	0	0	0	0	0	0	0	0	0	0	0	0	0	0	0	34.794161665517	0	1.08190486503468	0	0	0	54.0775547785659	46.3765548562587	37.6883290805318	44.4932143352034	32.4593887312351	25.240242041911	35.0818132796965	17.3222973314247	29.7849488477215	31.870806722864	24.5780181726042	23.7942741212407	28.2592416262507	36.1833712821853	23.8579208902278	10.5083393820513	15.8884584524513	20.3100698320411	23.8148654517946	1.17679386002743	1.34915325894368	0.978023072243779	2.3954879546825
MMS22L	MMS22L	0	0	9.24723756745935	0	0	0.850532290922901	0	0	0	0	4.2405487099312	0	9.49583309522866	0	21.6791298142828	0	3.40416147542592	0.0379799762830806	7.25233314671621	0	4.61886033479555	1.87791382086635	3.45083517397574	1.65476945128533	4.27730115680292	31.6851984409326	39.9731346658631	52.0806515938698	38.1046829862998	17.9810175008224	22.824785984451	30.4452651227424	25.7018296215791	27.9010142688705	17.5966957343998	22.7222000569195	9.49263961306075	20.6753772432936	20.300747685855	12.0658710537831	74.9661111551713	19.5856624642135	23.6497020843159	17.9593784918242	0.00370752974774317	1.36306993293374	5.33141784902267	19.0291290651446
LOC102160801	LOC102160801	0	0	0	0	0	0	0	0	0	0	0	0	0	0	0	0	0	0	0	0	0	0	0	0	0	1.57220944697135	0.816416288304565	1.07244659002192	1.22641807540708	0.55950026227036	0.348848679691857	0.470308687935942	1.71536481186755	0.273533437348553	0.590150172404701	0.368619392673162	0.636908807095108	0.968723153125049	0.245300928198697	1.0371959209079	0.802283366752137	0.278576014610927	0.271358655301402	1.4185015982993	0	0.0016056111652793	0	0
LOC106508906	LOC106508906	0	0	0	0	0	0	0	0	0	0	0	0	0	0	0	0	0	0	0	0	0	0	0	0.0273227254774367	0	0.194758117896122	0.00849892966754399	0.0706392872999628	0.0649151633360886	0	0	0	0.0656604059518282	0.125949573384536	0	0	0.0115570514113205	0.0262760799508067	0	0.0820184371541697	0	0	0.0851999840273755	0.0105017042504548	0	0.0151558576772064	0.00235833769819323	0
POU3F2	POU3F2	0	0	0.456727487156122	0	0	0	0	0	0	0	0	0	0	0	0	0	0	0	0	0	0	0	0	0	0	0.875094325870452	0.806510226739629	2.47598212281225	3.38204711068769	0	0	0	1.37377950783998	1.58550533515892	0	0.00444054485582167	0.969120877293192	0.336810189752647	0	0	0.07367869934885	0.0426389629003748	0.00449734142686912	1.06821296360967	0	0	0	0
FBXL4	FBXL4	0	0	0	0	0	0	44.4330156845297	0	0	0	0	0	0	0	0	0	0	0	0	0	0	4.94452487668241	0	0.047696822384692	0	9.67071206967947	9.88848632402618	4.79342935697362	8.7970912444393	7.48093975192592	9.39808407471548	6.48040746343584	5.65469847924032	9.04716318441408	7.33254709330951	9.43614114990913	14.7357836961441	12.369532036697	23.8839632430285	8.18376485293616	6.78802447120569	8.28069786939329	18.4491192650915	9.1174371897117	0	0.0764322747465821	3.40880186088236	10.0382089931091
FAXC	FAXC	0	0.00525346086290633	0	0	0	1.39100012862987	0	0	6.04256283927805	0	0.0289287718141703	0	0	0.0186056103583309	0	0	0	0	8.84342897355617	1.31945642296044	0.132311767922601	0	0.0278653222149122	0	0	0.00393223981537958	0.00386092335829963	0	0.034950976476121	2.63227075482411	0.551603748769013	0.363167884563955	0.00397712504156787	0.135625032744642	2.64048306600037	0.556166856623093	0	0.3998824341776	0.0399574620732785	0.00392206538701682	0	0	0.023058265324866	0.38325031173307	0	0.428403471411926	2.10842439660065	0.656527642897942
COQ3	COQ3	1.63971695114165	6.0318927016061	0	8.20770631723681	71.1726560035678	0	0.124450451757355	28.0563449153453	109.736867126227	0	5.04437877594548	0	110.731095619388	0	0	0	41.4926633260587	37.9757065215959	0	36.7357481607235	54.7504864775944	41.2275877041688	31.8447618702799	5.72721844634302	0	0.0210976619444658	0	0.105953235151904	0	1.52834978426124	0.137196374390988	0	1.17361666550271	0.113698363814113	1.59387952747605	0.1745031725836	0.0225350388211093	0.917971195297474	2.57260716505756	0	0.501869849079651	1.74077563753934	2.35941421042544	2.46579887373128	8.23278160818788	2.82388967481712	4.59851130626734	4.14845155909073
PNISR	PNISR	10.033724211269	11.7674343860237	21.1623498550518	4.82185460243805	104.216057794951	13.0752388666845	39.0541011844807	25.6162353425783	13.8904409145389	18.1488893594745	16.3473919101608	16.5631290899681	18.9752224347055	98.3489742259675	3.20579853740024	34.0277333306016	14.9610847027963	11.8683131793134	13.0363928701469	22.1668759695387	31.3711170945658	34.6963218148811	30.9996298179016	28.3773634190349	25.1399671125738	106.434656882686	113.283988039737	86.3862601444832	103.38665681643	77.3646824117241	64.6343679227005	62.1876551975092	61.796422359085	71.3454964410738	76.4302137686361	64.0682479238186	64.0834995825927	84.7370608072884	67.5375081888489	76.97053974133	116.413732041137	100.209051826479	88.3731448833122	62.9565096160812	62.2426978477205	12.9043618603024	29.4478498150473	19.5919654047151
USP45	USP45	0	0	59.3624769207834	0.0825521273011768	0	0	6.75922180338837	0	0	0.297393209393178	10.8746242473539	0	0	0	0	0	19.9778539852437	20.4942027786511	12.6569710061172	11.7686349486391	0	3.37988763415901	7.47044461238063	1.97125142282626	6.65785119644202	244.45945573969	249.167178800303	252.278860262553	242.510396862067	32.6774147596765	29.8591665226344	38.6414175380856	20.7393672319738	31.9908746112734	32.2977925623372	29.5917890231474	51.4144704632493	47.6601572994636	29.1297232010834	30.0669214040561	35.2988936890676	13.645966432443	16.8557335407843	21.7800005122571	6.86104342026477	8.50906160166987	9.27534653055646	11.3002247203665
TSTD3	TSTD3	0.079765946223504	0	47.2465878290806	0	0	0	0.163459014653304	6.83082606166019	4.94399861124929	0	0	0	0	0	15.2310824332917	0	3.4839156543019	0	0.643421798600541	0.167536253945475	44.4835511018843	9.3656062017272	19.5058917960507	43.4724468186631	0	1.3301112470321	1.12460068378735	0.479342355267309	1.1904544790495	0	0	0.317638476560208	0	0.00497789073330261	0	0.0152800391596837	3.02892019267961	0.369189072781356	0.42237274589231	0.0967363298192651	0.866229095778827	0	0.309509555012985	0	0.0206755611425889	0.0215641169122987	0.0654322363702703	1.15199897095901
CCNC	CCNC	138.882371338765	133.590048676909	156.6062827926	234.816772828167	127.287939601664	47.9556311297737	49.5799717362696	48.4494381455663	201.467295281873	140.2554885265	61.6689660697349	84.0018687935929	126.356568437474	61.4956304625688	59.9074911400918	69.6512843658157	59.4439123071345	169.057842521759	138.914257955556	90.8561125684709	108.618083508407	48.8768766784288	151.103224114789	73.7884814387898	64.7135023951129	0.874358540282556	5.45009586045554	1.55339677243028	1.54177960274959	69.8761257482835	54.904136748384	101.963433865255	88.1999836452001	98.8982274021046	68.3134538133897	53.4608271663564	70.0265468062506	64.3120601103835	40.1764738727896	48.3591404201836	206.619007538205	179.626079986513	172.584189060212	148.362383831234	16.6630284904603	30.1753513367481	22.2853163185244	28.6689699066919
PRDM13	PRDM13	0	0	0	0	0	0	0	0	0	0	0	0	0	0	0	0	0	0	0	0	0	0	0	0	0	0.487384373422018	0	0	0	0	0	0	0	0	0	0	0	0.200921675324887	0	0	0	0	0	0	0	0	0	0
MCHR2	MCHR2	0	0	0	0	0	0	0	0	0	0	0	0	0	0	0	0	0	0	0	0	0	0	0	0	0	0	0	0	0	0	0	0	0	0	0	0	0	0	1.70435224685063	0	0	0	0.0165299343228748	0	0	0	0	0
LOC100515111	LOC100515111	0	0	0	0	0	0	0	0	0	0	0	0	0	0	0	0	0	0	0	0	0	0	0	0	0	0	2.11198402238468	0	0	0	10.8714287375925	0.176115582805266	0	0	0.0359917407944174	10.5477177187134	13.2108654682804	2.30609096123816	6.99955350233314	8.81158604426047	0	8.90334576391307	7.40061563386725	21.8715493856138	0	0	0	0
SIM1	SIM1	0	0	0	0	0	0	0	0	0	0	0	0	0	0	0	0	0	0	0	0	0	0	0	0.181347766174338	0	0.731974448280686	0.78137635504142	0.55923683456961	0.718687998470764	2.32452066283382	2.41556623183545	3.14012544097953	0.970606665704047	6.25650398999038	2.30138245157681	2.44812509845495	0.913666102992494	0.473681505417589	2.44328327173006	1.37314560938675	0.0311487690858189	4.42018856684864	2.9642738550079	1.67974272833415	1.85434653939074	2.68910928784169	0.162326136500969	0.783291648613713
ASCC3	ASCC3	0.0443845752862654	0.0137333194212391	0	0	0	4.51602384095177	7.50373299711131	28.640202632473	29.5290351994241	0	0	0	13.2189396252893	10.6273597708259	15.1845711052108	7.24312027365873	3.08589185360144	0	0	0.186446117133396	0.0432353028672007	2.70042805059226	2.3310096303498	1.0707668665687	4.16277988378152	2.62126058285506	6.4014989228028	8.39747029816803	6.09589159144549	1.45149108697217	4.59330578595434	5.8275420505625	5.90797583196217	8.71402145407243	1.41953227118411	4.42122236237346	2.71200790486648	2.11930714794326	1.34746541272972	3.48084454878947	3.34108505042058	5.54933386920252	7.00943507129547	6.7699156445234	12.064499672935	0.117990484949014	4.18701147876511	7.64304263070559
LOC110260404	LOC110260404	0	0	0	0	0	0	0	0	0	0	0	0	0	0	0	0	0	0	0	0	0	0	0	0	0	0	0	0	0	0.170455237712358	0	0	0.00674293293317825	0	0.201465527553779	0	0	0.24285573331148	0	0	0	0	0.167544216720759	0.0539231264400352	0	0	0	0
GRIK2	GRIK2	0	0	0	0	0	0	0	0	0	0	0	0	0	0	0	0	0	0	0	0	0	0	0	0	0	1.2330773335091	0.950796031460495	0.766207765174869	0.426938151738764	0.097917802127427	0.0333182879513795	0.0167800288605296	0	0	0.0972189295467704	0.0310774084529877	0	0.330075092263389	0.303702988407835	0.47185408538943	0.00312511886702123	0.0391853134375254	0	0.473808350630513	0	0.00664520021947373	0.31827473204778	0
LOC110260405	LOC110260405	0	0	0	0	0	0	0	0	0	0	0	0	0	0	0	0	0	0	0	0	0	0	0	0	0	0	0	0.0268186220044882	0	0	0	0	0	0	0	0	0.353648839530638	0	0	0	0	0	0	0	0	0	0	0
HACE1	HACE1	0	0.561554879595532	0	0	0	1.84475557932166	46.0598618969137	0	0	12.8110306245245	0	0	0	0	0	0	42.5999039445586	0	9.25918708943711	0	43.2453042866592	0.39737433931729	9.62313794987178	0	0	16.9208332568578	20.2647875989877	16.0933177350728	10.9804656978785	1.77860093700407	2.11759416004926	3.8385719970006	4.23489225866962	0.0464656445852375	1.77235473463786	2.13945094483219	1.15694346294592	3.31529322468656	1.50037756027976	3.39153490020192	8.96333038706593	5.38313640357245	3.01548488627416	0.505598248241127	8.52390372038969	0.398382866705077	1.77945766427343	3.46336200540414
LIN28B	LIN28B	11.3495333745066	0	0	0	0	0	0	0	17.3433453931242	0	11.1192065687797	58.0791065757372	18.922389005529	34.0244111614942	0	35.1578629394528	2.60139620379663	1.00453848651336	0	2.21352587010889	0	1.29797675841017	0	0	7.71347894861421	0.384894565902908	0.54382744233113	1.62651064764674	0.531933607028002	0.203653920091319	1.10757185024409	0.562635776464636	0.227875908864908	1.50762757674635	0.277089399977917	1.20353470755303	0.852316370337573	2.67875688485431	2.07956412209014	2.02249058004862	0.0858897524436687	2.07935434547522	1.95814958923682	0.903566992909211	0	0.0146107620497198	3.0385564283936	1.77509133685642
LOC110256964	LOC110256964	0	0	0	0	0	0	0	0	0	0	0	0	0	0	0	0	0	0	0	0	0	0	0	0	0	1.94380039021268	2.74136744608793	2.58836590702521	0.746056823697866	0.602404872875163	0.95213216954749	0	0.0357452406062601	0	0.571254337209375	0.906190838628163	0.792742700161729	2.07416469682503	0	0	1.74608814379599	0	0.0592117050371636	1.68653928088244	0	0	0	0
BVES	BVES	0	0	0	0	0	0	0	0	0	0	0	0	0	0	0	0	0	0	0	0	0	0	0	0	0	0.486414466913914	2.84237200760135	1.01190062966285	0.608634516623384	0	1.20207090836987	0	0	0	0	1.13275569514263	0	1.84451772200584	0	0	0	0	1.11955205106547	0	0.00352354510634297	0.0146998938688875	1.04476407390233	0
POPDC3	POPDC3	0	0	0	0	0	0	0	0	0	0	0	37.268515500157	0	0	0	0	0	0	0	0	28.3896762477014	12.7364692269562	0	0	0	0	0	0	0	0	0	0	0	0	0	0	0	2.25190741045395	0	0	0	0	0	0.534074824484397	0	0.0190312720744831	0	0
PREP	PREP	16.5973854196649	0.0336754407348605	0	0	0.100989107883998	16.1072459599632	0	65.8954959991661	0	0	20.5372134969186	0	26.1574500847572	0	5.93765607337735	0	0	12.5228091493427	0	51.8903944256806	3.39254995171863	0	4.19758712121498	0.0397821962532309	8.7775006652877	38.5529189012319	36.6657542821666	38.6616521516872	38.0309245867765	26.9356584197639	30.406049826988	43.1229536144377	20.4525168163982	38.2593356750228	27.2178017835123	30.3399170663468	20.731106846851	24.7594761426108	15.1374654159859	19.2014417949049	15.5262857088677	21.1981296505351	19.0829138474441	16.4068135368697	26.0664321241352	58.2375277488572	63.1950344277075	60.0652937107616
LOC110260407	LOC110260407	0	0	0	0	0	0	0	0	0	0	0	0	0	0	0	0	0	0	0	0	0	0	0	0	0	2.43860123695617	1.40241901270052	0.0364486464499192	1.39339606909323	0.0404865554190322	0	0	0	0.0281613775193415	0.0428443439746613	0	0	0	0.0796495208394066	0.225855639882988	0	0	0	0.00704430630560217	0	0	0	0
LOC110260408	LOC110260408	0	0	0	0	0	0	0	0	0	0	0	0	0	0	0	0	0	0	0	0	0	0	0	0	0	8.90826645190442	12.8062327884125	25.8687046418516	23.3654979280153	2.9170728334359	0.136202694356688	2.06280434625408	0.0118630038026021	0.0884939013462293	2.81905938998512	0.126118202003602	0.08769754618145	0.189894187740834	0.786624113931062	0	0.0536560691256485	0	0.0393019417466954	0.270374515360739	0	0	0	0
LOC106507207	LOC106507207	0	0	0	0	0	0	0	0	0	0	0	0	0	0	0	0	0	0	0	0	0	0	0	0	0	0	0	0	0	0	0	0	0	0	0	0	0	0	0	0	0	0	0	0	0	0	0	0
PRDM1	PRDM1	0	7.00942377616067	0	0	0	0	4.94537153318204	0	0	6.52221577402928	0.0153045910626181	0	0	0	13.2108884081004	0	0	0	0	1.8488902708023	1.62747064398967	1.0546592203392	0	0	4.9814552508366	0.0124819655783072	0.0653631378503993	0.2159146236956	0.268113727116162	0.425512651289805	0	0	0.345068111849456	0	0.426901106625753	0	0.528850194771113	0.130511772752731	0.164886170858108	0.0414988975368384	0.0190333466913928	0	0.606456381110869	0.0302872406925519	0	0	0	0.61306183796938
ATG5	ATG5	74.8674817387819	23.5533851490153	16.587190461925	0	0	44.4742751532271	58.6700556330514	49.0820425065457	0	60.0983541594745	10.5051023282008	50.0701122258963	17.2110012321157	15.2384205953808	18.1108426087179	0.453465989735539	23.8386749584606	2.62223682843099	0	30.0200294578347	9.17786155526247	12.7348422400085	33.3355049100425	61.4931282594642	4.01494385709546	32.2183069435032	39.8004324918649	42.0776059259165	39.9371764640641	9.65769206770718	12.6796609907493	7.93804363140641	24.6396192088667	16.570055932963	9.50079155010277	12.5087100487221	10.7459121621662	5.08528294822518	20.9861456636166	13.373118507799	12.0295456815674	31.9990604096581	22.3650620599835	20.8817199491517	13.2808529317849	14.3879748524702	38.0290247128082	22.798913453966
LOC110259431	LOC110259431	0	0	0	0	0	0	0	0	0	0	0	0	0	0	0	0	0	0	0	0	0	0	0	0	0	0.112168133723555	0.440535255104572	0	0.249246357496378	0	1.40673900047293	0	0	0	0	1.36845497346437	0	0.666812348906031	0	0	0	0	0.164435710296519	1.16807897097973	0	0	0	0
CRYBG1	CRYBG1	0	0	0	0	0	0.0598416022995173	0	0	0	0	0	0	0	0	0	0	7.20546532321365	0.0200414140091998	0.313113101872384	15.4566162894524	0	0	0	0	0.0820749838250521	5.27302473351824	7.09284591676044	8.27184747039036	3.86587663650411	6.46637961030222	7.98972528538539	5.03398461173919	4.35727078752093	4.80448166841398	6.48086246521217	7.88787531145091	3.96583802527867	8.33908475631156	1.79050241253303	7.3594721205336	5.48172658691546	1.75393624732843	1.38820438534367	2.65950461279277	0	0	0	0
RTN4IP1	RTN4IP1	2.4427717687123	36.6684400225507	33.2560997970244	47.7210111975826	15.2685162143298	91.3667144050098	32.1669558062474	0	62.6450009848559	32.6698660169114	28.0651635552286	22.9397598648503	29.9845244304888	14.3509143919497	22.4428158469357	31.0656977075688	33.5983914324522	38.7972982556171	14.4654626665657	25.9740222102382	61.4709290673438	16.6584240772261	50.6146572114537	17.68433939797	0.15372037278965	2.4476335341397	2.92400922248061	4.30453890013681	3.02933392852234	0.276997953385968	0.00364979618998362	5.91752483517501	1.71263520601001	2.01565027528573	0.281625009073788	0.00974874253238851	8.61112088161511	0.262378685911281	3.83254692245155	0.0509420636121009	0.104241289243364	3.99746357638258	4.33114609414042	1.31239290322816	10.4590868826582	7.11136561968355	2.40628795611226	6.32637035083589
QRSL1	QRSL1	41.9389542677687	42.8296049134686	11.9284261195892	0	2.85992966950023	94.9088191454526	108.950971618095	0	33.1228918379086	9.66006221097796	0.0937757558776633	65.9286858298625	0.0762410232744198	121.649519392501	2.25200366114241	41.7339256247099	14.5704547348812	52.8543745785499	0.253689694951702	33.0035014226164	48.7877124399752	46.3516624900733	30.3503654150484	82.4027098599159	33.1162943602351	1.23006450682044	0.463077289265292	1.97379000126235	1.87648796190831	4.10838111700733	3.11434404482472	1.02696114565864	4.73146778389633	2.22569407609165	4.03112055699349	3.15239594469801	7.13437350634406	4.26283287867958	1.23697762817658	1.24595249206945	9.02078475088924	6.41731093706669	1.66042614499758	4.30955402317865	12.09281796249	18.2219428227228	5.2788230486005	6.37179646972706
LOC110260421	LOC110260421	0	0	0	0	0	0	0	0	0	0	0	0	0	0	0	0	0	0	0	0	0	0	0	0	0	0.136301373555443	1.15985449536315	2.92818387802428	0.302872302076228	0	0.168829849943892	0	0	0	0	0.225475431121564	3.10586756266739	13.2862704798512	0	0.27189740429046	0	0	0	0.0734961258340705	0	0	0	0
LOC100519934	LOC100519934	165.837061187024	257.869641993518	307.093818186771	458.406082233816	483.751778848333	1012.26756213267	148.198929168205	706.514698181522	113.275345581585	688.864650097205	719.343448793597	300.825713678664	782.986997810428	1577.99697866884	852.997126621449	415.84991233938	617.620157941529	1060.84220652809	286.290440825701	1492.75281457078	410.710178033282	985.991244845086	724.612049455296	1377.41030425626	632.217532259322	0.260686491031025	0.106649412895071	0.127281112492249	0.120680365011485	0.723739966118993	0	0	0	0	0.732809712192002	0	0	0	0	0	2.35526109712339	0.191705309004623	0.072792371330091	0.808259067591306	0.12966950237007	24.4788376214245	0	2.03200681952483
LOC100521350	LOC100521350	52.586914558814	37.7197354631144	30.2759177684376	48.4292298089742	0	9.92688709579969	42.9185353628273	49.2503194734197	19.7994940264563	9.03117154466056	52.9451653685877	27.1821882773151	19.3939788045684	43.4067061996761	19.4057726530444	17.7098842373234	24.0457369250304	47.1487454888024	1.57397260639975	22.9508210512968	9.31368268916076	23.3272009013765	8.96683075879155	49.1781413793034	9.5924532667358	0	0	0	0	0.367640194787361	0.440815069892795	0	1.1198302685804	0.170480532933067	0.611364618680811	0.588716793635674	1.35157105133758	1.20036257181951	1.52688531348505	0.631044139361748	5.78853058512301	0.48852840139469	2.45123662611118	3.00641028681961	15.5189110057779	6.33894657163795	5.60223351869623	1.90902269425414
C1H6orf203	C1H6orf203	60.1520014921725	136.035052861628	63.0681065162855	66.7219677506203	109.749569381259	75.7635019049926	160.352834319547	68.6247118313491	41.2153545507481	194.188013240942	98.2667819673171	109.978035606979	78.8000139389579	41.1050264862812	96.5348524098678	72.925287724333	41.6687961094924	15.9520823263376	65.7675051911514	40.4572365822225	116.859727815797	76.830802620439	63.0413094609807	134.887479232766	163.626400530344	4.22631426855904	2.76644291720197	2.72951464503446	0.492748176050134	15.6648159255502	10.057849566732	8.25357746196653	2.03173353006535	4.21781875872964	15.5931476207923	9.91519562453204	7.69094732566867	1.95346107712913	4.77174446299076	5.85469297313708	2.48235300594679	24.7947273350393	31.0985592641347	14.4330577324909	349.447780024826	199.240570455448	106.220067927187	132.245907834624
BEND3	BEND3	8.43312523958297	0.0451835151048705	2.57745809780778	0	0.0338751533902006	0	3.0173941289978	6.19777581992727	10.4743624052713	0	18.0541375146287	2.55592899593382	0	0	0	1.24048331239564	0.715901515441896	8.23958474129964	0	4.69649584383855	0	5.49441386227581	1.97720878302118	0.0133442905726549	6.8809901163069	0.946961975821165	0	0.946535596323953	0.0140907823797279	0.466741273339184	2.05398125938093	2.20971234078037	1.46872508704654	0.123026358123248	0.475354056112784	2.02806333656706	0.580245300155634	2.11746378059781	1.56366532540298	0.387924476974794	1.41756156513708	0.815141161126301	3.74324372838989	3.19877569764476	0.00315424264718205	0.00657959962919537	0.0322504290099279	0.878030315143053
PDSS2	PDSS2	0	0	0	27.9773892290964	0	0	0	0	0	15.0318496108125	0	0	5.80686349401986	0	0	0	9.43743074595532	0	0	18.7662539292312	12.0868650830323	11.5057697217395	19.7352765110331	0	15.7154590996746	1.20385771235376	0.0217884632959831	0	0.0616374631660092	0	0.731836448495761	0.136268357305224	0.387162927850963	0	0	0.697473981532599	0.0118513930735051	1.71776251388439	0	0	4.45141871121282	0	0.00464733544909932	0.807687579108157	2.60775358964643	1.25198282966287	1.4933627441927	4.84328564058372
LOC102159561	LOC102159561	0	0	0	0	0	0	0	0	0	0	0	0	0	0	0	0	0	0	0	0	5.94303413083094	0	0	0	0	1.16864008680509	0	1.26271424822364	0.601987676678826	0	0.256608895705166	0	0	0	0	0.254832661530635	0	0	0	0	0	2.1985067396098	0	0.0601508277148199	0	0	0	0.042741820681594
SOBP	SOBP	0	0	0	0	0	0	0	0	0	0	0.413342267747648	0	0	0	0	0	0.0665353644566121	0	0	0	0	0	0	0	0	0	0	0	0	0.177471718824326	0	0	0	0	0.191350549780756	0	0	0	0.00878343438359786	0	0	0	0.0036204709060194	0.00699136434281581	0	0	0	0
LOC102159995	LOC102159995	0	0	0	0	0	0	0	0	0	0	0	0	0	0	0	0	0	0	0	0	0.0642906573107872	0	0	0	0	0.00764274520410875	0.326429817775343	0.303858670394818	0.0934052735913839	0	0.710002121939854	0.51812918809085	0	0.00823757274187688	0	0.723808811498932	0	0	0	0.0457378204293425	0	0	0.0544197951696696	0	0	0	0.104114766142468	0.00768695455489652
SCML4	SCML4	0	0	0	0	0	0	0	0	0	0	0	0	0	0	0	0	0	0	0	0	0	0	0	0	0	1.75452179960046	2.29390065627963	4.21552100617558	3.18152228317067	0.924798119727706	4.60772899423678	1.28776045587999	0.792334996492356	0.73819356627695	0.92598948919382	4.57406494212787	0.881326580444546	1.91724193479728	0.987990466449343	1.91411514439117	1.60630848858491	1.67613388905673	0.354335245762684	1.42285334304873	0	0	0	0
SEC63	SEC63	6.91578688345759	18.4248109823092	25.0061083055304	0	0	7.79460505458265	3.29986671818873	15.547048610713	9.35383372279509	71.2796707900257	9.96387983092188	11.1683118000103	32.1565587068555	42.0161168699907	46.2377450223504	0	32.5447671230324	14.04254619883	103.171571173805	13.137087236309	0	2.71392838895201	75.6958380009506	17.3049876725212	7.18850071907633	6.31255871815736	10.2684476032753	6.75242633503194	6.75180161761271	18.6143394119077	15.2460689558643	22.297796226672	37.0033674504015	27.7104933772643	18.7506965983106	15.0792796516138	7.64835789203376	17.1068523536196	9.5918431306082	13.6496527420502	34.3943377724756	32.6909236008017	20.9597439311449	28.3960603693196	18.7870641790718	38.7490062529799	27.254978279553	7.52175699877308
OSTM1	OSTM1	0	0	83.6192133145862	0	0.0955164970629228	28.9045394109735	0	0	14.4069102787138	0	47.1357158485765	50.34927453902	0	0	31.7648995336511	1.10455079413039	9.12957999150341	26.0572328488604	104.78002912557	59.6184233896876	0	22.5244001522628	33.2814265870708	0.470329933494298	0	0.0119201477613387	1.56833062011679	0.00997723683100543	0	7.83166876697553	8.44921657531612	7.36082524822404	6.01604995446095	8.96782124689456	7.92474824345094	8.48894633942159	5.95869935003751	4.19746566126807	5.28111990258959	6.05165630256074	4.28605379277558	31.4994387947877	13.0460683308811	7.40454424512017	43.5178500723379	5.25956282624156	41.700340875436	39.456127067618
NR2E1	NR2E1	0	0	0	0	0	0	0	0	0	0	0	0	0	0	0	0	0	0	0	0	0	0	0	0	0	1.25995013284478	0.251613405319342	0	0	0.0165454340536487	0	0	0	0	0.0187596208649947	0	0	0.00540216223745475	0	0.889267987038571	0.317495912481424	0	0	0.347610356953807	0	0	0.721466171732363	0.155719960156308
SNX3	SNX3	394.822928457633	245.955551612351	200.188587297822	224.001044864592	230.526098821296	425.631966304409	235.167019630781	85.4879037842937	235.943563864966	302.452621586272	243.150533618247	303.516101494956	262.410578807023	210.046212356183	168.444880405715	243.681373159056	90.622848977462	209.233067396506	140.572309739698	287.995188946243	111.787050401087	231.318724633726	230.213150939326	193.600222094095	72.3002097068881	5.84230098591026	6.09486443843056	24.2279342726902	27.1196976527772	20.8406751230433	18.8315357748851	10.0017827878853	75.5074779010247	6.2254448377199	20.2101242383747	18.3224302002638	32.8090343321051	19.6719782424707	8.79254617066869	16.3117017636793	93.5518549642488	30.2306730831478	25.9257343744379	29.5159067590266	107.829355946056	122.167625828833	181.387987750701	127.44895430583
AFG1L	AFG1L	0	0	0	0	0	16.3209757019694	0	0	0	0	0	0	0	1.27042238691485	0	0	0	2.13115604732411	0	7.16449577913288	0.434349528034782	0	0	0	0	2.20996114516899	3.67054556584059	0.315494920576743	2.80529836590846	1.96026041093543	0.393337168359532	2.76995745270016	2.42319351968267	0.422964913800844	1.96313801578334	0.392914172686439	0.441219641566718	1.29574284390218	0.188886652293349	0.169953315945024	6.17919699961281	2.13702976818408	1.60040975204027	1.56612928478514	1.79530137181809	0.0401814697724464	0.765301758491983	0.872479202107172
FOXO3	FOXO3	17.8107559878734	0	0	0	0	1.82207115926654	0.0313964646242276	0	0.275696356384748	0	0	0	1.62359205692602	0	0.992586155375341	0.0205499803416761	0	0	0	10.2572482065685	0	3.97394042527292	7.99610582374453	0	0	0.830315599953241	1.70367748361308	1.32758857277998	0.703711893364736	2.53612429757287	1.73554540905234	1.04066575126661	0	1.2506188612534	2.67820810753921	1.83359156677351	2.39345174715786	5.63617021981791	0.795048886273838	0.936996874819026	0.0340878858832363	1.91635349113991	0.303190861995134	2.32255240382839	0.00794253563042905	0.00828387513806669	0.336433726825842	0
LOC106508915	LOC106508915	0	0	0	0	0	0	0	0	0	0	0	0	0	0	0	0	0	0	0	0	0	0	0	0	0	0	0.0128827485068166	0	0	0.010165626854996	0	0	0.0132704788300294	0	0.00922083059465843	0	2.47358042486129	0	0	0	0	0	0	0	0	0	0	0
ARMC2	ARMC2	0	2.45822631665061	0	0	0	0	0	0	0	0	0	0	0	0	0	0	0	0	0	5.66502723762424	0	0	0	2.71191110359063	0	2.81905664336657	4.11586687439284	5.26146146151216	6.49285583758034	3.39200525769224	2.27800187259777	3.43451228240977	1.57496804241713	1.63980441470635	3.33209903923644	2.29765045222462	3.13347460301641	5.55292315816245	4.77067063778307	3.97038718576994	2.67583126880298	1.21937533044045	1.1425278926733	2.97357678128898	0	0.00835717398877701	0.454498128136824	0.885713530600038
LOC110260564	LOC110260564	0	0	0	0	0	0	0	0	0	0	0	0	0	0	0	0	0	0	0	0	0	0	0	0	0	0	0	0	0.134306736556325	0.749264701288355	0	0	0	0.26058435814694	0.76458130444357	0	0.710158250416581	0	0	0	0	0	0	0	0	0	0	0
SESN1	SESN1	0	21.7585152979002	25.9879525215181	0	2.63556550554196	67.43665934709	33.7338792811505	0	0	0	63.6545332429585	34.6220673750083	0	30.5728968482036	48.8409641909058	11.2652511502706	15.8439397209388	0	0	96.846177406417	51.2747900596004	95.060341917783	29.2475200492799	0	49.3594496359428	116.142362086052	166.071741899343	119.617711670897	130.429700381377	13.7485950150662	16.7758754928565	17.9457654174427	8.05906315681293	6.9872529337969	13.2686294034057	16.415045220823	21.5664241688186	26.6574351661637	9.22344763635668	4.53991266852829	0.495072698534555	1.54020360392266	4.33734323065587	6.44481987140602	0.182076453660715	9.83358970400833	4.82174636488314	15.4094627941708
LOC106508918	LOC106508918	0	0	0	10.5761126615836	0	0	0	0	0	0	0	0	0	12.1319693778809	0	0	0	0	0	2.81627475263715	0	0	7.36679339933165	0	0	0.883469816118057	2.16535617872594	1.44835974368788	1.26017284882979	0.158256667182703	0.143474030277195	0.029369203978417	0.890195107127931	0.0357980987058297	0.155218836599291	0.142850715932793	0.684685877528102	0.436897642339369	0.79311441190079	0.889465695875436	0	0	0.0445162587705144	0.130288862343888	0	0	0.00542943042843941	0
CEP57L1	CEP57L1	40.8504359930526	0	0.899437148839721	0	0	0	0	0	0	0	0	0	0	0	0	0	3.0692544934884	0	0	0	0	0	0	9.23948224921223	0	103.146079780424	87.990889227968	69.032229853975	77.9299569867185	3.17357963133493	2.10467198123436	3.79300426347102	3.14381885734622	3.20374447706454	3.2607447616792	2.18120323068994	2.90388478640319	7.1799625080437	2.79940432080645	2.65739619762855	11.5413552409276	1.59941439705343	1.06279811855314	1.43663251101321	4.92239092709327	0	7.6441295688937	1.38542386883775
C1H6orf183	C1H6orf183	0	0	0	0	0	0	0	0	0	0	0	0	0	0	0	0	0	0	0	0	0	0	0	0	0	7.20847031408896	4.07332990007181	7.54412907068397	5.23161502645022	5.49897286407832	4.56830810621942	3.62948918064375	1.21868885696743	4.07841718158452	5.32587040188616	4.70993616147362	3.66915519836416	3.23794271107162	1.70770859235448	6.78394197101076	4.28638238993235	4.59602341460649	3.50624711655277	2.91520159035636	0	0	0	0.425229771727871
LOC110260563	LOC110260563	0	0	0	0	0	0	0	0	0	0	0	0	0	0	0	0	0	0	0	0	0	0	0	0	0	0.0691496890575597	0	0	0.0153656012161897	0	0	0	0	0	0	0	0	0	0	0	0	0	0	0	0	0	0	0
CD164	CD164	90.7483947767375	220.559993771093	4.17671450153897	126.871693258804	286.588162758133	181.58927553913	53.7533296785184	55.4162398325127	110.070454522899	144.728226801804	19.2215535350235	202.919923968141	325.226036492483	53.3885532557697	101.132415483061	109.876593045543	213.783323082128	134.063630762621	146.865132032288	86.0095573609907	86.7825381963221	170.294991208836	209.563828766769	138.303241954526	97.9187721280233	354.770979963134	354.460918444769	286.150393407351	325.918478374375	505.212196719659	659.721372162016	206.271796173657	224.159228382088	186.863546711846	491.614588575858	642.720346839148	221.058277100879	374.152708103194	302.306429520611	281.683620213692	170.338021790392	142.561018699827	172.929093887635	198.356853687419	152.959084099154	70.7140429069301	138.693046914948	170.109316830885
LOC102164525	LOC102164525	0	0	0	0	0	0	0	0	0	0	0	0	0	0	0	0	0	0	0	0	0	0	0	0.0171015255495046	0	5.02772901517602	0.473440140684157	0.834392421966108	3.93668771207397	0.763962592299496	1.86224096260453	0.0212923434854741	0	2.35914770324523	0.742456811784705	1.83280470787899	0.00578692517774921	1.2608922950463	1.69563550588424	0.432303454825208	0	0	0.0272310088979795	0.184046960601442	0	0	0	0
PPIL6	PPIL6	0	0	0	0	0	0	0	0	0	0	0	0	0	0	0	0	0	0	0	0	0	0	0	0	0	0	0.0747150707351859	0	0	0	0	0	0	0	0	0	0	0.0192496707327074	1.91377171007425	0.113847400851298	0	0.100726825402335	0.0318724631556377	0	0	0	0	0
SMPD2	SMPD2	27.6736587117259	25.6580143804193	24.2332630447804	0	128.57318254184	13.7290008100187	18.107332154519	64.9176187868187	14.1724099314397	21.478501833081	0.165443484391989	54.758103882979	0	0.212810763394675	0.882908449644658	66.3354743081618	0	13.4071013708382	14.7698423853054	7.54596391164581	13.2420795776057	0	12.1114832776918	0.0354928309588881	0	0.0224884575363356	0	0.0188229769711203	0.0249855549012605	4.24263288661431	0	0.0662858011579914	0	0.0242387126432768	4.29083882334518	0	3.29082067468307	7.90752814886429	0	0.0224302700373694	2.83937126648192	8.30523625025474	3.20255934255475	7.13019174739741	19.5980602414492	45.4306871925248	30.1206600961679	27.911280456173
MICAL1	MICAL1	23.2134298379071	2.58795675389037	4.55313191197438	0	0	11.4067703133635	0	2.88949043123482	3.89009616294374	0.430156395099633	12.9934442148773	0	13.4758853451838	0	5.89703777934305	29.1161597951473	0	9.73858000718374	0	0.422742341240955	9.062368701445	21.483753242651	12.7727150827189	13.1282373740034	0	0	0	0	0	11.8781399698582	13.1116298318334	16.9509532744258	7.38632256320738	6.5036283338468	11.7424026841216	13.0361952928458	10.876455880462	10.8277069681761	11.1945153753514	13.2353023399351	4.76717743218376	9.27839389216034	5.98318966028546	17.3015667607768	11.6243403303261	34.0178846067958	1.12327454638398	1.9430933782757
ZBTB24	ZBTB24	0	0	0	0	0	0	0	0	0	7.28846768255041	0	0	0	0	0	0	0	0	0	0	0	0	0	0	0	0.00716396849796063	0.00703404029523284	1.8168745363635	3.38276577525074	1.60408851792773	1.9499862691642	5.91251887175392	4.3003483789802	3.15038558776258	1.64380217980611	2.05021196722139	0.099476615575511	0.134107067183229	1.09195018484824	0.0142908643413031	10.3101698093363	4.92479304821422	5.83922356934699	2.95514855128876	8.30644624452223	6.76237760479957	7.31553667850109	0
AK9	AK9	0	0	0	0	0	0	0	0	0	0	0	0	0	0	0	0	0	0	0	0	0	0	0	0	0.0224010658455803	3.7815376053082	2.85287558705711	3.23465537268612	2.53803629157008	2.31770798142003	2.02908578970577	2.71695420789668	0.440086901982691	3.73645391905168	2.30347652985008	2.02678820662651	3.39094802761914	3.80326512544779	1.59987552684031	4.1343667696813	8.33653682077166	2.19271501795102	1.76974446890731	0.958564675737463	0	0.220539177188545	0	0.00575838282472478
FIG4	FIG4	0	0	3.53668785542123	12.8078193215346	0	0	73.5949720406484	0	0	0	0	0	0	0	0	0	0	0	23.0465102673736	0	1.83119725311897	0	15.2977102830882	1.8466988726266	13.5569453566528	15.750711954981	17.5044969444286	10.4769080022671	13.6147628576316	11.6762280108289	7.83643644416225	14.5440427525024	2.81639150935394	7.65974450816883	11.4037697803139	7.70111047097073	8.58386946972048	11.5827324757224	2.34108411374526	4.21585972261633	4.8381283391829	3.60192591062427	3.84091907896237	2.87585471560193	0	5.63265617846105	2.13516816992941	0.465265135572924
LOC102157516	LOC102157516	0	0	0	0	0	0	0	0	0	0	0	0	0	0	0	0	0	0	0	0	0	0	0	0	0	0.0585943798981671	0	0	0	0	0.92536943226161	0.0575699097878722	0.0296316077514777	0	0	0.993525049844968	0.0625863960271858	0	0	0.0584427705486044	0	0	0	0	0	0	4.94892188397199	0
GPR6	GPR6	0	0	0	0	0	0	0	0	0	0	0	0	0	0	0	0	0	0	0	0	0	0	0	0	0	0	0	0	0	0	0	0	0	0	0	0	0	0	0	0	0	0	0.348775315380854	0.106343332861709	0	0	0	0
WASF1	WASF1	0	0	7.43877758405661	4.75765696113982	12.6413106589538	1.08849322097416	5.23726337884015	0	8.29830453813519	0	0	0	1.71162903910392	0	0	0	1.52498909796025	0	0	4.39191739426075	0	1.69088720988662	4.67975889833486	1.73711722793683	0	5.5179115786567	5.25933628614778	5.15899164669641	6.75835121646545	2.20579649255515	2.276741000492	0.10093098657305	3.67730628773929	1.63710721759267	2.17611602033939	2.33357755176479	3.69932831231487	0.374951023542772	1.21535289640534	3.56418871667445	1.24868607504542	5.14779074700193	3.36227180317346	2.30867059362156	4.6152480539723	0.907901994112517	4.79401090378115	4.35425481005789
CDC40	CDC40	22.6593464724729	18.3957935799004	15.0848132428821	125.435723177071	11.3531005503269	0	0	0	49.5441065570746	0	0	12.9628589670854	14.6541834267847	9.63218831369976	0	0	12.4808254067342	15.9506634625983	0	0.0927729345227927	11.0578215067815	24.6579739928237	3.55212398276715	3.13220850795006	5.80375466943834	97.4236842113477	82.6293334318146	94.3279169469379	104.132808302306	197.448290515216	172.296332212308	271.873445436453	188.235499851664	242.456146706	195.211985427627	171.840489206014	145.036529226716	145.052545293072	158.976433568753	171.202014412469	205.777371103106	127.625495365081	178.725934659535	146.183560814697	100.507473867803	42.8486309821423	61.2783593258783	55.1695834442469
METTL24	METTL24	0	0	0	0	0	0	0	0	0	0	0	0	0	0	0	0	0	0	0	0	0	0	0	0	0	1.33607562149494	1.31681319977521	3.06474461542669	1.23702684436967	1.31159591368271	1.55384910579961	5.60141687444533	0.514425423633178	2.15736427234657	1.29995163070689	1.52997203265421	0.0162170684199183	3.30815538253509	3.42498947871015	4.49001610571407	0	3.75371841263099	0.491783210732349	0.605820969849761	2.73952398188737	5.8306970093191	0.849377529634867	3.451133338742
DDO	DDO	0	0	0	0	0	0	0	0	0	0	0	0	0	0	0	0	0	0	0	0	0	0	0	0	0	0	0	0	0	0	0	0	0	0	0.0214314456548576	0	0	0.0102859351692952	0	0	0	0	0	0	0	0	0	0
SLC22A16	SLC22A16	0	0	0	0	0	0	0	0	0	0	0	0	0	0	0	0	0	0	0	0	0	0	0	0	0	0	0.887938537446809	2.08939937095321	0	0	0	0	0	0	0	0	0	0	0	0	0	0	0	0	0.0111528772693901	25.4163239244706	2.21548180809636	6.47223733393817
LOC110260565	LOC110260565	0	0	0	0	0	0	0	0	0	0	0	0	0	0	0	0	0	0	0	0	0	0	0	0	0	0	0	0.272598129274315	0	0	0	0	0	0	0	0	0	0	0	0	0.595947020191669	0.287402862124245	0	0	0	0	0	0
CDK19	CDK19	0	0	0	0	0	0	0	0	0	0	1.7085221368942	0	11.4789779761913	0	0	0	0	0	0	0	12.6710755280539	0	0	0	0	0	0	0.421164109728817	0	0	0	0	0	0	0.00226678752118687	0	1.5744841594791	0	0.114716016614947	0	0	0	0.00540401699017062	0	0	0	0.00703041632400488	1.37552631471405
AMD1	AMD1	84.4692936931519	51.555322068336	34.4007350458639	65.2611293588765	98.8742723047752	38.9348841841404	199.426921719194	130.102787677206	70.4013902047631	272.457432125972	66.2798111518955	184.657888483788	47.1055836541345	95.310557693908	62.7324472012318	248.882657222397	98.6056183306015	39.5164549317767	444.321473962097	61.1415922767878	97.7157374218501	107.730210809016	119.691635923449	47.5756529877441	55.5006673955254	263.55364637806	319.431405473237	249.200798183161	316.12363147377	391.532130665109	505.861031903909	450.929829718867	277.574146084636	363.579634358262	383.682710319208	495.532314412781	474.615069994849	458.612483964991	563.591027064698	441.182232577361	312.073859837251	281.409773413024	382.314306449163	317.197859701794	92.4578350958928	156.746704311413	245.199342307512	241.837970992247
GTF3C6	GTF3C6	332.749009739936	339.274769266155	121.307057761694	301.766484288728	211.609689830043	223.424807593201	176.972973869051	92.3380059839628	109.994937993424	427.714002402778	42.9862592371896	82.1111800187144	135.804756323667	133.853444525979	80.9938598857693	0	83.1337496582023	154.979124601789	161.854903632333	131.978216894558	98.5545093842268	152.126128516718	211.333056708237	200.713889938687	120.969555549113	49.5315506464992	10.8681975593055	37.6756499345937	72.549549919031	51.8799800313345	73.4600219193553	27.7655660387976	22.7127592329368	77.5370884096443	50.8007935252622	71.662083873192	97.0406249018461	71.0196514242465	153.401817066687	77.0041597907043	18.5058349462961	40.0468171476904	95.6097287265107	67.605367730591	28.4453252233359	62.9298094540761	90.1478783955189	34.2799548292659
RPF2	RPF2	34.2319561718645	46.4450509031908	7.49405786104721	0	0.409859225643571	12.4515141516603	24.5396682408048	38.212694821385	43.5681982795427	94.7834859012882	78.7709994386798	43.9861717673977	19.5797022821341	47.1928824414938	76.6440073260994	45.2237176660967	43.9650526945948	49.7806653816384	25.7323299293485	34.7898504460473	51.7752732029588	33.631653502003	0	44.4805898938269	9.73963427285054	49.2395302851494	62.5842831165216	63.0194225688252	59.0639045853507	82.2965404831537	107.261515144489	98.4994090566273	151.327491246475	108.293660803145	84.4311816963912	113.162801847593	137.058163378192	123.163029668551	124.333254378893	129.310459263804	248.51740408511	124.684053061059	170.597743778035	152.168529957057	52.1059402797843	73.4841748551155	65.1079083895441	63.1915687529683
SLC16A10	SLC16A10	0	0.657762560068151	0	0	0	1.29648359935392	0	13.4876267404936	0	0	5.14051537659953	0	0	0	6.28207345709863	0	0	2.5762672989333	0	0	0	0	2.97897833192777	0	0	2.58098899442213	2.28503767065785	2.99874868983694	4.71267668322956	0	0	0	0.0114913432262293	0	0	0.0062649741892842	0.84343250293876	0.295078309513734	1.92419107744921	0.302193496034556	0	0.130341213339327	0.42512210429025	0.26343545037411	0.491677254364977	3.41871762612993	1.962563635646	1.96169937575779
LOC110260579	LOC110260579	0	0	0	0	0	0	0	0	0	0	0	0	0	0	0	0	0	0	0	0	0	0	0.179973062153979	0	0	1.87938238817856	1.32163182220972	1.42425213132269	1.00170794082057	0	0	0	0	0	0	0	0	8.62188501402029	0	0.025331345972802	0	0	0	0	0	0	0	1.68590190301718
MFSD4B	MFSD4B	0	0.00473329333335435	6.51784332505845	0	0.0141946492950841	4.79073054930951	0	0.0114913438673368	17.9997120996057	0	0	0.220069866684447	0.0529768419953833	0	0	0	0.0136355919853214	0	0	0	0	1.79613236345393	0	0	0	1.59607284941149	3.7377953453725	3.48140584278564	2.2909216145956	1.84598013519041	2.23479635511235	4.17539679326788	0.356541629161042	1.69165393106313	1.83251875397001	2.30329443659174	1.81266441646313	1.86417863937798	0.768623562124859	1.10605592271052	0.573739313067118	0.859780257314126	0.62473898934421	1.89845046917152	3.77482392524868	0.00275703871101911	2.56763030963656	0.315359644710142
REV3L	REV3L	0	4.36323966836549	0	0	0	0	0	0	0	0.0534212891391631	0.46690480532135	15.129606408222	0	5.47016519526886	8.82193635406407	1.77486050600212	0	0	0	0	1.21203285037911	0	0.437585773244675	0.0108287314498738	0	0.991435483903339	0.569251920811007	1.19594240124119	1.78759359086051	10.1306977819144	12.1996904233106	7.95459742093685	12.0451727926467	12.4053499951906	9.87987087673093	11.9699866780449	11.5113871708736	10.8599804654401	7.04864546064152	14.2684732094713	9.48358721231158	4.83771467753312	12.854468067282	12.1436438603865	4.00838058887063	5.30055635747372	10.9076304126277	3.68849545984695
LOC102167874	LOC102167874	0	0	0	0	0	0.447529364040427	0	0	0.135430731575594	0	0	0	1.78278015530465	0	0	3.81583343079426	0	0	0	3.20104586528128	26.1947973784487	1.51831918863755	0	0.519943692807718	0.061380317209772	0.015687583394404	0.0154030679730761	0.00656530178844609	0.0348590360664507	0.121543816021542	0.123875448161287	0.0308266001747998	0.0396666300180537	0.118359730873055	0.214982623209679	0.14921857415547	0.217832853826499	0.603206361759757	0.0876751740390818	0.195587409230764	0.0717644696957232	0.0276874464213225	0.072278200741487	0.0190328042154092	0.00585243540266318	0	0	0
LOC110260596	LOC110260596	0	0	4.93804952111683	0.957904618361797	0	0.344827069477588	0	1.86226884722838	0	0	6.41374498853608	0	0	0.714907414001328	0.0593201007756151	0.175008822150097	0.186085244215565	2.56377242350313	0	4.91919065939648	7.14300042547199	1.50413689844802	0.128484634868579	11.164987907951	0.378354523438841	0.0135984179457386	0.192859222823314	0.287078306158521	0.100722490668695	0.423771032024182	0.453376142906343	0.00890710788024958	0.339256439051788	0.00977117985844881	0.441724924479972	0.472396502302509	0.390557716579226	0.392921024716428	0.652518313860689	2.56797209132883	0.232240835614368	0.668006150928493	1.13660826081979	0.403287990229066	1.23669635311368	1.29102057917536	0.144904369485683	0
LOC106508920	LOC106508920	0	0.621970071552492	33.6645485029928	0	0	0	0	0	0	0	0	19.0858094604163	0.32486200086822	0.807680017586959	0	9.28682448158633	0	0	0	0	2.61078559796389	4.72035217738556	0	0	0.242871077810755	0	0	0.103910959994774	0.0172413813697981	0.486939012814447	0.735229915146946	0	1.98546622008176	0.0418150497604718	0.479852877268362	0.718786236862471	2.57749067385899	1.30330808459674	1.34823855456342	3.40518131870318	0.369147136485726	2.44443114337023	1.7484515726717	2.1651465674345	2.83673906290845	0.0543425721880094	0.0845601346603517	0.452632420809005
TRAF3IP2	TRAF3IP2	0	0.0190168595663268	0	0	0	0	0	0	0.0614418771610633	0	6.91141911105715	0	0	0	0	0	0	0	0	0	0	0	5.34605271790841	0.0112327028671163	0	0	0.00698802553375413	0	0	0	0.515713104222176	0	0	0	0	0.491539894796216	0	0	0	0	0	0	0	0.607311118289257	0.387647275373431	0	0	0.651402803624158
LOC106508921	LOC106508921	0	0	0	0	0	0	0	0	0	0	0	0	0	0	0	0	0	0	0	0	0	0	0	0	0	0	0	0	0	0	0	0	0	0	0	0	0	0	0	0	0	0	0	0	0	0	0	0
FYN	FYN	0	0	20.4012263613824	0	0	0	0	29.5298809030886	0	0	21.0470118313053	36.5866153362893	0	0	0	0	0.0647690619302764	4.24469105337993	0	0	0	4.61483553837425	0	0.982730014384265	0	1.19484032955389	2.96184190262969	1.26067517795081	1.81364627822151	0.0651926070048657	1.42266675183698	0.438164294583239	0.127656236571479	0.172315764422626	0.230620991285968	2.12618838377811	0.0629134570432141	0.204342658547202	0.855026210794633	0.503555811457665	0.254049822947092	0.0742537494953109	1.0678807487098	0.122503784991822	0.627815603814119	0.0392878016320224	0.293443463958464	0.0507782478770568
LOC106508922	LOC106508922	0	0	0	0	0	0	0	0	0	0	0	0	0	0	0	0	0	0	0	0	0	0	0	0	0	0	0	0	0	0	0	0	0	0	0	0	0	0	0	0	0	0	0	0	0	0	0	0
LOC102158093	LOC102158093	0	0	0	0	0	0	0	0	0	0	0	0	0	0	0	0	0	0	1.09746857076366	0	0	0	0	0	0	0	0	0	0	0	0	0	0	0	0	0	0	0	0	0	0	0	0	0	0	0	0	0
WISP3	WISP3	0	0	0	0	0	0	0	0	0	0	0	0	0	0	6.44592275559838	0	0	0	0	0	0	0	0	0.0119826796334232	0	0.280914851495947	0.790187264504869	0.378110366335188	0	0	0.493720638132789	0	0	0	0	0.442721987116378	0	0	0.0694341918747147	0	0	0.21104758645691	0	0	0	0	0.728129425091957	0
LOC106508925	LOC106508925	0	0	0	0	0	0	0	0	0	0	0	0	0	0	20.3559448112518	0	0	0	0	0	0	0	0	0	0	0	0	0	0	0	0	0	0	0	0	0	0	0	0	0	0	0	0	0	0	0	0	0.10052685199414
TUBE1	TUBE1	0	26.0469829836815	17.3131582340577	0	0	17.9588541129515	0	0	0	1.61975557302052	9.23266091277507	0.842748171644315	2.43447069262505	0	64.7849325704672	27.3437747526722	8.14583923067291	0	0	0	0	15.132067074432	26.5355631175866	0.128477588304165	0	56.0467389173773	55.2966817697706	80.5648473601912	64.7573035058676	1.60828645373864	1.86537921835547	0.00666507044561311	1.28988875320184	0.994383587104704	1.58276318567321	1.82916025231513	0	2.25146536445806	2.31612681472928	0.209749862550325	8.10572308009534	5.89655356457337	3.58577564168814	6.76524778512979	5.21330290547042	3.5158014111633	13.6400028741158	11.8718756276902
FAM229B	FAM229B	0	0	0	0	0	0	0	0	0	0	0	0	0	0	0	0	0	0	0	0	0	0	0	0	0	0	0	0	0	0	0	0	0	0	0	0	0	0	0	0	0	0	0	0	0	0	0	0
LAMA4	LAMA4	0	0	0.0469218280540475	0	0	10.8756257895688	0	0	0	0	0	2.46672195850248	0	0	0	0	0	0	0	0	0	0.0610076108743044	0	0	0	0	0.383415335862527	0	0	0	0.433476607902225	0	1.57981973954705	0	0	0.421527591307007	0	0	0	0	1.71370532965146	0.166459276902148	0.937004300748821	1.45074488568854	0	0	0	0
RFPL4B	RFPL4B	0	0	0	0	0	0	0	0	0	0	0	0	0	0	0	0	0	0	0	0	0	0	0	0	0	0	0.0436250247449375	2.45446633484344	0.049364396548848	74.6656540635277	34.4858727678024	140.39127828482	51.6562323328748	244.209176680639	73.6276605822115	34.2690717099853	11.4136240662227	14.3642062857568	8.2621579118852	46.3544059622165	125.326079678705	180.457592465516	133.990990802641	106.876184167906	208.320138288037	41.1795136170062	135.313631484297	108.144590430848
LOC102159376	LOC102159376	0	0	0	0	0	0	0	0	0	0	0	0	0	0	0	0	0	0	0	0	0	0	0	0	0	37.9702562467225	39.1436378328905	74.121375438375	72.0452167408077	3.92895921512385	2.84215956134072	4.56035500123655	2.2889607170522	1.91979184210024	4.44002433197306	3.17179728016554	3.20070282774948	5.32212812122469	5.27009492258864	5.37147169458149	11.6949561515802	1.36840267471796	5.68746766790596	4.86432635849535	0	0	0	0
MARCKS	MARCKS	64.3815478238549	36.9688456587491	49.2089130241181	12.3249022404211	76.4074302817279	35.1495341112949	18.8042147064525	68.890590472593	91.1158210415091	23.2434548565979	82.3920847189665	6.42625816681532	18.2002691159896	4.68865701886967	43.675877579844	31.4376185911026	19.1770573017043	65.5222242164629	33.7069316297675	89.400220379148	12.8967715506666	53.3823537493249	25.7698771637176	57.2173119463161	45.2461316369856	8.22661827943239	10.5098216255587	3.94364535630885	6.05531247754492	0.289718004562264	0.534101816859774	3.33414808936585	0.151282225919295	0	0.312064942535897	0.545125865232475	0	3.38647574798104	1.55790302916955	3.78564199882903	0.128296072391472	0.0824965019938614	0.289753702436273	0.0378062978918872	0.272028156287095	0.712934611191528	2.35344247702592	4.04307746063056
HDAC2	HDAC2	482.600987802982	788.751361212092	807.152787814685	539.519368358068	336.846859774315	844.268777848365	809.815806809973	543.94603176502	207.471795357	350.896610299339	943.682227054695	819.352557283518	667.476540366181	629.536144525987	652.954263793388	639.412440449882	729.435225144866	738.155248412327	912.498177836317	911.335514561953	867.496930490867	558.984158563841	548.54004344494	710.079795091255	354.815292171462	17.0165188412402	22.473840022502	36.9537541439478	39.4054801107651	278.958945658727	321.132257389136	380.700015178229	379.96960149999	230.86971175684	271.848962662205	312.978136178352	228.626507634354	120.216186349353	257.656702307715	297.076561378134	129.559427350641	241.580301800488	115.32052572488	210.621000669721	311.322592063148	307.36518729524	400.763382103809	303.166594552746
HS3ST5	HS3ST5	0	0	0	0	0	0	0	0	0	0	0	0	0	0	0	0	0	0	0	0	0	0	0	0	0	0	0	0	0.0784528218259792	0.134667464865212	0.0100919745682289	0	0	0.0878166825626748	0.131694512902741	0.0112316844315716	0.530861172239497	0	0	0	0.628651331770667	0	0.696170975692308	0.753451816513371	0	0.0105672223163538	0.331494896810183	0
LOC110259440	LOC110259440	0	0.00910748160094363	0	0	0	0	0	0.663325905270179	0	0	0	0	0	0	0	0	0	0	0	0	0	0	0	0	3.30740641000408	2.57341455863512	0.602402119847959	1.37796623200013	0.590767684219135	3.50173394338996	1.04176308805133	0.0803736386606636	0.0103422089036063	0.150624819719736	3.43258809000021	1.20663402885614	0.145628633600937	0.0344896725405663	0.616510821214726	0.013598707321555	0.29002082166381	1.52198432191615	0.339780428130491	1.72856540286175	5.58986175048734	9.67349729676403	0.0297170518962171	4.53895335175337
LOC110256965	LOC110256965	0	0	0	0	0	0	0	0	0	0	0	0	0	0	0	0	0	0	0	0	0	0	0	0	0	0.109535616299431	0	0	0	0.127298543637256	0	0	0	0	0.269423888232496	0	0.321745166515267	0	0	0	0	0.869950867556491	0	0	0.040863535355738	17.7084821473142	5.28228178335844	0
FRK	FRK	0	0	0	0	0	0	0	0	0	0	0	0	0	0	0	0	0	0	0	0	0	0	0	0	0	0	0	0	0	0	0	0	0	0	0.00666733638095972	0	0	0	0	0	0	2.40280443287904	4.01346649526883	0.00767352904654566	0.00707864682688368	0	1.01842448488955	1.45040132580186
NT5DC1	NT5DC1	72.7205044170684	5.36913706781147	0	0	0.105930775232017	0	0	0	39.6589661362836	0	0	24.3610958345827	0	0	0	0	0.0508793419169856	0	0	0	0.111204890658757	0	0	0.208644227968505	0	1.89704356159962	1.1552250395019	2.79392939787261	0.484695148774206	0	0	0	0	0	0	0	0	0	0	0.217562569968376	0.0120950823802447	2.72984582578071	3.38871796443724	3.83862179450676	6.03653053324075	0.334344137807709	5.11454129423173	12.8973970283812
COL10A1	COL10A1	0	0	0	0	0	0	0	0	0	0	0	0	0	0	0	0	0	0	0	0	0	0	0	0	0	0	0	0	0	0	0	0	0	0	0	0	0	0	0	0	0	0	0	0	0	0	0	0
TSPYL4	TSPYL4	0	0	0	0	0	0	0.0505646213698964	0	0	0	0	1.27790485107428	0	19.9145285178818	0	0	0	0	0	0	3.24485735573173	6.71616366986566	0	0	0	0	0	0	0	5.21352052918128	0.00796333299884415	0.176865649171557	0.580882995397259	0	5.1386180897665	0.014180240770422	0.238057539573593	0.026021488460653	4.45105961571043	3.76194222347362	0	1.25571059708697	0.646272559982926	0	0	0	2.55035238847291	0
TSPYL1	TSPYL1	12.6714456977654	0.0653459038318009	0.0866885049285289	0.176188106445343	0	51.8366791408814	0	0	0.211127130755148	0	0	0	49.6970347644805	5.32285487786073	0	77.6153281217541	29.8372101916763	0	0	28.8877642949401	0.102861145825005	59.6810659794096	74.6070894063191	5.05632681139106	0	6.27292706618801	4.80246323437586	7.80919114758414	7.70988800351547	14.5045708461776	16.5509409896925	12.2904587390117	5.37986501730883	15.7496410326857	14.3767762230745	16.6172607398136	27.3236387350715	18.3369603422679	10.4994725292014	10.5619862684471	6.63423718948122	14.0171229928205	6.19721899796237	11.4628281773596	1.76084350178864	37.4392699885269	8.03568897650657	21.4611621880063
DSE	DSE	0	0	0	0	0	0	0	0.055535792862901	0	2.62185445900875	0	0	0	0	0	0	0	14.78833008474	0	0	0	0	0	0	0	0.577874921698799	0.626235281839439	0.19347394236798	1.84051929463528	0.258685151946828	1.01005276347228	1.26171399481928	5.07840509105402	3.0957970404842	0.279766510909222	0.96302593039926	0.0777271925990539	4.85980904608664	0.817741103550624	0.56784074731992	0.164487461251542	0.287085019741632	1.27296665638302	1.17715721747423	0	0	2.40714756451338	0
FAM26F	FAM26F	0	0	36.6089523304026	0	0	0	0	0	0	0.313501078649132	0	0	0	0	0	0	0	0	0	0	0	0	0	0	0	0.150991519092426	0	3.55130127033151	2.24795018702789	0.292461957906299	1.06604714702006	0	0	0	0.318336552112664	1.02408358476143	0	0	0	0	0	0	0	0	0	0	0	0
TRAPPC3L	TRAPPC3L	0	0	0	0	0	0	0	0	0	0	0	0	0	0	0	0	0	0	0	0	0	0	0	0	0	0	0	0	0	0	0	0.0253285482063837	0	0	0	0	0	0	0	0.0771377202053625	0	0	0	0	0	0	0	0
FAM26E	FAM26E	0	0	0	0	0	0	0	0	0	0	0	0	0	0	0	0	0	0	0	0	0	0	0	0	0	0	0	0	0	0	0	0	0	0	0.00237009955298359	0.00278947765825661	0	0	0	0	0	0	0	0	0	0	0	0
FAM26D	FAM26D	0	0	0	0	0	0	0	0	0	0	0	0	0	0	0	0	0	0	0	0	0	0	0	0	0	0.219668971296266	0	0	0	0	0.841788395746849	1.48381926421197	0	0	0	0.828973393251506	0	0	0.0209265623760651	0	0	0	0	0.33869130429981	0	0	0	0
RWDD1	RWDD1	123.883514148312	68.5826712652877	29.0963618391994	258.698197976241	0	136.150298849993	250.943022291274	185.873285064163	116.16750549215	83.5002404205406	199.111860145624	126.179299515873	101.76448669802	61.5646491275099	174.602949401003	58.3804313685842	127.150173597467	54.7756137494473	16.8592604515462	110.970398341333	68.3009697044604	91.3565863899195	120.838163294149	120.8073789509	30.9236673116449	14.0788534093956	7.23613573326065	18.7184048768363	8.75283106989233	28.559597032027	17.352223261042	17.9775127383037	37.6165964744009	35.6630422425304	28.8074348677378	17.435841426998	40.5945677163491	39.343702022554	35.2878385654756	31.6081304662332	22.0651641601042	78.973625328761	32.6459941538019	6.5775320695946	124.461970243164	95.8551588865544	60.9579703875005	41.1006319079224
LOC100152150	LOC100152150	0	0	0	0	0	0	0	0	0	0	0	0	0	0	0	0	0	0	0	0	0	0	0	0	0	0	0	0	0	0	0	0	0	0	0	0	0	0	0	0	0	0	0	0	0	0	0	0
LGSN	LGSN	0	0	0	0	0	0	0	0.0472546684837786	0	0	0	0.0603313747199586	0	0	0	0	0	0	0	0	0.0612773963184792	0	0	0.0229939078597212	0	0	0	0	0	0	0.0406034872557786	0	0	0	0	0.0361511458511953	0	0	0	0	0	0	0	0	0	0	0	0
RIPPLY2	RIPPLY2	0	0	0	0	0	0	0	0	0	0	0	0	0	0	0	0	0	0	0	0	0	0	0	0	0	0.175783139694501	0.345190152130248	0.294263133434981	0.146476451768307	0.0340481912566897	0.163300488046166	0.129532297022712	0	0.378928346126337	0.0308837426467381	0.254439342033467	0.187759188081557	0.0444675799895293	0	0.306824545380173	0.281448341632004	0.426586169589655	0	0.142178094954119	0	1.36792462159822	0	0
SNAP91	SNAP91	0	0	0	0	0	0	0	0	0	0	0	0	0	0	0	0	0	0	0	0.0345113913166184	0	0	0	0	0	5.21350391532954	4.8499249007137	11.6005270382481	4.71848590404179	14.3527964695037	21.9538656688951	43.095044999784	16.1808411163197	18.7527619235262	14.2651008775169	21.7939120530966	23.2950435506757	14.2628522701451	12.0261724054577	17.482675797684	6.77192548440715	3.06939083903581	6.5988472923649	13.4876716173539	0	0	0.020736338562011	0.903287649384669
PRSS35	PRSS35	0	0	0	0	0	0	0	0	0	0	0	0	0	0	0	0	0	0	0	0.360732704888527	0	13.4437785991855	0	0	0	0	0	0	0	0	0	0	0	0.0142909405900743	0	0	0.0141623366504205	0	2.25001442864866	0.0132246980786862	0	0	0	0	0	0	0	0
ME1	ME1	18.4162940503367	0	3.92272932267652	0	0	0	0	0	0	0	0	0	0	0	0	0	0	0.0881087594127251	18.7363739863575	0	0.193939800719311	0	0	0.382066298895935	0	19.1473244737851	16.6495431638664	26.4180373983391	31.4234494618941	5.26947436505309	3.61964042833602	6.88623168349229	10.9129851063277	1.40399897089221	5.14023281608518	3.49447100603107	6.25498335277885	13.1808426963236	0.0351412834402193	6.27777781166168	0	4.72012288200754	1.04291956758757	0	0.00860100185752218	0.0179412794012596	0.138192375853292	0
RWDD2A	RWDD2A	0	0	0	0	0	0	0	11.4649078223777	0	0	0	0	0	0	0	0	0	0	0	0	0	0	30.4160364532304	0.0346507594308207	0	32.339591672937	48.3248092146708	61.3771748674883	52.3224910396153	9.52569412982359	7.88809937233421	11.8802581452772	10.3255688620107	6.40693225645994	9.32697450004751	7.7722104612986	10.7990462500936	12.5073830058577	22.6999083000232	5.62781408524191	3.69098738726018	3.04178348518866	5.4945014851792	0.142061777996153	0	0.153765620131657	5.41942144297548	0
PGM3	PGM3	51.1399328394851	0.330717041199829	103.743340584529	0	0	36.5041700067095	28.3054722857921	30.6339006216922	62.2206834715685	230.396821689544	0.630391327709307	43.6057996018159	0	72.6184013197807	45.2292197513095	0	65.4448171005386	24.7421399894844	0.252649655205763	0	33.8779071285838	67.136220752886	5.12761472731038	0.360636711919072	0	1.82801160976533	0	0.852687979961843	1.31168253686939	1.36466567889277	16.8316532129079	8.11964482617427	15.6191652601609	10.3337291156305	1.35827109216548	17.0885987615476	7.09834535036242	8.58384158323895	17.9561652042845	4.33029413796177	22.7092180428884	20.8197678651144	20.9360923129127	2.31022590429233	0.0142075205707036	0.296362098719008	21.3745940386207	18.2709455615755
DOPEY1	DOPEY1	10.6234970483433	0	2.62296468956541	0	0	1.58321739172022	0.0136403643125594	16.9206024925698	0	25.5184079114872	13.830706544757	0	0.0276618970014497	20.7446484730981	0	0	0.444989648831633	0.477208540468139	5.67605432297919	0	23.459006423451	1.3002036793192	6.68571805111069	1.08757961225242	21.1534597931481	12.4731103235455	17.6051934935808	8.71360671874602	17.0310400826296	6.77582476728201	7.38550096735541	10.5874000800258	12.0120764018568	5.66268012837142	6.66773049223821	7.34835586361611	5.93775489349188	11.7367436353614	8.50844598232465	8.77132050461209	4.59099673080331	4.15264776531841	2.42912550479122	7.72261133277876	0.017253388376877	5.28329453000823	3.27108212457514	0.965198971786856
UBE3D	UBE3D	18.694272312021	16.3985361172226	39.9407205044273	6.47229543596392	29.5758781415134	6.79320453315681	38.2450727910371	55.5400039663125	69.1012456887307	6.85445367254554	30.2593864166257	17.032622633362	22.9504340432829	30.062739099447	35.1649924260529	22.0236830324815	24.1618730195182	12.5337138645306	0	0.392644794135186	14.8868483063034	2.39450361497727	42.1864794118663	0.0683325274712662	17.6178510049676	5.59057974949074	3.5549527088267	6.45052640229992	4.83439246997823	0.511555992110458	2.07642783785188	0	3.63457683376608	2.0766169998389	0.498242213315136	2.06808078273398	2.52038563791544	0	0.406954771498619	0.71253350422555	0.589232801276361	2.41659516561303	5.73956299806796	1.09433932994398	0	0.0926539962841062	1.10883597714663	7.25046203298365
LOC110260698	LOC110260698	0	0	0	0	0	0	0	0	0	0	0	0	0	0	0	0	0	0	0	0	0	0	0	0	0	0.0217356042062855	0	0.0181928341135558	0.0482982108782465	0	0	0	0	0	0	0	0	0	0	0	0	0	0	0	0	0	0	0
LOC110260701	LOC110260701	0	0	0	0	0	0	0	0	0	0	0	0	0	0	0	0	0	0	0	0	0	0	0	0	0	0.0353806539134615	1.31573879838835	0.492329831632016	0.643689603251656	0.2672682013742	0	0	0	0	0.254860434814523	0	0.273985666457838	0.120827531125142	0.59770296329897	0	0	0	0	0.271859763192868	0	0	0	0
TPBG	TPBG	1.01162602733221	9.0382726920154	25.6934132996062	0	0	12.4485770731926	2.33218969542812	69.0107075398503	0	1.97623142666817	0	0	29.9100273690291	0	7.90490513527797	0.113073482229244	0	19.1387994636738	0	0	0	25.4429256239077	0	0	0	0	0.0143776909490409	0.0245130074778504	0.0813462045712191	0	0.0272068474082009	0	0	0	0	0.0242235033313575	0	0	0.133917819323295	0	0	0	0	0	0	0	0.0159584568431395	0
IBTK	IBTK	21.599913211849	0	0	54.5898606239966	0	5.72367676421866	1.34131080019989	11.7137249495211	35.6233450251828	0	0.0492015014224391	0.0553897950992675	0	3.35427099572234	3.15083460680632	1.70421782478657	17.2456370513272	0.0511174261287981	5.52380966128678	21.5919410293403	0	8.72293286945655	11.4216664141697	18.5033875196821	15.517299072677	127.9758936275	153.247666983949	92.5511454819923	129.699272443045	35.7194658727429	64.5060667261846	20.6984820196785	30.7670462595676	37.6782512486576	35.151558782113	63.158000804668	69.4600283363057	43.5271929947283	37.1395315994234	46.6573280544477	12.4335598143913	20.4202622370172	31.3456328915815	25.291342980126	20.0347756144155	6.75275000837223	17.2447153581984	12.2423467595888
RPL18	RPL18	0	0	0	0	0	0	0	0	0	0	0	0	0	0	0	0	0	0	0	0	0	0	0	0	0	0	0	0	0	0	0	0	0	0	0	0	0	0	0	0	0	0	0	0	0	0.158476258859692	0	0
FAM46A	FAM46A	15.6911802685639	0	0.644083551548841	0	3.24799205099417	0	0	0	36.2296722156938	0	0	0	0	0	0	7.82494017083124	5.0028702919311	0.0534159353939646	0	0	0	10.5967784020871	0	0.0220597803529201	0	0.0069886005191043	0.00686185285050579	0.116990030480227	0.36493658573664	1.49984646943444	0.00324616421550105	0	0	0	1.48569032117789	0.00289020879591588	0.00746473160949247	0	0	0	0.207805484384543	0.240520270240228	0	0.0113051332446157	0.0104287147522456	7.31471567839165	22.0986490444418	8.20287331781716
LOC110260709	LOC110260709	0	0	0	0	0	0	0	0	0	0	0	0	0	0	0	0	0	0	0	0	0	0	0	0	0	0	0	0	0	0	0	0	0	0	0	0	0	0	0	0	0	0	0	0	0	0	0.295121411784665	0
BCKDHB	BCKDHB	61.1224413373135	148.03166078301	0	75.097364066278	113.741307311824	62.704586783957	50.4812091428284	73.4634853824799	0.999884052112138	0	25.3729374464594	128.965256972511	98.1395997964475	78.7923687373001	90.5651527755309	55.2514339745509	88.7564745133953	27.5413109345863	0	113.089702982553	141.055120316131	62.869435213838	70.5847675575062	49.2333675886756	106.948216998601	0.900832394278406	4.39720166297373	2.19737796380252	1.00085998373655	2.28327518886453	0	0	0.0260318600067329	0	2.29716595241709	0	0	0	0.0392306143776361	0	0.0706448705521326	0	0	0	24.0815293491242	0.140203527392707	10.7711012652989	2.82167753889371
TTK	TTK	0.0713212953717748	0.0110339923786566	75.0040896770338	0	68.2311337934995	8.0578424099238	0	63.139285544059	0	15.6475566589395	69.9042848870416	16.7242804070084	0.49398676959503	4.29856784083006	9.8086346485708	0	0.699303880799932	19.8531053108073	28.7926005863427	1.87249434421004	44.7416016585987	18.422996721313	60.6917980599254	43.7321341161376	31.2483240581834	45.853937232808	32.9923065934241	36.2439626968927	54.024085662966	11.0412681732234	11.27475284881	7.28690483500058	14.9439967524413	14.8659794223528	10.9727770566005	11.0733540907323	14.0838074525719	8.03949030491041	6.76845344481758	18.476992468596	50.226889271774	12.6123390847728	23.7410418635716	20.8452369049428	9.95199795971377	8.03703426962788	16.9574680286445	20.8001483094301
ELOVL4	ELOVL4	0	0	0	5.52754720543016	0	0	0	0	0	0	0	0	0	0	0	0	12.1172421559838	6.3193351106892	0	0	0	0	0	0	7.14270830316067	3.9420943210753	4.16933665674373	6.53268024291822	4.43861034128275	5.4730425448775	5.01396358827783	4.04213414904614	0.990083256568926	2.15296800537341	5.65697199437882	5.45984471217433	6.30893701694286	4.24322712347013	5.67258611768098	4.98743651419154	1.68232142387462	4.52354915591217	3.46297506764138	2.99587888546109	0	0	0	0
SH3BGRL2	SH3BGRL2	36.8365486759152	8.06489445700087	2.07428944386749	27.4399607780035	65.6059603261256	1.40579690665981	34.0341039575631	0	0.974921660151165	43.4843026366824	0.0755276299570673	5.61178721304882	0	0	5.08865782361826	0	24.4976051020345	4.00190389730452	1.56647941027985	5.12073000614522	28.3261914293141	18.6423139503931	33.3200318820295	18.2122305983281	0.0803376148738969	12.8739967083681	23.4161909791216	23.8842263298393	28.8978875243037	5.17416147560026	2.43201530208005	5.41663696736343	0	0.475810689148946	5.22717386829037	2.40309694162028	3.25135609078185	3.15283194148663	5.42471717436774	4.39286627503094	6.24157610963864	1.94330072971446	3.23364468834938	2.90629286166096	101.272315401578	49.0693854353757	50.4038355948396	95.120630188619
LCA5	LCA5	0	0	0	0	0	0	13.3936227803604	0	0	0	0	0	0	0	0	0	0	0	0	0	0	0	0	0	0	31.4405578809795	22.0768302092694	19.7683542498572	25.6218360521696	1.25437891979227	1.35364474596715	1.55191398957301	0.439329134349454	1.67692706286025	1.31262874328692	1.49916610221586	1.42563632292414	2.11772814727454	2.90512307644464	1.74874253628602	1.38733940804125	0.996623132719955	1.06515433176477	1.02524716323154	0	0	0	0.17475341810753
LOC110260718	LOC110260718	0	0	0	0	0	0	0	0	0	0	0	0	0	0	0	0	0	0	0	0	0	0	0	0	0	0	0	0.00949102219107193	0	0	0	0	0	0	0	0	0	0	0	0	0	0	0	0	0	0	0	0
LOC110260719	LOC110260719	0	0	0	0	0	0	0	0	0	0	0	0	0	0	0	0	0	0	0	0	0	0	0	0	0	0	0	0	0	0	0	0	0	0	0	0	0	0	0	0	0	0	0	0	0	0	0	0
HMGN3	HMGN3	26.2048427495326	0	0	35.597754950275	0	26.506516374396	0.15840657902137	0	25.2696217727179	0	0	0	41.4399206718875	12.7061796689949	0	80.4573269029345	9.4052109729734	0	19.7749340202312	0	18.1846703205479	8.6635691306292	17.12685611492	2.41583291710164	34.5684610493198	3.00766241953607	3.26951953298549	3.28165230262347	1.96917508741489	2.12220854269182	1.92093229200671	2.69123005902292	1.54815760899281	0.144720799304421	2.43452072455581	1.97683340512117	1.06129659814212	1.75265747894688	0.341097847935417	0.508908261488281	1.08105346051046	1.30337869027393	1.25975963778867	0.499567729235053	0.220401389827313	0.459746780761295	0.351192511235147	0.162056796426844
PHIP	PHIP	10.8743586428867	0.0185383243204316	4.77106517542185	0.324894269365516	0	9.06496103830581	4.74739220726506	1.3839582755553	0	5.41998355263819	1.02083363344247	0	15.0636335737201	1.6085515388958	0	0.0267872287700959	6.15491397959833	3.65901919389474	7.50245807394968	0	4.39177380682656	3.1016618464098	0.344157381006273	10.5722695002661	4.72342805051496	0.313944991261521	0.708466792755427	0.888495122902571	1.59563903094865	2.33292901498612	1.67900878389349	2.53751879645533	1.92096013488154	0.0243034661844645	2.27335112517789	1.75887287716709	5.21527681010663	1.22856826479172	0.916507930054116	2.10542800575261	0.188844948978523	2.71534776489485	1.15658258147437	0.0659368681485343	0.698842519074992	5.28165197840342	3.07171757693078	0.985662795025921
IRAK1BP1	IRAK1BP1	0	0	0	0	0	5.61207065528534	0	0	0	0	0	0	9.26810122931249	0	0	0	0	0	0	0	0	12.1405758268594	0	0	0	0.0808455343733036	0.00661494099061311	0.287589885806456	0.0673669103697584	1.73557449557322	1.83380298685082	1.33048638207162	4.33031604378444	1.42324852615351	1.68553388152815	1.83611215998148	4.35005829049774	12.1821968107482	2.5466873405661	3.13137831781946	7.84977425392984	9.20922465807604	6.94738615380355	4.35661047761044	2.02577129540525	0.0419420570170366	2.05949427618949	1.08417578954015
LOC106508944	LOC106508944	0.725503862699527	0	0	0	0	0	0	0	0	0	0	0	0	0	0	0	0	0	0	0	0	0	0	0	0	0	0	0	0	0	0	0	0	0	0	0	0	0	0	0	0	0	0	0	0	0	0	0
MEI4	MEI4	0	0	0	0	0	0	0	0	0	0	0	0	0	0	0	0	0	0	0	0	0	0	0	0	0	1.73225639096487	1.40116785419508	1.097788417162	1.19142184949248	0	2.25294439717135	0	0	1.36918924738641	0.0115940607641033	2.22422888058155	0	0	3.73839886276418	0.0164549931831521	6.89044202850054	0	0	1.18759498084422	0	0	1.70804540855332	0
HTR1B	HTR1B	0	0	0	0	0	0	0	0	0	0	0	0	0	0	0	0	0	0	0	0	0	0	0	0	0	0	0.252712739251364	0.789907111170841	1.39167197738607	0	0	0	0	0	0	0	0	0.0347248962237075	0	0	0	0	0	0	0	0	0	1.27708952830663
IMPG1	IMPG1	0	0	0	0	0	0	0	0	0	0	0	0	0	0	0	0	0	0	0	0	0	0	0	0	0	0	0	0	0	0	0	0	0	0	0	0	0	0	0	0	0	0	0	0	0	0	0	0
MYO6	MYO6	3.47678922272924	6.52758943196434	0.0483774467239731	0	24.059341016419	22.6596278220153	43.4126804062293	33.3770962405807	80.7668109260379	38.0775731630141	2.0582975622187	0	24.0605890506212	0	5.72659449380686	0	26.0007323573231	5.13749196560769	0	22.9903960441568	0	20.8828669367785	2.90141349565068	28.6481717795643	1.46848689062809	58.8802447831102	54.6699950503684	43.7199617280112	43.6096409743635	68.6229029580001	49.202846752874	66.9422354735219	36.8315559803619	61.9550575947872	67.3596258826804	48.4922455642789	63.6716424367513	92.7645581092232	61.1139862117026	56.6792086773667	33.745310596305	32.2199996787858	29.4051811493492	36.9411662318856	0.0050914898264905	15.7769084188158	6.44028563287176	2.16540232778808
SENP6	SENP6	24.5977547351416	19.4866587468616	8.09481676948923	2.24079172060661	0	18.4466180362121	0	16.194476596709	34.6949961969257	6.37297078852114	17.6734884460345	1.35579982392229	3.4269704361617	22.9271360059037	0	0	0	32.5943646766718	0	3.15476080464733	1.7901771438499	7.50697535361593	0	29.6991567487446	8.35868123701337	26.1145727018554	17.4274877471357	27.3217156502403	15.6507219547121	15.0835702684216	7.9004165151103	25.5453949306808	18.0513428720377	27.9617798909984	14.8263943781054	7.94129236495718	15.3566437932378	15.0820504789375	14.7673562307441	27.5532470238426	19.2235447034198	24.1466791652816	9.31477596306547	16.779226799597	17.2555999539475	31.0452133936227	22.3809115159073	1.5600492958319
FILIP1	FILIP1	0	0	0	0	0	0	0	0	0	0	0	0	0	0	0	0	0	0	0	0	0	0	0	0	0	0.163510113923372	0	0	0	0	0.263673718742845	0	0	0.207825412091247	0	0.262830023672742	0.332823594507843	0.0280955494661005	0	0.381562135001112	0.005645236947861	0	0	0.00249530838017269	0	0	0	0
TMEM30A	TMEM30A	12.9213085240204	39.3578447945263	17.5285441559482	0	0.0602501482936599	9.06619090608287	9.32892550229526	33.3057323353295	20.0685138580604	0.0260193598056966	5.89116219047386	3.63261664422738	12.000230731352	0	22.853453863374	0.0290304778016493	14.7972686927649	2.4520578324676	20.0275543707101	0.0227296866538316	0	19.0595130255559	5.41706478872966	12.654218514731	3.78530172895001	1.4010444863603	0.381437159886157	0.358727664596863	0.735145621327418	0.384487413725378	0.858001160233349	0.876656993751291	1.62617030919091	1.23319223309657	0.399833035055198	0.870679673629249	1.99309867726908	0.694891419967127	0.481348719987204	0.914947208286045	0.385241288988107	0.484374300051299	0.380020730301868	0.511866813740399	2.51520263148613	5.418228398762	3.15755471815141	9.11031089977416
COX7A2	COX7A2	394.018424996793	724.202624562086	660.240223689388	687.534517734977	1383.51932589455	839.86015291037	708.329784809049	773.152953416952	865.843098504699	991.177165065866	731.261953591877	638.175695234536	495.821218768221	652.102676510563	1095.73708551213	717.168800601445	600.672671464226	639.79615634249	453.194065948189	454.780000932516	365.880582518045	451.625513187298	362.010857637542	1228.91671294877	821.879586491858	0.426423082521618	0.251213595882924	0.713837474116639	1.70558173499706	28.148620761484	18.5394490517836	62.887015428418	73.276266479715	84.6144187050085	30.5071180224274	19.3634192008411	52.3796421411845	58.6389832039043	65.8631037766008	71.3686522136053	254.256377066109	145.666852584082	197.968376986695	113.714311446604	152.050661087741	165.321515512683	120.502527389431	144.321391038934
COL12A1	COL12A1	0	0	0	0	0	0	0	0	0	0	0	0	0	0	0	0	1.98476414650462	2.68746008870059	0	0	4.32393311127054	0	0	0	0	2.78441750854495	1.75904548241566	1.63686774865072	2.16905211948327	1.72013467562746	0.559957251248896	0.243468852324752	0.00338689202649782	0.00721858341759679	1.70852533066826	0.54148678494384	1.62387253540364	0.821693997427348	1.49891123481448	0.803270867626431	0.0137869450391235	0.0236406247457328	1.07157867225105	0.00270849211750214	0	0	0.0218965799160421	0
CD109	CD109	0	0.265473782473947	0	0	0	0	0	0	0	0	0	0	0	0	0	0	0	0	0	0	0	0	0	0.0125446080395715	0	4.03377965000409	5.30489173200836	3.13014455330095	0.36869048902329	0.101610102212184	0	2.90898838760784	0.00401953095572419	0.261291838633567	0.103338118845221	0.0065742334542306	0.1443274793566	0.432295646319375	1.10045055725177	0.00990971057530141	1.06354391455175	0.00350705832348274	2.04243992520987	1.33880278700577	0.00296521852961471	0	0	1.66681390859383
LOC106506626	LOC106506626	0	0	0	0	0	0	0	0	0	0	0	0	0	0	0	0	0	0	0	0	0	0	0	0	0	0	0	0	0	0	0	0	0	0	0	0	0.0551241718854829	0	0	0	0	0	0.043232135921365	0	0	0	0	0
SLC17A5	SLC17A5	0	0	20.5279357820318	0	54.8214173132152	0	0	0	0	48.5286994105808	0	5.13331501504776	0	0	0	19.4365713926703	0.364192750675179	0	0	25.7448164560782	32.5166472507856	8.54789194994755	0	0	0	114.919797805489	85.8217452594035	83.6110752111379	76.7953701315234	2.41939051553177	6.69854456113774	0.855347573632505	9.14960521210789	7.05782994287121	2.36410911800623	6.55103123185987	6.11497336924292	19.5331214554852	7.87511701083594	11.9299087390105	1.40253483482626	1.92061320274284	2.78234465739335	9.39107373166272	8.83248890610502	0.0883652294346944	9.57524854599728	3.90690910848206
EEF1A1	EEF1A1	2679.3546027359	1178.31008807585	1216.62132608338	879.828005138652	496.436277579025	1551.71477886315	1715.32100873535	2296.83354463793	2156.92865248021	1045.05420798468	2026.59625810107	3064.04736677867	1579.19408398428	2392.9495702314	1411.16114059679	1264.31058017428	1215.52646322586	1428.2432530915	582.130636193154	1127.78575511312	1134.71022260827	882.485744864682	1134.78477557134	2338.45788157624	2196.25029050676	197.096058293774	165.205559565921	233.521879109737	240.49796147711	330.074515439436	506.96441528275	194.053386753897	459.519366089717	363.093382993473	324.583402783021	497.986944181219	214.813138595888	213.337971482204	513.076165344456	441.182599469076	416.08202634471	683.243253087464	294.430203297296	450.963452461041	2655.65010901018	3048.29588517641	2763.84091683296	2511.31361614268
MTO1	MTO1	83.0714445872593	76.0176895187623	0	85.3219459153545	0	33.8297179655582	0	113.286243223927	0.933105792313318	78.7063277633651	0	108.508789195268	48.4863078395951	0.146118629258331	34.5543341454716	198.700881439668	43.4415315597655	22.4236285750498	0	136.110385662243	29.2898197769885	27.0422612098691	3.50143218736087	1.41345059844717	28.6367079927772	0.0154408665094134	0.63675467648422	1.53796790357435	3.43108118705457	3.39755760118154	0	27.1938325598392	8.2146045571841	14.0630091325617	3.2988149261148	0.0383143904821069	9.02158771640204	1.23431222031542	31.29418233688	16.124757186473	17.6377687077233	14.5934508306154	16.8670004174679	9.67896333025787	41.5439672965867	5.47925434160998	73.4108144119911	67.5795955969485
MB21D1	MB21D1	0	17.2667485333949	0	0	0	0	0	0	0	0	0	0	0	0	0	0	0	0.174221850435581	0	37.8291359085706	77.2726010750477	0	0	5.68407839852364	0	1.07132159260018	3.18924621726792	0.629599801633112	1.41820612871028	0	0	0	0	0	0	0	0	1.10710677065664	0	0	0.500514507558484	0	0.515554236978452	0	0	0	0	0
LOC110256969	LOC110256969	0	0	0	0	0	0	0	0	0	0	0	0	0	0	0	0	0	0	0	0	0	0	0	0	0	0	0	0	0	0	0	0	0	0	0	0	0	0.0436573454130856	0	0	0	0	0	0	0	0	0	0
LOC110256972	LOC110256972	0	0	0	0	0	0	0	0	0	0	0	0	0	0	0	0	0	0	0	0	0	0	0	0	0	0	0	0	0	0	0	0	0	0	0	0	0	0	0	0	0	0	0	0	0	0	0	0
LOC110256976	LOC110256976	0	0	0	0	0	0	0	0	0	0	0	0	0	0	0	0	0	0	0	0	0	0	0	0	0	0	0	0	0	0	0	0	0	0	0	0	0	0	0	0	0	0	0	0	0	0	0	0
SETBP1	SETBP1	0.0136113392709985	0	0	0.295240463739179	0	0	0.213844850030141	0	1.78254820847369	0	0.5276065854695	0	0.494944220751887	0	0	0	0	0	0	0	1.66399118810515	1.71438576850414	0.413270693058463	0	0	0	0	0	0	0.0457948772335366	0	0.198224973064972	0.331589977779486	0	0.0504002751098614	0.00130370043184741	0	0.394739224692674	0.00320329331018562	0	0	0.00139093127211546	0.651605234355731	0.00127486525488442	0	0	0.00171775707199931	0.0126824667028905
LOC110260756	LOC110260756	0	0	0	0	0	0.0452422081405589	0	0.025719422637778	0	0	0	0	0	0	0	0	0	0	0	0	0	0	0	0	0	0	0	0	0	0	0	0	0	0	0	0	0	0	0	0	0	0	0	0	0	0	0	0
SLC14A2	SLC14A2	0	0	0	0	0	0	0	0	0	0	0	0	0	0	0	0	0	0	0	0	0	0	0	0	0	0.257333673908936	0.210555484727849	0	0	0	0	0	0	0	0	0	0	0	0	0	0	0	0	0	0	0	0	0
SLC14A1	SLC14A1	0	0	0	0	0	0	0	0	0	0	0	0	0	0	0	0	0	0	0	0	0	0	0	0	0	0	0	0	0	0	0	0	0	0	0	0	0	0	0	0	0	0	0	0	0	0	0	0
SIGLEC15	SIGLEC15	0	0	0	0	0	0	0	0	0	0	0	0	0	0	0	0	0	0	0	0	0	0	0	0	0	0	0	0	0	0	0	0	0	0	0	0	0	0	0	0	0	0	0	0	0	0.061740278560432	0.259392744193883	0
EPG5	EPG5	12.876826897962	4.75342425628244	0	1.97174814154314	0	0.574359661458074	1.87422613764117	0.765266386101205	0.0271581163819142	10.5486644984442	0.856308375373668	0	0	0	0.0617539123501069	1.04455119677026	0.0242150040852174	5.59038923723018	3.34961199055758	0	17.4522631533977	1.71083534471035	1.02546389196988	9.37392404518456	0	1.49428032355966	1.26949640232677	1.40870771306606	1.4784551894801	4.77473995869172	5.2195154585772	0.482172739276793	6.83124343322042	5.4759676809016	4.73113064128179	5.12984505361259	4.15654176972702	7.31978207020203	5.41034606651085	1.70064077718467	1.04191062495467	8.06179852101037	5.1651523442156	4.64489369534014	4.13575638739885	3.3807814446375	2.42902092724903	3.49943980482555
PSTPIP2	PSTPIP2	0	0	0	0	0	0	0	0	0	0	0	0	0	0	0	0	0	0.137478010665432	0	0	0	0	0	0	0	0.701483119129397	1.28921889480817	0.331210381198712	0.679455259736691	0	0.401027471984688	0	0	0.523439223435911	0	0.386807568611583	0	0	0	0	0.263303133854121	0	0	0	0	0	0	0
ATP5A1	ATP5A1	733.864431022064	1104.24692358259	786.917840091191	1282.78368076365	1496.79711728641	1414.63056868548	1964.54083522064	1410.80587689771	1651.6863363622	1430.58919208291	1674.45664402561	1292.90724623649	1272.61830104825	1208.55347876423	1129.30510832926	1223.98122180982	1125.05145422574	1334.67922396283	692.088267191998	969.737885365081	800.296844883373	886.795356007475	1081.04014426573	945.1313816142	1263.77129441079	40.6252461785669	40.0062757410952	22.7907993036992	42.6151999319157	83.8360954777226	109.025512992344	144.418377940106	129.158830044853	117.039875532685	84.5311973234167	109.37790758741	102.388443555294	132.562121944266	162.176737375121	118.383196485576	72.8406177879604	155.916099434576	113.810882438062	92.91165117331	473.872658857357	609.573346529375	620.00269877842	678.846185112844
HAUS1	HAUS1	0	157.007787257073	117.106445752808	105.102709082469	170.557434933549	105.036986779852	67.3879508514841	97.8921913079309	224.069041689789	84.9416594649378	153.892578799061	0	108.727008971036	94.2284436729901	69.3227039429771	29.8023971858287	108.880084341882	110.621687872448	133.653363239118	0.350011023343422	191.710887592539	91.7837570940364	102.014356865525	163.794820884684	115.219506319933	95.0010119117789	81.3601274049923	163.620035725903	167.790577783559	25.7459168624746	10.7920799046349	4.64519624446103	6.81166171554893	30.0757571826937	25.6178720572744	11.5240355932419	44.5015378420857	26.3022111722151	52.1600419170396	37.7827468596392	145.323023611512	43.2542685267181	21.1120384565561	22.819243448921	282.608370993472	38.6687896088652	185.069137671983	95.2594087997416
C1H18orf25	C1H18orf25	0	5.17469524151118	7.32245387727489	3.2054307509535	0.0159162740837605	0.271989029458854	0	2.89914596167503	0	10.5989848045691	2.76182696164285	3.09274357150244	0.914794466868034	0	0	10.0770366495541	0	0	14.4950041501895	0	0	6.26164585776333	2.30840806159603	0.702220739232004	0	2.07568263320796	2.12579971067875	2.34252533546986	1.51611005766935	6.49894052581331	4.18871472915419	1.32121323756191	3.15609520568356	1.85401154726385	6.40443422072055	4.19763394924847	5.52259010885085	2.83594591505708	4.08923436548235	1.8702147981025	8.73397321744517	4.25238245624487	2.01334697930446	1.20492883688789	4.92921184081667	0.015457156732754	0.833409265606894	1.60222668961775
RNF165	RNF165	0	0	0	0	0	0	0	0	0	0	0	0	0	0	0	0	0	0	0.402515420810825	0	0	0	0	0	0	0	0	0	0	0	0	0	0	0	0	0	0	0	0	0	0.00504652313618048	0	0	0	0	0	0	0.0721202336706384
LOXHD1	LOXHD1	0	0	0	0	0	0	0	0	0	0	0	0	0	0	0	0	0	0	0	0	0	0	0	0	0	0	0	0	0	0	0	0.00825861934104577	0	0	0	0	0	0	0	0	0	0.480291051548663	0	0	0	2.73909838551648	0.0045802670559397	0
ST8SIA5	ST8SIA5	0	5.82445202034859	0	0	0	0	0	0	0	0	0	9.77121440610619	4.60838953346744	0	0	0	0	0	0	0	0	0	0	0	0	0	0	0	0	0	0	0.00315420113440212	0	0	0	0	0	0	0	0.00640404870673757	0	0	0.0618537776879566	0	0	0	0	0
PIAS2	PIAS2	0	0.0113615039301938	0.06028912183896	0	7.64915419621259	27.1715134657878	31.3023581406344	0.593036855169457	38.5801769664462	0	0.0156408491106824	0.80997116976416	13.9242748966503	23.9414918721346	12.1447708443912	36.8396916627519	6.30053073970954	3.18498227645348	0	15.5788364770534	4.66776860814377	0	4.91147570220673	1.42942343505813	15.3059831460286	11.1319171306567	9.47714147997605	9.60042409205436	11.5129119210865	6.60693156964263	13.3533898450803	14.9562575606718	16.0627602729197	2.92853933754162	6.63385532343877	13.3697816687448	7.32586095024838	1.57903826980459	5.35339795208096	8.12588479253866	5.2538581026212	2.23824503823588	3.07931357062804	4.26115274737796	5.01424326163112	2.2732228292352	3.80448970577057	5.31375653623061
KATNAL2	KATNAL2	0	0	0	0	0	0	0	0	0	0	0	0	0	0	0	0	0.0526248628183496	0	0	0	0	0	0	0	7.1689041408549	5.31893269943134	7.08859233600076	5.26455137161021	8.27183967808697	2.13465042561557	1.77198224893981	2.55923083852687	0	1.63586610567007	2.03715208969272	1.78690300338799	4.19891153033952	0.311303268880502	2.79272936100797	5.48246389724533	0	1.51431240377	0.670068737123602	3.55005760257552	0	0	0.491747054836646	0.742631875201956
LOC110260788	LOC110260788	0	0	0	0	0	0	0	0	0	0	0	0	0	0	0	0	0	0	0	0	0	0	0	0	0	0	0	0	0	0	0	0	0	0	0	0	0.13570811384748	0	0	0	0	0	0	0	0	0	0	0
HDHD2	HDHD2	0	0	0	0	0	6.513210056733	0	0	55.065338524874	0	12.5973982443812	22.0409267830608	0	0.135034124947348	0	39.6124145522954	37.0705875195407	0	24.0449748778209	7.11746981711996	0	11.7062381251468	0	21.1698820884173	21.7744553862131	67.3093644154634	45.275677533399	31.5014630105567	47.4272508337278	35.5551465801726	42.313871374027	10.8725396961432	43.9539051305885	74.6704432083535	34.8780254319834	40.9374050632634	44.5210247218882	31.9895136106313	51.7069417562796	25.3482724482216	26.2349990043406	70.5297015390557	55.6857802367775	34.8209324910089	94.2670047497989	112.781699752253	40.63515838811	54.0211917076813
IER3IP1	IER3IP1	289.262943258193	105.785621597198	235.211417217536	217.121624236315	435.220887364405	343.902109531657	260.94599974522	169.406770859946	296.16735641958	316.592765902657	200.42452297181	74.1113631587992	131.819522259573	132.170083223365	117.27947826332	409.052645305504	104.136688960309	144.299132701205	101.817477737032	209.139782616117	133.682986078803	359.544813348823	135.290238276126	124.885131201122	327.263170168117	230.094969998812	261.483304898081	231.362447613561	204.35629317536	49.1583563029022	49.0635023718707	34.3719133720141	46.9578694557073	32.8552871932206	49.5439607137296	50.129489553648	31.0989778947869	55.2277370529851	60.1559894620605	62.463197540114	113.646782266636	114.699903989535	64.8396487100314	53.960385328522	73.3433072538935	37.441793264046	47.3712790895455	45.7083278825563
SKOR2	SKOR2	0	0	0	0	0	0	0	0	0	0	0	0	0	0	0	0	0	0	0	0	0	0	0	0	0	0	0	0	0	0	0	0	0	0	0	0	0	0.00997118807109152	0	0	0	0	0	0	0	0	0.021478481205283	0
SMAD2	SMAD2	7.76685200721211	2.20504304416158	3.39704282818274	0	0	26.6883935417499	9.08529448190634	7.12955759413823	2.03551685855686	0	11.2190532509897	20.5830074610371	0.0682387769959238	12.6677190174508	0	0.763515736311102	0.556187874654172	17.0914844843751	1.98048925988385	0.0172442842393571	20.6658294065302	8.55321517225835	0	0.0300104711461548	0.252955332765675	4.83356304736342	3.52301851934291	4.40541239765466	5.60689070605679	1.04156907114442	0	2.55948150180668	3.21748871051191	2.57413525333589	1.02227084658834	0	1.97212778944861	4.32913001220689	0.57386031249652	1.07724629912112	5.09037282148299	1.48334088250185	0.501754170802049	0.999679236368475	2.42888067117772	2.63684432561435	3.48554558353951	5.84644963303903
ZBTB7C	ZBTB7C	0	0	0	0	0	0	0	0	0	0	0	0	0	0	0	0	0	0	0	0	0	0	0	0	0	0	0	0.0313169548305383	0	0	0.00868962745731896	0	0.0260167375134096	0.221800976854245	0	0.00773677363284556	0	0	0	0	0	0	0.097946630703685	0	0	0	0	0
LOC106508955	LOC106508955	0	0	0	0	0	0	0	0	0	0	0	0	0	0	0	0	0	0	0	0	0	0	0	0	0	0	0	0	0	0	0	0	0	0	0	0	0.859937081413533	0	0	0	0	8.52551850205361	0	0	0	0	0	0
CTIF	CTIF	0	0	0	0	2.96085668460331	0	0	0	0	0	0	0.180016834072619	0	1.43980500288082	1.25632236347775	0	0	0	0	0	1.8690267620077	0	0.684562763412662	0	0	0.0338109398764441	0.0758805326017055	0.0121285560757039	0	0.316222474160103	0	0.00474568370821553	0	0	0.308896718509899	0	0	0.034212397755323	0	0.146937916089535	0.0198863530495924	0.419848198370271	0.00404620422590169	0.982545489769625	0	0	0	0.111735704551802
SMAD7	SMAD7	0	0	0	0	0	0.347461527421403	0.359230653484166	0.962938977270524	0	4.58358971155049	1.34407187773825	0.756560915361175	0	3.74592016958705	0	0	0	0	0	0	0	2.17520744505732	0.10788854141984	0	0	0	0.00747433290826652	0	0	1.20317345139752	0.509171415829273	0	0.300272188534546	0	1.39361136590003	0.522598722069388	0.0487861430453971	0.138650048953737	0.286207412103511	0.73649163891612	0.00696473635549265	0.147788551945584	0.012753807117498	0.0554139662822313	0.630456038577513	12.1676481195663	1.16975066159464	1.10252558779352
DYM	DYM	0	0	0.556510448956157	0	0	10.2713458074868	0	0	0	0	7.62304728785866	0	0	0.990460911275267	29.0727335762152	0	1.85300817012797	21.6797032013944	0	0	24.2122192707688	0	0	0.0660760971569524	0	34.9007003022077	34.5452006594324	36.5665937391177	34.2175745141853	6.68606969867001	13.5348335864536	15.6926952067169	9.97202989225157	9.19413570973594	6.71563209709002	13.9206162685785	17.5464280977449	14.0222489677643	21.0265484681666	13.6652600174884	0.497955107667173	10.5525273970752	11.5559971431617	11.8645697914476	7.17677792747363	1.66971454396589	5.58923581702478	13.822069682309
C1H18orf32	C1H18orf32	143.407588136151	142.303160134823	31.6694852155317	181.851710923157	0.266137962525982	96.4546893064386	45.550713617228	0.646359648617229	303.215663789848	0	93.5834072562839	33.2841026245886	261.528537913006	0	2.28193953672598	24.1079754529126	54.9660613358128	44.298205431668	153.135500378697	71.686993703491	38.5556164222083	98.731908672731	73.4325731818362	49.5886389240294	85.1185978085644	12.2722592878053	6.52215716483718	9.35456916988428	10.7382225185789	1.9042265644748	3.44029126363597	1.14213571027177	5.77787012928318	7.7323893204592	2.35745902203434	4.61517697629022	2.18177106051701	3.12549851827395	1.48498017547382	1.65636069995426	19.0680919715535	21.4398266785348	10.127448870292	7.28005808148323	35.8830391158456	37.4509996586916	31.002047746389	18.8071681251488
RPL17	RPL17	545.507565780242	63.5578022814943	164.617718110145	225.036830996621	138.065116650411	187.913511511811	152.004913144177	112.195163768853	576.183305265797	77.79033907831	374.506573167263	276.923948180911	217.838756119607	236.226856808459	370.728384809803	151.719037006856	259.218683580242	385.260699745353	132.224771255698	82.1783457231768	67.2473665500656	232.507531955004	194.802336057759	361.597043769371	300.003607543381	3.68126801369962	0.898278918611667	1.27625487796611	1.25847156396609	80.5356165086914	76.9163855571086	18.3627451541245	44.4150862369421	40.3821149816671	80.8577828206843	78.3914709882388	94.1603184112708	80.3184594790962	93.7615080215492	106.241556636417	93.1898608574264	69.1045251958936	87.8608944155143	32.7878228076309	429.262151744902	516.005816557919	538.710672552819	508.039740571862
LIPG	LIPG	0	0	0	0	0	0	0	0	0	0	0	0	0	0	0	0	0	0	0	0	0	0.0442145244682459	23.7261198585333	0	0	0	0	0	0	2.96569807751668	0	8.50675680216922	7.10745466623295	5.90939929775561	2.92603588816846	0.00793498697067466	0	0.0388296504007711	1.14056747120033	0	0.00438864702667364	5.75259157744025	5.05494531118686	8.02330371587369	2.90612192218918	0.0485261153300512	9.6291906174235	8.11963062025704
ACAA2	ACAA2	0	0	74.0932605106049	0	0	58.475970825935	0	27.3376568301257	0.145525652103423	0	0	0	0	0.319037911621832	0	0	19.7227760576697	0	0	0.611493295388927	32.046846568106	0	0	42.5676163594035	0	4.38280072755888	0.0331024057109827	0.93121712703859	0	14.9279931605775	4.76060585252174	27.7085566937189	22.3175888723384	17.7509999296239	14.5238430201714	4.76840880339246	11.4154126804058	6.41346148646303	9.59233425363171	27.3720680574953	13.3715238316925	14.4442323867498	15.6178806602358	24.7599460971523	32.2608884496604	3.42376410001272	34.6292164863798	52.3383393721338
LOC102158467	LOC102158467	0	0	0	0	0	0.350109862234066	0	0	0	0	0	0	0	0	0	0	0	0	0	0	0	0	0	0	0	0	0	0.17976516878669	0.20453114301794	0	0	0	0	0	0	0	5.27629078153883	0	0.155885876236339	0	0	0	0	0	0	0	0	0
MYO5B	MYO5B	0	0.0336701698879775	0	0	2.9787123844589	0	0	13.0585084871208	21.5667239769775	0	8.5056181093778	12.0540556923267	2.26109705588309	9.03288259057518	0.556568129745478	2.67587183372212	0	0	11.4109934505917	16.9703028192386	0	2.29400648440006	5.98285782921952	0	0	7.54808234623084	6.26672217254018	16.9678575433084	13.4228431251321	25.4645404533602	15.8210798550998	21.00096514671	15.4118634463465	13.140462834072	25.2165831219012	15.633998432752	14.0350507378926	20.232268653724	14.3860240989452	12.2700317770942	29.5460533312146	11.2201285654668	9.60066036749899	15.78252516148	0	0.0294181942412889	0.209426958019191	0.554488823533573
CFAP53	CFAP53	0	0	0	0	0	0	0	0	0	0	0	0	0	0	0	0	0	0	0	0	0	0	0	0	0	0	0	0.0245576740366657	0	0	0	0	0	0	0	0	0	0	0	0	0	0	0	0	0	0	0	0
MBD1	MBD1	0	0.923489434859319	3.61355966583246	0	0	0.298275415098113	4.89979207204672	0.113042986165091	0	0	7.28607853088213	0.0240541974532822	0.0173715116522812	0	5.33073494497757	8.97082258724943	3.25280883664729	0	0.0481693155758462	0.0263392133728131	7.08509947303143	2.04799380478501	3.99277899579559	7.23331603052631	5.06824276380105	0.670905649834013	0.048478544813963	0.167736355389832	0.0322685016401561	0	0	0.737648736960558	0	1.22711543200105	0	0	0.9632412113236	0.0646544496355696	0.0250857040661998	0.00579367725351965	0	0.674065465981271	0.571749676362641	0.523853446971284	0.00216700566280429	2.93930582409064	0.927406260714618	0.81208071573578
CXXC1	CXXC1	22.7279367862138	0	18.2047927643351	17.0591543064138	0	12.049568040768	7.69169083830375	0.41514991739485	0	55.6420803561857	0	0.927558917693735	23.3017839389509	9.61412377633375	0	0	17.7341604481398	24.6409663178263	17.1948374640316	0	11.5071205368763	0	23.2423478618369	17.9788963435945	13.7720257039986	16.3513252972264	13.1957030333415	17.2081361208753	16.12273368396	14.8998998870173	8.1747601229788	7.79692444357593	10.7610080757562	1.39680880212588	14.7687874027445	8.11206711710926	9.26243835703765	17.7596727693317	4.21075260986628	2.55327080234602	0.0878287579837325	4.03798736683117	5.60230747050947	13.9500671210508	43.285300759909	29.0719321954647	43.0764449990275	28.5309170241871
SKA1	SKA1	38.1969795385314	4.42141233262569	0	0	70.886530072454	0	0	0	0	0	0	51.1287654389591	0.190331345059777	0	45.6006510336235	0.122861265868851	0	0	0	0	21.1469505710809	0	60.4339583729384	0	21.1662624294441	48.7347985480217	58.3803185887269	75.376722879529	60.3864321823887	13.3628249878192	21.4915060485296	5.90913027398157	9.36578992387693	10.8725476009285	13.8316686652481	21.54318226225	29.0271251987019	18.2570877109263	21.8588228086203	21.8048821921377	13.1305266066231	17.2981534824276	11.9423221947524	12.7017863856976	8.09631002678688	11.3910813943997	59.9264906760268	36.7265218281694
MAPK4	MAPK4	0	0.00642490637997397	0	0	0	0	0	0	0	0	0	0	0	0	0	0	0	0	0	0	0	0.543019120050727	0	0	0	3.0381313729118	2.61236529666851	3.04206225126388	2.37499333193506	0.654837365251861	1.33468714701253	0.0094499798158457	1.10412032667946	0.886354166773861	0.649741110308013	1.30269156504766	0.975975422427401	1.98783177659184	0.359175361501048	1.01928367068447	0.864584174075811	0.167631354574158	0.044314165964436	0.655415454387087	0	0	0	0
LOC110260876	LOC110260876	0	0	0	0	0	0	0	0	0	0	0	0	0	0	0	0	0	0	0	0	0	0	0	0	0	3.50506635546236	3.95330967708711	6.32639457525224	6.99470023731101	0.30289891243895	0.814041448281041	2.20755347311164	0.327237741866285	0.455280842750364	0.337907723185096	0.858583660525525	2.26071871704495	0.672960580935534	1.63928320594609	1.6493935564876	0.0657816938563879	0.301378379733234	0.696405136576576	0.101768915477318	0	0	0.715002287097723	0
MRO	MRO	0	0	0	0	0	0	0	0	0	0	0	0	0	0	0	0	0	1.00076693946538	0	0	0	0	0	0	0	5.35781795300699	2.5506165911763	7.8468254635918	7.17471619254814	0.00811557199873218	0.943896367673561	4.07546424606042	1.7480566727394	2.75474892898194	0.0147226168433058	0.961688210125826	1.27547264222148	1.07050810052337	4.68330984302438	1.84922780534472	0	0.00924355809486253	1.6847371000738	1.77916851062805	0.00781543025929416	0	0	0.242312089964798
ME2	ME2	0	70.4299832548426	0	0.173500223277914	0	27.6183583576039	0	16.169238616381	0.10395311313879	0	32.3339816115783	0	0	54.6954854647635	29.4878348903344	40.5401750387712	21.5962488184101	5.6141857792472	0	36.4733892054925	31.5017874452258	21.3105807815745	36.0091480954028	62.030808988083	0	948.601987474402	861.730816489655	770.013472528426	802.633147953148	87.6962446893811	174.489551234963	217.468749888748	112.374065405098	79.882980739357	86.1632584948381	171.470805428024	98.8426035097667	172.90210875224	121.21446987802	115.8566389018	60.1082539712364	54.6871335262974	72.6016669665986	110.035638272595	7.13357780384539	0.103075145731556	26.7706813156005	9.68882791280645
ELAC1	ELAC1	5.51052418006621	0	5.60517737311152	69.4291222900688	0	0	0.0550846261876818	0.0201924913425116	0	0	0	0	0	0	0	9.44631364373181	1.15009659984328	4.75836356123161	0	0.112917258690748	0.104738290150299	4.53337687251222	5.29398026936077	0	4.40888382412771	0	0	0.00521081484353624	0	0.00723510899886973	0	0	1.41043886596331	0.0134201347452724	0.00656267590420942	0.00257463697254492	0.807936555766658	0.00629945921286867	0.0411195407529692	1.12390708156624	0.017087624117466	0.678485884500735	2.37027907601038	0.00251769128862459	5.46486587833729	3.61652740759794	0.247641141657184	2.52966665864809
SMAD4	SMAD4	0	0	0	0.182623188418787	0.287757482151833	0	17.469928088694	5.37167741562832	6.01805388767745	0	4.84870262191636	10.0073338094996	0	0	7.46413472070499	15.4473412839966	0	0	0	3.08432520323769	2.38113620568287	1.18775953240915	3.29327281554851	0.0533435494680183	0	0	0.0020741116928481	0.512752274648853	0	0.468084013049042	0	0	0	0	0.495838358538709	0	0	0	0	0	0	0	0.274284489551481	0.0170858436946333	2.89692358407468	0.0312334174463363	2.764883880773	1.27478556803023
LOC102159046	LOC102159046	14.3099812368828	0	0	0	0	0	1.53761353716118	0	0	0	0	0	0	0	0	0	0	0	0	0	0	0	0	0	0	0	0	0	0	0.0144255981457575	0	0	0	0	0.013084878938211	0	0	0	0	0	0	0	0	0	0	0	0	0
LOC106506676	LOC106506676	0	0	0	0	0	0	0	0	0	0	0	0	0	0	0	0	0	0	0	0	0	0	0	0	0	0.444411644863902	0.229658758971025	0.137043522050051	0.0259872999844604	0.733945263939962	0.108645589083591	0.942226408480532	0	0	0.715045676642606	0.116078577555901	0	0.112422103738781	0	0.950679821150968	0	0.0464420313519771	0.0293908187263202	0.00945926314482663	0	0	0	0
MEX3C	MEX3C	0	0	0	0	0	0	0	0	0	0	0	0	0	0	0	0	10.8282728483004	0	0	0	0	0	14.7787263795161	0	0	3.76769595141388	7.59190569923409	4.94034146309462	4.28442428228653	3.39929419922849	2.60454700692401	4.79400339688099	2.50730325531125	1.67526703562355	3.36681097868247	2.76646378588546	4.43418192028972	4.16082667816004	3.09882226700115	1.74651335271423	0.153006339055075	0.173621670374178	3.09027364540549	0.405791293003215	0	0.405730721709129	0	1.21699030444739
LOC110256981	LOC110256981	0	0	0	0	0	0	0	0	0	0	0	0	0	0	0	0	0	0	0	0	0	0	0	0	0	19.699941840645	15.2410814634253	13.9063621136873	25.0518491212226	0.110335412232763	0.264593007754048	0	0	0	0.166801345898656	0.23557928298786	0	0.960667529962473	0	0.189387657390996	0	0	0.357888672367903	0	0	0	0	0
LOC110256982	LOC110256982	0	0	0	0	0	0	0	0	0	0	0	0	0	0	0	0	0	0	0	0	0	0	69.2209503634892	0	0	0.236326843385758	1.08285677860037	0.890131582205719	0.656420889529202	1.40377161134235	0.512271394007837	0	0.358536655043809	0	1.43938789603662	0.456098703136314	0.504855429401291	0	0.0400239275189973	4.51787777611789	0	0.173791554591765	0	0	0	0	0	0
DCC	DCC	0	0	0	0	0	0	0	0	0	0	0	0	0	0	0	0	0	0	0	0	0	0	0	0	0	11.9954899750749	11.5168519824245	12.2696802267443	10.9045839031074	8.94624832181844	8.67205259118766	8.80246640026428	2.76754273788017	5.00351682221307	8.68165734470628	8.52715052708389	4.88708799681467	7.41051941556999	6.25839050744061	9.23966873850223	4.5584998779863	3.5315870243395	3.20311550417163	3.73312204200091	0.682757925590964	1.7097341427918	0.692902556825091	0.741074841750587
LOC106508959	LOC106508959	0	0	0	0	0	0	0	0	0	0	0	0	0	0	0	0	0	0	0	0	0	0	0	0	0	18.602718677066	23.1462122233702	36.966281244694	33.3099135136162	18.2986416417758	10.611215522091	29.391555952173	11.3069141051418	8.64412091889242	18.7716879756719	11.6222560862858	11.7049613716002	19.0471582801253	16.4336225426301	20.2954549291475	51.7877306378591	12.6338638614406	13.4366047911913	21.9798594982035	0	0	0	2.99987409521756
MBD2	MBD2	0	0	0	0	0	0	0.0423566646366453	0	0	0	0	0	0	0	0	0	0	0	0	3.90718691416899	0	0	0	6.13109214632139	0	0.280042672246092	0.377193823476965	0.114193622331038	0.482663337144489	0.114048686303625	0.54032478643745	0	0.0653629078585039	0	0.116064696768012	0.531559200310579	0.582904193608888	0.0108987611319324	0.2371378438358	0.537150152072215	0.670105536296861	0	0.2375993770491	0.101637302092157	0.18215835685692	0.502906287034236	0.0939060960295193	0.0108331759652087
POLI	POLI	0	0	43.8761501548455	0	0	0	0	7.93718837726233	0	0	0	0	0.0774426347702212	0	0	0	6.02966842476802	0	47.9299718682181	0	0	0	5.87213490669012	0.0817396814620904	0	3.78072273563587	5.84791422087492	4.54082372406238	3.797740052795	6.76629224265541	9.61056725580416	7.52465015321796	18.2878296137232	6.25201300832955	6.73798033766393	9.36528049539001	10.8425646804151	15.2041936138017	7.09150873761975	4.81698886968492	0.177691504573071	12.91121998944	7.95574201501787	7.79672386547933	17.0122560420293	14.5695191910037	6.06755004199739	24.9968351608904
STARD6	STARD6	0	0.0225113766653713	0	0	0	0	0	0.0273262136920637	0	0	0	0	0.0503911995606149	0	0	0	0	0.0321971314220632	0.0279458649594486	1.45168866672177	0	0	0	4.18849575893032	0	0.0084249349079198	0	0	0	0.0326372364913434	0.00782666633791798	0	1.35059478955819	0	0.041445491387795	0.00696843979258076	0	0.00852496929058369	0.243988475689794	0.773088503506486	0	1.80291460578694	0	0	0	0	0	0
C1H18orf54	C1H18orf54	0	16.5921549389075	0	0	0	34.2292618236145	0	2.39298552867485	28.9409812285371	7.22249530831576	0	0.0535998676370565	0	0	0	0	0	0	0	0	0	0.0596540658098906	0	12.4306507629856	0	0.313880295983437	0	0	0.0395470720261913	0.107804675017564	0.0240487535450625	5.73546242409806	1.40731081123216	3.20870675088009	0.109155658898053	0.0401469517632044	2.63373012876653	2.46882288310999	2.82779986937276	1.41042042856362	11.7120260654401	4.99149462137919	5.88763307013985	4.15360046643977	0	0	0.634771994784749	1.25301993662752
LOC102160380	LOC102160380	0	0	0	0	0	0	0	0	0	0	0	0	0	0	0	0	0	0	0	0	0	0	0	0	0	1.82234679340524	0	0	0.084362436785986	0	2.81148786897268	0	0.0219422414715873	0.666417637023319	0	3.18058482595341	0.179588045835486	0.0109760989680433	1.10224882577244	2.14761826955751	0	0.114868209405196	0	0	0	0	0	0
LOC110259490	LOC110259490	0	0	0	0	0	0	0	0	0	0	0	0	0	0	0	0	0	0	0	0	0	0	0	0	0	0	0	1.68127698768374	0	0	0	0	0	0	0	0	0	0	0	0	0	0	0	0	0	0	0	0
LOC106508962	LOC106508962	0	0	0	0	0	0	0	0	0	0	0	0	0	0	0	0	0	0	0	0	0	0	0	0	0	0	0	0	0	0	0	0	0	0	0	0	0	0	0	0	0	0	0	0	0	0	0	0
RAB27B	RAB27B	0	0	0	0	0	0	0	0	0	0	0	0	0	0	0	0	0	0	0	0	0	0	0	0	0	0	0.949569889238486	0.343544519788992	0.977592476594883	0.00397503736822939	0.476622632711855	0.057969802737584	0.326914508052945	0	0.00360559626107725	0.485891028570593	0	3.68075490934487	0.00260670748944782	0.396589244319917	0.00469405121690609	0.00905505831214803	0.00429786719585326	1.41090829379655	0	0.00798508127315809	0	0
CCDC68	CCDC68	70.5108320436902	40.6302518811328	0	28.017942535305	0	0	0	0	0	0	34.3738382303713	0	6.61453712913785	38.1105685554525	3.97996047928189	0	0	2.11315788371728	21.2148781791929	0	41.707180386008	2.37851467524051	17.7632753103991	32.4060597536083	26.1060831564192	0	0	0.215981594732727	0	1.41374824904837	0	0.543276483849838	0	0.536381402037349	1.42483787046032	0	0.866236986771874	0.596810304328335	0.749165822791488	0.753735127308855	0	0	0	0	12.927022242344	3.46387451055664	5.40337711759232	9.43588806185245
TCF4	TCF4	0	0	0.247438056264206	2.22114133382642	0	0.199137632623307	0	0	0	0	0.0427953521765406	12.670791831323	0.243552609899469	7.98194127732483	0	0	0	0	0.11577341859212	0	8.39207225254185	0	0	0	0.0455207786012355	0	0	0	0.0161575662114365	0	0.534997885042578	0.851593739250862	0	0	0.00408807922896128	0.562939165243823	0	0.776974571054042	1.11127707193498	0.0522184465754365	0.00532218581616259	0.32853635846064	0.0341109049321753	0.0188201062106897	0	0	0.0126791323299972	0.0117014998961387
LOC110256985	LOC110256985	0	0	0	0	0	0	0	0	0	0	0	0	0	0	0	0	0	0	0	0	0	0	0	0	0	8.2773080173364	5.9038536908525	8.17035962012878	16.0979717520995	0	0.454833134322428	2.70585140416886	0.108322616249986	0	0.00537618933189131	0.480888560433346	1.58521278785847	0.123853449700977	0	0	6.50920924334778	0	0	2.10376025715084	0	0	0	0
TXNL1	TXNL1	45.422345835892	58.7194419482706	111.868394824089	131.81292622301	45.4927953294191	26.3357306503961	111.373530154564	87.1591568129163	134.218114900784	128.278882252299	94.3711694103159	53.3425882723986	51.8634587084294	44.1880269112702	47.1780495051975	69.3055850348934	123.069891924116	94.9920506547389	17.3681853270435	0	116.083572772947	111.864187970645	146.305301446765	141.3708377177	130.388234585188	29.1858866692236	33.7625118174006	42.4084180889603	40.7287864741787	23.6752660313094	18.5317022734524	16.1131780839611	28.2463498435012	23.9176484510642	23.687748253401	18.9314071188909	14.2749555514646	12.6119279755784	20.1371111690121	5.81731545671401	31.8916412712081	49.9479605574017	21.3267008642488	31.5313732352226	164.759231934358	111.824980373111	90.5732597039869	110.263112172427
WDR7	WDR7	0	0.739383392798787	0	0	0	0.387255110912077	22.3900405758567	0	0	0	0	0	1.67070682299391	0	0.0512453347880654	0	0	10.694826348762	0	0.0946981834882463	0	0	0	0	0	0.511663452791699	0.0410109182038011	0	0.440860556260373	0.17798680939165	0.0630538979135457	0	1.42313578847184	0	0.183459846072711	0.0734135526059877	1.0902574540619	1.48189508007129	0.334238728565261	2.17675442897024	2.28333506553437	0.589746199882654	0	0.202700599187507	0	0.796341487883455	13.9262425767487	3.3319224159515
LOC102164252	LOC102164252	0	0	0	0	0	0	0	0	0	0	0	0	0	0	0	0	0	0.600550901898143	0	0.367773829338561	0	0	0	0	0	0	0	0	0	0.00589122462998258	0	0	0	0.0191229737703223	0.00534369253200077	0	0	0.138492908739584	0	0	0	0	0	0	0	0	0	0
ST8SIA3	ST8SIA3	0	0	0	0	0	0	0	0	0	0	0	0	0	0	0	0	0	0	0	0	0	0	0	0	0	0	0	0	0	0	0.120471631601995	0	0.115730042781496	0	0.00268045369190943	0.123035153290609	0	0.210338310426121	0	0	0	0	0.00319509816360287	0.360941604899158	0	0	0	0
ONECUT2	ONECUT2	0	6.00646061011357	0	0	4.87460785453393	0	0	0.0157221565441243	2.83510851669053	0	0	0	0	0	0	0	0	2.12107157029487	0	0	0	0.357443110927829	0	0	0	61.4648783163905	67.3273813843161	58.4593737472945	52.9922799413599	25.2430735696508	19.7313622964237	35.5488023126189	15.231222638658	28.7272015208156	25.0328679006601	19.7167193697933	52.9118369769739	47.2815004456528	43.5679596694484	40.6928840813151	14.5564105261111	15.8729543126696	21.970769818832	17.0654760604302	1.0940449505878	2.48676243307358	0.67089702311366	1.25539783640975
FECH	FECH	0	136.028507641222	71.3997745171964	0	51.9734122150238	51.560847160913	37.8472674094383	159.422059855236	57.0687729210835	15.0171619857242	11.5573908590525	30.1443335967477	29.0262655595799	59.9068877341276	113.736723630567	41.5573009722854	31.4883754127428	39.5888861516444	0	57.481669307952	135.355967477529	38.8539746562858	74.9516871675264	28.7465873433601	125.30772784552	5.24177443572015	9.11746160513573	3.02040412541223	5.74605009210113	21.3785803790806	36.1892621944984	7.4806736738328	12.1842583460725	8.30695710409242	21.0640967641121	35.3793719685529	6.0059361462711	6.55525668938381	0.987839401188544	1.9625186228407	2.24847955330739	2.97855086769969	7.66802447912835	4.71146233087818	25.8219490465186	0.0121041243564912	26.1049029007563	25.9850162260831
LOC110260892	LOC110260892	0	0	0	0	0	0	0	0	0	0	0	0	0	0	0	0	0	0	0	0	0	0	0	0	0	0	1.00649469431121	0	0	0	0.238073238449284	4.68718304695049	0.937095967372637	0	0	0.211967516785681	0.463237409184567	6.06396679441934	0	1.41567737630566	23.1401967006784	3.37485836883448	0.82568721887034	1.64228928779765	0	0	0	0.158617785075965
NARS	NARS	114.65602961751	184.38594749856	205.959034786163	54.6670659408903	327.290505246115	238.73148327381	144.635945011233	136.646451304101	162.495241187115	278.818848913193	209.824805862618	256.139583924451	164.529563884714	126.586970911357	249.748024390044	191.986983597972	370.935665756491	243.487727069955	208.347175091101	195.049210326927	100.847350904661	219.282551964284	152.891129574234	146.923646629783	84.3548300258994	36.7754704469966	44.9064676918159	50.1556783201334	57.3213697531963	210.589513935732	334.557238057049	273.031915711635	219.422924671832	249.745701712143	206.418083939624	326.61639479282	338.392485803016	363.659941309367	239.593075459551	231.251526894636	133.615621723114	206.399507640153	176.418992368015	178.469892105097	177.868520650186	118.080581945009	197.531482304942	209.104898568189
MTFMT	MTFMT	67.9297295651425	8.95434333853095	17.9962051921369	39.9010727844932	13.7481617670575	0	35.333629807069	0.130174126640758	0	11.2494689149162	40.9670562236345	0.166196997359168	0	0	0	0	18.2267760161437	0	0	0	3.20725770142692	0	22.4679232079865	0	10.0499712995589	10.0635847475102	12.0286980616882	14.4195169771561	12.0728432614498	8.66769183900984	6.45012505974574	0.29574173497708	22.3865171698579	0	8.6800560003717	6.35696093768105	0.128604747968126	0.507630898185554	9.92024767409173	5.40406256682982	18.4698419755395	12.0594011712747	10.9433768584999	15.4353954840544	21.8298057792969	149.889112961815	34.225440505335	51.2851190811895
SPG21	SPG21	1.31674240015921	0.0582031156423941	16.600754875085	0	102.45793106674	0	44.4579035907736	54.6138926910097	9.49649377151526	135.793891327108	48.636176703579	7.39666571688428	0	127.492417919749	23.5179482866657	0	20.7911492651682	6.40991224727575	24.9276208105004	120.699445280916	22.4463280718884	0	0	0.0687577569441664	0	18.9726889936826	24.5101819221183	25.9717867666104	46.0431182777977	37.3650157062537	28.1682737951842	29.2990654032593	14.9592477950812	11.128559593785	36.8850487895568	27.277565404779	23.7552965401303	19.5726652078588	22.4111253238476	20.1402705525477	13.1434373899642	33.5623090381169	36.7957411399553	34.576089339052	13.7496509304932	15.3406676516841	29.6500960656798	24.4938733864911
ANKDD1A	ANKDD1A	0	0	0	0	0	0	0	0	0	0	0	0	0	0	0	0	0	0	0	0	0	0	2.28938445837926	0	0	0.22255832150727	0	0.0270410343325083	0.171494396357234	0	0.00666948667069237	0.19397886938958	0	0	0	0.00593814969305348	0.253057996135604	0	0.0911905964072036	0.0966697833873785	0	0	0	0.0116136200265715	0	0.0335211062970564	0	0
LOC100737265	LOC100737265	0	0	0.323925718756773	0	0	0	0.134762464218521	0	0	0.47434385679829	0.336145104496777	0	0	0.648577638722703	0	0	0	0.34923471948835	0.151561115523548	0	0.192178712858068	0	0	0	0.178776270102469	0	0	0	0	0.247805905037338	0.297129037841095	0	0.415918798473068	0.295486689885123	0.0963320372227426	0.302340116494446	0.219620707511969	0.0462341694329272	0.092859146252929	0.774748146693701	0.146314801892688	0.120963656385551	0.0382758978645456	0	0	0.0355567239893294	0.149386371833566	0.045955947378706
PLEKHO2	PLEKHO2	0	0	0	0	0	0	0	0	0	0	0	0	0	0	0	0	0.0805865259491398	0	0	0	0	0	0	0	0	0	0.215867287593545	0	0	10.0986315404302	27.3101272898056	13.4183781034221	5.20967591491831	14.4887614020291	10.6131640237749	28.3290674209786	4.37796316480362	0.0423743076935333	0.0319150485756166	0.0313265409884717	0.6034486679881	0.175536250042283	2.03466510177639	1.91372825130181	0.00781136501598633	0.0244412019515728	0	0
PIF1	PIF1	1.28748145793345	0	0.528478811527254	0	0	0	0	0	11.8808634948025	0	0.421857317751654	0	0.137190399715452	0	0	0	0	0	0	1.45608574440474	1.54356190110959	0	0	16.36270066793	0	0	0.0225209529452498	0	0	5.05585569109735	6.6002009649326	4.68183600971038	8.85612777210253	5.51302958736001	5.02924591367326	6.47881060959358	8.57487118218622	8.43657677424138	10.8670664628254	14.2870595513525	2.98518521473275	3.6282032086731	3.540231574894	6.22883854257186	7.91512709401208	22.1687968675625	12.1298116310164	4.86769060636754
LOC110260912	LOC110260912	0	0	0	0	0	0	0	0	0	0	0	0	0	0	0	0	0	0	0	0	0	0	0	0	0	0.120738869196283	0	0	0.429265922238813	0	0	0	0	0	0	0	0	0	0	1.80639697211568	0	0	0	0	0	0	0	0
RBPMS2	RBPMS2	0	0.0460048578730301	0.976487795465242	0	0.275927468418726	3.73290788955124	3.55466260408733	3.35067533842635	20.2147455014219	5.36223615704824	3.0399709535842	10.4095619757407	3.29538616254053	3.58446871791373	3.21083365829927	0.66475406896534	2.25301038009646	0.131597856231495	2.51288070237588	0.312285284300419	3.83806699721205	0.31740657770532	0	0.0543474486025747	0	6.6459259410418	8.87521087251048	10.5489179921811	12.7400681864793	13.6264706029671	7.5095524476166	12.1290541460224	11.3887272023297	8.38796305621147	16.861176119101	9.47019313248603	14.6020111771246	15.0524850409039	13.7339590806954	17.181462129416	15.6580618874072	10.6736112555116	12.4903520839023	14.2879863652053	2.18387456916145	2.26433065784742	3.37748657618575	6.96144150365152
OAZ2	OAZ2	0	0	16.7535670997595	0	0	0	22.209390471229	0	0	0	0	0	25.1549859776765	0	0	0	0	0	0	0	0	11.814472894329	0	0	0	13.7385455458547	5.19124772069309	1.67627506359728	8.27730412818475	30.0244065048917	20.4281598583603	13.9509076463712	15.6778625299057	17.1390610603899	29.8517646909542	19.7783458521231	28.5362205623297	28.4112881517976	49.2074475568339	3.63548924018617	0	11.1694189330387	9.32781726685451	19.3732862479671	14.404701164654	0.0935088771182065	8.7303080321971	0
ZNF609	ZNF609	0.425483468350098	0.836928032517559	8.5952888012253	0.532446064643269	6.38745070787791	3.69467221639279	0.840774978938438	2.39714777883746	0	1.42489775972481	0	3.61431245944299	2.33654273619239	11.3899714228844	0.259071645752744	2.41866333587071	1.62539880542635	1.76191328076892	4.35434104349883	4.99494005375373	1.28780571817034	8.66146994694157	12.893689973489	6.37654556688568	4.80574934360342	9.09928251956202	11.5431746822329	10.9477629921815	6.04507129746933	1.28564517525938	1.58731129661906	2.63485769841689	0.97886894464905	1.4623013171822	1.36525691221852	1.59518906454495	1.62770045572679	1.23215395449917	2.39068258860566	1.25315749798742	0.497478732601161	0.212740432983138	0.530668987878969	1.46312422142591	1.27879858042574	0.112287500193965	0.161088609039622	0.679624096083482
LOC102168143	LOC102168143	0	0	0	0	0	0	0	0	0	0	0	0	0	0	0	0	0	0	0	0	0	0	0	0	0	0	0	0	0	0	0	0	0	0	0	0	0	0	0	0	0	0	0	0	0	0	0	0
TRIP4	TRIP4	0	0	84.0847537626398	0.22036901459653	0	25.6548588411516	0	0	0	0	22.6158477391314	0	0	0	33.7757767946795	39.6225248436431	0	28.6984824931221	22.9813754854252	35.78490361534	0.128654594246169	53.288850064431	26.8783477475251	0.265521976284387	26.030898127933	1.89648101624812	0.0150168208278546	7.88562588428423	2.31097396852692	1.48119980960903	0.0142081351681505	4.58317289035023	1.9335975042995	6.19818509020936	1.47251619765367	0.0316253850009032	1.7643086016843	4.10882466500515	0.7071248683742	0	0.993501647111324	5.83052177192116	2.91471980214522	4.4533290835933	32.17432841284	0.202330188141408	12.050860126928	18.0284902199202
PCLAF	PCLAF	169.173625938072	324.779884391765	0.177033845052554	0	0.300148148804116	0	0	0	0	0	0	0.20681834783033	0	0	54.5347957168465	57.0771369626955	24.2194505127666	112.610865287127	33.7954961865435	86.2831454648134	67.6397538722115	17.378502385225	0	2.83766504589423	0.195411779107041	0	0.392300470659189	0.0418028893031084	0.0277445057526404	0	0	0	0	0	0	0	0.346748823150618	0	0	0	0.0456942008037781	0.0661097898732445	0.0627563263374653	0.0201977566653184	14.7192380920033	0.0194326760760541	3.37459983552234	4.69671492729508
CSNK1G1	CSNK1G1	6.0190943271682	0	19.708699314156	0	5.13578203732097	1.09705038730483	0	0	0	0.0623788841435904	0	10.0524954264957	1.62924692029476	21.3987162828108	0	0	0	0	4.9960721349257	0	4.04361300096626	10.2648447045308	14.647504091278	2.93984056608922	0	1.96685047707334	4.38153442876599	4.7275660839298	2.69261684548911	9.2052973136516	9.58991013157014	4.51235748629948	21.1510144848536	12.2165740859023	9.0746571689056	9.45611662939853	13.6983210575452	17.5754072027558	16.3206695203446	13.7543045318462	10.5203656031684	7.98198028727446	5.97811514700479	6.24024455089004	0.0283938337766385	34.1356952160193	6.5614793697155	23.1484872206485
PPIB	PPIB	59.0201268732778	147.523587563883	69.2380064984181	54.5187736544542	44.1296557783732	72.3376597245818	74.4372939291744	67.9810032794684	133.567625930681	100.772391506522	62.2310130045911	52.666617973179	58.1779790289387	70.2998154176552	77.7758919716504	83.3697128165675	108.571307529234	103.719446205919	132.079694380046	42.2192184432035	65.8240464380349	112.483142830665	92.6524706295655	162.457254869914	135.798877075985	0.0198102061958862	0.311214743456011	0.63008803817697	0.946426260211624	6.76868658823196	6.01792836927219	6.36467650784237	5.75042762672352	3.7152507085999	7.12806507449753	6.0626112065511	9.16222333297391	3.02685915050774	3.03965184182416	1.323849549991	7.63052676276713	11.205826279151	6.5052450193487	7.99548872465656	82.9945039377533	83.5551516651218	83.7023653101189	76.0529541625604
SNX22	SNX22	0.208155684815587	2.85536817865273	0	0	0	0	0	0	0	0	0	0	0	0	0	0	0	0	0	0	0.0675886012087657	0.148123069595816	0	0	0	4.90926170118062	3.94453816556021	8.33921750201569	11.5961401421078	2.65815112626977	2.97822932001323	0.331561312778296	3.51065352291998	2.04379276826864	2.66519918179691	2.94406705802899	2.9694434148611	2.91061169077971	0.0163291233231199	3.25368751436284	2.9257787000883	0	3.66152892498076	6.36878404582902	34.333077491417	0.425176091966616	4.39573623285804	18.2475198021088
SNX1	SNX1	26.2146890008882	15.1319248485336	9.72963652249035	6.02800027963011	19.3371998231996	18.1059603684525	24.3019081783364	10.0612555899333	25.9645429826291	0	10.9974834295395	3.50715686518464	25.4653811061173	9.99401421554231	5.85892004464767	24.9380340527638	11.4281192587912	17.0021094437246	0.0846168205172659	10.7112467219106	34.8704499107011	12.2271933115025	10.7016681673207	5.94255254161095	15.7102649615635	0.37754386378492	0.120225923707721	0.570092863359159	0.0340107553408793	2.12664398438869	2.56888846328442	0.0125318529861433	0.0180606339260908	1.01182032904812	2.1028893025447	2.4897555315692	0.152587061340804	0.81825983122431	0.0829494629645936	1.48591299659471	1.21831511359792	3.94850006669889	2.78230848899248	3.83772736151822	10.6529915987806	29.6639135304446	17.4672965757687	33.4647917923236
FAM96A	FAM96A	112.993438479159	27.5712583596286	180.934456262357	156.591730270765	280.431594384688	142.369820937474	143.489187534972	147.235184129559	116.854545557433	60.2814296298396	0	114.379818907677	0	69.2433539940168	125.924172229656	56.047968313758	72.631748286553	131.946731639828	0.260283319251941	79.3457250569427	159.078270926853	150.082885063422	30.8611702632166	106.382323217731	169.168700920295	8.16072369388741	17.0655484225912	9.22784521121228	6.77836674365629	3.83012284803323	4.1186420362287	0.0385482729281367	0.357138851320441	5.15911312576881	4.32890136209814	4.26736793446105	0.377165386584883	2.3820060392052	1.15616877564137	4.77419334382137	0.0179481120116204	1.4195348383049	3.73035184514468	5.01392576182255	9.44073124940132	14.1361543717538	10.7109009399401	13.0616566969316
DAPK2	DAPK2	0	0	0	0	0	0	0	0	0	0	0	0	0	0	0	0	0	0	0	0	0	0	0	0	0	0.231790819520388	0.126437211832736	0.00538917606818704	0.407753705466348	0.780701281095889	0	0.00632606014463663	0	1.42958779591841	0.771490908362485	0.00266276434172672	0	0.625448034862324	0	0	0	0.0568186080591118	0	0	0	0	1.12972448108577	0
HERC1	HERC1	0	0	0	20.519265793092	13.8915555603879	0.949794033085747	6.27537140984691	7.19641028784184	0	11.408726818112	15.145893450136	0	0	1.10764454584137	3.01253429073961	4.10742931258435	3.48376863890883	0.129225421371804	0	0.0235888793840262	3.70870394181169	5.02291397106554	0	1.24387740547765	6.34037735443598	2.21091936815292	1.66131682660268	3.72178881148313	3.21646235869309	1.35526145619239	0.778072589011904	7.42275191564274	2.38216413835973	5.8439401488621	1.32892688732409	0.761598777878561	6.63039494957804	4.85597696652264	5.84387100199548	4.55827553473946	3.67319547338776	2.79804402892741	3.8523419954122	1.39693928704727	3.52436110438258	2.02413245248121	1.5789272039944	1.2635895965643
FBXL22	FBXL22	0	0	0	0	0	0	0	0	0	0	0	0	0	0	0	0	0	0	0	0	0	0	0	0	0	0	0	0.0204572730894386	0	2.86885470155183	12.4879759984303	0.0480273564350555	4.93163867369811	3.00312793077539	2.90280928760513	12.3719888654025	3.70707545721681	0	0.0496714680320768	5.65564210146858	0.648485883173958	1.9519313510318	0.061422706773524	2.53037299289322	0	0	0	0.270406245323036
USP3	USP3	0.0636783281996758	11.1716717017679	0	0	7.28254674925237	0	0.0217486226372077	0	0	0.0956899015019448	0	1.71001153098915	0	1.50027884763584	12.0687269335529	0	0.028380215449207	7.21423353128086	0.0244596707778431	0.300929975831169	0	6.49113603805332	1.77665292534858	0.133837685526417	0	0.388975340121753	0.772891753200036	1.62633072597242	1.37228320173483	14.4914316182992	21.1794286530376	14.1440773649712	26.172376734855	21.7751132453394	14.4310694521564	21.101499658699	14.2837140240286	5.57187167378234	10.818062896753	16.7562108913024	4.62308711984537	16.6829227419857	9.80468254957419	8.54377316614519	2.40706733611092	6.67796669262041	1.86038802070058	3.24476011499908
APH1B	APH1B	0	16.6905109974174	0	0	0.0462384189480348	0	0	0	0	0	0	0	0	0	0	0	0.0444173154063134	0	0	0	0	0	0	0	0	37.3749073449676	18.7762956990079	23.8498666724874	26.2215805601517	20.650520842864	42.39728716029	30.0994485781021	16.6946542429819	22.7074278025345	20.3776919479172	41.7216223312821	16.2902358527521	28.7829542677007	18.4498085253974	22.6650547733397	1.6551112891771	11.4624797807499	10.3468953286915	21.5067195376469	0	0	3.98702004649873	0.0957624181580504
LOC110260967	LOC110260967	0	0	0	0	0	0	0	0	0	0	0	0	0	0	0	0	0	0	0	0	0	0	0	0	0	0	1.16729716470366	2.54880663297025	8.04107653669426	1.66444494750578	0	0	5.54805027994273	0	1.68564427482248	0	0	0	0	0	0	0	0	0	0	0	0	0
CA12	CA12	0	0	0	0	0	0	0	0	0	0	0	0	0	0	0	0	0	0	0	0	0	0	0	4.92625102050408	0	0.042692558438648	0.00931517143976275	0.0595565557005162	0.115947578601419	0.00367524666404994	0.0528811856175896	0	0	0	0.00333366819047986	0.0510060887669528	0.0152003962069326	0	0	0	0.00434003368463883	0.125582113216675	0	0	0	0	0	0.200384393696309
RAB8B	RAB8B	41.0360126941448	0	1.68587862874655	0	0	0	2.27341998610564	0	0	0	0	0	0	0	14.1653838855191	0	0.189359457491002	22.1245779421145	0.0544002211351581	0	0	0	3.02167035704439	13.0713972480289	0	37.6549041846134	26.6460744694222	35.0315195120127	32.7482039103116	60.9849228950164	64.2638150395312	78.6418219688087	77.2351870101983	74.9356663294725	59.4056622415343	63.0329987216551	55.7715356070551	30.8997957586072	60.3734408045122	100.604467407709	57.9789317075061	62.5143905235631	65.0241619337298	25.3957186713515	32.4575423651884	38.1151059714934	18.7668721755469	11.0846980804685
RPS27L	RPS27L	170.561211833706	207.651310072805	0	101.056699142267	24.3319030678961	76.0462927465096	43.1153522371329	38.6987344226849	142.207511800857	24.8283227421209	103.195649496787	91.0260288860607	79.0777186504032	470.188192066081	75.9607750268381	163.512105531893	129.485547639387	144.389905789101	78.7959966716963	9.01687276491723	35.0373352928351	90.4089623552701	72.3616657779315	131.390290157568	25.0236653955577	24.0236175281018	23.2976852776372	31.308968797998	24.0041463228959	19.2167264121568	15.0282234186037	11.8281952969774	28.0213336122141	31.2226333048864	21.113264512425	16.6031497868667	40.9302496026601	23.2484107451265	36.2897324870146	40.2037884181153	52.4660935642867	30.3297122945221	39.1236400136443	16.4967402283514	100.209227660457	88.5812464374914	54.5297487440947	59.6226571076447
LACTB	LACTB	0.335864728156551	0.415688338964809	0	0	0	3.32858071921083	29.4233333289629	0	0	0	0	0	0	0	0	0	0.0748442493416528	0.594542585254562	0	0	0.163584005824114	0	0	0	0	38.8152949874983	24.0009712224996	38.8447593378868	47.1440003006016	0.105467150887872	0.108393657282818	0.248384958606515	0.0196685164495315	0.943202078944903	0.10933143290594	0.112592481788723	0.166171416698267	4.34871450374896	0.0197606057605871	0.329735805428575	1.42336331779112	1.51873668967742	1.74306959613387	0.0157288810359871	0	0	0	3.61842033020212
LOC102163023	LOC102163023	0	0	0	0	0	0	0	0	0	0	0	0	0	0	0	0	0	0	0	0	0	0	0	0	0	0.0236894741739242	0.0058149584256162	0	0	0.018354063964177	0.0990326043440192	0	0	0	0.018729261025431	0.122462870858286	0	0	0	0.0177211343387779	0	0.0365839276607175	0.029767014287478	0.00958033948638907	0	0	0	0
LOC110260973	LOC110260973	0	0	0	0.0995898431349705	0	0	0	0	0	0	0	0	0	0	0	0	0	0	0	0	0	0	0	0.0218173651842067	0	0	0	0	0	0	0	0	0	0	0	0	0	0	0	0	0	0	0	0	0	0	0	0
TPM1	TPM1	46.6397418370176	52.0094872522098	28.5855381212561	48.6976861027701	22.6626813783654	17.230202048767	14.659701786407	29.5815645901491	11.7290028335908	112.905488468862	52.4003882119129	25.9304248546382	11.4651976905056	0.127295327143348	1.05624469498007	14.5162073918413	23.6597866114319	40.1752093934516	15.4831391623583	23.0260175853908	8.37353317030503	61.8103833700095	63.8194702431614	8.13126821068837	9.39484981517429	1.87988099377049	0.052831107661037	3.16101784611837	1.23299643109228	0.385617810550285	0.577963673857631	4.70839619336526	0	0.898918071562527	0.411225934670652	0.609160398248976	1.26440205788456	0.660155959436868	0.105934675994726	1.10018881740521	0.676900224438257	1.19597046655792	0.676111599371723	0.864970194715861	0.00501832890333625	0.00523399729901407	0.0293198314865767	0.534417373702683
LOC102163170	LOC102163170	0	0	0	0	0	0	0	0	0	0	0	0	0	0	0	0	0	0	0	0	0	0	0	0	0	0	0	0	0	0	0	0	0	0	0	0	0	0	0.368764147723577	0	0	0	0	0	0	0	0	0
TLN2	TLN2	0	0	3.64654143154457	7.89318256063832	4.88726076638622	3.59799586880753	0	11.3839894944845	7.6024977151794	0.0330640824305161	0.0234309547481336	7.79469045933904	7.96277437512922	5.24424720048306	6.03327759511709	3.81201403674894	9.97793047358953	10.5163335991384	1.29943960451604	10.9180509531796	8.13124722992092	0	4.24308672051923	6.08227886493044	0.710309989376981	0.203835564155599	0.197011564395248	0.178609037751915	0.422860599822306	0.0296113393696917	0.110953630911975	0.0751018808910861	0.00322128562786061	0.0274624863558608	0.0402888795600457	0.134350460620025	0.0476268658113358	0.601042373600067	1.52756565015618	0.0222368291453626	0.21271899571902	0	0.0947146011284592	0.623405781008574	0.0392097891468243	3.53183006680147	0.878159574256902	0.695127791124209
MIR190A	MIR190A	0	0	0	0	0	0	0	0	0	0	0	0	0	0	0	0	0	0	0	0	0	0	0	0	0	0	0	0	0	0	0	0	0	0	0	0	0	0	0	0	0	0	0	0	0	0	0	0
LOC102164011	LOC102164011	0	0	0	0.1243591866248	0	0	0	0	0	0	0	0	0.051622888400647	0	0	0	0	0	0	0	0	0	0	0.027243639543915	0	0.155355510681976	0	0.375652379174931	0.134249143616121	0	0	0	0	0	0.00606550348722386	0.0142775323022945	1.42892632524762	0	0	0	0	0	0	0	0	0	0	0
C2CD4B	C2CD4B	0	0	0	0	0	0	0	0	0	0	0	0.112480154083162	0	0	0	0	0.10453953855413	0	0	0	0	0	0	0	0	0.176554118377372	0	0	0.362138811929201	0.0210446310331496	1.99343396035303	0	0.576916605979174	0.322037956778759	0.0286331055307815	2.12869143381788	0.986432549529694	0.659632441626054	0.0138004230514221	0.650205398654108	0.0248512320160898	0.263665945576332	0.0341306336221302	0.131816938236815	0.0101331641317367	0	1.25067406184929	0.0136596456277463
LOC100152206	LOC100152206	0	0	0	0	0	0	0	0	0	0	0	0	0	0	0	0	0	0	0	0	0	0.236819178795966	0	0	0	0	0	0.00430088444961774	0	0	0	0.0656314608521173	0.0935472201824796	0	0	0	1.24039941536545	0.785113325738031	0.234963036328655	0	0.0470124149193836	0.00906892871037955	0.645667590349719	0.0166243470740328	0	0	2.76076210695209	2.88382075816659
VPS13C	VPS13C	5.62278784306735	0.611275202637361	0.490712722524432	7.92799238080188	0.968279281006456	0	0.0968850684117064	0.350080080144048	0	0	0.845829331780216	0	0	9.73643974993769	0	0	0.180610394191212	0	0.101179147592166	7.31995541428265	0	0.389302238754683	2.85988903033444	0.162940974954653	3.97518769438092	6.70592800382004	5.37941105724893	3.7540461447733	5.20078490499804	2.70960173853905	3.91156354674374	2.43790413765817	2.60809618364029	4.06913958213034	2.67131052625015	3.81159846503028	2.94732457374188	4.34009386677007	3.77429182573731	4.85378178496924	9.03456863666684	5.76244413791463	3.37878948974613	2.6341566703985	0.00175068188892909	0.0922089314902809	1.79125631861647	1.05725466070219
LOC100520817	LOC100520817	2.5893481835533	0.701038644273752	0.797146810683567	1.62014314641918	0	0.855389458568146	0	2.43137149014302	1.61785501500454	1.55641317631022	1.10295656261326	0.931260270118691	0.224179843110445	2.48279223960454	0.735757041370548	0	0	0	0.497301090414322	0	0	0	0.531205406916306	0.709856619177763	1.17319846525344	0	0	0	0	0.290392394703238	0	0.073650890175546	0	0.0807957088109228	0.158041945611241	0.6200224456043	0.320274518217331	0	0	0.149535133582463	0.205751541049414	0.0661508263660274	0	0.12126176441152	0.0559305372187476	1.16668431413777	0	0.0753951389956051
LOC110260990	LOC110260990	0	0	0	0	0	0	0	0	0	0	0	0	0	0	0	0	0	0	0	0	0	0	0	0	0	45.6166870671812	79.9140398542992	48.75666262992	45.2138236740584	37.2777988872056	16.9918925709497	42.1487378944756	45.5430241021443	18.5266919302243	35.4651317110421	17.072906382181	27.0691873255172	53.8885399106686	47.7716250212149	73.779625274561	25.1354793195148	12.1218975052009	46.8279767157004	36.1830279204314	0	0	0	0
RORA	RORA	0	0	1.87661715244824	0.0122639498967748	0	0	0	0	0	0	0.0688793971260259	3.46122272932979	0	0	0	0	0	0	0	0	0	0	0	0	0	0.0187253236727893	0.0844071449720947	0.17810466855365	0.0189132419644168	0	0.0593032072185247	0.0301057006993203	0.180782004072638	0.0825655814021207	0	0.0549123782225688	0.189101062432882	0.33416783670061	0.195466794665663	0.0084894877504316	0	0.00525776961791976	0	0	0.0482648345450063	0.0351048782770279	0.17067794660146	0.220867233206857
ICE2	ICE2	0	0.0190505415705179	17.9182959423773	0	0.285652860947122	0	0	0	0	0	5.63858704996963	18.0394977829633	37.4842515354309	7.72522671122132	0	0	0.0548804803886721	6.67557279737538	0	46.9420203815196	0	9.69352155105988	0	0.0225051956841692	5.21658770289965	38.2295015346438	47.0462048868769	48.7076367496508	38.2959388336092	14.8428162866738	20.6286319048053	12.504019221275	15.5038491779384	26.158404946778	14.4829655753247	20.1328074730851	38.0772706966672	30.0550434687431	40.5856802841966	39.4817247702763	33.6071054141159	27.2368118988296	23.9260698672991	22.9947131032885	8.70559406183209	0.0554825962355635	11.0412651012406	7.45061814322085
LOC106508978	LOC106508978	0	0	0	0	0	0	0	0	0	0	0	0	0	0	0	0	0	0	0	0	0	0	0.0680480208764447	0	0	0	0	0	0	0	0	0	0	0	0	0	0	0.73846733028413	0.0146366128069234	0	0	0.699104719723504	0	0	0	0	0	0
ANXA2	ANXA2	910.053778935227	1505.68244525125	1548.6910984322	1680.27014949897	1844.64662360719	1407.59793831834	1406.40795462293	1651.89528318982	1086.89716637528	1822.9310898951	1246.34015404265	1562.70206803532	2342.51091598115	1789.00896722829	1893.32217182422	1659.12464341668	1040.92513625677	1931.38801202777	1118.80958483124	941.394772855252	1491.13915974126	1995.97329786451	1863.78611677195	1177.52133719243	2916.9176726201	2.55759612367662	2.20549807420456	4.88643442226804	4.64538062727745	2.10218423719204	1.59087155012047	2.94990126147857	6.02834595886305	2.1573793407911	2.19595354207177	1.74753840124328	7.57789859035682	4.21950655425506	2.91528981008263	5.53451422654108	5.8601676487179	4.55322350938406	3.89375845187896	5.45044832849804	1.8336100457208	20.655775150052	10.0827822709971	13.2869561583095
LOC110260996	LOC110260996	0	0	0	0	0	0	0	0	0	0	0	0	0	0	0	0	0	0	0	0	0	0	0	0	0	67.2694340596245	52.4802183604278	34.1569983397199	61.4566024698941	2.86936369830961	11.8986673790002	14.1400052114735	1.03208133082638	1.213630647034	2.83760583334028	12.0127587408431	2.87522669266325	11.9544325376222	4.66611122127289	4.6063912298116	3.89543061852208	6.19478781016789	0.92850837376568	1.29495162620144	0	0	0	0
FOXB1	FOXB1	23.710344393924	0	0	0	0	0	0	0	0	0	0	0	0	0	0	0	0	0	0	0	0	0	0	0	0	0	0	0	0	0	0	0	0	0	0	0	0	0	0	0	0	0	0	0	0	0	0	0
BNIP2	BNIP2	12.6044488804824	7.29560532116917	9.62847998490226	29.8409818085734	0.541888636004184	7.81328754291026	0	2.50417988461895	0	2.22316724596012	10.6550421566354	0	7.48295556952781	5.65290693637205	4.95052317567277	47.781215862763	29.8012763674285	5.03962861272583	43.4242434928207	27.9558503498408	8.46191687413986	10.882628673696	13.1786238498724	10.2996289889686	4.18946659001151	5.61295276971589	9.80221875823953	3.01412701796684	5.18431900185583	61.0009167749189	82.2624093833537	79.0816766773919	95.0616324940143	74.7812809977303	63.315745292336	84.4615876467297	81.7620423970322	87.7344045872708	86.0007124509125	96.9410804195841	106.642178791962	84.2347008655234	77.0231069057152	70.1543105993974	5.21391937886317	15.1277085247725	26.958767704652	25.123823055038
GTF2A2	GTF2A2	76.0728815772283	277.239105640965	32.8551908136924	373.88926683943	188.901231315801	131.116309967011	395.036994505118	171.063293721671	145.817534191562	70.9748843047705	245.847286238153	240.606286897088	331.02894759124	137.367221688469	238.151113249597	241.780099586011	123.087100641846	61.9157270545608	170.622773880588	78.3267056629793	90.3735482604039	135.038982560991	62.1540651805127	115.699874819228	74.7796813379421	46.3633466674066	38.0388216476982	69.0212238436645	58.7456515592106	84.84005840479	66.661325725194	100.400388933157	78.7740926491469	78.4769257806051	83.6707292482635	66.3528140451833	105.712531796982	98.7302974132888	118.68518767127	152.826649437915	295.372096452414	141.804681554733	226.42203890934	161.66319026702	96.9054829377841	71.4733456283243	35.4381145429687	53.5848532731971
GCNT3	GCNT3	0	0	0	0	0	0	0	0	0	0	0	0	0	0	0	0	0	0	0	0	0	0	0	0	0	17.0814290277661	11.8340093375961	20.7680610261566	18.6401802238979	9.08404406194968	16.073960306189	15.696009355264	7.22380794144836	6.16959679784039	9.14203638024622	15.8960916511625	2.80175771373202	9.92525113056184	4.8009545528558	11.540715120866	15.6317663681973	9.72611899768138	12.9192386395355	11.8381053752058	0	0	4.6582062106435	0.270179479446861
FAM81A	FAM81A	0	0	0	0	0	0	0	0	0	0	0	0	0	0	0	0	4.94492198739136	0	0	0	0	0	0	0	0	4.90097872388399	1.37343031571514	1.36160134316446	2.15274512023138	0	0.0192513831467553	0.0610818965625764	0.0314392502320697	0.38529258668869	0	0.0171403888437328	0	3.49134028032076	0.0737017187827302	0	0	0.0822926496337221	0	0.163422466671202	0.0773093912135584	0	0.0338762917851664	1.62574043344655
MYO1E	MYO1E	30.8345779105146	0	12.3567660940353	47.6782328349779	16.2173718950357	3.6002886081619	6.899755728706	0	1.79371285509851	43.3794756732434	0	27.4055067830379	11.9671151577443	17.4408408184122	7.7041399701836	28.2553901279327	34.296722677672	16.7630662478938	15.9536110179991	21.3202614107372	35.344277396775	59.6188276024058	38.3905833825073	17.1856273932747	6.92514540448542	0.284727689281497	0.0302231102419525	0.0386462956738352	1.79118868586259	0.336862949779912	0.0428933034936786	0	0.529256428108595	0.663541129901977	0.359635308656739	0.0700147693784094	0.184941543985896	0.0155734288932934	0.805421287366616	0.0767543172756475	1.94321336914648	0.2512618560632	0.00644638998636297	0.149380770381923	0	0.0868322253109708	1.67310737400635	1.24611690539917
CCNB2	CCNB2	64.4024315190937	77.6027867157761	27.0990897188424	35.4877169859317	0	54.0735513900579	0	0	0	0	0.144955377905855	18.2769514393926	36.9462207515632	0	0	1.36933481342816	44.286694147889	34.1108986551062	40.8484284068299	33.3254866643421	76.1602451785088	76.9157858709933	55.2921645577906	0	166.907293403816	17.4967464626315	33.2851251574843	26.7747403678799	44.7241432732563	33.1116410090828	30.5865890627793	25.6700930788936	29.6933946575086	31.8237212451058	33.6829314014598	31.4536203058616	26.4126538711205	45.218239753934	41.0846497566814	19.2988154998958	42.5892094055478	19.8914854918203	23.759899429206	11.5222714866709	40.3255888146746	59.9676594063228	66.7173088382687	56.460109293286
RNF111	RNF111	0	0	14.9338664922789	0	61.6657314346967	0	8.16296087691865	33.2645610759334	7.20118514298944	33.9202059934491	0	0.0636728756116293	0.045983413197215	9.8579424384189	0	0	1.27232365047756	14.5434983761719	33.7128539247893	0	4.36531230209594	10.0982393488534	3.81360031435904	0	7.24941872506231	28.7915392508982	29.2091619795617	18.8188607930011	21.6445720119235	17.7384053520203	14.891189366876	24.8852587043452	26.8496661022691	12.7899715063344	17.5863921697214	15.0515185281946	15.6557490996457	16.6632149742582	10.7026550566174	11.1264163608402	9.59424622927058	15.9297153065491	14.5645895342265	17.3706956436673	11.9857720564312	2.50974718747409	7.94700215277086	16.2807062239052
SLTM	SLTM	41.7780205881932	9.01158218105611	15.4078306474148	1.38589367471526	0	0.233525236019875	0	0	16.3952292172303	24.2197513541837	7.16647007836048	6.50850085682545	0	0.77464416161966	12.8151894720792	13.5903173501498	6.67913581720201	2.44013334558215	20.6635050030957	7.60931438293582	12.7390940580263	7.8472846143573	11.3406818173865	6.93782895833494	0.288259694080828	7.39189997112492	4.59944380106216	6.07230002639006	4.16091419369898	10.3014421104605	5.39359013576091	5.51736903399044	7.14924074939154	7.06063717927408	10.192564568881	5.35228465938702	8.41794026569272	5.4026730672342	6.10551483081256	6.80532340341714	1.89483884890795	7.53441433455509	5.69846585897516	8.11735004997432	4.61132635633613	8.15385999151743	7.1458481112952	6.02882452757674
MINDY2	MINDY2	0	0	0	0	23.4097661428667	0	10.8897712429733	5.19444315640633	0	0	0	0	0	13.0150788133441	0	0	0	1.81670523678808	9.61406962433871	0	12.2876495454824	2.38233251581072	0	0	0	8.35362916440883	13.2298914614787	9.61115620275438	11.1400139029064	1.4160175078751	2.19735766204061	3.9518786027459	0.585827281110015	1.61172710210902	1.40279893652353	2.15872949019969	4.37018013456258	1.06010465975497	2.36366025887472	1.73315111644514	1.41457133215181	2.08731188961939	2.07422058232213	1.00043041086037	7.74455823160574	3.43351903071277	1.18954450748836	1.27653945782802
ADAM10	ADAM10	0.1547040470147	50.2613821061422	47.4360887836813	0	0	25.4509770079044	0.211349765868299	63.9168286260562	63.1775623389341	35.615159588885	0	0	12.8581656342119	0	23.6498246321984	0	27.5794563662165	0.616173139925039	0	51.5830108623643	0	10.320657803113	0	44.8146352269735	42.4070520008751	9.04692531818896	13.7552207528216	12.8879591388311	22.819862155224	49.1764981424858	55.4862645377906	51.2643136941171	29.2262600171363	28.8379733091205	47.8038553092891	54.1065608627789	22.9240014137386	38.9920713549842	25.294498766344	34.6824681420275	25.2987864468843	13.9831277167082	8.93675781669551	15.3303040505892	13.1059287343041	2.80911569989841	8.90281612148484	26.6310931414623
LOC100523526	LOC100523526	4.10574795640193	5.39914098726807	1.96619085391045	3.42526326624843	10.1593452151651	6.78165559917954	5.60908965243386	15.9350555891381	2.73634060805492	2.46789530220055	7.57848401929447	5.5783956731716	2.36977511319506	7.49864697788322	7.38870973730679	2.75349510219856	2.134829080631	5.14811849781202	3.94267744418048	3.23381247650069	3.33286311078658	2.92164007352377	3.93071087519369	5.00253286743384	3.72051718016397	0	0	0	0	0.0920909739895505	0	0	0	0.170816124533329	0.167064025183536	0.163854356933813	0	0.120272549026798	0	2.647699099982	0	0	0.0663800512178438	0	0	0.21582511500216	0.0863578698066741	0.0796991922059842
LOC102158936	LOC102158936	0	0	0	0	0	0	0	0	0	0	0.576155325022686	0	0	0	0	0	0	0	0	0	0	0	0	0	0	1.90195598340938	0.900775524833489	1.55683231222714	1.93601592963026	0.364063928301102	0.496289608577771	0.500152591746582	0.314010215717681	0.274336013233975	0.37150618829724	0.49739224192082	0.543734535913226	1.29623366438627	0.565591045786453	1.13543111661511	0.486215252299234	0.567696537275434	0.421747629471904	0.563308584795638	0	1.20800708575615	0.313965340450557	0.109713757364158
LIPC	LIPC	0	0	0	0	0	0	0	0	0	0	0	0	0	0	0	0	0	0	0	0	0	0	0	0	0	0	0	0	0	0	0	0	0	0	0	0	2.0976672243495	0	0	0	0.0729658758748789	0	0	0	0	0	0.673582829973008	0
AQP9	AQP9	0	0	0	0	0	0	0	0	0	0	0	0	0	0	0	0	0	0	0	0	0	0	0	0	0	0	1.70514007116993	0	0.098947219631098	0	0.744606871378648	0	0	0	0	0.736619586923692	0	0	0	0	15.8277331768671	0	0.0373020641799388	0	37.0450097482425	0	1.28600624262992	9.33802991158565
ALDH1A2	ALDH1A2	0	0	0	0	0	0	0	0	0.0426713233328799	0	0	0	0	0	0	0	0	0	0	0	0	0	0	0	0	0.168055933897518	0.252365197173808	0	1.02694189490409	3.05600911916994	0	0.029138404733007	0	0	2.95261321521983	0	0	0.0900271928864636	0.0552491396326827	0	1.84509412400796	3.40661322758261	0	0.423775918088935	2.44880154653909	13.6010407022523	1.9284611535512	23.3358138719504
LOC102160341	LOC102160341	0	0	0	0	0	0	0	0	0	0	0	0.960026948619739	0	0	0	0	0	0	0	0	0	3.78818934140399	0	0	0	0.252906841822246	0.393173390554635	0.520391256000004	0.234157818184588	0	0.714632004886849	0.20707082735219	0	0	0	0.705997809331158	0	0	0.0107079722315223	0.441441806651683	2.41995052036888	0.0650944911806013	0.317790150961238	0	0	0	0	0.381554666770429
POLR2M	POLR2M	53.3534690557108	0	1.17724714628008	55.1721447696876	0.0782720724536497	19.5619743845103	0	0	0	82.4943360670383	24.2175377553457	37.8210082767325	41.2772156115473	0.0462183045955433	24.3043528665984	0	40.0007188279552	4.3676373672289	13.5761025535663	0	55.587401231698	39.6169005844476	5.95295513278545	6.36709176000418	19.6065206507209	33.4508575276376	37.3375376187405	19.9575169492461	35.6349731710112	55.2963281305448	87.255381704201	82.4313237564765	44.4927758138955	88.5591451599302	54.5710861315078	85.8274608613068	79.3788075150953	71.6793650368855	54.3490263196155	37.8654908166519	63.6227601336592	68.675489268241	54.9920951658423	65.0622625906095	29.4261332538491	7.04652129208285	47.1432661565006	55.6956753391866
LOC102160652	LOC102160652	0	0	0	0	0	0	29.5301512316719	0	0	17.0396304929375	27.3200991376965	0	28.5928706929888	0	9.66609250681307	4.11917128891591	10.10740688357	9.72268035060786	0	0	0	0	0	15.2839872683718	0	15.5313632086957	14.9273628248801	7.10955928349562	9.89310814505261	4.75293313667034	10.9023467523911	18.0819692343367	7.76094396783809	15.3027566651244	4.61398707676446	11.098401776317	12.9735665697454	15.7572977483386	11.3831966578648	17.3124643875586	72.6266236010769	32.2640035054781	41.7818101383149	33.8697643335936	3.38311333614134	0.191593112138221	3.86823396029039	1.48576842717945
MYZAP	MYZAP	0	0	0	0	0	0	0	0	0	0	0	0	0	0	0	0.0545140306292867	0	0	0	0	0	0	0	1.09192430845461	0	0	0	0	0	0.00546968488094138	0	0	0	0	0.00496133080750826	0.00583921524534389	0.124420921109464	0	0	1.08085814570638	4.07566306734309	0	0	0.125621403433681	0	0.0274688476276738	0	0.0497036702007155
CGNL1	CGNL1	0	4.68529401777008	0	0	0	0	0	0	0	0	0	0	0	0	0	0	3.93041852480823	0	7.46357157140709	0	0	0	0.0397626573061132	0	0	2.36790229353181	8.97753023510166	6.11961901284247	7.25037337981559	2.55191525692668	5.74438034044529	2.0508497944003	0.442664993858568	1.8083079723736	2.58288652260802	5.61108213586585	3.68595835704853	6.33071064211122	4.20790172793678	6.73553745219592	1.39638012693252	2.76796118079638	2.27031988946404	3.19506325008688	13.7467148704092	8.87715198017008	6.63489415668283	6.38855571134715
TCF12	TCF12	0	6.29992417430618	6.55941596116709	0	0	6.87827371444515	6.525964507706	0	0	0.952809138529323	0	0	15.1556376791891	3.2393711346902	0.219122121083551	0	1.1838194430007	2.75861641206395	0.0164561674607155	9.98812575931428	4.62189330727048	4.79015384620473	6.66209748778822	0.536351179199417	0	1.60243424867922	3.4207444301432	0.880323305521411	1.58607003042636	1.24345135843355	0.860693597074235	0.212034504443637	1.17665675528092	0.545415843530871	1.19848637735909	0.868900632044041	0.612045433221981	0.539650308302804	0.00504121936460627	0.816462935116718	0.149787324744749	0.377601455715494	0.384421814977383	0.417317415507431	0.00370158965817937	0.29727156584473	0.3041257246396	0
ZNF280D	ZNF280D	0.0227604264808505	0	0	0	0	0	0.668526999540394	0	8.07751694586236	0	0	0	0	0	0	5.39333043290585	0	0	0	0	0	0	4.66930700442048	0.844433312743481	6.42465003190279	2.48673926779961	2.27860419464763	2.17848259468189	3.388059567024	1.61321502789177	0.932875288518299	1.56151171339185	1.08362283173185	0.576679173259183	1.59294029381224	0.941761847843042	0.967028047749455	1.87353126743025	1.21055543598741	0.941122611493946	2.27878621922436	1.32923400334022	1.79501254980517	1.32064208274167	0	0	0.801392889637893	0.0927814861142145
LOC110261024	LOC110261024	0	0	0	0	0	0	0	0	0	0	0	0	0	0	0	0	0	0	0	0	0	0	0	0	0	0	0	0	0	0	0	0	0	0	0	0	0	0	0	0	0	0	0	0	0	0	0	0
MNS1	MNS1	0	0	43.0521174914715	53.4009245176923	0	0	7.6384829690937	0	0	0	0	0	0	0	0	0	3.09339626230725	0	0	0	0	0	0	0	27.2549034473687	101.629368320946	96.9583232994197	87.9142120563159	102.471123606113	33.5233618992821	18.4697561700335	21.2340050623914	10.0260344417279	33.0999584809101	33.2319348330698	18.1895603155944	35.4372296999587	24.1163248703059	24.6606441574262	54.5801993523296	33.9493466218073	13.5156814855074	28.3533755320553	28.2970682904165	0.0333163599406184	0	0.973262293106832	0
TEX9	TEX9	0	0	2.95284890018899	24.5865915537699	0	0	12.2054489788942	0	0	0	0.494232037819861	0	0	0	0	0	0	0	0	0	0	0	12.1872279204937	0	0	15.9351288525328	14.8677753725352	13.6414436609093	16.4506027660642	0.18737869740998	0.461830786119883	0.264022216450389	0.054357582176943	1.14405752833304	0.169963667810219	0.455641995489648	0	0.0679778091962764	0.491508792149182	3.64514348324246	0.0491715965925836	0	0.495235949539802	0.0217348356104761	0.110274260130555	0	8.69781706605592	0
RFX7	RFX7	2.65866151925071	0	5.90732903798774	0	0	6.01435713127005	0	0.0759790957805937	0	0.382148667073923	6.25326582539379	10.0884851874393	12.4798043029874	14.3296531782028	3.35026653786935	10.8918978814709	5.89881445098074	0.0255778358857125	0.0666017172381306	0.151742246798233	0	2.65276854959071	5.71510600605932	0	1.13913581964784	1.73680288767405	1.94844904351281	0.994352042256081	2.28286839885106	0.386319173287725	0.596890502819341	0.549084560649496	0.101539186259532	2.06674872365365	0.395098294822614	0.626931915122402	0.500420614339906	0.233646099065443	1.11195913486439	0.201935829553323	0	0.0767809325565279	0.00981159955651562	1.97317759994477	0	1.93489293034393	0.00364700289814535	0
LOC110261037	LOC110261037	0	0	0	0	0	0	0	0	0	0	0	0	0	0	0	0	0	0	0	0	0	0	0	0	0	0	0	0	0	9.46782918302093	0	0	3.39281908754419	0	9.42983608813736	0.06606191533522	0	0	0	0	0	0	2.54246132680408	0.581406852580237	0	0	0	0
NEDD4	NEDD4	0	2.85823350690989	0	0	0	3.4428314670042	0	0	0.488374222313183	0	0	0	9.54586832667895	0	1.14414888521791	0.5692052258697	1.90014256398602	0.183436718770518	1.44431637276068	0	1.94674859158286	0	0	0.00541113767280553	2.34757102828108	0.0171426364832811	0.0807923122437544	0.0315666822724946	0.156178338659697	0.0026563447058281	0.00637012379909243	3.20689061230758	1.81878914376996	0	0.00361419490644903	0.00992532311143242	0.895386323165015	0.870778308565933	0.0487745809506697	0.00341965619341548	3.18545128170401	0.0211788566825566	1.81515320022111	0.198275533406973	0	0.00400206206898039	0.184954858543448	0.410354788113121
PRTG	PRTG	0	0	0	0	0	0	0	0	0	0	0	0	0	0.0359572651006671	0	4.45983843708942	0	0	0	0	0	0.647951043302257	0	0	0	2.6750098781375	3.67112366058247	3.9929887843272	4.72191374845546	3.7196732982811	0.991903257058974	1.35145281714037	1.81394443192848	2.06001601874902	3.89735107720497	1.04813582945112	6.84889477480336	5.38662987368726	4.67192649127265	3.53787013148886	0.507561900489465	1.75368375832784	0.808490727651579	0.946583480583719	0	0	0	0
PYGO1	PYGO1	0	0	0	0	0	0	0	0	0	0	0	0	0	0	0	0	2.16572908937068	0	0	0	0	0	0	0	0	3.96150954050949	7.12957407869685	3.8885382352059	1.54048715367512	1.60440011942728	2.07429239926591	1.5967055039992	0.00455310098977078	0.00485207958303126	1.53912388398976	2.10003308046615	1.45694998696209	3.82406269240754	2.23231642978245	1.61866932495686	1.26032597958405	0.266164234156039	0.626000554584918	0.225748668324601	0	0.0245222899622226	1.05970435452323	0.0543330659458376
DNAAF4	DNAAF4	0	0	0	0	0	0	0	0	0	0	0	0	0	0	0	0	0	0	0	0	0	0	0	0	0	0.385080439726753	0.496801199481336	0.318566846068515	1.88050346577207	0.721594414210743	1.62228771828733	0.0615914785694944	0.366832052624355	0.472964957940336	0.770959902645268	1.69624071642486	4.89752820560321	2.55992784736162	4.91854445965438	10.4551256131137	10.7702806956602	0.604562630151188	3.07203037478158	4.154051719125	0.37418089326856	0.271789428153363	2.05441433813279	1.0133056361673
C1H15orf65	C1H15orf65	0	0	0	0	0	0	0	0	0	0	0	0	0	0	0	0	0	0	14.8900988308056	0	0	0	0	0	0	0	0	0	0	0.0378038099286397	0	0	0	0	0.0514354695716583	0	0	0	0.694136187808259	0	1.85263675477039	1.76538514436464	1.47146469899628	0	3.87720653188943	0	1.59526537679238	0.932432246269284
CCPG1	CCPG1	12.4568456121501	34.4792902921429	46.3733828869684	34.315016973643	54.2462536156205	29.0094932718449	24.3053917947313	0	44.695504964814	53.7476104192811	18.5451081218319	0.0591433700022159	54.1164653097894	24.1587595822844	7.49970974633853	0	7.72301836341302	30.2927199339056	17.2917332316231	24.4151471527214	15.7986107168185	9.41279144496457	3.74472954763884	31.3885198252087	40.3743545809113	3.98115912487985	6.9589924384906	6.45530939871736	4.77628778614516	5.3308099990512	4.06331997597577	4.85172789227984	1.49869070923985	2.4283646925186	5.19669785485164	3.98987248531246	5.48425369466321	11.7745765795869	12.5572392258649	5.55564006141123	5.48163423564699	11.0438258935375	9.32010304365435	5.10012525215319	98.1202749649709	96.5354743157246	95.0200988102768	86.242669790666
MIR628	MIR628	0	0	0	0	0	0	0	0	0	0	0	0	0	0	0	0	0	0	0	0	0	0	0	0	0	0	0	0	0	0	0	0	0	0	0	0	0	0.254576895440055	0	0	0	1.33211226594588	6.32269987849963	0	0	0	0	6.32612338134999
PIGB	PIGB	0	0	19.123728520667	37.6998969486579	0	24.5062806531717	52.3117112039182	0	0	0	0	0	0	61.5165102463436	0	0	10.6493228291044	1.4600662927358	0	0	0	0	0	0.365442435527235	31.9805398722905	0	0	0	0	0.825225531660557	0.00537759731989821	1.88823343457823	13.6708068497251	1.26655464670513	0.842094939708556	0.00478792138753967	2.50413084535865	0.866894001153366	12.7524958452879	4.17437195488386	1.70006870824824	3.14670177671426	4.38849076026625	5.67929316682058	11.9551402661119	3.96410942974508	2.9776451813007	2.21823687849926
PIGBOS1	PIGBOS1	0	33.1518568275445	39.3372841388523	44.6926474123511	0	28.3157346113688	39.2364145179242	83.8386016827998	0	41.8612514787648	59.583734340317	0	0	0	19.9580396761499	27.9435747243667	20.9576713952748	42.674210303781	29.2658285536977	0	34.2097853275669	58.770491033768	17.5843543262089	0	0	0.482500638579256	0.744464035287751	1.2692617005526	0.382912185558701	0.694256612131269	0.128067848501959	10.4971435680849	7.38983883451406	21.2478879291081	0.896157367965108	0.114024675784078	8.61409576415953	11.0549145006161	40.3791398757284	2.4406361464463	15.2615500944838	16.4841289530289	28.379972513996	25.7292443460336	41.8120032011953	91.6162830642045	22.2353769984417	38.0607313573824
RAB27A	RAB27A	0	0	21.9066528097812	0	0	0	0	21.0344996527995	0	0	0	0	0	0	1.74634449121263	0	0	0	0	0	1.25233398649581	0.267759905709918	2.10996742631721	0	20.6289689726068	72.7962284027005	58.4022286211636	67.2768445459649	66.2874254124909	8.68462908452205	12.1841667045292	17.2886396180411	13.0595684740831	22.010657643096	8.63281674711402	12.016427613308	22.7279059042184	22.5706782419377	13.0764373721926	11.2127879942175	12.5611074536084	16.3580085817637	12.139705437533	17.2603258223333	0	8.81611747825631	0.284920209818592	0.182605040775031
RSL24D1	RSL24D1	240.48015793928	92.7674516031701	288.489131563437	128.188941984327	175.342947496061	217.741053021623	110.465591993921	105.008859648358	290.133331633281	129.478272020709	162.425829000656	154.556809422143	118.374443687688	137.372012841119	71.6533852993738	0	251.290261452626	98.5390220425359	204.437456634688	176.519763907442	101.06737339424	162.204551345367	98.8345110041744	121.55389174058	165.464652050103	0.0933542184370148	3.24480344069929	2.09409984058113	1.49357064734437	128.947638407102	134.519117868566	231.882397722988	294.098874597847	230.178055395502	129.671180622937	135.945126396454	105.976476127818	78.281214564443	132.531569057979	68.121229478705	243.132950553052	287.800507178845	268.861375167368	207.063897640361	128.267386973167	364.776134550764	205.146243990061	250.115435446978
LOC110256986	LOC110256986	0	0	0	0	0	0	0	0	0	0	0	0	0	0	0	0	0	0	0	0	0	0	0	0	0	0.135948459946102	0.94772824780238	0	0	0	0	0	0	0	0	0	0	0	0	0.576285982132008	0	0	0	0.0109958742804773	0	0	0	0
LOC110256987	LOC110256987	0	0	0	0	0	0	0	0	0	0	0	0	0	0	0	0	0	0	0	0	0	0	0	0	0	4.6295773226719	5.02918963894819	8.82177352188908	4.26812786539232	8.2676562292957	2.80621099686512	10.6779973703367	5.31338715178209	4.4944425327864	9.18370659807178	2.96017730901766	13.5724164154583	13.6881802181146	8.27431041864191	14.1802849901011	6.00807925739725	4.92570060273625	4.37328670225749	7.11725452163474	0	0	0	0
UNC13C	UNC13C	0	0	0	0	0	0	0	0	0	0	0	0	0	0	0	0	0	0	0	0	0	0	0	0	0	12.0430268860035	15.6554574538226	11.0229197307438	11.4530049123431	4.68170819431829	4.03248420761119	5.64758708660107	1.1117062881878	3.39537410761859	4.66156813463312	3.9365901008889	2.73409767229013	4.17424003635025	3.27590382401645	2.43610605088767	3.8953106476378	0.998851033931908	1.50224276084234	1.71849668249612	0.669517975611342	0.0679189079685056	0.00297240991000681	0
LOC110261071	LOC110261071	0	0	0	0	0	0	0	0	0	0	0	0	0	0	0	0	0	0	0	0	0	0	0	0	0	0	0	0	0.21297211082503	0	0	0	0	0	0	0	0	0	0	0	0	0	0	0	0	0	0	0
LOC100516308	LOC100516308	0	0	0	0	0	2.99637403294908	0	0	0	0	0	0	0	0	0	0	0	0	0	0	0	6.89815802095192	2.7911673533665	4.47584741094081	0	1.40483179123756	0.786360279697884	3.10996589832368	5.10549580744935	0.213617419117313	0.0365908138577027	0	7.76829419261586	0	0.212217446210528	0.032578478795451	0.196332666989391	0.22584773502836	0.0533652366919964	0.39285893705373	0	0	0.857874477969943	1.16812335678221	0	1.63472792352768	0.400637423395347	4.17284798644561
WDR72	WDR72	0	0	0	0	0	0	0	0	0	0	3.8385120925961	0.0295979382725933	0	0	5.47193171783501	0	0	0	0.0711250050299603	0	0	0	5.95130205307202	0	0	0.564647155577632	0.484228479564102	0.749301203743385	0.929105959334337	0.00553766747001558	0	0.00702246591339989	2.76329210841002	0.554667131652258	0.0150689852260718	0.00147794767972971	1.4543502664176	1.01432981776897	0	0.789529972990625	0.00326966671234421	0.00630734974406192	0	0.948089583468909	0.00133321637457686	0.787030281888456	8.96947305359583	2.74431545548905
LOC102167050	LOC102167050	0	0	0	0	0	0	0	0	0	0	0	0	0	0	0	0	0	0	0	0	0	0	0	0	0	0	0.00945330600787212	0	0	0	0	0	0	0	0	0	0	0	0	0	0	0	0	0	0	0	0.125911880971415	0
ONECUT1	ONECUT1	0.0145630495870143	0.00450604766263696	0	0	0.0405394902280884	0	0.00994769425861054	0.0109396438224282	0	0	0.0124065285740118	0.0698347667998515	0.0100866841851956	0.127668627222947	0	0	0	0.0644482169814068	0.033563136014138	0	0	0	0.0239009051959829	0.0585549930105159	0	0.0101183927080119	0.129153466639097	0.228667233434665	0	0.151563661925883	0.172330929781438	0.00331382723286705	0	0	0.158809975175166	0.16180326008204	0.00180129258779542	0	0	1.31198755870026	0.0462876319830479	0.163700432067082	0.00423808957084181	0.294624938785528	0	0.0236220581911515	0.00735145334927364	0.960023013682539
FAM214A	FAM214A	0	10.7386247152895	4.94513274176951	0	7.90823815642388	13.8493243701242	0	0	0	0	0	4.61453452731989	0	4.16899025542915	10.0047168848683	0	0	0	0	0	0	6.01161928003921	0	7.38936367804594	0	6.13101225282864	13.8843849677599	10.6267115926855	15.0272161652577	20.3659913584982	11.2388056595455	19.346658504575	9.89887732065468	21.3026035203419	20.0287897299059	11.0924476981108	14.3799564526072	16.5005162014408	26.4825616931246	13.3934463613374	41.312690769989	24.6659929300965	21.7070317144827	13.6296239033412	0.747644855027945	2.81996486558248	1.04496728812419	3.17555103297294
ARPP19	ARPP19	59.804189310979	63.424947343615	128.890990502543	151.524677193926	30.2248135852221	199.973095105002	114.854239749022	45.8542264364233	103.225577717094	156.045661290253	140.579523852546	105.559294047762	217.847350720574	87.5942023925461	291.143032372798	73.6611542070165	62.6562504617922	167.820536093218	85.9807117277323	37.6623602491806	103.533868513723	88.8680123263399	94.3551613010325	42.2198398910399	113.108556532191	31.9107672278622	23.1138478416827	35.3632623168851	29.4193671081577	159.137851323995	92.8728068736143	73.4345682909365	89.9313242323979	90.9905419347667	155.356372830997	91.6117325036838	185.730132665304	162.669674417619	118.654345964966	166.259080148956	195.577482088557	153.286111841763	161.29994172796	117.32389314826	110.502473891741	111.538294625275	110.340434239709	92.5491933361518
MYO5A	MYO5A	0	18.6322575169244	0.0121582548664246	0	0	0.0782795056665123	0	16.7099610454211	12.0813075108191	0	23.5305153425357	2.24419759368582	16.6482759409297	28.2549989321545	0.706981267513264	0.0132429704604717	6.81174502443815	0.275272305097732	0	0.031106126222494	10.6323331392813	3.11420045158024	21.5109674173432	0.0324806581883486	0.0402612203374936	0.74773738069435	0.370455859413809	0.238286442450523	0.97557776737846	0.965992676378233	2.55869434605874	2.40956267359848	6.82553328705848	5.23856492073847	0.978658857817936	2.56182433640445	3.4585063260667	2.50238502538896	5.10957135763401	5.6191782702896	4.59270714709623	4.42826685998368	0.770044793200591	5.79544131239318	9.55986845570886	4.72044141756038	14.6625155174568	10.0510759217795
MYO5C	MYO5C	33.8301508963981	8.95544477413067	20.6217606176369	39.588471583168	0	42.0262411785675	0.0172968722285135	12.1167950795707	26.1243987073215	29.7410626652819	3.10640388526218	34.0968248900275	0.105231272509011	9.7397198815006	14.1313266191032	10.2118582600768	17.2894141376911	1.5912719215265	23.1879674518189	0	19.1903771867353	24.1635468143752	21.5272848514396	3.17475720044122	8.6965643663963	5.82937251691441	6.22461225012315	10.2075846874251	7.74723286012554	12.5088808573973	22.0266997313635	8.17343007028328	13.2391122437039	21.1247584499356	12.1005239312812	21.3915873398417	17.9936572433011	20.0219684199242	6.43601547761778	7.76213480883808	12.6950259551284	14.0353087227864	8.83802415028813	9.83309421654057	3.26644848778379	0.0091274690660254	1.45721356533919	0
GNB5	GNB5	0	0	0	0	0	0	0.0592295988907542	0	0	0	0.960306780194959	0	0	0	18.3309765044083	13.995120972312	11.0911000477382	34.5358205390761	0	6.82953661786959	0	0	0	0.221863393322459	0	7.98258904891056	19.8705839511898	21.0781658707882	14.8708613078699	12.3227784521692	15.2978626317332	19.8788510773012	0.0914004643189755	17.1969101417807	12.0525018996298	15.0820885201733	15.1116406549223	16.1039413029678	23.8651827710669	13.960926818021	0.0367468454455926	14.4785661764734	13.2857130896685	10.3629354098212	4.8771735382116	0.0390689371845837	3.07493469672315	1.21693847635249
BCL2L10	BCL2L10	0	1.2975589867135	4.94431536965308	0	0	0	0	0	0	0	0	0	0	0	0	7.53960106526033	0	0	0	0	8.34379200137781	0	0	0	0	17.3684660786085	23.409203954477	16.055260158348	14.8659562471424	0.112072383130336	0.907059602557255	0.0152273593522593	0.052250807303042	2.56136498851054	0.123439846122948	0.858872724732948	0.215204993423561	0.867756974189922	0.750684921867477	1.42215741905313	3.62528828610077	0.382948084666166	2.93414819823597	1.06551461176152	0	0.615092081197854	0.202683871024699	0.187055804294538
MAPK6	MAPK6	109.441287313045	75.2198590922176	71.6269865987886	129.992106049957	169.241127151588	37.9836749182846	123.177018536561	3.97051421725043	58.775752731734	151.064389839636	40.2178258204963	12.8814962046057	54.487749032581	48.6776363222897	27.7336421620051	47.2635850725226	37.9493549380071	44.283267947853	18.7174662962744	117.213559291958	48.348937826355	115.696581782601	0	0.317594671525481	85.6894286657442	50.0391366574804	54.5321350766261	46.5780661740497	47.1461964394814	76.3852909212406	69.3469927353009	128.16232862686	69.8351139827363	70.4444843672722	75.4936846247964	69.2812125049405	116.255397352938	82.4572496323898	75.3976182053973	82.616884291089	33.9873389437363	53.8875158391103	44.9274731906662	42.778756063375	15.7461645678897	27.9130133439732	9.59908824282667	25.9443530367484
LEO1	LEO1	109.15299301945	0	155.361276713637	0	0	29.9708002048743	97.100110744274	49.2205654667902	0	188.214570100706	50.7215090209822	1.81272955162206	217.041335256221	137.56330737732	42.428211553325	166.968571653572	95.4696559794385	93.0555452662959	2.90404007850466	101.893014211993	121.976447296988	81.1195285932728	168.80201105091	37.5953831653064	49.6698315343685	28.872958142834	34.9575803179514	50.0282659748557	33.4975119305359	28.4395732542567	42.1401829875473	11.1644671314541	22.8934580207105	16.1399953391179	27.7896030436091	41.517174927627	28.2197295520503	22.6270067102498	11.6949299620779	12.0887162878565	48.1937791792373	17.8500226906386	14.3012767528184	17.7251375935698	72.4194145880093	128.928383133929	50.6480493664894	41.3860896371925
LOC102158569	LOC102158569	0	0.00432973825405138	2.09076956754281	0.490308194782201	0	0.443775031882548	0.305870975867365	1.1142301582958	9.07887456475768	4.89525838947083	0	9.81035947868614	0	1.51808209408141	0	2.77780607792846	1.23483069137629	8.28577015073339	0.526748393529992	0.014695334407342	0.667914246467269	0.433153546042511	0.574143192001562	0	0	0.406724059516151	0.526629666317539	0.579138796728781	0.480691822476428	0.278712172467207	0.972453683222832	0.378915774485783	0.354004793290176	0.499507549738312	0.299498457191063	1.04273688696256	3.51181937482501	0.703411887247621	0.0131726765717463	0.433147457625265	0	1.0209893544646	0.859247837928297	0.766721217717114	2.25000297412913	7.11954050680891	3.00211965079477	3.06074157254335
TMOD3	TMOD3	0.19376811239801	10.3122684089347	103.079880562774	72.5822323416144	0.179798891071065	52.8732245013105	22.2362573066386	0	10.9445997954839	31.7965061399462	0.165074602598473	0	44.3557439080012	102.027577225163	0	191.285540091196	17.8762610927563	18.3507855641072	40.1171459065755	0	91.7328771121378	26.1636614276456	30.6882160413672	16.3611267259651	12.0277366067768	10.9835557054766	12.8553026513021	18.8561322705789	8.93734970092663	38.2376370952539	21.9809830009099	38.7017569379057	50.9717168603629	38.562454227632	37.1989687824683	21.7049847448205	34.1290525064903	19.9120568384329	23.2339122346595	14.0771824625276	43.4194242855031	35.7309042571436	44.1155752206276	19.6278286620231	18.0476058909765	67.1297570552489	74.5224130344517	66.9482988121284
TMOD2	TMOD2	0	0	0	0	0	0	0	0	0	0	0	0	0	0	0	0	0	0	0	0	0	0	0	0	0	5.37342662617962	5.24779332709165	4.2056356860493	6.23989363206998	3.8245414157816	5.16822669966446	7.81727009978406	2.50526029366541	1.77032729789461	3.85850647436617	5.04705207465286	4.5227578209695	7.16177274788476	4.17255041677154	2.63352085701447	5.60703980221664	4.9016042720483	4.27569949737593	4.24617679853049	0	0	0	0
LYSMD2	LYSMD2	0	0	0	21.1729769157038	0	0	0	0	0	0	0	0	0	0	0	0	0	0	0	0	0	0	0	0	0	0	0.568380023723311	0.0652245302677371	1.48420829446647	4.41602027484995	0	0	0	2.06377623025776	4.19335631353011	0.0368309793461846	0	0.0225289288000049	0	0	0	0	0	0	0	0.277216582607072	0	0
SCG3	SCG3	0	0	0	0	0	0	0	0	0	0	0	0	0	0	0	0	0	0	0	0	0	0	0	0	0	4.39157209505239	6.99023475664896	14.0875520300067	9.6309310857932	2.73573114024274	7.25337266242167	1.74231400987966	1.21856627502883	2.66462530828125	2.62808725389783	7.14393107343129	6.584903020412	10.5498670947846	6.23795572286042	14.373536750806	20.7625378289679	0.48787734366507	6.23913996821109	6.84249121969008	0.319104078244407	18.2643991002457	39.2543177032294	4.64779088126548
DMXL2	DMXL2	0	0	0	0	0	8.62018260055043	0.0167207564222966	0	0	0	0	0	0	2.93725608613289	0	0	0	0	0	0	0	0	0.984269267811334	0	0	2.73398422335711	2.2349123830989	4.63841044726336	5.92710637562625	6.89275314452183	5.31931129923214	4.24998984332324	2.04988294987178	4.57520422562634	6.70135242598988	5.24597013756268	9.0771472786345	11.3368374534393	10.5220738107097	12.335416522058	3.8279262130427	1.56215122894294	3.45141676347645	1.6381417495557	9.45497638080084	3.95401111531012	4.43609814305549	2.44616637642906
GLDN	GLDN	0	0	0	0	0	0	0	0	0	0	0	0	0	0	0	0	0	0	0	0	0	0	0	0	0	0.0921362760129109	0.0271395782231037	0.377881279500335	0	0	0	0	0	0	0.00323752669540079	0	0	0	0.177886158059943	0.863840063283994	0.00842973812035824	0.0243920762819112	0.030873029085525	0.00745222791130539	0	0	0	0.268740787269068
CYP19A3	CYP19A3	0	0	0	0	0	0	0	0	0	0	0	0	0	0	0	0	0	0	0	0	0	0	0	0	0	0.173822262641414	0	0	0	0	0	0	0	0	0	0	0	0	0	0	0	0.0127826533855908	0	0	0	7.38329807904371	0	0
CYP19A1	CYP19A1	0	0	0	0	0	0	0	0	0	0	0	0	0	0	0	0	0	0	0	0	0	0	0	0	0	0.786962788312409	0.468297066574803	0	0.282617019104305	0	0	0	0	0	0	0	0	0	0	0	0	0.3787996964775	0	0.22503108828145	0	0	0	0
CYP19A2	CYP19A2	0	0	0	0	0	0	0	0	0	0	0	0	0	0	0	0	0	0	0	0	0	0	0	0	0	0.385439511574298	0.650459300730172	0	0.160589383386917	0	0	0	0	1.1554366580492	0	0.0099626586861014	0	0	0	1.04520225999986	0	0	0	0	0	0	0	0
TNFAIP8L3	TNFAIP8L3	0	24.7363854790139	0	0	0	0	0	0	0	0	0	0	0	0	0	0	0	0	0	0	0	0	0	0	0	0	0	0	0	0	0	0	0	0	0	0	0	0	0	0	0	0.786072569999674	0	0	0.0158243933016161	0	0	0
AP4E1	AP4E1	0	0	0	0	0	0	0	0	0	0	0	1.13380829918918	0	0	0	0	0	14.1257859015556	16.4300777322448	0	0	0	0	0	0.0486943558386999	2.96509391385909	2.35838138100178	3.14587258959599	2.12247827869681	0.641215496123047	0	2.99884587971921	0	0.499668190530868	0.612232363119136	0.00772032895245422	1.16647826393627	2.13767459581138	2.4786745924209	0.422045520010605	2.27444668050922	3.0174501577256	0.938289052923117	0.868200679537036	0.12303594216902	3.07008044692161	5.25908614033367	7.32261738747082
SPPL2A	SPPL2A	0	1.11691088187462	0.0445625481300308	21.0122750107732	0.0503683964056044	21.8410821989316	27.493794353244	3.71061307335475	64.6028909625157	0.065255611780027	18.2430892755817	21.7349806797767	23.723506339302	23.7933333214533	1.01798489460708	37.0346906652984	11.660696648679	6.60609319675514	0.0417006067383653	3.79084784097253	0	2.89700413286633	6.63699847339075	2.45041307805328	6.71424376189179	7.17839711533832	12.8929114745643	7.87611083402922	4.99340450349442	5.62983971407616	7.14164237751807	2.47036402400176	7.9405953285622	2.40513584465494	5.58810555191775	7.10200663325217	6.98933870824085	5.50496697072749	4.70746135888414	5.10341181459235	6.18522096336	1.48659624098894	2.75392216236128	5.10701097303927	3.29002826175155	2.76861620711792	2.04141158070168	8.39584444765301
TRPM7	TRPM7	0	26.2064432936816	28.5912975000419	26.6885859775034	0	36.3739607325639	49.8343156506567	0.59379321384472	26.2867680523799	33.5111308500075	24.6192341805541	91.0627050329704	41.239285513181	22.0885104357342	20.9283315090329	7.46329601061405	39.9545753548104	8.45738020427073	0.750142375147447	31.2763361491272	17.0532387451916	20.3739062029229	27.2436750547132	14.5233378965549	5.70933831771462	15.9649699177997	16.04550117595	16.634742953548	9.14105015001814	14.8368955670473	4.82453992041209	8.59943596889352	15.9674888678645	14.1606475843735	14.432341428634	4.81435486364311	2.99068540887531	14.5036638985859	8.41506823645675	18.0826200369613	11.9883160982786	8.23928185892688	10.9539337648913	7.08793747246693	5.34325160339777	9.95367350108218	5.88862254605494	10.446734726698
USP50	USP50	0	0	0	0	0	0	0	0	0	0	0	0	0	0	0	0	0	0	0	0	0	0	0	0	0	0	0	0	0	0.011243022058806	1.80643070518553	0	2.21621780339945	0.0312813955526067	0.0101980923808263	1.80038961764334	2.1389927403581	0	0	0	0	0	0	0	0	0	0	0
USP8	USP8	12.0135566664996	45.2963830617854	68.8912139700728	0.0992320353153239	37.8296559202073	23.536966587802	2.11248520471475	68.8228714512773	0.0594551338277116	3.25308993527593	0.709326555836313	29.7456798375277	41.810211937233	10.0365124101584	0	4.3076063668954	2.94216649636126	16.9498038826166	22.3417938811237	58.5847193347585	0.347598520502224	7.30035128722236	0.146410934224494	10.7934032924713	29.2907713832025	46.3148724906799	48.1222386089301	39.5036803280969	52.8731958970404	82.2817385934621	63.4193300421721	74.3746157020948	53.1543591932586	76.8389376782062	81.499919531982	63.2238638059925	67.9269376370621	62.495687892049	77.0676302553675	62.2516743819421	81.8535424339491	57.5752063937873	53.0825540526491	54.258140814925	26.4402978720476	13.8807488847924	21.4432869959171	22.7233918932625
GABPB1	GABPB1	2.58220534726158	17.841231986617	51.7410713527289	0	0	13.8472414688416	0.821986886899294	29.4914525265232	6.21547553665784	0	14.3095608561454	0	9.42864916088529	1.01647604641781	0	0	3.68715611750202	11.9599920425154	0	0	0	43.69838861158	17.4865648339065	20.5359277628984	0	3.28920857318017	4.14169679970295	4.3471085665937	3.94473007523384	13.4572811706705	21.1871842785783	42.208907666459	34.7239104537409	18.2767340100527	13.3429528378231	21.0970484653226	25.4148432109668	19.8579525535817	31.3140616189	26.2629570992141	29.4933690332088	27.4274607802617	27.8504001186894	18.6791522203551	5.00361701310687	0.131031118015776	5.09694535953731	2.73301669577665
HDC	HDC	0	0	0	0	0	0	1.90979728112359	0	0	0	0	0	41.5350371685434	0	0	0	10.2241350307096	0	0	0.0376429673486481	11.7668144589445	0	0	0	0	0	0	0	0	0	0	0	0	0	0	0	1.53401850984266	0.94921638885465	0.215109007026725	0	0	0.0219775172768963	0	0.564021001141974	0	0	0	0
SLC27A2	SLC27A2	0	0	0	0	0	0	0	0	0	0	0	0	0	0	0	0	0	0	0	0	0	0	0	0	0	0	0	0	0	0	0	0	0	0	0	0	0	0	0	2.1768171704941	0	0	0	0	0	0	0	0
ATP8B4	ATP8B4	0	0	0	0	0	0	0	0	0	0	0	0	0	0	0	0	0	0	0	0	0	0	0	0.00484867338902616	0	0.168968071773811	0.346889363365262	0.447424590355272	0.783346629108778	1.18416402637458	0.112732547097733	0.475403202611787	0	0.215231184922938	1.15938837960691	0.113076138070542	0.698949089296659	0.377697843803303	0.24193659308114	0.0030641977689759	0.914905797410791	0.00135552902993806	0.0746325966985634	0.00745450287975882	0	0	0	0
DTWD1	DTWD1	34.577235510331	64.9684654943305	72.5905975742447	47.5635646265386	0	64.3500331752672	0	3.1724136436308	0	89.0053842550658	12.0301406854965	0	0	0	0	0	13.5282259345334	0	26.0561982486675	75.6733399967978	78.8053837624437	46.6275564809107	48.9507597526019	0	0	22.8016225410557	28.4502735407212	24.2657043631151	24.7052499857965	3.69426753061195	6.68695039490185	11.9522476489436	4.40525485170886	12.0410452189071	3.716085747717	7.43264264746512	6.66010495855583	2.61342416579313	8.3082319094769	4.42048336233806	10.9901318589242	6.25765721487104	9.01276783490506	4.74661084202179	0.136832339346093	5.51823077420426	3.36435048142812	8.54627085808497
FAM227B	FAM227B	0	0	0	0	0	0	0	0	0	0	0	0	0	0	0	0	0	0	0	0	0	0	0	0	0	2.42464977418323	1.22266096588162	1.70358516294802	1.51073588783934	1.4482902505907	0.678134831421981	1.42597907184639	0.156346662546482	0.654110842971888	1.48870972234852	0.636922929418844	1.57163867105161	0.283868988799607	0.328701699150826	2.46691497859437	0.112620509988433	0.0959944362697451	1.07431642556975	0.0578843403223106	0	0	0	0.13244280496867
FGF7	FGF7	0	0	0	0	0	0	0	0	0	0	0	0	0	0	0	0	0	0	0	0	0	0	0	0	0	0	0	0	0	0	0	0	0	0.660720238042622	0	0	0	0	0	0	0	0	0	0	0	0.477037672608109	0	0
GALK2	GALK2	0.464112141044099	0	0.0544303944735299	0	41.0658541032128	0	0	0	0	17.5751048624002	0	0	7.5312113000384	0	0	0	6.61906952789196	0	0	0	0	7.50164384317701	0	0.0969401753445123	0.0600808292810509	5.9655962989246	6.08732595427666	2.72154110959609	12.1684131946023	2.90288267733556	3.48067063515834	2.30453677501696	2.04617470051778	5.46996040671347	2.86779966479783	3.45462363130827	1.77957606968088	2.17917434052063	3.43666068161452	0.0191446611514835	0.203710900169275	0.785936920845428	1.72046255197269	4.19792824933768	0.00572853299379505	25.2880160223042	1.70693091051025	3.15449493957685
COPS2	COPS2	27.5087228353508	40.7628354092609	49.1362772584752	63.4695459758875	74.981306447382	69.931062930808	31.5990276262074	28.4538106830231	136.58907250665	29.3884245312022	96.075102626341	51.2711315021605	115.286372696896	18.1339768276278	28.8845477998703	0	30.9855192274442	63.9128684538258	0	0	14.5496216370239	131.730745070832	36.6822374843423	5.57747621213613	58.6189429144269	16.6927962148809	21.3198934686256	28.985464417318	31.0027484668554	42.2076324237272	42.2682490602303	34.5257159630706	57.1818492399024	54.4922974190555	41.4067454812956	41.0091949407125	49.1971732125532	33.9142067569849	34.1966292545845	41.6457311553643	54.1001257585657	72.1440707863115	70.0845710591938	61.4691720925788	60.7564348981277	61.2081360459046	71.7308487758703	79.5601435998603
SECISBP2L	SECISBP2L	1.38436965333959	0	16.6751684323836	0	0.0885908296021671	1.07234967965787	0	20.4937371368632	0	0	27.6745236364268	0	3.12451041153644	2.4586335518256	26.0163669621072	0	11.1695946130241	8.51368734628551	22.7370811648647	10.5778599203868	10.3929308396728	9.42652204441651	10.1849627730918	0.314083771902053	69.1693294266629	13.0099679776244	13.5474572861312	17.5290330096965	22.2023864230735	41.4157298349637	36.8155142166822	34.6786763849152	24.7207079300906	60.8923594278464	40.552050538048	36.0659955554469	37.9898048737618	65.9396810084063	43.1541427182532	39.1522180840833	35.5271909253211	22.6982271297122	49.9471873217958	23.4399098847165	2.00038846002976	0.253804305993045	6.33768571142592	4.84267264171895
SHC4	SHC4	0.0208981600121456	0	0.0171563399197257	0	0	0.0276147733107548	0	0.0470955809861778	0.0208918634858106	0	0.0534105753988808	0.020042754400775	0.0144745191475663	0.068702284443273	0	0	0.0372556441354386	0.388432821044485	0.0160545079687683	0.0219467053833828	0	0	0.0685962013981138	0.0076388322010833	0.0378746889407899	0	0.242363579820197	0	0	1.25247563133782	0.0494594119740644	0.028532303492318	0.00489525418426479	0	1.21260186320343	0.0780637854893041	0	1.01867489241855	0.211481485962469	0	1.1668366070587	0	0	0	0	0.00188321954037509	0	0
EID1	EID1	0	0	0	0	0	0	0.118844575552069	0	0	0	0	25.6133861981143	0	0	0	0	13.2595690387712	0	0	0	0	0.185709854523283	0	0	0	0.987218523779779	0	2.11636019102969	0	0.0624387251073629	0	0	1.95622001443989	0	0.0566356521810052	0	0	0	0	0	0	0	0.0843870520987604	0	0	0.203819399324219	0.0439137115733638	0
CEP152	CEP152	7.15454413572294	0	5.5005994561445	0	0	0	12.4117066032295	0	0.141912470280535	0	0	0.435663086184242	0	0	0	0.431579797861751	2.2522959908874	8.09144100734188	0	0	18.8060149132655	7.09125283444785	0	8.32290072982043	0.154363176047313	35.6384379820354	43.0622177448794	52.8016787812907	35.8370279037829	24.4685808146009	15.985762721766	10.5336713400146	22.2024041628872	27.4909048929198	24.0751940636372	15.6768097616303	23.3069356800948	23.5797587047254	20.7629190738517	30.2503627539669	12.8440113827425	17.4075434948824	22.6248413380701	13.545772982232	10.9502526987578	17.1312784054619	10.6234850261523	12.3835776873731
FBN1	FBN1	0	0	0	0	0	0	0	0	0	0	0	0	8.48063520508738	0	0	0	0	0	0	0	0	0	0	0	0	3.15695445937643	4.29683822464932	6.2487046705382	4.38320081318475	4.780544783102	5.09014907613383	3.66024046754776	2.08164144331845	3.14073914308614	4.69858289493962	4.96893799213687	4.55698941567959	4.90284364299462	3.70394661520295	3.10874123181966	8.23782727756788	4.13968746162708	5.24136884416095	1.95181790216332	0.0315324918493097	0.47358196663331	1.12610662227903	1.14766836776617
DUT	DUT	211.63694925416	106.959138077082	51.2789596810038	182.87184945659	353.339135251934	104.839147853626	74.8661138412187	133.479038507749	290.50103533483	91.6481565685503	106.426691444034	64.9294200162776	154.780168821826	23.8082041547792	131.627016816932	55.6804240234765	77.1179775415186	109.884209953299	41.7266696175767	11.4081717920997	46.1065902129707	77.6468239406081	19.102051574602	88.6330460608395	101.075434182096	0.449267176228134	1.1469096907274	0.394841352870766	1.92174053127273	0.348081955258122	1.00167352935461	0.441412143127993	0.408955872159344	1.11373638339699	0.536742902338176	1.1519546486579	0.551856943987479	0.18184063960004	1.07282886966937	0.179241890030764	0.986505156638709	1.92284062197545	0.282263387433019	2.23478258960528	0.368729557311542	0.34961466333258	2.86426693628877	0.0451865955810714
LOC102161909	LOC102161909	0	0	0	0	0	0	10.500706591361	0	0	0	0	0	0	0	0	0	0.176807527688698	2.15065814630422	0	0	0	0	0	2.37452608603415	0	0.183757324918874	0.0281913497995102	0.0624836910296675	0.0446603427835655	0	0	0	0	0.0123786863427862	0	0	0.00613364537384831	0	0.0350109448711115	0	0.0630462639335438	1.30740832948754	0.264573271187811	0.761717622553052	0	0.0357494708526096	0.506912072297436	0
SLC12A1	SLC12A1	0	0	0	0	0	0	0	0	0	0	0	0	0	0.389500272470826	0	0	0	0	0	0	0	0	0	0	0	0	0.0179614962140029	0	0	0	0	0	0	0	0	0	0.625266680418838	0	0	0	0	0.0322862928957571	0	0	0	0	0	0
MYEF2	MYEF2	0.0336189548976819	7.31278805300991	2.60815026617367	0	0	1.28829594180674	0	16.4531661193372	0	0.161662258351758	0	2.80512885620084	0	21.4596192188145	0	0	1.34849938610734	0	18.517924713843	10.8565193843579	2.99648245871531	0.107654242554406	6.92452448568937	0	0	10.3730837755284	18.7530058498248	9.35521979908265	14.2606866897414	4.84864024949109	3.36706970512134	4.7449158620991	5.12860370776748	7.03050423892848	4.765988723076	3.3649409640961	7.70533564728857	3.96293008607653	6.81609033962935	12.3052157726962	3.96433871070132	7.66114855721291	7.205676534646	7.73034952540918	3.23729898096402	1.90709727068474	3.19053075358476	6.34521187743298
SLC24A5	SLC24A5	0	0	0	0	0	0	0	0	0	0	0	0	0	0	0	0	0	0	0	0	0	0	0	0	0	0	0	0	0	0	0	0.0192553690478424	0	0	0	0	0.544263975578185	0	0	0	0	0	0	0	0	0	0	0.591341620846737
LOC102162952	LOC102162952	0	0	0	0	0	0	0	0	0	0	0	0	0	0	0	0	0	0	0	0	0	0	0	0	0	0	0	0	0	10.0277953584553	0	0	2.19100306198358	0	9.92445283117999	0.0113403287905146	6.45831493364046	0	0	4.89569674569041	0	2.14154287985849	0	0.16634256000252	0	0	0	0
SEMA6D	SEMA6D	0	0	0	0	0	0	0	0	0	0	0	0	0	0	0	0	0	0	0	0	0	0	0	0	0	0	0.00921311711396581	0.0439817065637552	0.404498079021525	0	0	0	0	0	0	0	0	0	0	0	0	0.00331216725021508	0	0	0	0	0	0
LOC110261192	LOC110261192	0	0	0	0	0	0	0	0	0	0	0	0	0	0	0	0	0	0	0	0	0	0	0	0	0	0.284096854978572	0.021457259727966	0.649351830417937	0.206381768633376	0.126987553709804	0	0	0	0	0.122864313851953	0	0	0	0	0	0	0	0	0	0	0.0765280305405517	0	0
SQOR	SQOR	0	0	0	0	0	0	9.86006367297188	19.885791864784	1.54611563349981	0	0	0	0	6.83563447184526	1.58204676595456	14.2442906448601	6.11163288929272	0	0.0396041354816092	1.29934390276324	7.08071537592825	7.78634627632493	0.126912636888947	0	2.8029404234366	0.00596979667655951	0.011723052771441	0	0	15.3443074353502	18.2015503788761	44.5713276666786	25.2929304304718	24.1097726132436	15.019492746047	17.8104412904532	14.5639648075672	20.3329278968109	8.77173963735792	14.7667884843379	20.1543749634508	11.0788752594164	12.2697071743725	24.944190541903	0	0	0	0
BLOC1S6	BLOC1S6	0	0	0	7.90206057790283	33.1787743854258	4.38066617814395	60.9803822590556	0	0	0	0	0	4.92035050750581	0	0	95.7079217963101	0	10.0602437450431	0.363829271869879	3.48151291748001	0	0	74.2290803422135	24.4953724507411	0	3.89381208214291	4.60398541119495	4.49853762980099	0	45.783684316676	12.0237214931431	14.6293846847259	18.8870010786179	41.7026390572193	43.9951957545319	11.9527065452024	15.5819661891008	0.749163616008882	0.668737666339214	13.0187243069756	70.7488166831903	32.2562334333488	24.0503788293882	26.7257046404049	61.7061652828241	1.45104374710677	64.7288706870832	46.9408697332215
SLC30A4	SLC30A4	0	0.0366783828498361	0	0	0	0	8.78550166134838	2.62687614397959	0	0	0	0.454753523208854	0	0	0	0	0	0	0	0	0	0	0	0	0	6.75710089270164	12.224557573386	3.72261678573604	12.9406429897214	2.29723407648205	2.03397509842464	1.94212311525818	3.19324149415924	0	2.25013735811564	2.04653393368914	4.13473583902159	5.20178945431138	5.01454430889251	4.70985953221162	0	0.744983500818836	0	2.06510955719548	0	0	0	0
C1H15orf48	C1H15orf48	0	73.4831496506149	126.218245638912	6.54968785164694	0	17.8665850900677	0	0	55.3757059815781	0	66.3258154523293	25.9350727171323	53.4706898564735	0	30.9834952333739	16.770485713767	31.1021522985639	77.208478762669	0	22.9022269352064	62.0305624092393	56.7978560842878	47.602536220037	38.0236434851035	53.3569778786377	0	0	0	0	0.430451160730747	0	0.0992485019429566	0	0	0.496929881683525	0	1.8881930896784	0.0511070304522068	0	0.125941604036672	0.0924203910861861	0	0.126929985013794	2.08343534625992	0	0	0	1.5239845536
SPATA5L1	SPATA5L1	0	9.94954148130241	0	0	0	13.6209843604856	0	0	0	0	0.0552301076206007	0	0	0	0	0	4.21846867512762	0	0	0	0	0	2.1279918203212	0	0	0	0	0	0	0.0232660523619006	1.7854024265607	12.0967672435285	0.0151860608170572	0.0161832508882751	0.0316555482257502	1.67655826908182	20.9611668296809	0.759647580574578	15.7987922561477	10.108681004346	9.75343653560987	3.48472486329743	9.93645734977437	1.77306319533607	31.2333977546704	11.1584586020299	15.1196170176406	5.88959491229003
GATM	GATM	0	0	57.3472544506851	0	59.6303388841178	0	0	0	64.9524438624725	0	0	0	0	0	0.179021989676477	0	27.1667329882667	29.9032426361355	0.121001669937694	0	0	0	54.1562347858584	20.1506647899804	22.6939747527718	0.12767574668341	0.0895429823718018	0.610659334450482	0.0405293550278716	0	0	1.54116239695834	0	0.737210505745336	0	0	0.399381743746657	0.110735758777731	0	0.454804976969769	0	0.0482868061964976	0	0	0	0.0141936900020839	0.0198775703950115	0.366897957776529
SLC28A2	SLC28A2	0	0	0	0	0	0	0	0	0	0	0	0	0	0	0	0	14.1812868468288	0	0	0	0	16.0358707401095	0.290930447235141	17.1060603752495	0	1.64219638919085	0.866671960231144	0	0	6.60819658129199	0.00953488316230804	0.0705899276312793	0.788947222804769	1.31644267724232	6.46287593190036	0.0254680305932822	1.27718855156395	0.0103855949185132	0	4.88824899482166	9.1745147254831	0.711003317197017	8.40017376344604	5.66997687340359	0	0	0	6.32289741328199
LOC106509010	LOC106509010	0	0	0	0	0	0	0	0	0	0	0	0	0	0	0	0	0	0	0	0	0	0	0	0	0	0	0	0	0	2.10602787861181	0	0.0600159757576149	0.0308906138471398	0	2.06054081440331	0	0.0326228027850354	0.556283352706646	0	0	0	0	0	0	0	0	0	0
TRNAH-GUG	TRNAH-GUG	0	3.73469992038695	0	4.02785587790325	11.1999725896351	0	6.59587394313982	7.25359161226001	2.41330039738177	5.80412413665685	2.05655442403931	6.94564951463523	10.0320479791924	2.64535601719769	5.48752126688867	0	4.30354433714503	4.27327483151717	5.56355594901023	10.140597148533	7.05456025116492	2.57672423151055	3.96190699325078	6.17673849881762	6.56257891501145	0	0	0	0	0	0	0	0	0	1.57163934802289	4.16190066611886	0.298589264379699	0	0	0	0	0	0	0	0	0	0	0
TRNAH-GUG_1	TRNAH-GUG_1	0	0	0	0	0	0	0	0	0	0	0	0	0	0	0	0	0	0	0	0	0	5.1534484630211	0	0	0	0	0	0	0	0	0	0	0	0	0	0	0	0	0	0	0	0	0	0	0	0	0	0
SHF	SHF	0	0	0	0.272177966409229	0	7.32881310865191	0	0	42.4813348224237	0	2.08454132141009	14.8625817863616	15.648300085798	10.7254228008391	0	0	0	0	2.75697563686288	0	15.6517883000975	0	0	0.298133117862082	0	0	0.0185472887934835	0	0.314810956874164	13.2670351021855	7.19487696980505	16.2210987767294	4.50889894693813	20.4618639650975	13.4478047263489	7.60118131981915	2.95590761208547	6.44147639705668	6.64145521250477	1.15872185690465	2.05664644575015	17.4281041645101	5.41182758253558	11.856225333518	9.6686077718051	53.9780102865547	4.20993602193156	6.83969416735354
DUOX1	DUOX1	0	0	0	0	0	0	0	0	0	0	0	0	0	0	0	0	0	0	0	0	0	0	0	0.0641220906503934	0	0.0731306118107321	0	0	0.103820679782488	0	0.120777752967532	0	0.0575286240116496	0.245224924844779	0	0.131057025416742	0.269055808678033	0	0	0	0.297372029453736	1.0182206527483	1.42262874402522	0	3.96501671581544	0.0569094195622512	1.97476078384725	3.9841552179677
DUOXA1	DUOXA1	0	0	0	0	0	0	0	0	0	0	0	0	0	0	0	0	0	0	4.15966799925999	0	0	0	0	13.3001920572671	0	0	0	0	0	0.223466446540791	0	0	0	0	0.220323273087321	0	0	0	0	0	0	3.27564054596037	0	0	4.71572836049208	1.16128703623592	2.45998866514713	2.33337385779389
DUOXA2	DUOXA2	0	0	0	0	0	0	0	0	0	0	0	0	0	0	0	0	0	0	0	0	0	0	0	0	0	0	0	0.0235946279960121	0	0	0	0	0	0	0	0	0	0	0	0	0	0.44776882888937	0	0	0	0	0	0
DUOX2	DUOX2	0	0	0	0	0	0	0	0	0	0	0	0	0	0	0	0	0	0	0	0	0	0	0.3259019299165	0	0	0.663569159130752	0	2.82654940297845	0	0.402132089456356	0.0030517228466274	0	0	0	0.401695318916901	0.00271708873257311	0.168422473918107	0	0	0	0	0	0	0	0	0	0	0
SORD	SORD	199.827293642456	106.329469001553	27.0941527905657	129.226344922667	87.4016987784912	148.498988884709	195.490184892726	101.520122107556	184.233660274134	62.6990208192702	71.7271455669095	133.310262617697	157.008850701373	93.0549351579729	130.879093500513	60.8537894997328	184.667682159404	94.4562536563212	98.4552770020272	64.5119070156156	120.382184078091	163.667523328712	81.6432892247437	127.548641029341	343.928252161349	0.167377708898298	0.191732437236586	0.116746807963636	2.23155808432048	146.441624526324	154.053640348309	83.3082674495933	192.791125365401	113.92547688678	146.780005804333	154.996910462389	154.258290730349	241.486385639881	146.879021489506	235.892761319822	307.397650250483	109.621546227895	182.47466667134	180.415824546755	538.085256598861	719.302780854142	487.933694236179	719.24384119403
TERB2	TERB2	65.4850975050412	0	0	84.5645274670449	0	0	38.9056117864389	24.0068108182413	0	0	0	66.9414883847078	52.4857738606818	82.2880287989211	34.9864300061531	0	47.9725043876675	2.0824080397241	0.075310402017059	15.6484341784469	1.05042521506347	1.36030111714263	0.321779248182805	19.7082301630149	0	0.737882694402891	2.65278534565747	0.304055307644041	2.06846009498422	0.325426197989771	0.147642798837002	0	2.4570669534161	6.09330886194863	0.303158859009492	0.150232172945069	0.703276236914621	0.493933739601687	0.876688803794574	1.44930159925608	6.44984082106933	0.981740944257912	0.437441916767788	3.19527826934113	37.2935074551371	1.48411720366967	14.8954418007884	3.9276912680147
TRIM69	TRIM69	0	0	0	0	0	0	0	0	0	0	0	0	16.2620815272462	0	0	0	0	0	0	0	0	0	0	0	0	0	0	0	0	0	0	0	0	0	0	0	0	1.10810205895109	0.287789309974779	0.338979034054428	0.0345492737784664	0.0333236339198468	0	0	0	0	0	0.0379804780869043
B2M	B2M	0	0	0	0	0	0	0	0	0	0	0	0	0	0	0	0	0	0	0	0	0	0	0	0	0	0	0	1.06916446380557	0	28.6738331911569	43.9545111668997	10.5321088778176	8.36274619005318	7.60952140363182	28.5806524317988	43.0753149560227	14.1233234211571	29.5012265110294	16.8213427587968	18.8010292609971	11.5605544256529	9.50529507090025	15.8917030679728	15.3299933754089	0	0	0	3.12508324841989
LOC110261204	LOC110261204	0	0	0	0	0	0	0	0	0	0	0	0	0	0	0	0	0	0	0	0	0	0	0	0	0	0	0	0	0	0	0	0	0	0	0	0	0	0	0	0	0	0	0	0	0	0	0	0
B2M_1	B2M_1	0	0	0	0	0	0	0	0	0	0	0	0	0	0	0	0	0	0	0	0	0	0	0	0	0	0	0	0	0	0.121354642767034	0.109131746388829	0	0	0	0	0.0647766640641068	2.00763520952576	0	0	0.156226394423701	0.071652774023045	0.0345554413993742	0	0	0	0	0	0.0787688514409338
LOC110261210	LOC110261210	0	0	0	0	0	0	0	0	0	0	0	0	0	0	0	0	0	0	0	0	0	0	0	0	0	0	0	0	0	0	0	0	0	0	0	0	0	0	0	0	0	0	0	0	0	0	0	0
SPG11	SPG11	0.0845585000345488	0	0	0.0235146049792454	0	0	0	8.6174997407633	0	0	0.672344720483784	0	3.41641137700544	0	0	9.04817983870115	1.14314532137251	7.49668160664116	0	0	0	7.13033686637412	3.6082169259866	0.0103027920889337	1.05997382621445	4.39164948602123	5.27342822227535	8.31058929243532	6.81034144710738	2.7905713136633	2.32264589395364	4.03586633572866	1.0134716223557	0.503071699935099	2.75256708970198	2.32847762881863	4.04239457511956	4.8913112092334	5.15907549496699	4.22890522935147	5.14980275071831	0.843933931018983	2.56469309377341	3.93223938923398	1.15799068599005	0.00507994386355294	3.16582503016245	1.14570900710154
EIF3J	EIF3J	103.841755289233	95.9615036412781	327.699073914591	99.4481476819052	130.019873487853	43.53741042955	122.582104559886	279.205341036769	216.5031155223	53.5166206338392	214.538706241954	91.247638352013	146.474310750509	164.400847433002	126.861673761043	45.1031034193997	356.712952980482	128.443992379915	28.6532018843594	38.1001349734021	115.577587757104	105.11059101574	167.691194398039	114.412028861713	1.50960281751062	57.8093462492758	40.5976152801298	63.9954155230113	57.2507137534122	156.140001215646	184.569637501215	183.495074907055	187.374666924246	198.488791489742	155.072600014904	183.03498392763	244.163977761838	155.73924581106	242.301170224791	264.461005457105	219.212161835577	223.002308262249	283.217451710542	163.972831019924	51.8490375362766	78.2803241244803	124.145921584923	73.9139135691875
CTDSPL2	CTDSPL2	56.6877965264417	0.134407194885529	26.5452876324303	0	0	16.7895233653165	0	1.81509743249618	35.1206453332184	10.4441596460929	2.45167500222868	8.48840390542113	2.03085507357597	0	0.0617153282124311	0	0	22.0592294020586	4.79706792229561	0	0	13.9389430780496	22.8134550764131	0.019847599942646	0.0984079312466572	8.81860519111718	8.9735285787083	5.89445551885379	8.14214135972824	20.5728723361657	18.9227947836383	16.0932717124678	11.0528951717934	13.1103910339066	20.5322087083085	19.2531787141169	21.7267764633925	18.8550735304368	19.7206493342249	15.1206017022141	31.3154520388543	34.3078210573502	20.3711688264895	26.290633015801	3.27463597993663	7.34206083861544	11.7246523182636	16.875986497352
CASC4	CASC4	30.7895444177554	46.0835247418418	2.67635327268752	1.41023922366324	0.112038628197808	75.945748622272	60.5381636240106	0	0	0	20.8812778476961	0	50.5539951657254	0	25.182747821512	21.2696365132664	37.0771496139442	0	12.1976954324948	0	2.46995371072395	33.3801691345667	0	0	41.249193485949	1.88757754902935	1.16005592893302	0	2.09717240079528	4.38735602376059	7.38434143349158	0.0343439805698751	2.51721485619812	5.1992417481263	4.31368326782803	7.51715299194792	5.69756854045264	15.2516231071555	15.4936807935307	8.98114556730737	0.716378411767742	3.55970257010893	0.386521423624847	7.13036233098402	17.71410838139	0.223053912333895	9.59223263424699	10.6667361383902
FRMD5	FRMD5	0	0.00448051977452071	0.213980423562647	0	0	0	0	0.206675692026404	0	0.0174080204048693	0	0.0277756541450047	0	0	0	0	0.0129074061598951	1.20476231190986	0.0556216540765832	5.86993826443452	0	0	0	0	0.301803179295703	0.00670737965342677	0.167936173736947	1.14668358793116	0.402416685287985	0.00259836234200848	0.196278942017999	0.0148277410738321	0.196734323496689	0.0506058601050169	0.00235686980458319	0.187238720295275	0.114629620116775	0.176462531872137	0.00681570506113726	0	0	0.443926440371866	0	0	0	0	0.559200122707151	0.411516882125975
WDR76	WDR76	0	0	0	0	0	0	0	0	0	0	0	0	0	0	2.30342593097578	0.0251691500119994	0	3.8366049661427	0.0648706118750991	2.68992682255824	0	0	2.49455779591239	0.0823088808633649	0.051012759177417	6.09193194918107	15.8225103513447	5.92289737471262	5.89561985820739	5.96236486431196	13.7925443383414	8.53458762628945	17.4822214943289	13.2269771702403	5.87093195803143	13.6173345843345	20.5061919413996	16.9591500742059	22.1480229467664	38.6319537610338	58.3367760838499	22.7749849862552	37.5791928433103	11.7738889233123	7.41747614443123	21.1263053901519	22.5494313219956	13.3197936445279
MFAP1	MFAP1	0	35.4689163018688	0	10.8769766132955	77.143970967127	30.2052892347286	0	20.1602502384587	7.87114440373517	0	0	88.0165697870191	15.2459764710571	0	2.69431146469741	0	20.9789925602277	45.4844625515407	88.1280270150087	34.3189814846603	48.3270021297533	57.2025248783852	36.6818938761378	53.8151189172609	0.153435844091841	28.0388235537059	17.4230231559262	32.6263711696401	26.5556408427177	58.9202208313634	92.4694780383329	100.7931625051	84.1544732469193	141.257030687148	58.2050087232716	91.0955520373683	91.8788109147874	121.13544939965	142.767104040622	182.934639656064	156.682454337594	136.381995521161	143.121533732896	116.318752739399	47.6488129422428	66.3053319767417	65.1956908311362	91.9984119208891
SERINC4	SERINC4	0	0	0	0	0	0	0	0	0	0	0	0	0	68.3722785983404	0	0	0	0	47.3799603399581	0	0	0	0	13.4526342916467	0	0	0	1.72785275786181	0	2.07662988162596	2.16518347674115	1.55388757746298	7.57701533198455	0.39475620508364	2.11761827785715	2.20315668016218	8.14415184630682	4.05975396533024	13.4825681463023	5.7452288854195	5.68131229993641	0.440731932488297	3.58408352638413	16.939185256647	0	0	0	0
SERF2	SERF2	1033.50098109727	1229.89988639746	879.185481299994	1186.23453954926	1211.14780511608	759.242860935223	791.124341987751	907.675396557229	912.227550210308	970.00308456159	884.444959532229	951.447127358648	769.303740804378	1297.73026646743	1190.24336278815	1218.2497834558	604.217624935163	989.591836944802	482.745470037196	548.996328702889	734.868114779041	728.895822227454	837.12047146625	1098.61778732376	988.324384600725	49.2341530724345	43.3246832284242	54.4273618726471	58.3994101587327	167.87617844609	121.6802182736	159.799344959591	166.143740856202	227.074086655834	180.862442740458	130.459578572572	456.014711922657	291.15763703098	339.664292395433	485.353947392842	819.917319187653	391.777633087159	450.630168776348	338.86180312538	531.585283692698	804.612867830431	366.017534660342	382.837522044282
ELL3	ELL3	0	0	0	0	0	0	0	0	0	0	0	0	0	0	0	0	23.6876369585858	0	0	15.9034660170923	0	0	34.7952978429175	0.464259795623006	0	0	0	0.0189393641249608	0	0	1.07205531191185	0	0	0	0	1.02936272798893	0	0	0	0	0	0	0	0	0	0	2.21938269115297	0
PDIA3	PDIA3	241.002816104879	614.347087495605	432.477039255735	384.004816004599	654.237452099867	498.604322093068	310.591507926075	436.588957869283	794.53274621492	554.311027015631	517.813632258703	415.259424235943	278.602042499071	13.7746348824495	597.457936750009	858.639099031152	1036.11013011691	594.819628027277	1045.72904875124	613.836146920077	604.994634557497	929.572325128611	772.12644218762	910.753042963444	340.684570104737	164.921047611071	96.7967881396793	139.767781740117	165.120596022992	1021.02722028864	994.824479581246	477.050616129668	537.082592363159	437.695374207237	998.046783841212	973.364860325092	787.427593779551	984.310435802441	476.331155758871	562.538121393908	207.102521089165	329.854702399064	245.658298500864	209.673429833867	122.488648725547	132.489660209058	231.059139165551	234.032459776796
CATSPER2	CATSPER2	0	16.0163524454627	0	0	0	0	0	0	0	0	0	0	0	0	0	0	8.76834560495592	0	0	0.142490826443087	0	2.75172423786607	7.34854880246983	22.1197085618413	0.922142236301375	0.754179653209195	1.95924379281889	1.07181498650737	1.21324276248685	0.0304333949952457	0.0145963355825808	2.07632553445124	0.0158914242976309	0.694332209558972	0.0386468692136777	0.012995786623322	4.99280409290644	3.70438199141501	3.0654391699796	5.73574048098446	7.1804637630752	0.0277306742845876	0.605452395339022	0.00635417325224302	3.77485281523908	1.45500834750871	5.08560888561739	0.82965552542295
STRC	STRC	0	0.0272394118792363	0	0	0	0	0.0200448642540126	0.0661310057508088	0	0.0352774723821791	0	0	0	0.0321569531045473	0	0	0	0.0259729687547895	0	0	0	0.0313226649786864	0.0481609494367814	0.160895240797931	0.0531831483911109	0	0	0.116614745898237	0.120814839164629	0	0.337780842359887	0.00667744859433871	0	0.0219756688999488	0.00477621277467704	0.331659144759092	1.63334326623371	0	0.397097096176579	0.0711762494263646	0	0.347853053857216	0	0.104443169195572	0	0	0	0
CKMT1A	CKMT1A	62.4266797775105	0	1.06769102489205	0	0	0	0	0	0	0	0.158281045997681	20.3135190508199	0	0	0	0	12.5863145979998	14.9644557435064	0	0	0	0.198315494033949	0	12.9373360692956	0.336722381529182	1.76422009469981	1.54210148935365	0.117052558556379	3.68119618604034	55.6085759944427	50.7171952685873	66.9674360132986	93.8420030894772	90.5080784872314	55.8381368361699	50.3076138241284	129.863828088399	60.0425934899987	68.9101222713826	82.8969312380014	55.0572869034863	114.61908782491	106.08348187379	78.1515220718969	18.1556622064108	47.2477216254617	36.5308097641205	66.6816006828605
PPIP5K1	PPIP5K1	0	0	0	0	0	0	0	0	0	0	0	0	0	0	0	0	0	0	0	0	0	0	0	0	0	0.131725832143181	0.707393148675623	0	0.00298678664840766	0	2.642231123601	0	0	3.10612935200555	0.0018892419035937	2.61042948151385	0	0.0163212114079373	0.0054633970781909	0.0241319387139055	0.383692135185244	0	0.00450394898072188	0	1.05504550580218	0	1.06642222663896	0.327163746929173
MAP1A	MAP1A	4.66013491054751	4.18460049202821	16.1055490813987	31.8089977645608	0	0	7.03427973911677	0	0	0	0	17.2837087012729	2.58442559733953	0	0.0370396110636528	27.0275780403299	4.6186346275088	0	0	0	0.0317445291137073	9.54839743350042	3.15556030886459	10.6135110467837	0	0	0	0.268483729835563	0.00838551481639754	3.46469951077964	4.68718480608971	0.0111232384056253	0.00763360439683703	0.00406743185820432	3.53784606962836	4.77251044792031	3.53100629660755	2.16129030196413	2.06688859709945	1.27033719755562	1.11175656913904	0.892487327954739	0.376188886868013	0.695922254968075	0.0281566499357527	0	1.27081349388706	0
LOC100736659	LOC100736659	0	0	0	0	0	0	0	0	0	0	0	0	0	0	0	0	1.09595084084208	0	0	0	0	0.159077508826375	0	9.24723294228129	1.45178594647199	0	0	0	0	0	0	0	0	0	0	0	0	0	0	0	0	0.0571109224414095	0	0	0	0	0	0
TP53BP1	TP53BP1	0	4.63669944856868	0	9.73555439798422	5.11256650398005	7.00141151093402	0	2.28311103112654	0.129985134551328	0	0	6.39098477875544	3.5910491550728	0	2.91874144062678	1.77306706204786	1.11552505167066	0	0	0	2.10568134671016	5.56884705803926	10.9365526875597	0.992133154903725	3.26962974183477	1.94232643714803	1.33977452327063	2.24011731451048	1.17937239602191	0.799097740262672	2.51426862327374	0.752621325316867	1.97782253523008	0.663346066555509	0.841225325236866	2.48920110907951	2.38223639768804	1.91968214403273	1.02509759227074	1.43983498421571	2.55712763624696	6.42263965140915	2.50369613043012	3.04915110530297	0.367920843625139	2.04608598031303	1.55066238935448	1.27397973761692
TUBGCP4	TUBGCP4	0	0	0	0	0	0	0	0	0	0	0	0	0	0	0	0	1.60773920519758	0	0	0	0	0	0	0	0	7.89263533342466	3.2129007610972	4.90033712577554	9.18391998661521	11.8475713757492	15.4404719636029	6.29947875606662	7.01609381122346	0.0272876073153871	11.6716461770153	15.1398952533531	6.26023378450418	18.2654919696865	16.4968434459316	6.28135730346804	6.4162129936183	3.41266496642738	0.736985562357609	7.8069410708101	0.00944487373788284	0.0246269448385214	0.689776695940101	7.90646061850233
ZSCAN29	ZSCAN29	0	0	0	0	0	0	0	0	0	0	0	0	2.6870675040279	0	0	0	0	0	0	0	0	3.25801468563225	0	0	0	0	0	0	0.132124500068704	0	0	0	0.554611490430661	0.00356042143701506	0	0	0	0	0.550494866535705	0	0	0	0	1.33858121253825	1.24220318703263	0	0.705603182415142	0.465140862439652
ADAL	ADAL	1.46168003306778	0	0	0	0	0	0	0.366000698058345	0.129887967566053	0	2.82252582510647	0.0467283465757556	4.34203384784332	0.035594399782888	0.129214666347967	0	0	0.459989965044644	2.55771774146238	1.85907789248942	0	0.138683718683431	0	0	9.61023516689025	0.176785080595395	0.391475693926819	0.870505523005179	0.873420476930533	0.0291423502066228	0.431543893914937	0.0554343039024503	0.154074946416228	0.194598223725504	0.0343640074226646	0.449556827698879	0	0.418665049499624	0.00382213174401189	0.0168824355401804	0.00860342128757362	0.102897851477785	0.00630182508291248	0.0212961583079287	1.12538909484895	1.39767461745665	1.39373306606324	1.12548485498882
LCMT2	LCMT2	1.12842698733733	0	0	18.8280408316012	0	0.340822956224147	13.3899544488448	0	0	0	12.2225939058096	0	5.96228561033806	0	6.33950703954417	0	0	6.16378873861574	0.346754739170365	0.101575263591316	0	0	0	0	0.993334148515924	32.4177727184682	21.6023499688978	16.6153186527777	26.1948585392889	6.94226893514252	11.9103336665436	13.7777576756772	16.3882413354945	16.0961957453035	6.88477737764953	11.9136433091349	4.3945959178154	7.52538936325862	4.40836351884349	5.24313283069772	0.0273266747155223	7.61065809518327	1.16344245584708	7.89358752625722	11.5158081564697	0.0522962835302157	9.3907895997971	4.26576214355101
TGM7	TGM7	0	0	0	0	0	0	0	0	0	0	0	0	0	0	0	0	0	0	0	0	0	0	0	0	0	1.17266347693445	1.20024273588508	2.73042833849614	3.60856876339656	1.10127624262457	0.0396142073756061	8.30952124803658	0.0143763520658652	2.48956057207385	1.09382102929136	0.0411487353994803	0.0151825049684593	3.32244422862445	4.57864120552247	0.694688907124883	4.46063819414226	2.2766325449075	4.64974444925443	1.88546629028845	0	0	0	6.79075391218361
TGM5	TGM5	0	0	0	0	0	0	0	0	0	0	0	0	0	0	0	0	0	0	0	0	0	0	0	0	0	0	0	1.03805853325885	1.92576118028869	0	0.0138811476475769	0	0	0	0	0.0123590220226247	0	0	0.0151835389474444	3.75569643966465	1.43544922569552	0	2.92900128001764	0	0	0	0	0
EPB42	EPB42	0	0	0	0	0	0	0	0	0	0	0	0	0	0	0	0	0.958879905358575	0	0	0	0.997992608476027	0	0	0	0	0.711836233245637	0	0	0	0	0	0	0	0	0	0	0.899727862958456	0	0	0	0	0	0	1.71766056300156	0	0	0	0
CCNDBP1	CCNDBP1	0	0	13.2285152721819	0	0	0	0	0	0	0	0	8.41726865033557	0	0	22.3047622651722	0	2.72241988768698	0	0	41.217809940836	11.5585927605433	15.2885984699766	10.2556655272676	19.3124443469393	0	1.60984833771522	2.10753543094185	4.11041199396009	1.69827084131937	25.1439049782643	11.4015305707135	23.0544988644795	20.7434121955085	17.6493664717777	24.9411641232395	11.1398722737643	13.5260755837364	17.9967508390263	16.0362644046233	22.6417515573339	21.4497955528704	45.1158523033336	26.4673929607213	27.9850341799012	26.8225448107283	76.4250451319175	49.2394398541647	43.2757438049418
TMEM62	TMEM62	0	23.8440647344317	0	72.0582113043663	0	0	18.6135989592813	0.187795252097347	0	0	0	0	25.669922121515	0	44.1843136311295	0	0.111418623615405	0	0	0	0.121761557733159	30.4203559758915	12.6165581920996	0	0	0.46319268165455	0	0	0	2.86536159127405	2.56163327607695	0.0142216929249436	0	0	2.89405433341432	2.60998013725685	2.78296790101467	0.029293278152038	0	0.0288746374447258	5.34365828105197	0	0.0242510363312943	0	0	0	0	0.422196511894484
UBR1	UBR1	0	0	0.9073156860246	0	0	0.774912251526632	0	14.7575667398148	0	0	0	0	0	0	15.6892121142086	4.31608789039147	10.5952301017799	0	0.745080422966333	0.734291877612436	0	0	0.222105349219353	0	1.18545417203425	3.02978414407263	3.14409278390785	0.463466344471888	0.516538898432366	2.04791077792767	1.4267283491041	0.128310822814262	0.689482830404127	0.0675639174120927	2.00075032495518	1.44094873828252	1.81338925161821	2.36539134615987	3.20611084484127	0.72422469348532	2.92972999542293	1.41520361846313	0.827054435183964	1.41541559231835	10.3227224164818	10.3700082730421	3.21081832261223	3.49915238783626
TTBK2	TTBK2	0	0	0	0	0	0	10.200886045295	0	0	0	0	0	0	0	0	0	1.33406616658659	0	0	0.0345440478186213	10.6058718083373	0	1.18767234619781	0.162317233179699	0	0.220926538741708	0.00373999549762617	0.503739056299418	1.45581995514763	0.188875961793355	0.392783412721944	0	0.00385255763157932	0.960695228781504	0.184706289765749	0.390670463738636	0	0.00385430575987972	0.696707201589207	0.0189961124937979	0	0.110925321161277	0	0.45597085486232	0.00284204187040759	5.7208709784989	4.07647061887568	0.003831111813081
CDAN1	CDAN1	0.633043466682505	0	7.86041555774886	0	0	0.836501960848795	0	0	0	0	0	0	10.3586090675203	23.0223654107676	6.43063043067218	0	0	0	0	0	0	0	12.077818905899	0	0	0.00916329137037122	1.68245821587453	0.214752471156966	0	2.22924583701664	4.61382426025816	4.69960747294969	0.34291183129288	0.755549309311886	2.23134864867261	4.4830671413782	3.66544999987899	0.579505794309254	0	3.18514429851163	0	4.34232816943887	1.51986593937983	6.24049531364974	24.4215668093926	5.31598924281668	0.53925997826922	0.506896296434145
STARD9	STARD9	0	0	0	0	0	0	0	0	0	0	0	0	0	0	0	0	0	0	0	0	0.548658136194298	0	0	0	0	0.171371248718562	0.0878986869145995	0.0256905289960391	0.0682030396847217	0.120884275934604	0.00594036913244569	0.3392630120267	0.0646744012112885	0.0923544544195003	0.116839372041351	0.00528898292809615	0.516355662686357	0.455514384012705	0.0103963537741556	0.631412529120954	0.0140409934608636	0.202014737666211	0.092134060160286	0.244118470062918	0.00190841901680439	0	0.646701811153602	0
HAUS2	HAUS2	35.2262208796716	49.4705451198217	19.5034835550278	0	30.1528248697544	38.2486086100676	46.1659362398867	7.17951722815995	9.82761135901577	76.1603217429034	0	128.45905119605	0	22.4429261474745	0	36.0163023492604	77.7680549345517	53.7767971727455	26.0127926225522	0	61.7121625742125	69.5169025977992	66.3284853418387	39.2272455532585	2.22704956110365	3.13054168107937	2.14232112875493	4.57887767372099	2.00257357939954	0.220497477392105	0.58752257286052	0	2.78248478192941	1.43147401140735	0.222227087701587	0.653872846208776	3.81668853887389	7.19934661103063	3.59882076946937	0.0315398141138187	2.40129665779352	7.70176455409399	2.14564520621511	0.0255764208519193	1.98186541466085	28.0034479369787	32.049420276092	16.6019740710244
LRRC57	LRRC57	0	0	0	50.0070412819464	0	65.4014575922172	62.1381785681587	2.53677520865924	179.982097395991	0	23.464948838219	0	78.4290526897884	104.542156920075	53.3758899183707	4.34079967268272	1.7872643148799	0	29.0237235664213	0.221652396689247	39.6802951832373	29.9632194789861	6.58152855709419	88.8756003202235	51.639965232877	0.146646043679566	0.0239977367449383	0	0	71.1722138335481	102.1175855508	62.0993718705268	132.387924395941	98.0363210033388	70.0367152083426	101.280497084423	104.568244675225	102.782909770382	57.2463669069685	64.7595398385832	100.873097206818	140.679251238729	66.1829665484721	55.1739923684764	2.77187259862966	0.513532357944249	12.0395559402121	47.9233613870234
SNAP23	SNAP23	104.359620399769	33.2967019799384	44.9272280156102	294.612136814543	228.455720448909	177.787098019352	113.864387950299	199.556982089497	85.4988119606117	230.632496403719	246.124484419937	7.23740111796795	109.54868912259	55.6673294462611	24.9640572141409	36.8113255871757	37.2963715374461	79.9870165074805	85.7804884760914	90.524427068973	169.668025864233	223.113576027696	244.779564010826	57.409935963999	31.8561896361587	142.588172172629	146.803443885639	175.125775241986	178.438754471449	9.93550978820784	25.7665459091213	33.0309033905466	31.1713008156019	17.7347293827169	9.74105729330532	25.6324895243353	14.5245285371117	10.7474044103885	11.1393527012659	12.5283311317797	59.2873464980931	40.7016017438317	48.3736012353877	31.9669103372072	148.752860735483	130.946672744878	178.436879901663	226.088012747944
ZNF106	ZNF106	46.8045977603125	29.0695274941447	73.9242590780513	28.315390439937	31.0938489772132	71.3509366543274	51.8078734701078	49.3899429398161	52.936993235767	16.7736990452399	73.4657828397972	44.7582332904989	59.461589171018	91.8889153437557	67.6896958257381	36.4153511130079	36.4214333172086	44.8401014431539	57.3770302074664	34.0949616697447	16.3099296656615	54.9234773670209	69.0336823802454	28.6355011211151	82.4207143828145	89.2731000444841	75.8085966484157	95.2344355260963	97.2915036836513	57.4503428681889	54.3828141034873	47.9474649556704	38.0858446535211	47.4054768415588	56.4202319242856	53.5522151237871	43.9818361734575	74.4277701776293	48.7532396271812	47.1336214737157	28.4141642766856	32.05462157067	36.5425257912745	50.0770328757818	36.0780985278314	18.3839355645944	26.0120815542596	39.5596995242149
CAPN3	CAPN3	0	0	0	0	0	0	0	0	0	0	0	0	0	0	0	0	0	0	0	0	0	0	0	0	0	1.82185585946305	4.29883250303411	2.94814876810172	1.92776479626105	1.90444839888352	0	0.954667917827164	4.41066481380745	0	1.86970887954448	0.00956758773820428	2.22397521055224	0.0234093696956373	2.48012637300334	1.89213507820981	0.0211663941654282	0.551218868667259	1.20640020670223	0.0140339585105574	0.0215766512115427	0	0	0
GANC	GANC	0	0	0	0	0	0	0	0	0	0	0	0	0	0	0	0	0	0	0	0.0568366024205495	0	0	0	0	0	0.748932509623209	1.23686419993797	1.24847651397115	0.0974837312510646	0.00242784860587948	0	0	0	0.0709273865997802	0.00220220366374063	0.00518374674279167	0.137231123843822	1.12563970582245	0.00318421718234589	1.96594000761128	0	0.0608365142992564	0.00787507380164985	0	0	0	0.392731336922458	0.00315173514250661
LOC110256586	LOC110256586	0	0	0	0	0	0	0	0	0	0	0	0	0	0	0	0	0	0	0	0	0	0	0	0	0	0	2.89580364866003	0.646531908523958	0	0	0	0	0	0	0	0	0	0.754959829477704	0	0.376462687478483	0	0	0	0	0	0	1.46360206560269	0
TMEM87A	TMEM87A	17.1425927628826	21.9017829949067	27.3076151403795	137.520628641253	63.2055931903639	61.8809462576997	88.1718851210317	178.87612757732	48.9154395372639	59.5045933696707	84.7714151484473	76.4883414871	78.4347578778139	38.7524786111756	48.9038146083795	101.718053773184	61.3233986016695	45.3173678409619	188.557668897611	45.6624929732115	256.120625082136	37.9894313217872	0	67.7233815960684	55.7583452165049	134.573331506059	134.585181703396	126.101651142841	124.116070367242	87.2595763286713	93.2941234664561	64.9574152299297	81.9994068434423	79.3922329925217	86.0464843960163	93.1983033554664	93.9976946927203	67.6432926616685	61.3633602553238	72.4591486889095	37.6594531122153	57.0548933065258	70.4926660958434	73.214730722635	67.4211299956675	72.0833731674023	61.1268754334843	72.3863878797137
VPS39	VPS39	26.5210380609658	0.397413244973471	33.2286198212523	0.34752021954348	8.40702556039235	11.6510296954042	0	21.0697496322568	0	0	0	0	0	0	0	24.9254762459056	0.0618844002944762	33.121080419716	32.9346511541169	29.1276349491117	0	20.1197544547906	14.6986986831689	0	0	0.329624105969976	2.20237108146132	0.753670945310605	0.732450518954866	9.01323011734809	8.23798289876514	3.41238827770798	26.7197208428286	20.7967864021405	8.91568684666312	7.99962692445135	9.89262550218084	13.1706808457743	6.05356508048566	4.28204472097461	19.1981351034304	15.6011710155914	21.3324299209348	16.2273706479694	6.49941997405382	19.6824327309065	11.7844773565225	16.8716838796076
PLA2G4F	PLA2G4F	0	0	0	0	0	0	0	0	0	0	0	0	0	0	0	0	0	0	0	0	0	0	0	0	0	0	0	0	0	0	0	1.71056505368118	0	0	0.00449825222840071	0.00529419706295928	0.102552522032143	0.00647675358092047	0	0	0	0	0	0	0	0	0	0
PLA2G4D	PLA2G4D	0	0	0	0	0	0	0	0	0	0	0	0	0	0	0	0	0	0	16.7091105739335	0	0	4.20248062509345	0	0.0351006449814419	0	8.8515065845504	1.23922787832781	3.89984004367678	3.77437175966293	1.04678436401161	2.46378483573852	0	0	0.179781611732592	1.08625459910312	2.42815862067487	0.855186047814563	0.0337560524340405	0.0960463697120247	9.25561547504715	0	0.117755780415105	0.195619443754685	6.13849997392725	0	2.42296482698557	0	2.34870437141834
PLA2G4E	PLA2G4E	0	0	0	0	0	0	0	0	0	0	0	0	0	0	0	0	0	0	0	0	0	0	0	0	0	3.95572941590444	3.54422974690317	3.95899472348671	4.43369212535744	5.1652348463723	4.15123575224595	2.22578729140903	1.50064577081732	4.55338532384645	5.16454102637875	4.09961371737422	3.66417222692594	4.81381765923014	5.1351911853162	1.74803519420479	2.27081244714296	3.61600789898481	2.66932371700005	3.36863606707095	0	0	0	0
LOC110261331	LOC110261331	0	0	0	0	0	0	0	0	0	0	0	0	0	0	0	0	0	0	0	0	0	0	0	0	0	7.62496864828417	4.84273508477471	7.17560148725684	6.79257466095531	4.73144356602604	1.85064597459828	17.3522879778829	8.47625792519573	8.73669092920296	4.63928625291809	1.77271400386223	13.3906584776425	20.0533609104317	10.2819557390211	3.91909639690474	0.0377094121308995	8.89893427262137	4.36187167954741	21.8188299939633	0	0	0	0
EHD4	EHD4	0.0336189548976819	5.31555433156197	1.65596842296741	20.6425666036604	31.8815776802982	5.41972775518699	12.9518979247109	0	15.0567538912855	5.98150355901503	0	0.38691432499322	9.8962175423368	1.98938959281714	14.2144844886215	7.27495538112792	13.3051939429258	1.6068174608258	0	20.4067258671833	0.556723516919785	0	0	1.9661792624034	1.98019789311758	2.47599222414564	3.772771458169	2.11152296405627	3.0710001667323	0.265431005881938	1.38878063025413	0	0.0157500305804759	0	0.268121064788432	1.3202160720377	0.00415830310161283	0.252114836489958	0.197797165978797	0	1.81654334452621	0.00687098525310575	0.0195673497206952	0.0188929112637292	5.57413794927766	26.0692168613855	8.89275593020433	7.56100224333421
SPTBN5	SPTBN5	0	0.00391552084845811	0	0	0	0	0	0	0	0	0	0	0	0	0.0862981138440446	0	0	0	0	0.372104911748136	0	0	0	0	0	0	0	0	0	0	0	0	0	0	0	0	0	0	0	0	0	0	0	0	0	0.0114035215997813	0	0
PLA2G4B	PLA2G4B	0	0	0	0	0	0	0	0	0	0	0	0	0	0	1.35363281553239	0	0	0	0	0	0	0	0	0	0	0	0	0	0	0	0	0	0	0	0	0	0	0	0	0	0	0	0	0	0	0	0	0
JMJD7	JMJD7	0	0	7.04374900629444	0	104.705084063102	0	34.6320382055658	0	0	0	0	0	0	23.9328544383121	4.43270229486893	43.0106323783962	0	0	0	0	0	0.277523028674285	14.9349373567569	0	0	0	0	0	0.367962285718638	0	0.251729473345661	0	0.0609032596118628	0	0.0211589441020285	0.348640893496868	1.38284571805467	0	0.122376825503112	0.150150274371321	0.0275463918084107	1.4347357239806	2.52214405524792	0.51139450907581	10.9625526263247	33.65672637502	6.13586551993628	5.57190941950468
MAPKBP1	MAPKBP1	0	0	3.28966637723017	0	0	0	0	0	0	0	0	0	0	0	0	0	1.7082606766164	0	0	0	0	0	0	0	0.374957522271047	1.09954215008506	0.980554559446791	0.886550187124937	0.240964560925952	0.00390779892132913	3.42517709540662	0.941561248541656	0	1.75049607735019	0.00354460697461622	3.33744696944753	0.00538740183820031	0.265390273156404	0.0973793540363224	0.73448524891193	0	0.273733130704327	1.14502053515325	0.428351371152962	0	0.00981251529714296	0	0
MGA	MGA	32.9473601439661	0	19.3706210051919	0	44.364825806502	7.83657980349636	0	0	33.1907981162217	15.8280445616443	45.7084064639498	6.81803915609863	0	15.5249765208767	5.15625357886127	9.4389358853144	2.84643877417467	1.32348144388196	23.7923547495731	0.0133078702736654	0	3.36800175142324	15.5564642044703	0.0185278995090142	46.988754016145	1.82547381538388	1.21316117587945	0.241963632594275	0.528237912676255	9.26025905117147	4.40183275668363	6.180851328377	23.4217314175568	8.36050031743682	9.07611410889074	4.33182370293911	3.94670744203717	3.51166146232564	4.91026417224772	4.29866901970543	16.3821039076774	13.6966573703796	12.1364860309958	15.1684622431694	3.54740533304734	25.2092869777126	7.00778121283048	7.62308014340571
TYRO3	TYRO3	0	7.41563178744538	0.0694014003464779	0	0	10.6122794817252	13.5703048538334	2.22264723527423	4.47916065973192	0	25.6749216713235	0	0	13.617922220827	32.2845609164812	14.7406628201356	0	0.224471635118606	0	3.7287409748497	0	0	0	5.99476676983633	9.00120259743789	0.00978947932637178	0.0288358018620477	0.0081938542748797	0.0108764939866868	0	0.0090943121990691	0	0	0	0	0.0161941660160267	0	0	0	0	0	0	0	0.00791799215576198	0	13.6896586772312	2.81654344248849	4.29290240353089
RPAP1	RPAP1	19.9227448936183	0.0219374582311124	0.0582048864419166	0	0	0	0	3.03576789483124	0	0	0	0	8.98648882818949	0	10.516163537362	0	8.40520917244561	2.10221066563724	0	17.9068509304505	12.6041092800744	7.4921029256403	0.814522180133956	0	0	2.98028249100241	0.318419082306155	2.15778960562673	1.15846750881166	3.83570270125434	2.59322374041903	4.81575876616115	2.32508099819467	6.4642911398706	3.76770322183583	2.58049725168292	3.63934212509296	0.124614429748344	1.24723962098717	3.34107175478107	0.00751163080722928	1.57219858160449	0.601793448222141	2.828888818102	0.0857609175628277	0.111808238243012	1.56581982986199	7.683730361129
LTK	LTK	0	0	0	0	0	0	0.0671905664835975	0	0	0	0	0	0	0	0	0	0	0	0	0	0	0	0	0	0	0	0	0	0	0	0	0	0	0	0	0	0	0	3.02095712345002	0	0	0	0	0	0	0	0	0
ITPKA	ITPKA	0	0	0	0	0	0	0	0	0	0	0	0	0	0	0	0	0	0	0	0	0	0	0	0	0	0	0.0101683232361496	0	0	3.67084525596629	0.461795462980052	0.132276013459091	10.4953065882767	11.6644517455316	3.65354596056981	0.394026098567466	0	2.28444613145077	0	4.48293789072055	2.24558724618968	2.89703859569397	2.05605676522344	3.61857334129691	0.594976018383842	0.0161180724644194	3.89376904098732	0.739539610106879
RTF1	RTF1	48.898270211477	30.1063885900853	5.46325182808317	10.7588293033554	33.7517366601322	24.1415112424475	21.0346419922723	32.0745023634632	15.9501651947762	31.0565500772364	76.4832834837012	31.7137861310336	37.7042773515236	49.1904108672347	59.6175794426973	40.9523917876573	9.94778857480374	15.767926821836	10.066000870409	11.155862641882	26.5338703763197	15.1772427505478	1.56026586939912	11.996323645334	3.29611573567282	2.46982626859228	2.04905859389372	4.5712080780079	4.33946503103176	98.2222545255898	96.2419678702867	114.005220019537	68.5115468160648	88.5441325710871	98.7004460754315	96.0691382297648	89.8230355728559	87.3201778433057	92.7281110664657	125.682964009129	82.8073132291206	46.2897132699195	70.3771879619028	62.217861302943	19.9064696032782	20.2367775675835	19.1754312651536	11.5299428286959
NDUFAF1	NDUFAF1	56.9574543573092	0	14.737859814422	59.9753413256242	33.770283549142	51.4875179559619	3.56734590727562	17.3473219121373	0	0	1.73793331608956	0	26.8463255781205	13.4577830058001	29.6326148411988	26.3775350838783	33.0221261250227	0	32.4096724015582	29.6505347610628	29.09260903579	0.0871005374031735	2.41062510011878	17.2550980518277	93.3919681088391	0.784298154031311	0.473177909240512	1.03610325585869	0.797895513795183	0	0.377469461453193	0.612754659530916	0.324946053454937	1.17125328582595	0.00664072963953335	0.363433579294886	0.383540012837022	0.927472633152502	0.547313115890063	1.01789197268175	0.0821315717264152	1.33002758321357	0.474944591812179	1.21140075669065	7.74838817761214	5.77241712679821	3.67641263771342	2.87972264345397
NUSAP1	NUSAP1	88.656289925192	131.24718798994	108.818780249519	99.6538558684799	54.491486634481	134.521353525772	49.1246743454261	14.4540294519099	48.1119003064521	17.8817454427439	26.1964451522746	51.2607475301527	23.6610354327354	41.6222988102395	86.4446166177867	63.7785339115894	72.2535923361759	68.927106625508	94.2819614787518	44.0443209309223	41.8731814960535	66.2274099262466	185.44337658438	46.5226392125398	154.286728367786	145.946999528534	172.987220569929	190.774886448217	215.544385861558	46.725078696051	47.1142208387915	46.0612011797942	16.984518059813	36.8014198224496	48.1943350031904	47.3809680649491	42.445468085473	47.3149249059696	47.070631747096	42.1466593783304	136.460092172433	41.4078550642794	45.8027565131823	37.5648778166968	35.0850239974738	8.34170887901195	50.345214243379	31.3269762294038
OIP5	OIP5	16.9350760811482	23.0425279146803	26.8322205460638	34.21993901227	9.96471473065717	20.2372718215266	73.9026890809912	30.2480415863227	12.5889547394121	38.2078347606503	30.6046600134348	31.0261703311581	4.41884384900721	48.9753084025669	43.9444626100223	33.049231904509	36.2792881508992	12.4465750641826	34.1928546650038	11.3829591514522	40.7696234982284	22.2479227968302	64.4686439766561	4.48699366302116	8.59624058512887	6.41508803833791	2.87497590286513	4.29460318289825	4.79386776413158	34.1954749574674	33.6749159155323	29.5935391299103	55.0029864068349	51.6732810324012	33.6826459983021	32.8680976215025	58.4136659246912	39.0082156764226	76.6481940982052	28.8809717194722	59.1884135490737	48.7464085582731	53.6144536252364	37.2860175523081	33.6580831265904	26.1241267810595	34.374581211105	33.2685886626244
CHP1	CHP1	49.3713830417849	177.885127366737	0	0	135.678738050623	110.706442569234	12.7652801921718	64.1678060751836	166.120624230089	140.867547517204	8.82084803452822	9.93028568456385	98.432865969468	26.7745005678157	203.147917702952	55.890049513569	71.4704130382386	55.9918524237149	23.52335315891	67.0318150777349	142.618454536446	5.66074397100465	152.109597369646	11.7925672175029	8.5816505971817	23.5852701746952	18.606413750422	25.4687253859983	32.182538258017	64.902605282227	59.4556731147033	68.0389759255119	29.459479647169	52.9299790694795	64.7740339065461	59.9870026994538	67.9312810680741	59.7742481701605	62.4933284439123	26.1712691797625	31.3512509351344	56.3296873421647	44.4939238331999	65.8389935000341	10.9425363537693	42.2262380676344	17.9192109319228	35.3031234044156
EXD1	EXD1	0	0	0	0	0	0	0	0	0	0	0	0	0.0568387987489655	0	0	0	0	0	0	0	6.91466812153842	0	0	0	0	7.54531283241085	13.2960548151444	10.8293661075691	7.1108853858683	0.080989040392447	1.67733811021924	1.07372774381276	0	0	0.0901577812959308	1.68598242281869	0.0152255148975484	0.0673102273118182	0.772510933416718	1.40279205342302	0.226054691228511	0	0.047763549601508	0.00384310478570506	0	0	0	0
INO80	INO80	0	5.31920917930673	19.6925974623152	8.67181852033914	0	25.357698314034	0	0	0	4.84622670869796	0.851477392356702	0	0.0230754410102183	0	4.84694230358884	0.0595819441533818	5.7017631700875	18.341416528145	0	0	0.259627289289566	1.99144184424967	6.9988374256851	0.0365337362946577	5.25308214473602	0.624995487481944	2.47358154969814	4.70489636093453	4.41497676552175	4.03825775840652	2.47656756066104	3.06275892693202	9.87995161548234	3.1561201250031	4.0370977387109	2.43156473650188	4.85022975284516	5.0827543471413	6.45674100187003	7.70757305768479	8.01961689920492	9.83231799642628	6.58649918976793	7.39858886890871	3.70468247576036	2.0295208273135	6.87016002550945	6.03000696775489
CHAC1	CHAC1	454.376387628542	108.617206720127	10.0498159780912	238.113754081529	116.252304321248	190.178966282576	110.665037312502	109.604714882208	313.998557287764	177.3940681564	234.979611830969	444.55682604079	312.572134498898	145.508009149006	248.066602245061	118.536954690079	344.163397256606	190.247497004169	291.620704210557	45.2852301595022	384.921158069907	112.891912904404	257.383176140221	530.550035131579	45.2718007385815	34.328573351913	24.6274337026478	33.7358865559428	39.871460215054	51.3535733381831	61.8241037737193	65.5243836747235	78.9992952008386	101.682091633768	51.4901360764378	61.6468332169281	33.7754475504427	79.7588121145189	46.7182849390529	38.8891211355072	67.3026868285495	127.497344032536	142.661933806756	111.98279650192	0	0	5.51156089887976	6.24263139763675
DLL4	DLL4	0	0	0	0	0	0	0	0	0	0	0	0	0	0	0	0	0	0	0	0	0	0	0	0	0	0	0	0	0.273901139906206	0	0	0	1.9828548998071	0	0	0	0	0	0	0	0	0.0103595782323	0.00983408166190279	0	0	0	0	0
VPS18	VPS18	0	0	10.3130331181532	0	0	5.53327172416816	4.43994103615884	0	47.5787249865687	0	0	0	7.07762608240759	2.32859817695072	0	0	0	0	2.78477881374406	20.5109165625668	21.00386870897	0	0.102573643838208	4.90026965509525	0	0.633271244449581	0.781673852225902	0	0.0160820364161296	7.64002968319158	13.3729359215671	5.9020025638516	25.297913196446	19.6498737316903	7.55556715691912	13.0977902300871	8.48032163170303	7.01940177718211	7.19983106652329	5.4067758615249	1.68851655720973	8.74024037371177	4.51069275762073	7.02747570752682	12.7277569817698	0.0563205210978051	6.61754052607734	12.8333181115513
LOC106509024	LOC106509024	0	0	0	0	0	0	0	0	0	0	0	0	0	0	0	0	0	0	0	0	0	0	0	0	0	0	0.338296197594123	0	0.191401469072423	0	0	0	0	0	0	0.16623854301188	0	0	0	0	0	0	0	0	0	0	0	0
RHOV	RHOV	0.20828040362015	0	0	0	0	59.5853841509059	0	0	0.208217649624311	0	0	0	0	0	0	0	8.16874083887086	0	0	0.218730675462666	0	0	0	12.7140466848897	0.188738039497034	0.0241188370221934	0.0236814094780787	0.0201876146065341	0.214375761645327	0	0.0448122369833099	0	0	0	0	0.0398983886506302	0	0	0	0	2.82455321061964	0.0212839986570142	0	0	0	0	0	0
SPINT1	SPINT1	50.6237014028134	49.8228884418007	0.963140594750986	38.7587670572992	43.9259674214078	16.5878578804816	78.4559504731758	31.770878145093	22.9292044505877	107.75337850463	8.89530931437321	5.40086955171096	27.1403633483653	0	70.2728676850569	0.104906852058114	46.9540942731099	19.5737043582015	77.690749559989	34.5594836334413	42.5130704842392	33.6861254916614	11.5527763826145	13.5083582424361	16.3189610009465	0	0.186749852806205	0.159198043501949	1.28300782255376	10.0258880828718	1.79848234092694	2.96328627113991	0.838185478259314	1.77180653776825	11.8819753746408	2.07884339718391	1.58172699753755	0	9.20108624388213	2.21550961204411	4.03968812033401	0.497537712109384	2.32166637455538	1.09335098973239	0.0101365840318824	0.11629436793135	0.444176151148739	3.36140690232785
PPP1R14D	PPP1R14D	0	0	0	0	0	0	0	0	0	0	0	0	0	0	0	0	0	0	0	0	0	0	0	0	0	0	0	0.0552044709639083	0.268686824689142	0	0	0	0	0	0	0	0	0	0	0	0.0201144324674195	0	0	0	0	0	0	0
ZFYVE19	ZFYVE19	0	0	0	0	0	0	0	0	0	0	0	0	0	1.1777332182371	0	0	3.56583611858256	0	0	32.8567888371569	0	0	0	8.42439595421992	0	51.3585073888737	48.0645566344738	47.1888993573174	59.4119759662254	47.4036205940037	40.8386415641418	51.2349849465872	12.1120494530262	50.2285078248158	46.4041229689343	39.8147062006452	30.6930480106032	25.5783752587796	51.6399409729392	32.8677042127454	13.5501278540165	21.562737880924	25.8671042321121	28.968481586478	16.7042861042909	0.0107610696786668	14.8744385055263	7.30188064628512
DNAJC17	DNAJC17	10.5769934486903	6.05693022510712	27.6047379209195	44.5149412555193	0	12.9333953830917	12.7244652636049	0	22.2523393589643	0	43.4398089786178	0	2.18682244778036	0	5.92114011359104	0	22.6551707339624	0	10.9148781560964	22.712727128322	7.07378248618172	5.72917431311338	0	17.1381051068789	1.71664189602479	24.0758240008555	24.1597051207345	24.6807523703027	17.9140301394242	15.3532911985388	12.108634780524	16.7757462191946	1.25728445750956	16.6298263001621	15.301001063994	11.9451463260087	15.6405450093606	22.0494575378417	17.5729397876916	17.5588676577276	26.4262719525864	11.7764693205025	20.3061460221387	11.8435902721794	8.77035019382314	0.156485109982103	9.80197118437825	2.70282328663673
C1H15orf62	C1H15orf62	0	0	0	0	0	0	0	0	0	0	0	0	0	0	0	0	0	0	0	0	0	0	0	0	0	0	0.355312380478245	0	0	0	0	0.0451490045939135	1.28973602300481	0	0	0	0	0	0	0	0	0	0	0	0	0	0	0
GCHFR	GCHFR	15.2780245395929	0	0	0	0	7.83782657460503	0	4.05060958699111	0	27.0098848138116	23.4281318875047	0	0	0	11.6446676728599	0	29.4795012298332	21.6359395812906	7.04218457248038	14.5345063576699	19.9599553745473	12.0868884324011	0	0	0	0	0	0	0	0	0	0	0	0	0	0	0	0	0	0	0	0	0	0	0	0	0	0
RMDN3	RMDN3	0	0.130691807663602	0	16.2093057929715	57.6791784008619	13.2091672283628	0	0	0	0	0.0599724254883882	0	0	0	0	0	0.125498255275189	0	0	0	12.8919302767339	0	0	20.662750277593	13.2686893251264	30.2029821705348	18.8896887218784	35.8902100797663	24.6716416112495	0	0.0151461368013658	6.29540604031487	10.4546648918737	8.03077930481156	0.0114578810305436	0.0404558995491505	5.18086840260279	15.56538199094	1.57388542844044	11.7653534491477	0	13.1790450720283	0	6.44845899192272	1.71522579448842	0.0126875147163221	0.444206134688036	2.36134277369468
RAD51	RAD51	0	30.9851655744118	54.4245843510291	62.948965109241	0	60.1106890578699	171.751961872683	87.4707340469051	122.15029362862	0	124.330150441251	0.148901820769313	47.9602686776577	51.635837148552	1.58817051404371	0	59.1617216155981	81.7628824395692	0	100.925889619433	3.02473329214753	56.0964028319563	63.8293475035919	4.76704069940011	6.89378544354932	66.0358138054577	56.1707167650658	77.4911865314352	64.1598696711475	13.1076564282498	16.9525453054983	0.026496557407951	0.0454598359206457	8.38097604314821	12.8307260573964	16.6029909556827	5.13696224381688	16.4002552024447	11.1167307784755	3.62230327829925	7.91201515534324	0.364907930525594	2.85401608331262	8.36145629883145	43.2075765184956	1.69289072531778	61.6998630936928	50.676797216567
KNL1	KNL1	67.3218636094758	1.1615740032947	7.19641988843224	0	0	9.07744207493534	1.81089124290612	36.8494082907398	0.0386901867315714	5.46681030907559	0	20.2848227641852	0.965006619240953	15.8615334738587	1.12169773391311	4.49889449390615	2.79428530107213	0	3.80566552557547	0	0	18.1351813648598	40.4606774300721	0.0353663813273268	20.0603614663276	8.86025697876983	17.2055115962983	8.8152808538207	11.1138151620917	16.5958283658423	9.54671524956333	14.7378776772685	19.9942885706846	14.3126872585206	16.2360738257676	9.4340121979715	28.056620096664	32.1205638014146	32.1037572857009	27.9155973197768	32.1961074323402	21.2220423634397	16.691589792806	10.2602580036504	5.74979559646858	5.5417699758604	5.71206063230505	8.18127913580066
RPUSD2	RPUSD2	0	9.08304570696355	0	0.310000666177482	0	30.8111648722674	0	19.3997714739439	17.2736071201158	0	33.5555817515083	44.8144740463263	52.8894287903548	70.8519939785199	0	103.003838397584	5.13389148076308	9.29111812646276	25.6916747191066	0	16.1979641042247	26.2768029594983	40.707482650055	9.91522869352841	0	0.0215148792036562	3.84469138441594	0.990444726246282	0.0239038713379243	61.901213116116	62.0798457159535	37.5317811368724	139.86538547423	65.5099466375682	61.5308144746258	61.3496634802556	27.3010489769983	7.22775237080478	12.8550608805752	16.9313173043705	6.90922692281862	45.7375157479226	36.019000768734	35.3430731079988	57.3805610581924	0.53576438412997	13.8338753278762	58.9455395943898
C1H15orf57	C1H15orf57	0	0	0	66.3586353971104	0	0	0	0	0	0	5.8033950778654	0	0	3.07379696292251	0.910896901938869	0	7.50081733459745	0	0	0	0	0	0	0	0	1.71689976095851	0.0455611209439923	1.47589497818513	0.3608864586891	7.76557801646524	0.0431075639914376	1.73247269731665	3.21486719303899	10.3154233129565	7.71235585536998	0.0575709602229698	2.27994845792637	3.70933943327066	7.63864153977553	0.0462826321232175	16.4724565175377	19.2254127603947	4.78120013866946	3.66872750550342	31.8004271582944	0.379155591081604	6.59943356883418	15.973188074362
[truncated: 23,324 more rows]
[truncated: 24 more columns]
