# Supplementary material for: SOX15 Contributes to the Maintenance of Pluripotency in Porcine Embryonic Stem Cells
Source: Cells. 2026 Jul 17;15(14):1283. doi: 10.3390/cells15141283 (PMC13406406; doi:10.3390/cells15141283)
Supplement: Supplementary file 1 [file cells-15-01283-s001.zip › Matrix data and manuscripts/Pig_GSE139512_GSE112380_rawcount.txt]

Geneid	gene_name	EPI_rep01	EPI_rep02	EPI_rep03	EPI_rep04	EPI_rep05	EPI_rep06	EPI_rep07	EPI_rep08	EPI_rep09	EPI_rep10	EPI_rep11	EPI_rep12	EPI_rep13	EPI_rep14	EPI_rep15	EPI_rep16	EPI_rep17	EPI_rep18	EPI_rep19	EPI_rep20	EPI_rep21	EPI_rep22	EPI_rep23	EPI_rep24	EPI_rep25	2cell-1_1	2cell-1_2	2cell-3_1	2cell-3_2	2cell-5_1	2cell-5_2	4cell-1_1	4cell-1_2	4cell-1_3	4cell-2_3	4cell-2_4	4cell-3_1	4cell-3_2	4cell-3_3	4cell-3_4	4cell-4_1	4cell-4_2	4cell-4_3	4cell-4_4	8cell-1_1	8cell-1_2	8cell-1_3	8cell-1_4
LOC100125545	LOC100125545	222	1115	574	351	0	0	0	109	188	382	464	198	700	0	361	152	165	6	0	939	0	320	124	331	263	18	50	21	46	54	46	100	96	210	80	72	107	22	60	58	42	146	68	30	156	114	78	253
TBP	TBP	64	288	84	71	0	0	4	0	0	80	134	44	142	0	132	50	16	4	0	117	0	23	0	102	30	422	713	846	820	1663	1663	1888	2438	1397	2033	2086	1317	1222	1969	964	2419	2096	1897	1529	1672	850	2586	2724
PSMB1	PSMB1	3195	7061	2661	1126	1817	1521	6007	5552	2580	3772	2480	3013	2691	2399	2022	3779	2760	1684	3912	1845	1869	2084	1473	8562	4167	354	338	266	194	550	472	523	287	535	677	586	625	470	755	736	836	1418	1003	722	2486	3871	966	1724
FAM120B	FAM120B	37	0	0	0	0	323	0	0	1	0	0	2	0	0	0	0	372	327	0	810	911	194	6	544	2	492	226	794	590	482	778	480	974	618	539	843	444	1824	267	527	856	1381	672	1765	3740	2658	1333	471
DLL1	DLL1	0	2662	381	0	0	0	0	225	0	0	0	0	16	0	0	0	0	74	0	365	0	243	0	0	386	0	0	0	0	398	0	0	0	0	440	2	66	14	176	0	4	0	204	29	0	0	823	423
LOC110259813	LOC110259813	0	0	0	0	0	0	0	0	0	0	0	0	0	0	0	0	0	0	0	0	0	0	0	0	0	0	0	0	0	0	0	0	0	0	0	0	0	0	0	0	0	0	0	0	0	0	0	0
LOC110259814	LOC110259814	0	0	0	0	0	0	0	0	0	0	0	0	0	0	0	0	0	0	0	0	0	0	0	0	0	0	0	0	0	0	0	0	0	0	0	0	0	0	0	0	0	0	0	0	0	0	0	0
LOC106508781	LOC106508781	0	0	0	0	0	0	0	0	0	0	0	0	0	0	0	0	0	0	0	0	0	0	0	0	0	0	0	0	0	0	0	0	0	0	0	0	0	0	0	0	0	0	0	0	0	0	0	0
LOC110259815	LOC110259815	0	0	0	0	0	0	0	0	0	0	0	0	0	0	0	0	0	0	0	0	0	0	0	0	0	0	0	0	0	0	0	0	0	0	0	0	0	0	0	0	0	0	0	0	0	0	0	0
LOC110259816	LOC110259816	0	0	0	0	0	0	0	0	0	0	0	0	0	0	0	0	0	0	0	0	0	0	0	0	0	0	0	0	0	0	0	0	0	0	0	0	0	0	0	0	0	0	0	0	2516	5118	178	1926
LOC110259817	LOC110259817	0	0	0	0	0	0	0	0	0	0	0	0	0	0	0	0	0	0	0	0	0	0	0	0	0	0	0	0	0	0	0	0	0	0	0	0	0	0	0	0	0	0	0	0	0	0	0	0
ERMARD	ERMARD	0	0	2	0	0	0	238	0	0	0	0	277	0	0	0	0	4	0	0	0	0	53	0	0	0	0	0	4	3	955	838	42	175	261	1027	927	1346	62	168	308	96	177	89	338	478	1510	1304	1324
TCTE3	TCTE3	0	0	0	0	0	0	0	0	0	0	0	0	0	0	0	0	0	0	0	0	0	0	0	0	0	2	0	7	0	20	12	1	26	0	21	12	38	33	20	13	0	1	65	8	0	0	0	0
PHF10	PHF10	402	0	0	0	0	14	0	275	0	0	0	0	0	0	0	0	55	60	15	0	154	0	0	0	0	20	3	60	37	6	0	0	13	0	6	0	0	0	0	41	0	0	0	1	0	0	0	0
C1H6orf120	C1H6orf120	0	0	0	0	0	201	132	416	0	0	88	2	0	445	523	4	387	793	0	58	0	78	2	18	0	1111	143	742	387	5232	2854	4954	6321	2634	5673	3185	3331	4025	5480	4582	2204	6177	7260	5169	0	111	1265	2218
WDR27	WDR27	6	0	0	0	1	0	0	0	0	0	0	68	0	0	0	0	0	9	0	0	0	8	24	0	0	0	0	11	0	166	96	29	167	218	177	107	635	37	244	64	311	302	190	363	45	21	641	431
THBS2	THBS2	0	0	0	0	0	0	0	0	0	0	0	0	0	0	0	0	0	0	0	0	0	0	0	0	0	0	0	0	0	0	0	0	0	0	0	0	0	0	0	0	0	0	0	0	0	0	0	0
LOC110259818	LOC110259818	0	0	0	0	0	0	0	0	0	0	0	0	0	0	0	0	0	0	0	0	0	0	0	0	0	0	0	0	0	0	0	0	0	0	0	0	0	0	0	0	0	0	0	0	0	0	0	0
MIR9815	MIR9815	0	0	0	0	0	0	0	0	0	0	0	0	0	0	0	0	0	0	0	0	0	0	0	0	0	0	0	0	0	13	0	0	0	0	15	0	0	0	5	3	0	0	0	0	0	0	0	0
SMOC2	SMOC2	0	282	0	0	0	0	0	0	0	0	0	0	0	0	0	0	0	0	0	0	0	46	0	0	0	0	0	0	0	0	0	0	0	0	0	0	0	0	0	0	0	0	0	33	0	0	0	56
LOC110259819	LOC110259819	0	0	0	0	0	0	0	0	0	0	0	0	0	0	0	0	0	0	0	0	0	0	0	0	0	0	0	0	0	0	0	0	0	0	0	0	0	0	0	0	0	0	0	0	0	0	0	0
DACT2	DACT2	0	0	0	0	0	0	0	0	0	0	0	0	0	0	0	0	0	0	0	0	0	0	0	0	0	0	0	0	0	0	0	0	0	0	0	0	0	0	0	0	0	0	0	0	0	0	0	0
FRMD1	FRMD1	0	0	0	0	0	0	0	0	0	0	0	0	0	0	0	0	0	0	0	0	0	0	0	0	0	0	0	0	0	0	0	0	10	0	0	0	0	0	0	0	0	90	0	188	0	0	0	0
KIF25	KIF25	0	0	0	0	0	0	0	0	0	0	0	0	0	0	0	0	0	0	0	0	0	0	0	0	0	0	0	0	0	0	0	0	0	0	0	0	0	0	0	0	0	0	0	0	0	0	0	0
AFDN	AFDN	0	2	0	60	0	0	0	460	114	0	49	61	2	155	84	38	50	339	2	259	39	0	254	691	164	1092	834	430	180	1240	2277	1107	1345	468	1371	2573	1062	817	1760	13	554	601	4	854	376	4910	130	320
MIR9824	MIR9824	0	0	0	0	0	0	0	0	0	0	0	0	0	0	0	0	0	0	0	0	0	0	0	0	0	0	0	0	0	0	0	0	0	0	0	0	0	1	0	0	0	0	0	0	0	0	0	0
LOC102166504	LOC102166504	0	0	0	0	0	0	0	0	0	0	0	0	0	0	0	0	0	0	0	0	0	0	0	0	0	0	0	0	0	0	0	0	0	0	0	0	0	0	0	0	0	0	0	0	0	0	0	0
LOC106506295	LOC106506295	0	0	0	0	0	0	0	0	0	0	0	0	0	0	0	0	0	0	0	0	0	0	0	0	0	0	0	0	0	0	96	0	0	0	0	111	0	0	0	0	0	0	0	0	0	0	0	0
LOC106506286	LOC106506286	0	0	0	0	0	0	0	0	0	0	0	0	0	0	0	0	0	0	0	0	0	0	0	0	0	0	0	0	0	0	19	0	0	0	0	19	0	0	0	0	0	0	0	0	0	0	0	0
LOC106506296	LOC106506296	0	0	0	0	0	0	0	0	0	0	0	0	0	0	0	0	0	0	0	0	0	0	0	0	0	0	0	0	0	0	0	0	0	0	0	0	0	0	0	1	0	0	0	104	0	0	0	0
UNC93A	UNC93A	0	0	0	0	0	0	0	0	0	0	0	0	0	0	0	0	0	0	0	0	0	0	0	0	0	0	0	0	4	0	10	0	0	4	0	10	0	0	0	0	0	0	0	4	0	0	0	0
TTLL2	TTLL2	0	0	0	0	0	0	0	0	0	0	0	0	0	0	0	0	0	0	0	0	0	0	0	0	0	0	0	0	0	0	0	0	0	0	0	0	0	0	0	0	0	0	0	0	0	0	0	0
TCP10L2	TCP10L2	0	0	0	0	0	0	0	0	0	0	0	0	0	0	0	0	0	0	0	0	0	0	0	0	0	0	0	0	0	0	0	0	0	0	0	0	0	0	0	0	0	65	0	0	0	1390	60	0
GPR31	GPR31	0	0	0	0	0	0	0	0	0	0	0	0	0	0	0	0	0	0	0	0	0	0	0	0	0	0	0	0	0	0	0	0	0	0	0	0	0	0	0	0	0	0	0	0	0	0	0	0
CCR6	CCR6	0	0	0	0	0	0	0	0	0	0	0	0	0	0	0	0	0	0	0	0	0	0	0	0	0	0	0	0	0	0	400	0	0	0	0	446	0	0	0	0	0	0	0	0	0	0	0	0
FGFR1OP	FGFR1OP	1939	0	752	588	764	788	278	1067	239	0	554	522	105	561	0	558	150	537	452	903	303	350	426	2484	502	7036	6669	7910	6360	1150	700	1726	520	48	1230	773	806	934	654	238	250	813	768	994	2942	3314	1360	1716
LOC102157461	LOC102157461	0	0	0	0	0	0	0	0	0	0	0	0	0	0	0	0	0	0	0	0	0	0	0	0	0	2	0	0	0	10	0	4	0	2	13	7	8	23	315	12	0	0	0	0	0	0	0	0
RNASET2	RNASET2	2	3000	974	0	1	482	2089	1769	0	695	292	1074	3346	428	650	2	674	1725	1294	375	2266	467	97	3528	213	0	2	0	2	0	72	0	0	0	0	80	0	0	0	2	0	242	115	0	0	10	0	6
RPS6KA2	RPS6KA2	0	0	0	0	0	0	0	0	0	0	0	0	0	0	0	0	0	0	0	0	0	0	0	0	0	0	0	0	0	268	167	580	350	458	281	190	111	561	348	1071	660	357	664	143	1678	0	100	0
MPC1	MPC1	8621	13344	1727	3088	5012	6378	11039	8667	3478	6375	8074	5752	9103	3871	5347	2648	3164	4128	2477	2607	1126	2949	1192	9525	11840	266	220	479	296	1384	340	438	960	1044	1552	390	418	176	520	312	1204	2743	2138	1082	16064	16721	7545	7871
SFT2D1	SFT2D1	1657	2333	2492	610	1595	1682	4848	2606	3169	2180	2164	2199	1163	1578	1606	737	2095	1250	2322	1648	1792	1555	602	3910	3629	2964	1953	2816	2372	744	734	264	507	696	918	922	576	176	1082	140	198	766	276	483	3978	5356	1397	1480
PRR18	PRR18	0	0	0	0	0	0	0	0	0	0	0	0	0	0	0	0	0	0	0	0	0	0	0	0	0	0	0	0	0	0	0	0	0	0	0	1	193	0	0	0	0	0	0	0	0	0	0	0
LOC102157949	LOC102157949	1	2	1	288	1	2	3	0	52	1	1	3	4	0	1	0	0	0	0	1	0	0	0	0	3	0	0	0	0	2	2	0	0	0	2	2	0	0	4	0	0	0	121	0	0	0	0	43
T	T	0	0	0	0	2	0	0	0	0	0	53	0	0	261	0	0	0	0	0	0	0	0	0	0	2	0	0	0	0	0	0	0	0	0	0	0	0	0	0	0	0	0	2	2	0	0	0	0
LOC110259852	LOC110259852	0	0	0	0	0	0	0	0	0	0	0	0	0	0	0	0	0	0	0	0	0	0	0	0	0	0	0	0	0	0	0	0	0	0	0	0	0	0	2	0	0	0	0	0	0	2	0	0
LOC110256592	LOC110256592	0	0	0	0	0	0	0	0	0	0	0	10	0	0	0	0	0	0	0	0	0	0	0	0	0	1	0	0	0	2	786	4	0	2	2	884	114	0	708	0	716	468	1	0	435	10	1075	955
MIR9831	MIR9831	0	0	0	0	0	0	0	0	0	0	0	0	0	0	0	0	0	0	0	0	0	0	0	0	0	0	0	0	0	0	0	0	0	0	0	0	0	0	0	0	0	0	0	0	0	1	0	0
PDE10A	PDE10A	0	0	0	0	0	0	0	0	0	0	0	2	0	0	0	0	0	0	0	0	0	0	0	664	0	166	102	55	442	20	0	277	4	37	25	0	0	0	284	181	0	0	203	123	0	0	120	2
C1H6orf118	C1H6orf118	0	0	0	0	0	0	0	0	0	0	0	0	0	0	0	0	0	0	0	0	0	0	0	0	0	0	0	0	0	0	0	0	0	0	0	0	0	0	0	0	0	0	250	22	0	0	0	0
LOC106508791	LOC106508791	0	0	0	0	0	0	0	0	0	0	0	0	0	0	0	0	0	0	0	0	0	0	0	0	0	0	0	0	0	0	0	0	0	0	0	0	0	0	0	0	0	0	0	0	0	0	0	0
LOC102165158	LOC102165158	0	0	0	0	0	0	0	0	0	0	0	0	0	0	0	0	0	0	0	0	0	0	0	0	0	0	0	0	0	0	0	0	0	0	0	0	0	0	0	0	0	0	469	0	0	1	0	0
LOC102165231	LOC102165231	0	0	0	0	0	0	0	0	0	0	0	0	0	0	0	0	0	0	0	0	0	0	0	0	0	0	58	139	66	0	0	0	0	0	0	0	0	0	0	0	0	0	0	0	0	0	0	0
LOC110256930	LOC110256930	0	0	0	0	0	0	0	0	0	0	0	0	0	0	0	0	0	0	0	0	0	0	0	0	0	654	334	615	778	0	0	268	0	0	0	0	0	304	0	0	234	0	0	0	0	0	0	0
LOC110259867	LOC110259867	0	0	0	0	0	0	0	0	0	0	0	0	0	0	0	0	0	0	0	0	0	0	0	0	0	336	366	404	286	377	183	311	12	366	419	192	125	61	131	67	704	112	472	359	0	0	8	20
QKI	QKI	761	407	2	629	0	435	763	990	1319	910	2526	1026	1205	229	831	2	788	527	130	981	73	660	704	160	1609	6070	8123	6958	6974	1780	544	1986	3846	1600	2050	675	1567	2019	2133	3135	2756	2017	1700	312	6476	7038	1788	2336
LOC106506356	LOC106506356	0	0	148	0	0	0	0	0	0	0	0	0	0	0	0	0	0	305	0	0	97	0	5	0	0	0	0	0	0	1150	0	0	0	0	1260	0	79	1260	70	441	0	0	542	0	0	0	0	0
LOC110259875	LOC110259875	0	0	0	0	0	0	0	0	0	0	0	0	0	0	0	0	0	0	0	0	0	0	0	0	0	0	0	0	0	0	248	0	0	0	0	259	0	0	0	0	0	0	0	0	0	0	0	0
LOC110259878	LOC110259878	0	0	0	0	0	0	0	0	0	0	0	0	0	0	0	0	0	0	0	0	0	0	0	0	0	0	0	0	0	0	0	0	0	0	0	0	0	0	0	0	0	0	0	0	0	0	0	0
PACRG	PACRG	0	0	0	0	0	0	0	0	0	0	0	0	0	0	0	0	0	0	0	0	0	0	0	0	0	0	0	0	0	0	0	0	0	0	0	0	64	0	0	0	0	0	0	0	0	0	0	0
LOC106508449	LOC106508449	0	0	0	0	0	0	0	0	0	0	0	0	0	0	0	0	0	0	0	0	0	0	0	0	0	0	0	0	0	0	0	0	0	0	0	0	0	0	2	0	0	0	0	0	0	0	0	0
PRKN	PRKN	0	0	0	0	0	0	0	0	0	0	0	0	0	0	0	0	0	0	437	1	0	0	0	0	0	52	13	112	30	23	83	41	45	25	28	94	123	201	105	82	7	299	329	109	453	36	558	213
LOC110256593	LOC110256593	0	0	0	0	0	0	0	0	0	0	0	0	0	0	0	0	0	0	0	0	0	0	0	0	0	14	34	99	6	74	25	4	582	0	76	27	7	250	85	258	0	256	0	14	36	2454	436	608
AGPAT4	AGPAT4	0	819	0	0	0	0	125	0	289	0	460	706	176	0	337	2	102	0	964	401	301	394	317	61	310	340	389	485	271	594	238	176	326	24	702	301	389	148	61	276	7	362	462	384	4104	2025	82	1074
MAP3K4	MAP3K4	938	0	0	116	2	0	0	0	0	0	0	0	699	453	0	0	0	38	0	81	0	0	0	0	410	1729	1336	1445	1454	1548	484	1880	4	402	1703	552	963	328	1537	276	61	688	1432	1000	106	1910	230	314
LOC106508795	LOC106508795	0	0	0	0	0	0	0	0	0	0	0	0	0	0	0	0	0	0	0	0	0	0	0	0	0	0	0	0	0	0	0	0	0	0	0	0	0	0	0	0	0	0	0	0	0	0	0	0
PLG	PLG	0	0	0	0	0	0	0	0	0	0	0	0	0	0	0	0	0	0	0	0	0	0	0	0	0	0	0	0	0	0	14	0	0	0	0	14	0	0	0	0	0	0	47	0	0	0	0	0
SLC22A3	SLC22A3	0	0	0	0	0	0	0	0	0	0	0	0	0	0	0	0	0	0	0	0	0	0	0	0	0	0	0	0	0	0	0	0	0	0	0	0	0	2	0	0	0	0	0	0	0	0	0	0
LOC106508794	LOC106508794	0	0	0	0	0	0	0	0	0	0	0	0	0	0	0	0	0	0	0	0	0	0	0	0	0	0	0	0	0	0	0	0	0	0	0	0	0	0	0	0	0	0	0	0	0	0	0	0
SLC22A2	SLC22A2	0	0	0	0	0	0	0	0	0	0	0	0	0	0	0	0	0	0	0	0	0	0	0	0	0	0	0	0	0	0	0	0	0	2	0	0	0	0	0	0	0	0	0	0	0	0	0	0
LOC102165795	LOC102165795	0	0	0	0	0	0	0	0	0	0	0	0	0	0	0	0	0	0	0	0	0	0	0	0	0	0	0	0	0	0	0	0	0	0	0	0	0	0	0	0	0	0	0	0	0	0	0	0
LOC110259889	LOC110259889	0	0	0	0	0	0	0	0	0	0	0	0	0	0	0	0	0	0	0	0	0	0	0	0	0	0	0	0	0	0	0	0	0	2	0	0	0	0	0	0	0	0	0	0	0	0	0	0
SLC22A1	SLC22A1	0	1	0	0	0	0	0	0	0	0	0	0	0	0	0	0	0	0	0	0	0	0	0	0	0	0	0	0	0	0	0	0	0	0	0	0	0	0	0	0	1	0	0	0	0	7	0	0
IGF2R	IGF2R	0	4	0	0	2	38	0	28	1	0	33	322	257	164	30	0	0	11	0	0	9	25	0	0	0	18	35	90	2	0	2	2	113	180	0	3	0	0	0	0	70	102	2	0	682	4	98	247
LOC102166961	LOC102166961	0	0	0	0	0	0	0	0	0	0	0	0	0	0	0	0	0	0	0	0	0	0	0	0	0	0	0	0	0	0	0	0	0	0	0	0	0	0	0	0	0	0	0	0	850	2	42	0
MAS1	MAS1	0	0	0	0	0	0	0	0	0	0	0	0	0	0	0	0	0	0	0	0	0	0	0	0	0	0	0	0	0	0	0	0	0	0	0	0	0	0	0	0	0	0	0	0	0	0	0	48
PNLDC1	PNLDC1	0	0	0	0	0	0	0	42	0	0	0	0	0	0	0	0	0	0	58	111	0	0	0	0	0	2490	3549	4493	3482	3998	2633	5584	3412	1920	4342	2910	500	3041	1426	2701	3201	1092	3695	840	0	26	0	0
MRPL18	MRPL18	590	2453	6	834	2	651	1839	2474	1440	505	1644	1334	1150	651	898	1614	968	1454	0	282	1473	654	184	2238	1557	12946	11355	16722	10587	11562	11054	10523	10459	10204	12580	12265	12258	13325	10610	22864	24781	12214	23704	17508	25053	35216	10293	12474
TCP1	TCP1	13848	64183	12448	5449	19319	10443	17551	13487	12924	9169	13403	11117	19570	6156	10375	19067	15372	13906	17239	7316	11811	14716	6415	26882	11080	1023	1571	1180	985	5668	6218	4468	3965	2359	6255	6904	2061	2806	5124	5602	3496	7676	6865	6474	27921	30353	17482	22224
ACAT2	ACAT2	886	839	184	308	640	784	239	234	2672	580	2175	3523	719	1250	239	187	2767	1109	740	1097	1784	560	651	3502	948	1457	1243	634	828	3640	2937	1377	654	566	3909	3232	210	530	656	1639	3847	943	1259	65	5879	15705	3816	3451
WTAP	WTAP	498	1697	2396	246	1897	375	1879	1110	2807	0	1363	152	1481	188	395	1005	223	196	567	1057	2022	1053	183	958	762	3467	4341	6021	3320	4709	2591	3180	3480	4591	5154	2915	2621	2184	3965	3326	1253	4637	5345	4593	4901	3796	2904	2455
LOC102157641	LOC102157641	0	0	0	0	0	0	0	0	0	0	0	0	0	0	0	0	0	0	0	0	0	0	0	0	0	0	0	1	0	0	6	0	0	0	0	8	0	46	0	0	0	0	25	0	506	29	0	0
SOD2	SOD2	202	1621	406	0	866	286	832	497	2	475	504	680	2	0	1199	761	418	447	688	38	454	176	668	468	1332	474	314	690	501	0	0	62	0	0	0	0	152	0	324	6	48	110	0	0	2224	960	1254	562
FNDC1	FNDC1	0	0	0	0	0	0	0	0	0	0	0	0	0	0	0	0	0	0	0	0	9	0	0	0	0	0	20	8	0	0	0	126	0	0	0	0	0	2	0	0	9	0	45	1	0	0	0	0
LOC110259896	LOC110259896	0	0	0	0	0	0	0	0	0	0	0	0	0	0	0	0	0	0	0	0	0	0	0	0	0	0	0	0	0	0	0	218	0	0	2	0	0	0	0	0	0	0	0	0	0	0	0	0
LOC102158235	LOC102158235	0	0	0	0	0	0	0	0	0	0	0	0	0	0	0	0	0	0	0	0	0	0	0	0	0	2	104	198	44	0	0	0	0	0	0	0	20	20	0	0	0	30	0	0	172	0	40	100
LOC106508799	LOC106508799	0	0	0	0	0	0	0	0	0	0	0	0	0	0	0	0	0	0	0	0	0	0	0	0	0	0	0	0	0	0	118	0	180	60	0	126	755	2	519	2	0	104	0	190	145	6	724	174
LOC106508800	LOC106508800	0	0	0	0	0	0	0	0	0	0	0	0	0	0	0	0	0	0	0	0	0	0	0	0	0	0	2	0	44	0	0	0	255	0	0	0	0	0	0	0	0	82	0	0	0	0	249	11
TAGAP	TAGAP	0	0	0	0	0	0	0	0	0	0	0	0	0	0	0	0	0	186	0	0	0	0	3	0	0	0	0	264	0	517	1116	0	0	0	582	1217	2	0	0	2	1	0	105	161	0	554	0	0
RSPH3	RSPH3	0	0	0	0	0	0	0	0	1	0	0	0	0	0	0	0	0	0	0	18	0	0	10	0	0	1489	563	1392	866	636	0	378	203	45	699	0	0	106	172	0	427	1004	147	0	0	0	665	177
LOC100521937	LOC100521937	0	2	1	0	2	0	0	0	0	1	0	0	0	0	1	0	0	64	0	2	0	0	0	9	2	0	0	0	0	0	4	0	28	0	0	12	0	229	66	10	376	0	95	0	0	0	0	0
EZR	EZR	5403	9912	1914	2221	724	2419	7276	8281	1810	3315	4069	2349	7936	2635	4311	4953	5085	3128	3704	5875	4554	3262	3253	5647	5435	2944	1901	2487	2314	2736	1731	2318	1959	2258	3068	1945	1316	2650	1806	944	1074	3005	2251	4133	10554	30424	15398	20916
SYTL3	SYTL3	0	0	0	0	0	0	0	0	0	0	0	0	0	0	0	0	0	0	0	0	0	0	0	0	0	7099	6702	19058	11897	8062	7056	11025	5401	4280	9088	8086	5600	5155	6142	7458	4616	5590	8235	7217	2	2	223	65
LOC110259902	LOC110259902	0	0	0	0	0	0	0	0	0	0	0	0	0	0	0	0	0	0	0	0	0	0	0	0	0	0	7	0	0	0	0	0	0	0	0	0	0	0	0	0	0	0	0	0	0	0	0	0
DYNLT1	DYNLT1	1133	3711	573	834	925	737	923	1835	1339	876	1430	1500	1136	369	817	890	985	614	1021	823	654	668	216	2780	1651	401	746	362	239	543	787	155	239	287	890	1065	510	375	482	1697	999	195	173	143	154	163	57	40
TMEM181	TMEM181	0	0	0	0	0	204	0	0	0	0	0	0	574	0	0	0	0	0	0	0	0	0	0	0	132	923	1742	1906	1762	128	48	720	2	4	144	63	35	145	342	478	412	172	301	78	1266	0	122	1287
TULP4	TULP4	4	0	0	0	0	0	0	89	0	0	0	0	0	48	0	0	0	0	377	0	0	0	68	609	85	1661	1390	4206	2577	2116	1492	1727	352	1119	2356	1667	844	1478	90	2043	324	552	426	526	601	414	16	96
GTF2H5	GTF2H5	107	366	92	152	0	134	156	471	0	0	0	211	172	266	70	0	252	250	19	103	494	68	48	242	219	6	0	6	0	69	113	22	122	102	92	134	297	67	77	305	190	191	73	35	304	433	120	101
SERAC1	SERAC1	504	1020	30	702	78	337	0	0	0	0	0	0	1326	451	365	876	27	486	183	540	28	300	8	8	98	199	66	290	1	202	36	2	930	0	214	48	29	2	0	0	70	0	314	1	400	1009	1069	537
LOC110259904	LOC110259904	0	0	0	0	0	0	0	0	0	0	0	0	0	0	0	0	0	0	0	0	0	0	0	0	0	0	0	6	7	0	0	0	0	0	0	0	0	0	0	0	0	0	0	0	0	0	0	0
LOC110259908	LOC110259908	0	0	0	0	0	0	0	0	0	0	0	0	1	0	0	0	0	0	0	1	0	0	0	0	0	0	0	0	35	0	0	0	0	0	0	0	0	0	0	0	0	0	0	0	0	0	0	0
SYNJ2	SYNJ2	0	0	0	0	0	0	28	0	0	0	0	0	0	0	0	0	158	11	0	0	17	4	152	6	0	612	1072	930	652	52	312	1212	2	5	56	352	349	162	457	1656	52	0	560	18	2	52	452	2
LOC110259909	LOC110259909	0	0	0	0	0	0	0	0	0	0	0	0	0	0	0	0	0	0	0	0	0	0	0	0	0	0	0	0	0	0	0	0	0	0	0	0	0	0	0	0	0	0	0	0	0	0	0	0
LOC106506437	LOC106506437	0	0	0	0	0	0	0	0	0	0	0	0	0	0	0	0	0	0	0	0	0	0	0	0	0	0	0	0	0	0	0	0	0	0	0	0	0	0	0	0	0	0	0	0	0	0	0	0
SNX9	SNX9	0	11	400	0	0	232	0	0	0	0	0	56	902	0	208	0	0	0	0	18	0	1	0	0	0	4682	1997	3442	2310	1742	924	2254	234	1010	1863	1021	580	1844	1352	1747	22	1446	650	900	0	0	0	0
LOC110259393	LOC110259393	0	0	0	0	0	0	0	0	0	0	0	0	0	0	0	0	0	0	0	0	0	0	0	0	0	0	0	0	0	0	0	0	0	0	0	0	0	0	0	0	0	0	0	0	0	0	0	0
LOC106506439	LOC106506439	0	0	0	0	0	0	0	0	0	0	0	0	0	8	0	0	0	0	0	0	0	0	0	0	0	221	595	985	344	0	28	0	0	1	0	33	0	13	0	130	0	0	107	0	0	0	0	0
LOC110259912	LOC110259912	0	0	0	0	0	0	0	0	0	0	0	0	0	0	0	0	0	0	0	0	0	0	0	0	0	0	30	36	48	111	0	109	0	0	116	0	0	28	7	11	0	0	0	3	0	0	113	0
ZDHHC14	ZDHHC14	0	0	2	0	0	0	0	0	0	0	0	23	0	0	0	0	0	0	0	28	0	0	0	1	0	144	139	400	201	81	0	7	2	145	89	0	4	410	247	1	0	153	0	248	0	166	32	0
LOC110259916	LOC110259916	55	0	0	0	145	0	0	0	0	0	0	0	0	0	0	0	0	0	0	0	0	0	0	19	0	16	8	23	9	1	12	0	5	0	1	16	6	1	4	0	57	18	24	84	0	0	0	0
LOC110259913	LOC110259913	0	23	46	67	207	96	86	69	48	20	66	0	39	62	14	78	100	128	0	43	105	34	15	195	0	219	345	287	142	44	102	89	121	18	52	122	57	303	137	291	64	283	273	142	29	0	6	1
TMEM242	TMEM242	250	1100	603	843	878	777	798	289	507	443	493	4	609	538	451	1233	564	918	0	359	805	269	441	2302	2	1836	1417	2711	1659	495	651	147	578	588	548	726	657	723	568	737	1929	973	1721	1889	1842	628	1461	723
LOC100153697	LOC100153697	0	0	0	0	0	0	0	0	0	0	0	0	0	0	0	0	0	0	0	0	252	0	0	0	0	986	685	841	410	0	0	0	0	0	0	0	1	190	0	253	0	0	193	336	0	0	0	0
LOC110259915	LOC110259915	0	0	0	0	0	0	0	0	0	0	0	87	0	0	0	0	11	0	0	0	0	0	0	0	52	0	0	0	93	132	60	3	0	0	139	64	0	83	100	474	0	0	0	11	0	0	0	79
LOC110259919	LOC110259919	0	0	0	0	0	0	0	0	0	0	0	0	0	0	0	0	0	0	0	0	0	0	0	0	0	0	0	0	0	0	0	0	0	0	0	0	0	0	0	0	0	0	0	172	0	0	0	0
ARID1B	ARID1B	858	17	90	0	535	217	0	103	511	27	4	215	615	317	14	48	37	110	277	25	47	122	332	374	310	223	387	83	360	743	44	46	108	54	819	55	281	38	344	52	96	23	190	32	136	20	76	51
LOC110259923	LOC110259923	0	0	0	0	0	0	0	0	0	0	0	0	0	0	0	0	0	0	0	0	0	0	0	0	0	0	0	0	0	4	0	0	0	4	6	0	0	5	0	2	0	0	0	0	0	0	0	0
MIR9857	MIR9857	0	0	0	0	0	0	0	0	0	0	0	0	0	0	0	0	0	0	0	0	0	0	0	0	0	0	0	1	0	0	0	0	0	0	0	0	0	0	0	0	0	0	0	0	0	0	0	0
MIR9787	MIR9787	0	0	0	0	0	0	0	0	0	0	0	0	0	0	0	0	0	0	0	0	0	0	0	0	0	0	0	0	0	0	0	0	0	0	0	0	0	0	0	0	0	0	0	0	0	0	0	0
LOC102161179	LOC102161179	0	0	0	0	0	0	0	0	0	0	0	0	0	0	0	0	0	0	0	0	0	0	4	0	0	17	10	0	11	0	0	15	0	56	1	1	367	0	0	1	0	0	64	0	0	0	24	77
NOX3	NOX3	0	721	0	0	0	0	0	0	0	2	387	0	21	0	17	0	0	0	0	289	0	0	155	0	303	2	26	121	53	87	225	156	295	39	93	263	0	47	89	51	318	191	372	50	1800	35	843	273
TFB1M	TFB1M	0	0	0	0	0	283	0	0	174	2	128	0	0	0	0	0	177	0	0	232	0	0	0	28	0	69	156	79	112	220	239	141	25	2	249	265	389	447	250	771	372	1108	363	553	1104	3247	1055	725
CLDN20	CLDN20	0	0	0	0	0	0	0	0	0	0	0	0	0	0	0	0	0	0	0	0	0	0	0	0	0	70	123	18	127	0	126	38	94	0	0	141	0	2	91	0	151	225	227	352	0	0	81	57
LOC106508808	LOC106508808	0	0	0	0	0	0	0	0	0	0	0	0	0	0	0	0	0	0	0	0	0	0	0	0	0	0	0	0	12	0	0	0	0	0	0	0	0	24	0	0	0	0	0	0	0	14	0	0
TIAM2	TIAM2	0	0	0	0	0	167	0	0	28	409	786	0	0	0	4	0	60	0	0	0	0	0	0	2	0	1576	1390	2261	1117	22	12	913	964	612	25	18	343	132	64	1127	10	311	210	2	516	193	562	22
SCAF8	SCAF8	14	2827	181	113	0	328	1680	0	1898	0	0	277	34	740	0	0	0	300	576	216	0	36	0	2	104	5312	5060	4112	4477	3332	1838	1934	1089	657	3607	2013	1556	103	308	1084	1624	1854	1691	1618	2313	818	1239	2013
LOC110256595	LOC110256595	0	0	0	0	0	0	0	0	0	0	0	0	0	0	0	0	0	0	0	0	0	0	0	0	0	0	0	2	208	0	0	227	4	0	0	0	611	7	0	301	2	0	0	2	0	6	0	84
CNKSR3	CNKSR3	2	0	48	0	0	54	0	0	0	0	0	0	0	2	166	0	274	17	230	269	209	0	0	0	368	130	208	118	78	0	42	0	0	0	0	49	4	173	2	110	1	26	1	173	210	58	118	200
LOC110259934	LOC110259934	0	0	0	0	0	0	0	0	0	0	0	0	0	0	0	0	0	0	0	0	0	0	0	0	0	60	1	0	0	8	2	0	0	16	9	2	0	24	0	0	22	4	0	0	0	0	0	0
IPCEF1	IPCEF1	0	0	0	0	0	0	0	0	0	0	0	0	0	0	0	0	0	0	0	0	0	0	0	0	0	366	1207	18	0	178	951	9	6	1024	197	1013	2	4	6	58	51	473	0	0	0	0	0	0
OPRM1	OPRM1	0	0	0	0	0	0	0	0	0	0	0	0	0	0	0	0	0	0	0	0	0	0	0	0	0	0	0	0	0	2543	1459	3646	1958	740	2773	1638	4	68	0	92	126	313	55	1560	2668	0	0	144
RGS17	RGS17	0	0	0	0	0	0	0	0	0	0	0	0	0	0	4	0	0	0	0	0	0	0	2	0	0	0	0	3	0	24	0	0	52	0	28	0	0	0	21	0	0	126	57	6	0	0	0	48
MTRF1L	MTRF1L	0	894	464	0	0	0	0	12	0	565	2	0	1381	2	462	758	510	0	0	224	234	2	171	487	620	74	0	60	12	654	793	772	970	786	719	962	1371	1458	1825	1762	292	816	676	959	496	814	806	834
FBXO5	FBXO5	0	1770	0	0	0	1469	2073	108	1507	751	0	0	2861	0	1082	573	715	0	1426	1116	514	0	1129	1680	139	3926	4878	12062	12582	16816	30143	14794	24932	17958	18188	33334	12046	14767	11080	21762	22643	25050	28475	21878	36580	23086	16544	25925
VIP	VIP	0	0	0	0	0	0	0	0	0	0	0	0	0	0	0	0	0	0	0	0	0	0	0	0	0	0	0	0	0	0	0	0	0	0	0	0	0	0	0	0	0	0	0	0	0	0	0	0
MYCT1	MYCT1	0	0	0	0	0	0	0	0	0	0	0	0	0	0	0	82	0	0	0	0	0	0	0	0	0	0	0	0	0	0	0	0	0	0	0	0	0	0	0	225	0	0	0	0	0	0	14	0
SYNE1	SYNE1	0	867	2	0	0	0	0	0	0	0	11	0	0	0	0	0	154	0	0	143	175	168	227	0	0	0	0	0	0	708	1172	100	9	1019	774	1354	556	373	1862	530	129	76	609	102	388	0	1463	353
LOC102163894	LOC102163894	0	0	0	0	0	0	0	0	0	0	0	0	0	0	0	0	0	0	0	0	0	0	0	0	0	0	0	0	0	0	0	0	0	0	0	0	0	0	0	0	0	0	0	0	0	0	0	0
ESR1	ESR1	0	0	0	0	0	0	0	0	0	0	0	0	0	0	0	0	0	0	0	0	0	0	0	0	0	0	0	0	0	0	2	2	734	20	0	2	4	0	5	12	0	0	382	0	0	5	0	0
CCDC170	CCDC170	0	0	1003	0	0	0	0	0	0	0	0	0	0	0	0	0	14	0	0	0	0	0	544	0	0	0	0	0	0	1	6	0	412	0	1	8	0	0	2	88	0	0	0	414	1592	17	364	0
ARMT1	ARMT1	883	0	357	278	0	216	90	1593	0	0	1301	88	2377	8	725	1278	537	798	1142	1155	1021	595	340	4333	685	2418	1868	1511	863	645	1313	1482	0	2668	689	1409	850	87	876	1612	2	524	33	662	16	2	1552	1414
RMND1	RMND1	116	1318	0	0	1078	80	0	18	0	0	12	0	433	0	0	0	0	2	0	0	360	0	130	789	48	217	510	190	247	163	0	0	30	0	177	0	0	6	0	0	0	0	18	97	2	0	0	0
ZBTB2	ZBTB2	0	0	1	292	1501	63	1	3	983	0	2519	380	0	1355	809	396	0	352	918	257	203	74	184	2154	203	88	278	54	102	1272	392	508	558	246	1391	432	210	162	2	472	188	66	392	180	803	32	782	819
AKAP12	AKAP12	0	0	287	0	0	5	2	1532	0	0	210	173	0	2	408	790	2	908	423	928	2	286	4	2160	2	266	0	192	366	568	1206	402	832	59	612	1330	0	4	868	2	236	628	1992	588	0	276	546	0
LOC106508814	LOC106508814	0	0	0	0	0	0	0	0	0	0	0	0	0	0	0	0	4	0	0	0	0	0	0	0	0	759	350	134	827	183	0	0	0	0	193	0	1	0	0	264	0	1	0	0	0	0	12	175
MTHFD1L	MTHFD1L	0	0	0	0	2	453	0	0	0	1005	99	12	243	0	136	0	78	42	0	0	0	77	0	10	0	259	32	75	70	450	434	1	0	106	485	482	96	2	0	201	0	18	199	5	60	1	0	27
PLEKHG1	PLEKHG1	0	0	0	0	0	0	0	0	0	0	0	0	0	0	0	0	117	0	0	0	0	390	5	0	0	11554	14103	20849	14006	24976	15461	24752	17658	10903	27244	17418	12658	22924	21155	10204	13697	12636	11535	15366	420	2532	36	610
IYD	IYD	0	0	0	0	0	0	0	0	0	0	0	0	0	0	0	0	0	0	0	0	0	0	0	0	0	46	36	47	51	0	0	0	0	0	0	0	0	0	0	2	0	0	0	0	0	0	0	0
LOC106508815	LOC106508815	0	0	0	0	0	0	0	0	0	0	0	0	0	0	0	0	0	0	0	0	0	0	0	0	0	0	0	0	0	0	0	0	0	0	0	0	0	0	0	0	0	0	0	0	0	0	0	0
LOC110256937	LOC110256937	0	0	0	0	0	0	0	0	0	0	0	0	0	0	0	0	17	0	0	0	0	0	0	0	0	0	0	0	0	0	104	0	0	0	0	114	0	0	19	0	0	0	0	0	0	0	0	0
LOC106508816	LOC106508816	0	0	0	0	0	0	0	0	0	0	0	0	0	0	0	0	0	0	0	0	0	0	0	0	0	0	0	0	0	0	0	0	0	0	0	0	0	0	0	0	0	0	0	0	0	0	0	0
PPP1R14C	PPP1R14C	0	0	0	0	0	0	0	0	0	0	0	396	0	0	0	398	0	0	0	0	0	3	0	0	0	0	0	2	0	2	0	0	0	200	2	0	0	0	0	0	0	0	0	0	0	0	0	0
LOC102166801	LOC102166801	0	0	817	0	269	0	0	0	0	0	467	472	0	279	0	20	121	0	0	0	0	134	0	0	68	0	0	0	0	324	12	78	122	226	353	14	952	131	759	91	0	144	0	0	0	90	1046	386
LOC100521647	LOC100521647	202	800	0	151	234	338	1550	270	145	385	523	468	761	638	556	177	241	144	149	278	415	519	14	403	224	0	0	0	4	84	0	218	0	358	88	0	243	0	188	0	0	171	6	342	2	0	14	0
LOC100521998	LOC100521998	64	258	0	36	61	108	347	121	22	111	111	171	164	154	165	53	49	45	82	70	90	98	8	96	44	0	0	0	0	13	0	0	0	74	13	0	0	0	18	0	0	61	26	0	0	0	120	0
LOC106508817	LOC106508817	3	19	0	1	7	13	46	18	3	17	14	28	25	14	17	8	133	8	9	8	13	13	0	58	7	0	0	8	2	17	0	190	0	0	18	0	0	0	0	0	6	1	9	236	0	0	14	0
ULBP1	ULBP1	0	671	0	1	0	0	0	0	0	170	97	7	0	0	0	6	33	0	0	0	277	240	0	73	0	0	0	0	0	468	0	0	352	0	531	0	161	0	234	0	0	213	303	157	18	0	0	0
LRP11	LRP11	0	0	0	0	0	0	0	0	0	0	0	0	0	0	0	0	30	35	0	0	397	0	0	40	0	540	0	206	0	580	2	632	274	0	625	6	0	124	91	1240	0	0	78	0	0	0	0	0
PCMT1	PCMT1	0	683	1434	311	951	2	2	412	886	340	487	913	1864	449	98	1087	814	745	1471	2139	1059	1606	284	4841	621	3592	3578	3681	2078	3124	1191	412	154	0	3362	1309	474	116	1269	466	12	443	1668	380	11550	6289	5067	4551
NUP43	NUP43	1066	132	4	44	1393	0	40	974	755	0	32	18	1828	1018	1282	9	533	408	441	1347	4	274	326	1904	36	2548	2438	1392	1962	2457	429	604	687	390	2669	474	354	1708	2325	253	5712	1134	1284	1052	10632	10488	5075	7885
LATS1	LATS1	0	543	2567	0	661	172	0	0	239	2	0	0	345	2	179	0	0	0	0	0	0	0	0	0	0	1531	1714	1386	2084	618	4	0	720	4	665	6	20	204	379	696	1192	214	1316	362	1950	4657	460	392
KATNA1	KATNA1	920	5237	0	0	2	311	378	1051	938	2326	0	533	1920	0	435	10	681	1129	299	613	446	224	335	2892	138	1206	1890	1832	2214	0	142	6	0	10	0	153	8	184	49	176	142	34	0	0	3470	1606	1284	1124
GINM1	GINM1	0	0	0	194	27	173	24	234	203	0	0	0	520	152	264	190	0	0	870	0	331	302	0	1129	104	3302	3681	4311	3320	9714	4739	4945	2030	5262	10932	5422	5364	5481	4099	7010	2782	3780	3752	4552	0	1	1261	0
PPIL4	PPIL4	2857	11273	3407	573	4003	1072	2897	64	1702	399	852	3350	2065	1443	2362	1546	2435	3108	3982	1680	1315	1551	1563	5932	5457	6278	5438	7470	5022	1760	1362	1702	318	1500	1901	1465	2290	3264	2772	1652	4476	1570	2298	1160	2	544	3990	1844
ZC3H12D	ZC3H12D	0	28	0	0	0	260	0	0	0	0	0	0	0	0	0	0	0	0	0	0	0	0	0	0	111	0	0	0	0	0	8	0	0	0	0	8	0	0	0	0	0	0	0	0	0	0	0	0
LOC110259956	LOC110259956	0	0	0	0	0	0	0	0	0	0	0	0	0	0	0	0	0	0	0	0	0	0	0	0	0	0	0	0	0	0	0	0	123	0	0	0	0	0	210	2	30	1	0	0	0	0	0	0
TAB2	TAB2	877	20	0	0	0	0	0	30	0	348	0	0	0	53	472	0	35	0	0	0	0	229	54	0	488	3644	4664	5603	3636	2133	1627	1346	1041	351	2364	1836	1063	2622	1838	2211	1604	2134	3984	796	2062	3449	2445	364
LOC106508820	LOC106508820	0	0	0	0	0	0	0	0	0	0	0	0	0	0	0	0	0	0	0	0	0	0	0	0	0	0	0	0	0	0	0	0	0	0	0	0	0	0	0	0	0	0	0	0	0	0	0	0
LOC102159681	LOC102159681	0	0	0	0	0	0	81	0	0	0	0	0	0	0	0	77	0	0	0	0	0	0	0	5	0	90	38	26	107	125	0	0	0	68	137	0	0	14	2	0	0	0	0	0	88	0	0	0
UST	UST	0	0	0	0	0	0	0	0	0	0	0	0	0	0	0	0	0	0	0	0	0	0	0	0	0	0	0	0	0	0	0	0	0	66	0	0	0	29	0	0	0	75	0	0	4	1218	0	15
LOC110259965	LOC110259965	0	0	0	0	0	0	0	0	0	0	0	0	0	0	0	0	0	0	0	0	0	0	0	0	0	9	44	283	123	21	44	15	0	58	30	53	458	384	116	169	1471	170	6	157	0	24	0	5
SASH1	SASH1	131	132	0	70	709	141	7	419	0	0	498	912	1181	2340	109	432	0	141	0	0	0	467	123	198	0	368	131	168	456	560	198	2	0	1166	611	222	0	860	163	191	282	0	2	1	202	1963	295	307
LOC106508822	LOC106508822	0	0	0	0	0	0	0	0	0	0	0	0	0	0	0	0	0	0	0	0	0	0	0	0	0	0	0	0	0	0	0	0	0	43	0	0	0	48	0	0	0	0	0	0	0	0	0	0
SAMD5	SAMD5	0	0	0	0	0	0	0	0	0	0	0	0	0	0	1	0	0	0	0	0	0	0	1	1	0	0	0	0	0	0	0	0	0	0	0	0	0	0	14	10	0	56	2	2	154	92	798	132
LOC110256596	LOC110256596	0	0	0	0	0	0	0	0	0	0	0	0	0	0	0	0	0	0	0	0	0	0	0	0	0	0	0	0	0	1	1	0	0	0	2	1	0	2	0	0	2	0	0	4	0	0	73	0
LOC100522716	LOC100522716	0	0	0	130	0	0	0	0	0	0	0	0	0	0	0	0	0	0	0	0	0	0	0	0	0	19	0	0	0	0	82	0	0	0	0	84	0	0	2	0	1	0	0	81	155	0	125	0
STXBP5	STXBP5	0	0	12	0	323	15	0	163	0	0	0	251	0	0	0	0	0	0	0	19	0	0	0	10	0	177	613	591	558	332	338	1635	1288	93	395	365	337	247	15	102	476	385	1086	802	2	4052	419	792
LOC102160169	LOC102160169	0	0	0	0	0	55	9	0	0	0	0	0	0	0	0	0	0	0	0	36	0	0	0	0	0	25	106	88	76	80	30	75	303	67	92	31	36	0	20	312	0	67	3	54	0	0	29	0
ADGB	ADGB	0	0	0	0	0	0	0	0	0	0	0	0	0	0	0	175	0	0	0	0	0	0	0	8	0	0	28	58	8	59	2	0	0	0	64	3	0	258	0	11	2	0	0	250	1972	15	60	264
RAB32	RAB32	0	0	0	0	0	0	0	0	0	0	0	0	0	0	0	0	0	0	0	0	0	0	0	142	0	0	0	74	27	0	1	0	0	0	0	1	15	0	0	0	0	0	0	0	675	7	0	55
GRM1	GRM1	0	0	0	0	0	0	0	0	0	0	0	0	0	0	0	0	0	2	0	0	0	0	0	0	0	0	0	0	0	0	0	0	0	0	0	0	0	0	0	0	0	2	2	2	0	0	0	0
LOC106508827	LOC106508827	0	0	0	0	0	0	0	0	0	0	0	0	0	0	0	0	0	0	0	0	0	0	0	0	0	0	0	0	0	0	0	0	0	0	0	0	0	0	0	46	0	0	0	0	0	0	0	0
SHPRH	SHPRH	0	0	0	0	0	0	1319	134	0	0	0	0	2011	0	0	0	0	0	0	0	244	136	76	0	32	2	242	114	6	2587	2135	1955	1087	1421	2770	2382	5730	604	2337	5374	2346	3102	4398	1133	3431	8	2219	1869
FBXO30	FBXO30	1266	0	0	0	0	0	1810	781	0	0	639	1663	0	1548	705	421	2	1004	2953	0	702	722	254	1822	965	9598	10917	11974	11020	6436	2317	136	996	2028	6943	2609	2764	3040	1424	758	2086	692	1050	676	1904	2286	2185	604
EPM2A	EPM2A	0	0	0	0	0	0	0	0	0	1	0	0	0	0	0	0	0	0	0	0	0	0	0	0	0	0	61	0	0	0	2	0	0	0	0	0	231	6	0	0	0	0	0	0	0	0	40	0
UTRN	UTRN	0	0	2	0	0	0	4	0	128	0	60	0	0	760	0	0	46	373	0	0	0	809	7	14	766	3033	2648	3637	4919	1820	2543	1787	1342	1552	1998	2791	2103	1657	1409	816	609	2895	749	896	805	2142	871	315
LOC106506455	LOC106506455	0	0	0	0	0	0	0	0	0	0	0	0	0	0	0	0	0	0	0	0	0	0	0	0	0	331	365	266	193	16	0	4	134	17	20	0	4	15	0	46	12	0	0	22	0	0	0	0
TRNAL-UAA	TRNAL-UAA	0	0	0	0	0	0	0	0	0	0	0	0	0	0	0	0	0	0	0	0	0	0	0	0	0	0	0	0	0	0	0	0	0	0	0	0	0	0	0	0	0	0	0	0	0	0	0	0
STX11	STX11	0	88	0	0	0	0	0	0	0	0	0	0	0	0	2	0	0	323	584	0	0	0	251	877	0	486	238	251	206	178	238	67	127	9	234	318	123	0	0	186	0	0	4	0	0	0	0	12
LOC110259972	LOC110259972	0	954	0	0	0	0	0	0	0	0	0	0	0	0	0	0	0	0	0	0	0	0	0	0	0	29	0	0	0	0	206	2	161	244	1	237	96	89	138	74	4	0	78	0	0	0	0	0
SF3B5	SF3B5	422	1998	417	427	108	702	1197	466	1039	153	718	1333	1693	507	788	808	445	489	109	244	494	602	221	1487	682	26	2	4	4	4161	2112	3914	4882	5196	4808	2518	4221	2481	5101	3985	10489	10167	10205	5867	7673	6623	2688	2304
PLAGL1	PLAGL1	0	0	0	0	0	37	0	0	0	0	0	65	565	0	0	0	50	186	0	0	0	0	0	0	0	6372	6428	8613	5858	4588	4033	3781	3114	3347	4962	4493	3065	4469	6899	4581	11160	2159	4976	6205	2	4	3	224
ZC2HC1B	ZC2HC1B	0	0	0	0	0	0	0	0	0	0	0	0	0	0	0	0	0	0	0	0	0	0	0	0	0	7	0	0	109	0	36	0	0	0	0	42	73	60	0	5	0	0	0	0	0	0	0	0
LTV1	LTV1	1919	3734	2272	0	0	99	1029	1223	288	727	3	0	326	2	878	622	695	1133	908	299	1951	511	222	10	450	58745	59570	87228	62138	29311	21045	27516	23065	29982	31854	23227	23712	31427	32540	27097	22219	32381	33232	28454	21226	14809	11372	14193
PHACTR2	PHACTR2	0	0	0	0	0	14	0	0	0	0	0	2	0	0	541	0	60	358	0	3	23	90	0	23	19	0	2	2	0	538	8	1066	0	0	590	8	263	4	457	860	74	3	0	545	0	24	86	20
FUCA2	FUCA2	0	378	8	2	0	264	0	223	0	1458	0	0	719	256	342	0	0	1447	763	0	1155	308	182	12	0	618	1032	2444	1276	1966	4317	2416	658	133	2162	4789	4915	1670	2091	5242	0	349	2501	533	0	0	88	452
PEX3	PEX3	0	0	0	0	0	217	0	0	1121	0	326	0	0	0	558	0	1111	471	394	12	1	574	387	698	184	2527	2226	3445	2085	971	690	3	273	136	1060	734	519	8	334	458	693	19	738	159	2632	434	1190	792
ADAT2	ADAT2	0	0	0	0	524	0	2	0	2	0	23	0	0	0	0	0	0	259	0	0	0	0	194	2	0	54	4	0	0	1203	825	241	1193	362	1318	948	835	361	1472	899	1012	2695	2529	297	8874	15687	5942	5333
LOC110256604	LOC110256604	0	0	0	0	0	0	0	0	0	0	0	2	0	0	0	0	0	0	0	0	0	0	0	0	0	0	0	1	0	0	262	9	178	6	0	300	1	36	0	0	0	0	411	0	0	12	0	0
AIG1	AIG1	0	0	0	0	0	0	0	62	0	0	0	108	0	0	0	0	0	0	0	0	0	0	0	0	4	6	0	0	32	111	44	0	20	16	123	46	82	479	120	28	44	47	92	266	0	0	468	162
LOC102166818	LOC102166818	0	0	0	0	0	0	0	0	0	0	0	0	0	0	0	0	0	0	0	0	0	0	0	0	0	0	0	0	0	0	0	0	0	0	0	0	0	0	0	0	0	0	0	0	0	0	0	0
HIVEP2	HIVEP2	0	0	29	0	0	0	0	0	0	0	0	0	0	0	0	0	2	117	0	0	0	8	0	0	0	0	0	0	2	0	0	0	2	0	0	0	222	0	0	0	402	452	2	16	2	2	2	352
ADGRG6	ADGRG6	0	0	591	0	0	21	0	0	0	0	0	0	0	4	0	0	315	666	190	65	0	89	162	1	495	2	0	2	0	0	0	0	0	0	0	0	0	0	0	0	0	0	140	0	22	7	0	649
VTA1	VTA1	1790	5472	3936	1124	0	540	3542	2	1189	509	905	2390	1470	0	2065	577	805	1777	1857	792	1852	1739	1024	3042	2365	4796	5102	4804	2787	9178	8650	6523	13424	8914	9939	9446	6561	4065	7250	3709	19243	17321	15453	17983	22782	42001	15750	26439
LOC110259390	LOC110259390	0	0	0	0	0	0	0	0	0	0	0	0	0	0	0	0	0	0	0	0	0	0	0	0	0	0	0	0	0	0	0	0	0	0	0	0	0	0	0	0	0	0	0	0	0	0	0	0
NMBR	NMBR	0	0	0	0	0	0	0	0	0	0	0	0	0	0	0	0	0	0	0	0	0	0	0	0	0	0	0	0	0	0	0	0	0	0	0	0	0	0	0	0	0	0	0	0	0	0	0	0
TRNAE-UUC	TRNAE-UUC	0	0	0	0	0	0	0	0	0	0	0	0	0	0	0	0	0	0	0	0	0	0	0	0	0	0	0	0	0	0	0	0	0	0	0	0	0	0	0	0	0	0	0	0	0	0	0	0
LOC106508831	LOC106508831	0	0	0	0	0	0	0	0	0	0	0	0	0	0	0	0	0	0	0	0	0	0	0	0	0	354	347	1009	1076	433	106	162	108	222	469	133	715	474	217	551	1326	610	569	549	0	0	0	0
LOC110259987	LOC110259987	68	0	0	0	0	0	0	0	0	0	0	0	0	0	0	227	0	0	0	0	0	18	0	0	0	175	33	164	167	0	190	38	0	61	0	203	18	9	0	277	233	0	21	0	0	0	0	0
LOC102163845	LOC102163845	0	0	0	0	0	0	0	0	0	0	0	0	0	0	0	0	0	0	0	0	0	0	0	0	0	0	0	0	0	0	0	0	0	0	0	0	23	2	0	0	0	0	0	0	0	642	0	378
CITED2	CITED2	0	680	4	0	0	700	802	6	498	0	837	2	0	1139	276	2	12	10	0	218	0	193	0	2	0	24	48	14	14	0	0	0	0	0	0	0	0	10	0	0	4	12	2	8	2840	11060	7775	15527
TXLNB	TXLNB	14	0	0	0	0	0	0	0	0	0	0	0	0	0	0	48	0	0	0	0	0	10	0	0	0	432	212	349	403	38	40	79	0	13	41	47	12	117	221	167	598	96	83	155	0	0	0	80
HECA	HECA	0	0	0	0	0	287	459	1667	819	0	436	0	1288	44	464	0	0	90	0	161	0	72	0	0	546	1054	1475	758	949	343	2	758	0	0	358	4	551	96	2	500	1172	23	0	0	0	10	2	0
ABRACL	ABRACL	23	150	191	202	0	32	985	244	292	198	104	127	1	221	54	906	353	229	0	0	664	261	275	698	722	1172	862	1869	1118	876	756	473	201	1035	972	830	510	611	1151	1519	1124	586	331	1873	455	805	933	1008
LOC110259990	LOC110259990	5	6	13	1	0	5	56	1	10	1	0	0	0	10	1	49	4	12	0	0	56	4	31	20	48	8	5	7	23	0	2	0	2	21	3	26	60	12	170	17	22	12	396	523	0	3	18	21
REPS1	REPS1	0	91	134	0	0	446	0	0	0	816	282	648	0	0	380	0	0	241	0	0	50	313	55	0	262	5922	3724	5762	5446	3344	4141	4648	1188	1317	3609	4561	2289	1726	2295	2711	3027	3311	6531	4909	10461	566	1576	856
ECT2L	ECT2L	0	0	0	0	22	0	0	0	0	0	0	0	0	0	0	0	0	0	0	0	0	0	0	0	0	94	139	281	156	0	0	0	0	9	0	0	259	7	65	6	44	309	414	0	0	0	0	0
CCDC28A	CCDC28A	0	4218	455	30	0	126	554	2456	0	0	0	254	1745	386	732	0	6	587	1891	494	492	507	364	532	221	1989	2622	2305	1186	2247	1436	1216	2356	1332	2390	1568	3603	1226	1294	948	2134	4653	4171	3233	29903	26614	8331	12073
NHSL1	NHSL1	118	2	0	0	0	2	42	896	7	0	16	188	127	34	0	0	154	142	8	0	73	0	0	0	74	1400	980	1080	499	150	302	285	852	58	180	371	563	2153	533	1622	1924	247	456	446	67	2	27	87
HEBP2	HEBP2	0	0	0	0	0	96	38	0	0	0	0	0	0	0	0	0	253	33	0	0	0	143	0	0	0	0	0	0	0	0	0	0	0	0	0	0	0	0	0	0	0	0	0	0	0	0	0	0
LOC100154647	LOC100154647	0	2	0	2	4	0	0	0	0	4	0	4	0	2	0	0	0	2	4	0	0	0	0	10	0	156946	165015	146805	117066	644	1694	504	594	2267	696	1897	2014	898	374	902	4297	562	3020	3480	0	0	254	0
ARFGEF3	ARFGEF3	0	0	0	0	0	275	0	0	0	0	0	278	56	0	6	0	0	0	67	0	0	0	0	228	0	994	284	1334	433	541	274	177	210	927	603	315	209	1054	552	350	341	620	329	320	0	4	0	366
PERP	PERP	4536	6553	3403	2892	28	2386	5622	3136	2004	5176	2500	3026	2001	1490	2961	2467	1454	2172	2400	1091	1480	1860	1338	6957	898	82	48	0	26	442	423	72	57	322	504	480	36	284	20	192	945	1287	933	594	1218	3027	1854	2178
LOC110256938	LOC110256938	0	0	0	0	0	0	0	0	0	0	0	0	0	0	0	0	0	0	0	0	0	0	0	0	0	0	86	2	0	0	0	0	0	0	0	0	0	25	2	0	0	0	0	0	0	0	0	22
TNFAIP3	TNFAIP3	0	368	0	0	311	10	0	0	0	280	0	0	181	0	0	0	437	343	171	191	0	200	108	10	403	0	0	0	0	191	2	32	0	6	240	4	342	487	458	156	786	0	506	30	0	14	0	0
LOC100621792	LOC100621792	0	0	7	0	0	0	0	0	0	0	0	0	0	0	0	0	0	0	0	0	0	0	0	0	0	413	508	621	262	2	1560	302	2	0	2	1689	252	324	0	2	0	0	0	406	0	0	0	0
LOC106508840	LOC106508840	0	0	0	0	0	0	0	0	0	0	0	0	0	0	0	0	0	0	0	0	0	0	0	0	0	0	0	0	0	0	0	1	0	0	0	0	0	0	0	17	0	0	0	0	0	0	0	0
OLIG3	OLIG3	0	0	0	0	0	0	0	0	0	0	0	0	0	0	0	0	0	0	0	0	0	0	0	0	0	0	0	0	0	1	0	78	496	92	1	0	143	259	68	156	0	4	80	0	0	0	0	74
LOC102167333	LOC102167333	0	53	0	0	0	0	0	0	0	0	0	0	0	0	0	0	0	0	0	0	0	0	0	0	0	0	0	0	0	0	0	278	3	86	2	0	22	715	1	432	0	0	102	0	0	0	126	32
IFNGR1	IFNGR1	0	0	0	0	0	0	0	0	0	0	0	0	0	0	0	0	0	0	0	0	0	0	2	0	2	0	0	526	0	296	358	638	1732	1724	340	395	554	88	20	446	0	0	84	0	4860	2424	2346	3022
IL22RA2	IL22RA2	0	0	0	0	0	0	0	0	0	0	0	0	0	0	0	0	0	0	0	0	0	0	0	0	0	0	0	0	0	0	0	0	0	0	0	0	0	0	0	0	0	0	0	0	0	0	0	0
IL20RA	IL20RA	0	0	0	0	0	0	0	0	0	0	0	0	0	0	0	0	0	0	0	0	0	0	0	0	0	0	0	0	0	0	0	0	0	0	0	0	0	0	0	0	0	0	0	0	0	0	0	0
SLC35D3	SLC35D3	0	0	0	0	0	0	0	0	0	0	0	0	0	0	0	0	0	0	0	0	0	0	0	0	0	0	0	0	0	0	0	0	0	0	0	0	0	0	0	0	0	0	0	0	0	0	0	0
PEX7	PEX7	0	0	0	0	0	0	0	815	17	0	0	0	345	0	0	0	314	16	0	0	50	0	0	0	0	822	499	832	503	378	24	104	2	114	426	26	348	28	268	718	0	240	164	212	128	4	320	831
LOC106508844	LOC106508844	0	0	0	0	0	0	0	0	0	0	0	64	87	0	0	0	0	0	0	0	0	0	0	0	0	3332	3129	2098	3521	31	21	332	1	29	32	22	3	33	41	38	431	582	43	16	0	0	0	0
MAP3K5	MAP3K5	0	0	0	0	0	0	0	0	0	0	0	0	0	0	0	0	0	0	177	0	0	0	0	0	12	13	133	5	226	9	0	496	8	0	12	2	388	0	2	0	51	0	0	2	0	0	0	0
MAP7	MAP7	0	611	349	89	0	0	451	66	219	240	23	79	119	6	204	0	95	426	613	418	2	0	160	9	286	682	397	743	964	45	130	17	214	239	47	147	444	314	1344	472	94	53	0	346	1194	2684	1080	2024
LOC110256640	LOC110256640	0	0	0	0	0	0	0	0	0	0	0	0	0	0	0	0	0	0	0	0	0	0	0	0	0	1807	1501	2909	1172	9566	5225	8539	5454	2181	10804	6119	3966	3151	4397	6540	3514	4334	4790	4560	0	2	0	0
LOC106506526	LOC106506526	0	0	0	0	0	0	0	0	0	0	0	0	0	0	0	0	0	0	0	0	0	0	0	0	0	1930	1597	2592	1859	954	455	312	279	310	1036	528	461	971	1285	541	707	715	487	304	1291	657	20	202
BCLAF1	BCLAF1	3653	3225	4116	199	980	1166	3082	2666	1542	2	4185	766	1356	167	1231	3161	2229	1127	2997	1088	3054	788	915	1826	2908	426	202	232	30	47635	36398	37733	32191	30469	52663	41334	31465	40033	33213	38407	44464	40088	39715	36648	14088	19847	12093	13961
MTFR2	MTFR2	610	1994	2	523	2	318	0	590	850	0	684	2	436	283	140	383	580	389	295	407	450	801	102	2513	741	6212	4741	8366	7056	14651	11768	13918	12187	11248	15865	13046	12683	13649	11890	10937	18938	22674	17682	19171	23381	27243	11629	14577
LOC102158075	LOC102158075	0	0	0	0	0	0	0	0	0	0	0	0	0	0	0	0	0	0	0	0	0	0	0	0	0	0	0	0	0	0	0	0	0	0	0	0	90	0	0	0	0	2	0	0	0	0	0	0
PDE7B	PDE7B	0	32	0	0	0	0	0	785	0	0	0	0	0	21	0	0	141	0	10	1	1	0	41	0	1	347	297	363	350	634	305	231	153	155	689	327	283	178	146	767	479	670	882	1122	2	116	486	2
LOC106504354	LOC106504354	0	0	0	0	0	0	0	0	0	0	0	0	0	0	0	0	0	0	0	0	0	0	0	0	0	13	0	0	0	0	0	0	0	252	0	2	0	0	0	0	74	2	1	0	0	0	0	0
AHI1	AHI1	154	645	94	50	0	2	954	2	0	286	452	521	0	759	313	0	261	307	409	171	113	179	10	63	68	3125	3982	6892	2560	2994	1840	1814	1216	936	3271	2128	2854	2920	2346	2098	2264	3444	2425	1470	30	114	16	24
LOC110260025	LOC110260025	0	0	0	0	0	0	0	0	0	0	0	0	0	1	0	0	0	0	0	0	22	0	0	0	0	0	0	0	0	0	0	0	0	0	0	0	0	0	0	0	0	0	0	0	0	0	0	0
MYB	MYB	0	0	0	0	0	0	0	0	0	337	0	0	0	97	0	170	0	0	0	0	0	0	0	0	0	0	0	0	0	0	0	0	0	0	0	0	0	0	0	0	0	0	0	0	2	12	0	0
HBS1L	HBS1L	748	4376	320	2947	8	910	1620	3802	38	798	30	860	3061	1368	2022	1237	1773	1006	6	1160	2639	817	1426	251	1180	6426	6233	3204	3224	43215	42286	35335	25464	25438	46857	46657	41870	35862	43785	45724	43220	41513	56590	54566	48498	18465	26838	34373
ALDH8A1	ALDH8A1	0	0	0	0	0	0	0	0	0	0	0	0	0	0	0	0	0	0	0	0	0	0	0	0	0	0	0	0	0	0	0	0	18	0	0	0	0	0	0	260	0	200	0	0	0	0	46	0
LOC110260031	LOC110260031	0	0	0	0	0	0	0	0	0	0	0	0	0	0	0	0	0	0	0	1	0	0	0	0	0	0	0	0	0	0	0	0	0	0	0	0	0	0	0	0	0	0	0	0	0	0	0	0
LOC110260032	LOC110260032	0	0	0	0	0	0	0	0	0	0	0	0	0	0	0	0	0	0	0	0	0	0	0	0	0	0	0	0	0	0	0	0	0	0	0	0	0	0	0	0	0	0	0	0	0	0	0	0
SGK1	SGK1	0	1	0	36	0	48	0	0	0	0	2	0	703	2	0	0	243	747	50	494	588	0	0	906	23	13	18	8	10	5158	2120	14359	6224	6320	5719	2361	4322	5304	5596	2100	615	3608	5587	1660	11670	4700	1618	8931
SLC2A12	SLC2A12	0	0	0	0	0	234	0	2	0	0	915	0	0	0	0	0	776	0	0	0	0	0	0	0	0	0	4	0	2	0	0	0	0	0	0	0	0	0	0	0	0	0	0	0	0	10	0	0
TBPL1	TBPL1	628	0	131	512	2269	970	845	1180	647	402	311	248	750	0	1350	194	1103	388	727	399	542	52	165	566	424	75514	68004	85444	63155	11938	13600	8661	8216	5672	12787	14785	5820	9729	13581	8432	28621	10797	17590	14062	22422	16664	22732	14222
TCF21	TCF21	0	0	0	0	0	0	0	0	0	24	0	0	0	0	0	0	0	0	0	0	0	0	44	0	0	0	0	0	0	0	0	14	0	0	0	0	0	0	0	0	0	0	70	0	0	0	0	0
EYA4	EYA4	0	0	26	0	0	0	0	0	0	0	41	0	0	1	4	21	0	0	3	0	2	5	0	2	237	0	0	0	0	38	0	0	0	0	41	0	0	0	0	0	0	0	0	0	0	0	0	2
LOC106507477	LOC106507477	0	0	0	0	0	0	0	0	0	0	0	0	0	0	0	0	0	0	0	0	0	0	0	0	0	0	0	0	0	0	0	0	0	0	0	0	0	0	0	0	0	0	0	0	0	0	0	0
LOC102166614	LOC102166614	0	1	0	0	0	0	0	0	0	0	0	0	0	0	0	0	0	0	2	0	0	0	0	0	0	0	0	0	0	0	0	0	0	0	0	0	0	0	0	46	0	0	0	0	0	0	0	0
RPS12	RPS12	1726	3169	801	858	1523	588	1693	1955	2058	557	1748	1006	457	1393	1744	967	740	2054	875	165	500	582	432	2000	810	2	8	2	4	875	208	233	563	436	964	248	305	485	645	572	532	970	1309	608	2629	3106	1430	2682
SLC18B1	SLC18B1	0	0	0	0	0	0	0	307	2	0	478	0	0	0	0	0	4	10	133	0	0	288	9	0	0	0	2	0	0	0	0	39	35	0	0	0	0	0	0	0	0	0	2	0	0	0	0	20
VNN2	VNN2	0	0	0	0	0	0	0	0	0	0	0	0	0	0	0	0	0	0	0	0	0	0	0	0	0	0	0	0	0	0	126	0	0	0	0	155	0	212	162	0	0	0	2	0	0	0	0	0
VNN3	VNN3	0	0	0	0	0	0	0	0	0	0	0	0	0	0	0	0	0	0	0	0	0	0	0	0	0	0	0	0	0	0	239	0	0	0	0	263	0	79	0	0	0	2	0	3	0	0	0	0
VNN1	VNN1	0	1	0	0	0	0	0	0	0	0	0	0	821	0	0	0	0	0	0	0	0	0	0	0	0	0	0	0	0	0	0	0	0	0	0	0	0	0	0	0	0	0	0	2	2459	24	169	1617
TAAR1	TAAR1	0	0	0	0	0	0	0	0	0	0	0	0	1	0	0	0	0	0	0	0	0	0	0	0	0	0	440	16	0	0	0	0	0	0	0	0	0	0	0	0	0	0	0	0	0	0	89	2
TAAR2	TAAR2	0	0	0	0	0	0	0	0	0	0	0	0	0	0	0	0	0	0	0	0	0	0	0	0	0	0	0	0	0	0	0	0	0	0	0	0	0	0	0	0	0	0	0	0	0	0	0	0
TAAR3	TAAR3	0	0	0	0	0	0	0	0	0	0	0	0	0	0	0	0	0	0	0	0	0	0	0	0	0	0	0	0	0	0	0	0	0	0	0	0	0	0	0	0	0	0	0	0	0	0	0	0
TAAR4	TAAR4	0	0	0	0	0	0	0	0	0	0	0	0	0	0	0	0	0	0	0	0	0	0	0	0	0	0	0	0	0	0	0	0	0	0	0	0	0	0	0	0	0	0	0	0	0	0	0	0
TAAR5	TAAR5	0	0	0	0	0	0	0	0	0	0	0	0	0	0	0	0	0	0	0	0	0	0	0	0	0	0	0	30	0	0	0	0	0	0	0	0	0	0	0	0	0	0	0	0	0	0	0	0
LOC100156866	LOC100156866	0	0	0	0	0	0	0	0	0	0	0	0	0	0	0	0	0	0	0	0	0	0	0	0	0	0	0	0	0	0	0	0	0	0	0	0	0	0	0	0	0	0	0	0	0	0	0	0
LOC100154422	LOC100154422	0	0	0	0	0	0	0	0	0	0	0	0	0	0	0	0	0	0	0	0	0	0	0	0	0	0	0	0	0	0	0	0	0	0	0	0	0	0	0	0	0	0	0	0	0	0	0	0
LOC100154406	LOC100154406	0	0	0	0	0	0	0	0	0	0	0	0	0	0	0	0	0	0	0	0	0	0	0	0	0	0	0	0	0	0	0	0	0	0	0	0	0	0	0	0	0	0	0	0	0	0	0	0
LOC100155663	LOC100155663	0	0	0	0	0	0	0	0	0	0	0	0	0	0	0	0	0	0	0	0	0	0	0	0	0	0	0	0	0	0	0	0	0	0	0	0	0	0	0	0	0	0	0	0	0	0	0	0
LOC100153216	LOC100153216	0	0	0	0	0	0	0	0	0	0	0	0	0	0	0	0	0	0	0	0	0	0	0	0	0	0	0	0	0	0	0	0	0	0	0	0	0	0	0	0	0	0	0	0	0	0	0	0
LOC100152013	LOC100152013	0	0	0	0	0	0	0	0	0	0	0	0	0	0	0	0	0	0	0	0	0	0	0	0	0	0	0	0	0	0	0	0	0	0	0	0	0	0	0	0	0	0	0	0	0	0	0	0
STX7	STX7	0	0	1649	1045	0	570	50	977	0	0	0	1094	0	460	641	0	736	38	0	4	2	572	0	103	758	41703	44446	44014	40881	7078	3590	5912	7118	7158	7606	3943	2244	4384	5225	2408	6926	5756	5502	6489	10128	11184	4660	7780
LOC110260060	LOC110260060	0	0	0	0	0	0	0	0	0	0	0	0	0	0	0	0	0	0	0	0	0	0	0	0	0	106	12	0	0	8	0	0	0	18	10	0	0	0	30	1	0	16	117	287	0	0	142	184
MOXD1	MOXD1	32	0	0	0	1232	613	0	0	85	0	0	22	0	0	234	0	542	285	0	0	275	0	84	479	600	0	0	0	0	0	0	0	0	0	0	0	18	0	0	0	0	0	344	0	0	0	0	0
CTGF	CTGF	80	4202	1519	798	1699	302	0	879	540	70	0	387	23	573	109	581	43	50	106	64	194	0	349	801	250	4	10	6	6	5316	4726	1934	4	312	5797	5161	2042	5125	3890	1989	2	4	318	1136	32939	14335	18728	21102
ENPP1	ENPP1	0	0	0	0	0	0	0	0	0	0	0	402	293	0	0	0	0	32	0	0	0	0	32	0	0	188	148	54	910	4	1138	600	24	462	4	1282	0	2	1772	578	4	831	1996	1252	0	335	1949	0
ENPP3	ENPP3	0	0	0	0	0	0	0	0	0	0	0	0	0	0	0	0	0	35	0	0	0	0	0	0	0	0	0	0	0	0	0	0	0	0	0	0	0	25	0	0	0	0	0	0	813	16	663	797
MED23	MED23	0	2402	238	546	0	2	0	336	0	270	0	35	2	226	27	117	531	95	1853	4	179	2	193	1229	14	5673	4346	2874	2898	1302	2046	783	2870	2416	1416	2245	3133	757	1480	3525	1653	2739	5720	2531	5807	4100	2204	2269
ARG1	ARG1	0	0	0	0	0	0	2	0	2	0	0	0	0	0	0	0	0	273	0	0	0	0	0	2	0	48	54	32	40	0	0	0	0	0	0	0	44	0	0	0	30	26	32	397	37241	59255	18305	18685
LOC106508846	LOC106508846	0	0	0	0	0	0	0	0	0	0	0	0	0	0	0	0	0	0	0	0	0	0	0	0	0	0	0	0	0	0	0	0	0	0	0	0	6	0	0	0	0	0	0	0	0	0	0	0
AKAP7	AKAP7	0	0	0	0	0	0	0	0	0	0	1	0	0	0	0	0	0	83	0	6	0	0	0	0	0	56	0	50	56	0	64	1007	3	0	0	70	13	27	0	214	26	555	528	0	411	122	386	222
LOC106508847	LOC106508847	0	0	0	0	0	0	0	0	0	0	0	0	0	0	0	0	0	0	0	0	0	0	0	0	0	0	0	0	0	246	0	0	76	0	262	0	0	0	0	0	1	102	0	143	0	157	170	107
EPB41L2	EPB41L2	706	2025	0	0	0	196	0	592	577	0	343	0	1173	0	41	0	0	0	1241	624	0	0	381	3	0	47164	47054	45563	34211	11515	8341	14801	9060	9602	12597	9425	13670	24179	14252	18673	9035	5878	4971	6817	5294	1195	184	1196
SMLR1	SMLR1	0	0	0	0	0	0	0	0	0	0	0	0	0	0	0	0	0	0	0	0	0	0	0	0	0	0	0	0	0	0	0	0	0	0	0	0	0	0	0	0	0	0	0	0	0	0	0	0
TMEM200A	TMEM200A	0	2	0	0	1	0	471	0	459	0	2	570	0	214	208	0	0	164	4	0	189	0	0	0	0	0	0	0	0	0	0	0	0	0	0	0	0	0	0	0	0	0	0	0	0	16	2	0
SAMD3	SAMD3	0	0	0	0	0	0	0	0	0	0	0	0	0	0	0	0	0	0	0	0	0	0	0	0	0	0	0	0	0	110	24	40	44	0	120	33	0	0	171	0	0	0	0	22	0	0	0	0
L3MBTL3	L3MBTL3	0	107	0	0	0	0	0	0	0	0	628	0	94	0	0	328	79	740	0	0	124	622	0	0	566	2238	2438	3480	2293	5911	4814	6422	1502	1957	6543	5336	1713	3650	3168	349	1378	1285	2531	812	2	580	0	2016
LOC110260143	LOC110260143	0	0	0	0	0	0	0	0	0	0	0	0	0	0	0	0	0	0	0	0	0	0	0	105	0	0	0	24	0	86	0	201	0	18	97	0	0	49	73	0	80	0	152	116	0	2	0	0
TMEM244	TMEM244	0	0	0	0	0	0	0	0	0	0	1	0	0	0	0	0	0	0	0	0	0	0	0	0	0	0	0	0	10	326	2	0	0	443	352	2	0	165	0	0	0	8	0	26	2	2	202	0
ARHGAP18	ARHGAP18	1185	66	573	0	301	415	2	322	797	0	809	883	1631	1190	806	136	30	705	0	1101	296	1196	301	1599	666	100993	87420	107017	86638	45106	33323	44022	29878	46584	49215	37183	66124	78685	55333	65459	31710	37636	55716	53710	15377	10719	9036	15447
LOC106508849	LOC106508849	0	0	0	0	0	0	0	0	0	0	0	12	0	0	0	0	0	0	0	0	0	25	0	0	89	41	0	224	0	2406	2553	2964	1474	3250	2574	2812	5892	3112	2920	4155	1564	1128	1934	1402	0	0	0	337
LAMA2	LAMA2	0	0	0	0	0	0	0	0	0	0	0	0	0	0	0	0	0	178	0	0	0	0	0	0	0	1614	1069	3165	2414	1557	2638	1877	2346	2029	1698	2943	1916	2129	2016	3525	1018	2869	3694	3044	0	16	249	1360
LOC102159312	LOC102159312	0	0	0	0	0	0	0	0	0	0	0	0	0	0	0	0	0	0	0	0	0	0	0	0	0	1	0	0	0	0	4	62	0	0	0	4	0	0	0	0	0	0	0	0	0	0	0	0
LOC110260185	LOC110260185	0	0	0	0	0	0	0	0	0	0	0	0	0	0	0	0	0	0	0	0	0	0	0	0	0	0	33	42	0	0	0	0	0	0	0	0	3	105	0	0	0	0	0	0	0	0	0	0
PTPRK	PTPRK	426	0	50	0	0	1081	0	1035	0	178	0	0	0	848	306	0	29	0	0	0	159	679	14	1289	527	243	53	216	6	6	700	1344	2	384	6	778	0	270	818	954	0	0	0	2	1206	57	348	7
LOC110256645	LOC110256645	0	0	0	0	0	0	0	0	0	0	0	0	0	0	0	0	0	0	0	0	0	0	0	0	0	0	0	0	0	0	0	0	0	0	0	0	0	0	0	0	0	0	0	0	0	0	0	0
THEMIS	THEMIS	0	0	0	0	0	0	0	0	0	0	0	0	0	0	0	0	0	0	0	0	0	0	0	0	0	278	0	156	28	2	140	0	732	550	4	158	0	0	0	0	868	0	206	0	0	0	0	0
LOC110259407	LOC110259407	0	0	0	0	0	0	0	0	0	0	0	0	0	0	0	0	0	0	0	0	0	0	0	0	0	0	0	0	0	0	0	0	0	0	0	0	0	0	0	0	0	0	0	0	0	0	0	0
LOC100511607	LOC100511607	0	60	0	0	0	168	0	0	0	0	0	0	0	0	0	0	0	0	0	0	0	0	0	0	0	0	0	0	0	0	0	0	0	0	0	0	0	0	0	0	0	0	0	0	0	0	0	0
LOC100512146	LOC100512146	0	0	0	0	0	0	0	0	0	0	0	0	0	0	0	0	0	0	0	0	0	0	0	0	0	0	0	0	0	0	0	0	0	0	0	0	0	0	0	0	0	0	0	0	0	0	0	0
SOGA3	SOGA3	0	0	0	0	0	0	0	0	0	0	0	0	0	0	0	0	0	0	133	70	0	0	68	0	0	0	0	0	0	10	0	108	0	0	10	2	0	0	13	228	0	0	144	1	0	0	0	0
KIAA0408	KIAA0408	0	0	0	0	0	0	0	0	0	0	2	0	0	0	0	0	0	0	0	0	0	0	2	0	0	0	0	0	0	0	0	529	0	0	0	0	0	690	334	299	804	0	0	0	0	0	0	0
ECHDC1	ECHDC1	656	3201	1171	0	1580	554	0	725	1510	356	989	755	1338	0	59	406	1466	436	242	338	472	758	457	2385	535	811	525	1268	596	3	0	200	494	166	5	0	1029	448	5	5	429	261	23	4	767	0	189	500
RNF146	RNF146	0	0	0	1190	1504	313	4	0	286	0	0	0	1152	1296	1125	0	0	568	2	537	0	649	406	3037	500	18104	13577	13760	11708	6184	4542	2934	1852	576	6718	5059	1720	1721	1484	3480	3413	1464	3827	4264	9812	5140	3098	2081
LOC110260186	LOC110260186	0	0	0	0	0	0	0	0	0	0	0	0	0	0	0	0	0	0	0	0	0	0	0	0	0	0	0	0	0	2	0	0	0	0	2	0	0	0	0	0	0	0	0	0	0	0	0	0
RSPO3	RSPO3	0	0	0	0	0	0	0	0	0	0	0	0	0	0	1	0	0	200	0	0	0	0	0	3	0	0	9	0	0	0	0	0	0	0	0	0	4	0	0	0	0	0	0	0	262	12	163	0
LOC110260187	LOC110260187	0	0	0	1	0	0	0	0	0	0	0	0	0	0	0	0	1	0	0	0	1	0	0	0	0	0	0	0	0	0	0	0	0	0	0	0	0	0	0	0	0	0	0	0	0	0	0	0
CENPW	CENPW	144	585	1176	261	299	335	1901	274	1156	0	319	144	313	148	454	575	542	330	757	28	558	232	364	1067	232	3925	4516	3383	2987	382	479	640	714	600	438	535	577	520	651	335	855	551	786	1106	804	638	296	286
LOC106508855	LOC106508855	0	0	0	0	0	0	0	0	0	0	0	0	0	0	0	0	0	0	0	0	0	0	0	0	0	0	0	0	0	0	0	0	0	0	0	0	0	0	0	0	0	0	0	0	0	0	0	0
LOC106508854	LOC106508854	0	0	0	0	0	0	0	0	0	0	0	0	0	0	0	0	211	0	0	44	0	0	0	0	0	0	0	0	7	23	0	0	8	0	25	0	26	0	0	0	0	0	0	54	0	0	0	277
TRMT11	TRMT11	4	874	0	311	1502	116	0	2	1055	1371	613	254	46	0	357	10	380	299	0	367	239	1018	0	10	486	3404	3665	2918	2421	94	10	22	332	0	98	10	20	11	236	0	2560	6	0	23	2208	2	862	210
HINT3	HINT3	0	0	0	184	183	85	0	4	67	0	0	0	1288	195	0	163	0	576	0	0	286	646	297	1300	1071	634	755	566	380	1302	513	328	616	368	1438	576	1368	686	270	282	168	1120	285	1266	3344	4330	650	478
NCOA7	NCOA7	0	2	0	0	0	57	0	0	2	0	20	835	0	0	0	104	250	8	0	24	14	10	26	19	0	878	914	472	906	111	456	676	14	237	138	512	0	18	107	0	361	456	28	10	3826	4084	2584	2557
LOC110260188	LOC110260188	0	0	0	262	0	0	212	0	0	0	0	0	0	164	160	0	163	0	0	0	0	0	56	0	0	0	0	0	0	0	0	0	0	0	0	0	0	0	0	0	0	0	0	0	0	0	233	168
TRNAE-CUC	TRNAE-CUC	0	0	0	0	0	0	0	0	0	0	0	0	0	0	0	0	0	0	0	0	0	0	0	0	0	0	0	0	0	0	0	0	0	0	0	0	0	0	0	0	0	0	0	0	0	0	0	0
HEY2	HEY2	811	1619	0	127	0	0	0	0	0	0	0	686	132	0	62	0	705	175	0	0	0	349	176	1236	0	7729	4044	5074	3742	1852	1340	2040	4272	1362	2025	1498	1204	988	164	1220	448	1648	1938	1798	4650	9041	3604	3591
LOC110260189	LOC110260189	0	11	0	0	0	0	0	0	0	0	0	0	0	0	0	0	0	0	0	0	0	0	0	0	0	0	0	0	0	2	0	0	0	0	10	0	0	0	0	3	0	19	0	0	1	0	0	0
HDDC2	HDDC2	985	1664	0	0	1715	836	272	2	717	0	383	932	2119	460	839	0	607	182	2	318	320	220	306	530	1688	590	242	730	252	9494	6471	8258	6868	7526	10365	7314	12691	10676	13204	15583	22191	9263	19928	10559	10913	8295	6234	4382
TPD52L1	TPD52L1	163	0	0	0	0	0	0	0	150	0	0	0	0	0	0	0	60	0	167	0	0	26	177	4	0	35	0	0	4	94	191	2	102	79	99	217	321	16	118	155	238	50	26	95	0	0	0	0
RNF217	RNF217	0	0	0	0	0	0	2	0	0	0	0	0	0	0	0	0	0	0	0	0	0	0	0	0	2	0	30	0	0	0	0	0	0	20	0	0	0	0	0	0	0	0	2	0	0	2	0	77
LOC110256655	LOC110256655	0	0	0	0	0	0	0	0	0	0	0	0	0	0	0	0	0	0	0	0	0	0	0	0	0	0	190	0	0	0	0	0	0	0	0	0	0	0	0	0	0	0	0	0	0	0	0	0
NKAIN2	NKAIN2	0	0	1	0	1	0	0	0	0	0	0	0	0	0	0	0	0	0	0	1	0	0	0	0	0	109	52	280	144	571	388	73	2	41	619	436	67	68	77	228	246	25	1374	40	0	0	0	24
LOC102165447	LOC102165447	0	0	0	0	0	0	0	0	0	0	0	0	0	0	0	0	0	0	0	0	0	0	0	0	0	506	620	286	117	266	352	2	0	114	296	396	724	36	16	275	60	427	62	264	0	0	193	48
LOC106508857	LOC106508857	0	0	0	0	0	0	0	0	0	0	0	0	0	0	0	0	0	2	0	0	0	0	447	0	0	0	0	0	0	0	0	0	0	0	0	0	0	0	0	0	0	0	0	0	0	0	0	0
TRDN	TRDN	0	376	0	0	0	0	0	0	0	0	0	0	0	0	0	130	0	0	0	0	0	0	0	0	0	0	0	0	9	15	148	0	0	42	19	159	0	0	0	34	0	3	5	0	0	0	2	0
LOC102166321	LOC102166321	0	0	0	0	0	0	0	0	0	0	1	0	0	0	0	0	0	0	0	0	0	0	0	0	0	0	0	0	0	0	0	0	0	0	0	0	2	1	3	6	0	7	322	0	2	0	0	0
LOC110260190	LOC110260190	0	0	0	0	0	0	0	0	0	0	0	0	0	0	0	0	0	0	0	0	0	0	0	0	0	0	0	0	0	0	0	0	0	0	0	0	0	0	0	0	0	0	2	5	0	0	0	0
CLVS2	CLVS2	0	0	0	0	0	0	0	0	0	0	0	0	0	0	0	0	0	0	0	0	0	0	0	0	0	4477	5004	5163	5077	19940	13017	11945	7307	8668	22037	14649	6631	7456	9128	8346	4378	9015	7736	10367	0	50	0	0
SMPDL3A	SMPDL3A	0	2	0	0	0	0	0	0	0	0	0	0	0	0	0	0	0	7	0	0	0	0	0	10	0	52	362	402	354	7112	5234	2986	1602	1870	7733	5898	5416	7663	4593	6246	5867	4915	3687	4620	16108	7890	2462	3778
FABP7	FABP7	0	0	0	0	0	0	0	0	0	0	0	0	0	0	0	0	0	0	0	0	0	0	0	0	0	0	0	0	0	0	0	0	0	0	0	0	0	0	0	0	0	0	0	0	0	0	0	0
PKIB	PKIB	0	143	155	0	0	0	0	0	0	0	0	0	0	2	0	0	0	0	0	514	365	2	4	4	2	0	126	1	18	0	6	3	0	0	0	8	160	548	0	0	0	0	0	0	0	0	0	56
LOC102157594	LOC102157594	0	0	0	0	0	0	0	0	0	0	0	0	0	0	0	0	0	0	0	0	0	0	0	0	0	0	0	32	2	60	183	292	79	0	64	213	74	15	0	74	0	0	62	100	0	0	0	0
SERINC1	SERINC1	0	3171	473	0	0	480	2	266	0	890	429	118	1546	0	512	32	834	2013	2	1047	0	0	98	3197	6	764	76	646	534	16320	14778	6061	12060	8948	17606	16389	12099	8268	16527	15396	14475	17543	7695	13806	19474	6920	12928	12517
HSF2	HSF2	436	0	0	0	0	93	0	2	4	0	16	429	2	0	1128	62	954	179	3936	0	657	0	0	1490	419	2	230	2	2	1838	0	6	0	4	1953	0	535	0	660	169	2	4	466	66	4	8	2168	1430
LOC110260218	LOC110260218	0	0	0	0	0	0	0	0	0	0	0	0	0	0	0	0	0	0	0	0	0	0	0	0	0	0	0	0	0	0	0	0	0	0	0	0	0	0	0	0	0	0	0	0	17	0	0	0
LOC102158650	LOC102158650	0	0	0	0	0	0	0	0	0	0	0	0	0	0	0	0	0	0	0	0	0	0	0	0	0	0	0	0	0	0	0	0	0	0	0	0	0	0	0	0	0	0	0	0	0	0	0	0
GJA1	GJA1	602	2	2	0	486	104	495	2545	4	0	575	68	118	382	907	340	350	388	878	294	200	185	95	75	2910	0	0	0	0	0	0	0	0	0	0	0	0	0	0	0	0	0	0	0	0	0	0	0
TBC1D32	TBC1D32	0	0	0	0	0	492	0	0	0	0	0	0	0	0	0	0	0	0	0	0	0	0	0	0	0	53482	57781	53748	40816	12115	10839	13780	10994	10119	13137	11972	8633	17775	16042	14254	7354	6961	7540	11487	1649	1507	672	1581
LOC106507559	LOC106507559	0	0	0	0	0	0	0	0	0	0	0	0	0	0	0	0	0	0	0	0	0	0	0	0	0	0	0	26	3	4	0	45	0	0	4	4	5	0	0	32	0	2	0	26	0	0	3	67
LOC106506546	LOC106506546	0	0	0	0	0	0	0	0	0	0	0	0	0	0	0	0	0	0	0	0	0	0	0	0	0	1195	1982	1724	714	2475	2389	2258	402	1407	2673	2649	2548	2205	2461	1891	2676	927	1717	1335	0	0	0	0
MAN1A1	MAN1A1	0	0	0	0	0	0	0	0	0	0	941	0	0	0	0	0	0	0	0	0	0	0	0	0	0	4	21	357	0	176	455	194	752	32	199	487	408	769	127	1097	716	995	424	372	12	0	450	0
FAM184A	FAM184A	0	0	0	0	0	0	0	0	0	0	0	0	0	0	0	0	0	68	219	0	2	0	0	0	0	1894	416	900	1214	813	387	754	536	1716	899	438	1807	670	461	497	109	906	1569	549	0	8	346	123
MCM9	MCM9	0	0	295	0	0	0	0	30	0	6	0	0	0	0	2	410	2	784	0	357	0	0	56	254	0	1789	2650	2508	1948	2201	3286	3088	4227	327	2377	3672	1073	47	3350	3200	832	2143	2554	2364	1606	1144	0	1150
ASF1A	ASF1A	210	606	1534	0	508	516	1237	300	433	507	58	1779	1452	1497	548	1858	1576	183	1652	526	822	985	608	1427	124	3839	5078	6435	5944	1367	1383	564	722	1647	1603	1692	3134	3681	1272	3340	1662	1040	2947	2548	12268	9968	6300	3942
LOC110260244	LOC110260244	0	0	0	0	0	0	0	0	0	0	0	0	0	0	0	0	0	0	0	0	0	0	0	0	0	0	0	542	382	60	480	52	0	14	74	515	34	0	2	0	0	0	144	0	0	0	0	0
LOC110260246	LOC110260246	0	0	6	0	122	32	0	0	0	0	0	0	812	450	0	0	0	0	0	82	50	0	6	1	83	0	0	0	0	266	0	0	0	2	295	4	58	10	720	12	34	722	138	0	0	0	0	0
CEP85L	CEP85L	0	1916	2	1061	1109	0	792	0	0	0	694	40	318	1823	676	0	0	76	2	0	348	0	148	0	0	454	824	1170	1504	11805	11829	8459	7582	7421	13241	13349	10204	8069	11506	16400	3810	9046	10535	13040	13353	8163	5088	13214
PLN	PLN	0	0	0	0	0	0	0	0	0	0	0	0	0	0	0	0	0	0	0	0	0	0	0	0	95	0	0	0	0	10	168	351	4	0	10	185	119	0	90	18	0	17	416	132	0	0	0	0
SLC35F1	SLC35F1	0	0	0	0	0	0	0	0	713	0	0	0	0	0	0	0	0	0	0	0	0	0	0	0	0	0	0	0	106	2	532	378	10	292	2	564	408	2	4	0	2	0	0	348	0	0	0	0
LOC110260250	LOC110260250	0	2	4	0	0	0	0	0	0	0	0	0	2	0	0	504	1	0	0	0	0	0	0	96	400	0	0	0	0	0	0	0	0	8	0	0	1	180	0	116	36	2	2	0	0	0	0	2
NUS1	NUS1	0	3776	1517	0	0	0	350	1490	1663	0	409	4	502	2	2437	538	13	1799	1261	78	2053	222	154	1328	16	906	1223	839	1042	7145	2569	1024	3472	1128	7713	2821	2275	957	1520	1474	608	2545	1322	3208	16943	4236	7170	8924
LOC100520342	LOC100520342	0	0	0	0	0	0	0	0	0	0	0	0	0	0	0	0	0	0	0	0	0	0	0	0	0	1730	2092	1508	2207	276	692	440	650	258	322	832	1132	1188	418	412	800	560	653	772	0	0	0	0
GOPC	GOPC	168	2712	0	0	0	14	0	1	0	0	0	0	145	0	0	0	2	84	2074	0	0	244	0	2	36	4019	2180	3584	2752	867	1196	396	852	196	964	1404	642	928	328	850	1588	194	405	469	2	288	98	417
DCBLD1	DCBLD1	0	0	1775	0	44	107	0	0	0	0	0	0	552	902	0	365	0	0	0	22	221	0	0	0	0	8825	9778	11361	10679	17314	28427	16052	14255	12433	18946	31481	6257	16042	9890	12073	5892	4222	6663	8337	0	0	208	304
ROS1	ROS1	0	0	0	0	0	0	0	0	0	0	0	0	0	0	0	0	0	0	0	0	0	0	0	0	0	0	0	0	0	778	0	0	2	0	881	0	0	0	0	8	0	0	0	0	0	0	0	0
LOC110260270	LOC110260270	0	0	0	0	0	0	0	0	0	0	0	0	0	0	0	0	0	0	0	0	0	0	0	0	0	0	0	0	0	90	0	0	0	0	96	0	11	0	0	0	0	11	0	0	0	0	0	0
VGLL2	VGLL2	0	0	0	0	0	0	0	0	0	0	0	0	0	0	0	0	0	0	0	5	0	0	0	0	0	0	0	0	0	4786	2711	631	999	2050	5258	3001	883	282	5	0	1713	2462	1926	1288	2880	8250	1298	1685
RFX6	RFX6	0	0	0	0	0	0	0	0	0	0	0	0	0	0	0	0	0	0	0	0	0	0	0	0	0	190	0	0	0	0	0	0	0	0	0	0	0	0	0	0	0	0	0	0	47	0	2	0
LOC110260274	LOC110260274	0	0	0	0	0	0	0	0	0	0	0	0	0	0	0	0	5	0	0	0	1	0	3	0	0	0	0	0	0	0	0	0	59	2	0	0	0	0	0	0	0	0	0	0	1	0	0	0
GPRC6A	GPRC6A	0	0	0	0	0	0	0	0	0	0	0	0	0	0	0	0	0	0	0	0	0	0	0	0	0	0	0	0	0	0	0	0	0	0	0	0	0	0	0	0	0	0	0	0	0	0	0	0
FAM162B	FAM162B	0	0	0	0	0	0	0	0	0	0	0	0	0	0	0	0	0	0	0	2	0	0	0	0	0	0	0	0	0	12	0	6	12	2	14	0	0	0	0	0	0	0	0	0	823	2	0	86
LOC100523874	LOC100523874	1	23	8	3	10	3	8	7	4	2	7	7	7	4	2	5	9	12	0	7	10	5	0	18	5	0	0	0	0	8	0	0	4	4	20	13	6	0	2	2	2	10	12	4	12	9	0	2
KPNA5	KPNA5	0	0	0	760	0	0	1	0	0	0	0	0	0	2	0	0	36	0	928	608	16	0	0	0	0	116	0	572	0	412	296	2	504	2	438	325	31	0	0	4	2	4	0	2	3366	3092	2487	1582
ZUFSP	ZUFSP	0	3	0	146	0	0	1665	53	0	162	266	0	1252	0	0	0	404	1	1	1	50	56	0	5	1	4142	3926	3348	3918	1098	731	328	100	276	1210	827	2053	784	1349	2744	1633	1450	834	679	11172	5383	3565	6759
RSPH4A	RSPH4A	0	0	0	0	0	0	0	0	0	0	0	0	0	0	0	0	0	0	0	0	0	0	0	0	0	0	0	0	0	0	0	0	30	0	0	0	26	0	987	2	0	11	0	0	0	1	0	0
LOC102160776	LOC102160776	0	0	0	0	0	0	0	0	0	0	0	0	0	0	0	0	0	0	0	0	0	0	0	0	0	0	0	0	0	0	0	0	0	0	0	0	0	0	0	1	0	0	0	0	0	0	0	145
LOC106508867	LOC106508867	0	0	0	0	0	0	0	0	0	0	0	0	0	0	0	0	0	0	0	0	0	0	0	0	0	0	0	0	0	0	0	0	0	0	0	0	0	0	0	0	0	0	0	0	0	0	0	0
LOC102161201	LOC102161201	0	0	0	0	0	0	0	0	0	0	0	0	0	0	0	0	0	0	0	0	0	0	0	0	0	0	0	0	0	0	0	0	0	0	0	0	0	0	0	0	0	0	0	0	0	0	0	0
PTP4A1	PTP4A1	2970	17332	5740	1537	3873	943	5615	1828	1882	2680	2261	1145	2933	2303	2157	4375	6111	971	6314	3592	8164	4732	2334	14478	521	5387	4888	5231	4888	27334	25420	32063	17712	10196	30452	29350	12527	34304	13470	16950	24204	16881	15845	23352	47809	25947	35940	61957
PHF3	PHF3	551	3950	1210	470	0	536	87	0	1551	2	921	1155	1075	1830	991	0	0	515	1475	164	275	142	374	6	494	13681	18623	19104	15508	32563	27597	25744	13974	18156	35123	30266	25065	24782	21933	29431	11822	16827	22649	26647	14265	6751	6171	6157
EYS	EYS	0	0	0	0	0	0	0	0	0	1	0	267	0	0	0	0	0	0	0	144	23	46	0	0	546	971	798	1432	994	0	68	88	2	366	0	77	578	0	182	220	832	411	437	101	1394	2	13	0
LOC106508869	LOC106508869	0	0	0	0	0	0	0	0	1	0	0	0	0	0	0	0	0	0	0	0	0	0	0	0	0	677	1143	1605	1349	291	721	398	826	463	346	878	362	364	316	942	696	375	518	494	0	0	0	6
LOC110256669	LOC110256669	0	0	0	0	0	0	0	0	0	0	0	0	0	0	0	0	0	0	0	0	0	0	0	0	0	19	172	135	20	0	0	245	0	0	0	0	0	0	0	0	0	0	0	34	0	0	0	358
LOC110259411	LOC110259411	0	0	0	0	0	0	0	0	0	0	0	0	66	0	0	0	0	0	0	0	0	0	0	0	0	0	0	0	0	0	11	0	0	0	0	12	0	0	0	0	0	0	0	0	0	0	0	0
ADGRB3	ADGRB3	0	21	0	0	0	0	0	0	0	0	0	0	0	0	0	0	0	0	0	0	0	0	0	0	0	210	187	101	485	305	0	2	692	0	343	0	209	0	1191	2	696	178	442	592	0	8	0	577
LOC110256955	LOC110256955	0	0	0	0	0	0	0	0	0	0	0	0	0	0	0	0	0	0	0	0	0	0	0	0	0	1200	1386	2054	2270	14	177	183	373	259	14	194	147	541	12	181	315	112	3	794	0	0	0	0
LMBRD1	LMBRD1	0	0	2120	1030	0	528	1154	0	1211	0	927	551	318	829	526	825	448	0	903	492	281	1219	0	2154	1729	260	641	449	204	1296	406	1019	744	6	1409	450	88	4	2	236	302	422	256	616	246	4	728	467
LOC110260294	LOC110260294	0	0	0	0	0	0	0	0	0	0	0	0	0	0	0	0	0	0	0	0	0	0	0	0	0	0	0	0	0	0	0	0	0	0	0	0	0	0	0	0	0	0	0	0	0	0	0	0
COL19A1	COL19A1	0	0	0	349	0	0	0	133	0	0	0	0	0	0	0	0	0	0	0	0	0	0	0	0	0	245	163	206	215	0	156	407	166	195	4	170	416	719	73	520	46	0	0	202	0	0	0	0
COL9A1	COL9A1	0	0	0	0	0	0	0	0	0	0	485	10	0	0	0	0	0	0	0	0	0	130	168	0	0	88	2	0	0	0	0	218	0	6	2	2	390	462	0	28	0	1	72	2	1620	4	1110	109
FAM135A	FAM135A	844	1382	2246	368	36	1533	2036	850	756	589	3442	2495	893	3651	1136	90	559	1391	1902	1593	616	1909	265	1565	914	4125	2429	2087	1701	578	992	668	67	6	611	1088	132	4	787	3164	1256	0	942	1126	4	1402	829	538
SMAP1	SMAP1	962	1823	193	563	0	22	520	1447	503	508	572	105	1210	110	294	131	19	502	675	326	726	120	26	162	0	158	434	103	124	178	88	154	632	394	203	104	342	317	315	174	68	580	97	154	2102	3882	1842	1070
B3GAT2	B3GAT2	0	0	0	0	0	0	0	0	0	0	0	0	0	0	0	0	0	0	0	0	0	0	0	0	0	247	341	907	330	50	830	20	4	233	64	937	303	871	1153	46	440	96	366	1949	0	0	47	0
LOC110256957	LOC110256957	0	0	0	0	0	0	0	0	0	0	0	0	0	0	0	0	0	0	0	0	0	0	0	0	0	3	206	186	49	0	0	0	46	0	0	0	36	272	1	46	386	20	0	0	0	0	0	0
LOC110256958	LOC110256958	0	0	0	0	0	0	0	0	0	0	0	0	0	0	0	0	0	0	0	0	0	0	0	0	0	315	70	124	332	104	2	0	0	131	113	2	0	218	0	0	78	0	0	0	0	0	0	0
OGFRL1	OGFRL1	0	0	0	0	0	0	0	0	0	175	0	225	0	0	234	0	0	0	0	0	220	0	0	0	0	244	224	818	4	0	0	0	0	210	0	0	0	0	2	0	0	0	0	0	0	0	0	0
LOC106508872	LOC106508872	0	0	0	0	0	0	0	0	0	0	0	0	0	0	0	0	0	0	0	0	0	0	0	0	0	91	132	0	0	0	0	0	0	0	0	0	0	0	0	0	0	0	0	0	0	0	0	0
LOC102157778	LOC102157778	0	0	74	0	0	0	0	0	0	0	0	0	0	0	0	0	0	0	0	0	0	0	0	0	0	0	0	0	0	12	0	0	0	0	12	0	0	0	0	0	0	69	0	0	0	0	0	0
MIR30C-2	MIR30C-2	0	0	0	0	0	0	0	0	0	0	0	0	0	0	0	0	0	0	0	0	0	0	0	0	0	0	0	0	0	0	0	0	0	0	0	0	0	0	0	0	0	0	0	0	0	0	0	0
MIR30A	MIR30A	0	0	0	0	0	0	0	0	0	0	0	0	0	0	0	0	0	0	0	0	0	0	0	0	0	0	0	0	0	0	0	0	0	0	0	0	0	0	0	0	0	0	0	0	0	0	0	0
RIMS1	RIMS1	0	0	0	0	0	0	0	0	0	0	132	0	0	0	0	0	0	0	0	0	0	0	0	0	21	0	0	0	161	0	0	0	0	3	0	0	48	0	0	0	0	0	2	28	0	0	0	0
LOC106508874	LOC106508874	0	0	0	0	0	0	0	0	0	0	0	0	0	0	0	0	0	0	0	0	0	0	0	0	0	0	0	0	0	0	0	0	0	0	0	0	0	0	0	0	0	0	10	0	0	0	0	0
KCNQ5	KCNQ5	0	0	0	0	0	0	0	0	0	0	0	0	0	0	0	0	0	0	0	0	0	0	0	0	0	0	1	0	23	312	553	0	104	459	336	609	0	318	165	2	970	2	374	94	2	0	0	0
LOC100511846	LOC100511846	33	275	88	4	56	168	444	366	195	45	321	416	566	175	247	47	76	425	84	68	36	227	0	1296	344	32907	32230	38582	27839	27962	19515	19866	21943	28421	32291	23052	48983	34659	45081	60510	93164	31234	46157	39395	30396	42629	11461	9102
DPPA5	DPPA5	222	176	0	0	202	42	0	200	0	0	62	126	0	164	0	100	32	130	4	188	56	182	27	2	0	547	553	468	547	429	506	355	238	460	723	705	509	543	549	1381	1212	252	393	354	58	40	0	2
KHDC3L	KHDC3L	0	0	0	0	0	0	0	0	0	0	0	0	0	0	0	0	0	0	0	0	0	0	0	0	0	22	0	16	14	10	4	0	0	67	12	6	0	1	0	20	42	0	0	0	0	0	6	0
OOEP	OOEP	0	0	0	0	0	0	0	0	0	0	0	0	0	0	0	0	0	0	0	0	0	0	0	0	0	719	434	554	502	346	169	379	7	110	386	181	71	58	158	93	707	14	25	165	18	0	0	0
DDX43	DDX43	429	0	364	0	2674	0	413	1105	0	0	408	214	0	0	380	0	0	0	1318	0	621	306	36	1303	338	13176	12852	13638	11568	1779	2786	2569	2301	1035	1924	3056	1992	2060	2265	714	185	2140	1452	1144	1978	24	1080	597
LOC100622980	LOC100622980	816	0	0	804	0	477	22	1467	0	878	26	600	238	0	216	0	0	212	2	592	0	670	0	2455	213	410	319	544	262	976	1036	1444	1136	1530	1059	1189	1105	503	1303	726	3314	4259	4335	1072	3785	3330	2324	2524
MRAP2	MRAP2	0	0	0	0	0	0	0	0	0	0	0	0	0	0	0	0	0	0	0	0	0	0	0	0	0	2321	2183	1898	594	2453	5524	4634	1804	18	2695	6167	3259	2684	2101	2906	2233	532	2053	3358	0	0	0	0
CEP162	CEP162	334	4629	2350	4	3328	386	1851	777	13	749	398	643	0	531	963	712	12	262	0	1104	406	452	389	3	553	4095	9087	9010	9814	16999	15928	13581	7248	13068	18342	17510	17858	14279	22722	11995	14952	18282	25168	15669	9782	16689	7171	7405
TBX18	TBX18	0	0	0	0	0	0	0	0	0	0	0	0	0	0	0	0	0	0	0	255	0	0	0	0	0	3717	2622	4372	2102	534	618	4	0	22	560	701	0	14	380	0	40	0	324	116	0	0	97	4
LOC102157437	LOC102157437	0	0	0	0	0	0	0	0	1	0	0	0	0	0	0	0	0	0	0	0	0	0	0	0	0	30	39	0	5	0	0	0	2	0	0	0	1	0	107	0	0	0	0	0	0	0	0	0
NT5E	NT5E	0	0	0	0	0	0	0	0	0	0	26	0	0	0	0	0	0	0	0	175	0	0	0	127	0	407	972	854	908	1960	2650	1498	513	653	2123	2942	1217	2225	2103	1012	603	1648	514	1088	0	952	408	402
SNX14	SNX14	0	4729	0	1275	427	890	3903	3269	1561	678	0	1022	4	0	1667	1011	704	1026	829	568	962	1020	314	2362	486	1036	604	762	1264	1028	1054	3639	644	1042	1098	1196	2368	3116	1588	3797	1236	438	1221	796	2550	2374	2290	914
SYNCRIP	SYNCRIP	926	9681	1274	361	2301	2932	1965	984	1522	1060	2428	553	4038	2607	1847	3347	2407	748	1712	431	1265	1879	1779	2867	819	6486	6489	13920	8832	12425	9079	5876	10462	6707	13432	9953	12045	4107	9764	11231	7232	11244	11161	9832	30164	34575	15085	13278
LOC102160378	LOC102160378	0	0	0	0	0	0	0	0	0	0	0	0	0	0	0	0	0	0	0	0	0	29	0	0	0	0	0	0	0	0	0	0	0	23	0	0	0	23	0	0	0	0	0	0	0	14	158	0
HTR1E	HTR1E	0	0	0	0	0	0	0	0	0	0	0	0	0	0	0	0	0	0	0	0	0	0	0	0	0	0	0	0	17	0	0	0	0	0	0	0	0	0	0	0	0	0	0	0	0	0	0	70
LOC100151959	LOC100151959	0	0	2	0	0	0	0	0	0	0	0	0	0	0	0	2	0	0	0	0	0	0	0	1	0	0	0	0	0	2	2	0	0	0	0	0	2	0	2	4	2	3	0	0	8	56	0	3
CGA	CGA	0	0	0	0	0	0	0	0	0	0	0	0	0	0	0	0	0	0	0	0	0	0	0	0	0	0	0	0	0	0	0	0	0	0	0	0	0	0	0	0	0	0	0	0	0	0	0	0
ZNF292	ZNF292	0	5	1378	384	0	25	2384	312	104	1112	2377	741	2898	10	1043	52	135	121	1057	209	1734	197	831	129	981	94	1110	499	216	999	479	120	926	20	1155	529	740	1704	1230	112	2201	932	321	40	102	0	70	98
GJB7	GJB7	0	0	0	0	0	0	0	0	0	0	0	0	0	0	0	0	0	0	0	0	0	0	0	0	0	0	0	0	0	408	397	414	1	234	450	451	0	1506	0	1562	718	0	690	396	0	0	0	140
SMIM8	SMIM8	0	1215	292	1274	206	167	234	14	0	0	52	214	555	256	321	1479	408	0	0	184	0	0	145	2337	176	168	187	220	88	18	21	28	18	197	26	39	34	16	187	47	158	239	530	140	1894	274	92	48
C1H6orf163	C1H6orf163	0	0	0	0	0	0	0	0	0	0	0	0	0	0	0	0	0	0	0	0	0	0	13	0	0	0	0	0	0	310	0	2	163	0	334	0	1	63	0	80	0	434	0	0	0	1065	48	631
LOC110260320	LOC110260320	0	0	0	0	0	0	0	0	0	0	0	0	0	0	0	0	0	0	0	0	0	0	0	0	0	0	0	0	0	0	0	0	0	14	0	1	0	0	0	0	0	0	0	0	0	505	0	6
CFAP206	CFAP206	0	0	0	1	0	0	0	0	0	0	0	0	0	0	0	0	0	0	0	0	0	0	0	0	0	10607	5690	12161	6891	1748	5588	2798	3744	428	1921	6167	3328	728	3582	3568	8192	3594	7224	3744	0	0	0	0
SLC35A1	SLC35A1	0	125	1780	0	0	8	0	1659	0	0	0	144	1099	0	28	0	2	86	0	940	289	461	0	1116	1521	882	1311	1116	979	631	292	134	475	109	701	396	320	448	79	209	84	132	70	161	148	273	106	49
RARS2	RARS2	726	0	226	46	0	279	0	0	576	362	0	502	0	0	0	15	0	383	0	30	311	182	12	251	488	35607	35969	56395	39608	1881	3219	2655	1222	3368	2032	3488	3204	2781	3738	4856	4980	4973	2820	1943	2597	3026	5451	3351
ORC3	ORC3	815	1549	833	104	1251	290	2470	2712	0	1145	0	1492	834	19	0	133	492	530	234	526	43	46	372	190	0	910	1362	2406	1477	1020	734	869	836	2188	1118	826	830	1286	1240	1645	2352	2307	1129	1002	3280	106	1071	1603
AKIRIN2	AKIRIN2	12	7041	1082	341	1965	1322	2217	1932	2187	3332	1090	1354	3135	1496	1505	2022	857	124	10	377	374	154	80	6	715	273096	269515	298041	223414	10473	8735	15984	9600	10066	11358	9743	14801	22306	12651	25083	38863	13934	34540	29887	1892	5208	2302	1760
TRNAE-UUC_1	TRNAE-UUC_1	0	0	0	0	0	0	0	0	0	0	0	0	0	0	0	0	0	0	0	0	0	0	0	0	0	0	0	0	0	0	0	0	0	0	0	0	0	0	0	0	0	0	0	0	0	0	0	0
SPACA1	SPACA1	0	900	0	0	0	0	0	10	0	0	426	445	644	411	0	695	532	241	0	0	0	8	98	0	0	0	2	6	0	94	88	0	0	0	104	98	0	0	88	2	0	0	0	0	0	0	112	32
CNR1	CNR1	536	0	0	0	0	0	569	2	0	0	0	0	0	0	0	0	0	0	0	0	0	0	0	0	0	0	0	0	0	0	0	56	0	0	0	0	0	0	0	0	0	0	0	0	0	0	0	0
LOC100739087	LOC100739087	15	44	7	13	18	17	36	55	34	11	37	61	19	33	23	12	17	15	17	15	15	14	15	67	29	6	0	0	0	8	8	8	4	36	26	18	13	20	10	5	130	142	124	146	118	134	32	48
LOC110256959	LOC110256959	0	0	0	0	0	0	0	0	0	0	0	0	0	0	0	0	0	0	0	0	0	0	0	0	0	0	0	0	0	0	0	0	0	0	0	0	0	0	0	0	0	0	0	0	0	0	0	0
RNGTT	RNGTT	1483	0	0	0	0	122	731	0	0	639	0	0	0	0	0	0	708	176	0	0	738	797	331	8	0	1279	1849	565	883	5290	5193	9877	15565	9896	5768	5830	6024	5866	5014	10343	8285	11839	14992	11176	8879	5766	4599	3808
LOC110260329	LOC110260329	0	0	0	0	0	0	0	0	0	0	0	0	0	0	0	0	0	0	0	0	0	0	0	0	0	0	0	66	0	264	0	0	0	418	274	2	633	1	428	225	391	0	292	331	0	0	0	0
PNRC1	PNRC1	791	1703	205	0	700	38	663	0	38	0	629	467	83	72	873	6	163	1647	350	256	314	325	313	645	1125	138	422	232	233	50574	51299	36886	39421	37482	55551	57413	23351	19173	20010	24092	9076	41909	37549	41548	1156	7188	10124	10173
SRSF12	SRSF12	0	1065	0	194	3	309	412	0	0	2	0	0	0	60	0	0	0	172	2	0	8	0	0	366	0	336	499	198	196	362	1316	146	517	1227	407	1483	392	654	1081	3462	1890	1014	534	259	6722	2164	1901	1702
PM20D2	PM20D2	0	902	0	154	0	0	0	871	0	0	0	0	106	0	2	2	615	2	0	0	0	0	340	64	0	5953	7148	8625	2970	1502	980	1916	442	885	1638	1087	3909	1315	2262	3585	3274	1335	7941	4454	3486	2100	1410	1376
GABRR1	GABRR1	0	0	0	0	0	0	0	0	0	0	0	0	10	0	0	0	0	0	0	0	0	0	0	0	0	23069	22793	39420	27293	40480	24202	45944	26431	37972	45566	28093	25503	26636	21788	23311	10769	23436	21262	23802	0	6	346	0
GABRR2	GABRR2	0	0	0	0	0	1	0	0	0	0	0	0	0	0	0	0	0	0	0	0	0	0	0	0	0	201	385	687	378	821	218	695	433	683	908	249	171	882	957	426	0	231	279	733	0	0	369	117
UBE2J1	UBE2J1	0	2739	1072	309	0	0	614	0	0	0	864	298	954	525	503	144	146	118	0	172	105	97	96	369	0	6	0	0	0	306	365	374	309	0	338	390	54	0	0	40	0	0	24	0	0	6	120	228
RRAGD	RRAGD	1298	8474	2	2	878	346	1555	1716	725	726	1406	1041	8	28	1689	420	485	292	1370	527	575	581	599	339	574	238	0	537	750	691	883	2	0	32	731	1015	308	0	0	206	2	229	189	0	2	0	0	0
ANKRD6	ANKRD6	0	2	880	0	0	0	0	0	0	0	80	0	210	0	0	0	0	0	0	241	9	210	34	0	0	4838	2955	5363	3376	4734	1483	4998	2381	1757	5111	1648	1943	7138	946	897	2708	1021	912	2520	5521	10	24	426
LYRM2	LYRM2	0	1512	592	434	0	475	618	0	469	489	476	214	670	416	661	428	703	2191	0	504	873	364	77	3067	501	450	166	508	120	302	154	64	2	182	341	171	0	154	116	135	0	796	13	282	4	1270	191	240
MDN1	MDN1	1829	488	0	0	162	477	0	564	2037	1	849	647	0	567	734	68	0	302	2	0	322	3	371	1162	576	934	882	2208	1522	849	2061	469	6535	1560	925	2296	1525	470	1664	375	455	2564	284	858	3587	4571	1731	1931
CASP8AP2	CASP8AP2	640	1197	3160	271	4	604	1291	777	1046	1821	159	973	109	252	708	441	612	62	0	426	419	434	251	351	255	100347	118247	129980	111271	40832	35189	42873	22915	25965	45381	39699	37899	40549	51619	46972	26710	34706	30696	28497	8500	2899	4624	2939
GJA10	GJA10	0	0	0	182	1	0	0	0	0	0	0	0	0	159	0	0	0	0	0	0	0	0	0	0	0	85	577	1030	487	2249	973	2746	1124	770	2446	1110	548	1347	1072	672	333	1534	1376	725	0	2	0	160
BACH2	BACH2	0	0	0	0	0	0	0	0	0	0	0	0	0	0	0	0	9	0	0	0	0	0	5	0	0	2	64	25	16	158	268	20	152	3	186	309	171	13	151	5	5	35	53	71	0	0	245	580
LOC110260363	LOC110260363	0	0	0	0	0	0	0	0	0	0	0	0	0	0	0	0	0	0	0	0	0	0	0	0	0	0	0	0	0	0	0	0	0	0	0	0	0	0	0	0	0	0	0	0	0	0	0	0
LOC110260365	LOC110260365	0	0	0	0	0	0	0	0	0	0	0	0	0	0	0	0	0	0	0	0	0	0	0	0	0	16	0	0	0	13	0	0	0	0	13	0	0	0	0	0	19	0	0	0	0	0	0	0
LOC102157779	LOC102157779	0	0	0	0	0	0	0	0	0	0	0	0	0	0	0	0	0	0	0	0	0	0	0	0	0	0	0	182	0	6	16	0	0	0	8	16	140	0	0	620	0	0	73	0	0	0	0	0
MAP3K7	MAP3K7	2106	3086	1965	355	2116	473	0	2724	0	868	301	0	1716	490	36	1162	967	372	1128	4	1372	0	387	1018	55	1738	1662	2406	1134	519	438	298	2031	628	578	526	941	819	101	1121	770	2286	1543	465	1598	1290	1941	3414
LOC106508895	LOC106508895	0	0	0	0	0	0	0	0	0	0	0	0	0	0	0	0	0	0	0	0	0	0	0	0	0	0	0	0	0	0	0	0	0	0	0	0	0	0	0	0	0	0	0	0	0	0	0	0
EPHA7	EPHA7	0	0	0	0	2155	0	0	75	0	0	0	0	0	0	0	0	2	0	0	727	80	0	0	0	0	0	58	0	107	515	641	0	148	0	567	681	14	0	4	244	52	10	444	878	0	0	6	0
LOC106508897	LOC106508897	0	0	0	0	0	76	0	0	0	0	0	0	0	0	0	0	0	0	0	0	38	0	0	304	0	304	447	176	164	1019	579	316	1724	846	1108	651	1387	330	889	1753	1784	2539	3290	1355	2269	1218	952	2123
LOC110260379	LOC110260379	0	0	0	0	0	0	0	0	0	0	0	0	0	0	0	0	0	0	0	0	0	0	0	0	0	39	64	51	62	2	0	5	2	0	2	0	0	8	30	8	9	0	0	12	0	0	0	7
MANEA	MANEA	0	1386	1037	157	0	142	260	0	1387	0	0	0	366	276	352	0	0	0	0	670	0	48	396	1546	102	2790	3348	3380	2804	2283	3200	1957	426	2652	2478	3569	2147	4084	1424	2488	3100	506	1518	1160	0	6	1806	1100
LOC110256961	LOC110256961	0	0	0	0	0	0	0	0	0	0	0	0	0	0	0	0	0	0	0	0	0	0	0	0	0	0	0	0	0	0	0	0	0	18	0	0	0	0	0	96	0	0	0	0	0	0	0	0
LOC102159560	LOC102159560	0	0	0	0	0	0	0	0	0	0	0	0	0	0	0	0	0	0	0	0	0	0	0	0	0	304	0	0	50	0	0	0	0	0	0	1	404	0	0	0	0	0	0	0	0	0	0	0
LOC106508899	LOC106508899	0	0	0	0	0	0	0	0	0	0	0	0	0	0	0	0	0	4	0	0	0	0	0	0	0	7	0	0	15	23	43	2	0	0	28	48	0	3	0	16	0	0	0	0	0	0	0	0
LOC110260380	LOC110260380	0	0	0	0	0	0	0	0	0	0	0	0	0	0	0	0	0	0	0	0	0	0	0	0	0	17	0	1	0	6	0	2	2	0	6	0	4	21	0	4	0	0	0	42	0	0	0	2
UFL1	UFL1	960	2883	726	0	1040	749	2	779	11	0	0	64	2249	0	333	0	751	568	326	288	0	40	2	666	438	18158	20555	15856	12190	18923	14323	12479	5761	9466	20344	15813	16058	15517	12708	13296	15431	9596	17161	8203	7016	5140	1604	3096
FHL5	FHL5	0	0	0	0	0	0	0	0	0	0	0	0	0	0	0	0	0	0	0	0	0	0	0	0	0	0	0	0	0	0	0	0	0	0	0	0	0	0	0	0	0	0	0	0	0	0	0	0
GPR63	GPR63	22	0	0	0	0	0	0	0	0	0	652	0	0	0	0	0	0	447	0	0	0	0	0	0	0	1849	1981	1468	1493	156	0	144	2	653	164	0	416	522	92	0	0	0	0	786	0	0	0	44
NDUFAF4	NDUFAF4	1176	1005	0	0	1146	0	0	268	401	16	0	0	840	0	2	289	89	0	131	382	1	282	159	18	364	2383	2782	3461	2528	8541	10777	4950	7638	11151	9253	11950	4959	7882	10684	5071	33897	18466	15915	15372	47354	33946	21203	22400
LOC110260384	LOC110260384	0	0	0	0	0	0	0	0	0	0	0	0	0	0	0	0	0	0	0	0	0	0	0	0	0	0	0	0	0	0	0	0	0	2	1	4	240	0	0	112	0	18	11	87	0	0	0	0
KLHL32	KLHL32	0	0	0	0	0	0	0	0	0	0	0	0	0	0	0	0	0	0	0	1569	0	48	0	0	0	22115	19316	18414	16377	17133	11111	14602	7004	11301	18546	12152	9110	11421	14562	9782	4697	7363	9915	12041	645	709	367	974
MMS22L	MMS22L	0	0	525	0	0	30	0	0	0	0	232	0	639	0	889	0	178	2	440	0	221	82	98	211	220	12753	16386	25044	13804	9341	9889	12472	10228	10419	10078	11057	3577	8224	8041	4869	32979	8933	11363	8937	2	705	1969	7615
LOC102160801	LOC102160801	0	0	0	0	0	0	0	0	0	0	0	0	0	0	0	0	0	0	0	0	0	0	0	0	0	762	403	621	535	350	182	232	822	123	407	216	289	464	117	504	425	153	157	850	0	1	0	0
LOC106508906	LOC106508906	0	0	0	0	0	0	0	0	0	0	0	0	0	0	0	0	0	0	0	0	0	0	0	4	0	90	4	39	27	0	0	0	30	54	0	0	5	12	0	38	0	0	47	6	0	9	1	0
POU3F2	POU3F2	0	0	24	0	0	0	0	0	0	0	0	0	0	0	0	0	0	0	0	0	0	0	0	0	0	326	306	1102	1134	0	0	0	506	548	0	2	338	124	0	0	30	18	2	492	0	0	0	0
FBXL4	FBXL4	0	0	0	0	0	0	997	0	0	0	0	0	0	0	0	0	0	0	0	0	0	71	0	2	0	1280	1333	758	1048	1278	1339	873	740	1111	1381	1510	1826	1618	3111	1086	982	1242	2915	1492	0	13	414	1321
FAXC	FAXC	0	1	0	0	0	62	0	0	356	0	2	0	0	1	0	0	0	0	678	74	8	0	1	0	0	2	2	0	16	1728	302	188	2	64	1911	342	0	201	20	2	0	0	14	241	0	280	984	332
COQ3	COQ3	18	214	0	54	842	0	2	410	1205	0	65	0	1755	0	0	0	511	471	0	384	617	424	213	172	0	2	0	12	0	187	14	0	110	10	215	20	2	86	240	0	52	187	267	289	1046	344	400	391
PNISR	PNISR	434	1645	1115	125	4858	428	2473	1475	601	653	830	747	1185	3882	122	1646	726	580	734	913	1393	1406	817	3358	1200	39756	43096	38551	34758	37298	25988	23642	22822	24725	40623	28933	22410	31280	24826	28825	47527	42416	39405	29074	31160	6194	10093	7276
USP45	USP45	0	0	2923	2	0	0	400	0	0	10	516	0	0	0	0	0	906	936	666	453	0	128	184	218	297	85336	88586	105215	76195	14723	11220	13729	7158	10361	16043	12489	16803	16442	10007	10523	13468	5398	7024	9400	3210	3817	2971	3922
TSTD3	TSTD3	2	0	1443	0	0	0	6	228	124	0	0	0	0	0	336	0	98	0	21	4	1145	220	298	2982	0	288	248	124	232	0	0	70	0	1	0	4	614	79	90	21	205	0	80	0	6	6	13	248
CCNC	CCNC	2851	8863	3916	2889	2816	745	1490	1324	4137	2395	1486	1798	3745	1152	1082	1599	1369	3921	3712	1776	2289	940	1890	4144	1466	155	984	329	246	15988	10477	18397	15459	16266	17232	11458	11622	11267	7009	8595	40034	36084	36522	32517	3959	6874	3625	5053
PRDM13	PRDM13	0	0	0	0	0	0	0	0	0	0	0	0	0	0	0	0	0	0	0	0	0	0	0	0	0	54	0	0	0	0	0	0	0	0	0	0	0	22	0	0	0	0	0	0	0	0	0	0
MCHR2	MCHR2	0	0	0	0	0	0	0	0	0	0	0	0	0	0	0	0	0	0	0	0	0	0	0	0	0	0	0	0	0	0	0	0	0	0	0	0	0	0	85	0	0	0	1	0	0	0	0	0
LOC100515111	LOC100515111	0	0	0	0	0	0	0	0	0	0	0	0	0	0	0	0	0	0	0	0	0	0	0	0	0	0	84	0	0	0	457	7	0	0	2	498	483	89	269	345	0	394	345	1056	0	0	0	0
SIM1	SIM1	0	0	0	0	0	0	0	0	0	0	0	0	0	0	0	0	0	0	0	0	0	0	0	27	0	344	374	314	304	1410	1222	1502	451	2728	1539	1391	402	220	1130	647	16	2354	1663	976	1168	1624	70	366
ASCC3	ASCC3	2	2	0	0	0	154	495	1718	1331	0	0	0	860	437	602	365	156	0	0	8	2	114	64	132	207	1020	2537	3904	2135	729	1924	2308	2273	3146	786	2080	988	815	516	1358	1421	2447	3256	3257	6292	59	1495	2957
LOC110260404	LOC110260404	0	0	0	0	0	0	0	0	0	0	0	0	0	0	0	0	0	0	0	0	0	0	0	0	0	0	0	0	0	66	0	0	2	0	86	0	0	72	0	0	0	0	60	20	0	0	0	0
GRIK2	GRIK2	0	0	0	0	0	0	0	0	0	0	0	0	0	0	0	0	0	0	0	0	0	0	0	0	0	722	567	536	225	74	21	10	0	0	81	22	0	191	175	277	2	26	0	343	0	5	171	0
LOC110260405	LOC110260405	0	0	0	0	0	0	0	0	0	0	0	0	0	0	0	0	0	0	0	0	0	0	0	0	0	0	0	12	0	0	0	0	0	0	0	0	124	0	0	0	0	0	0	0	0	0	0	0
HACE1	HACE1	0	39	0	0	0	30	1449	0	0	229	0	0	0	0	0	0	1027	0	259	0	954	8	126	0	0	3140	3830	3568	1834	426	423	725	777	8	468	480	201	608	274	631	1818	1132	668	116	2120	95	303	639
LIN28B	LIN28B	140	0	0	0	0	0	0	0	214	0	161	747	337	383	0	485	36	14	0	26	0	15	0	0	105	41	59	207	51	28	127	61	24	149	42	155	85	282	218	216	10	251	249	119	0	2	297	188
LOC110256964	LOC110256964	0	0	0	0	0	0	0	0	0	0	0	0	0	0	0	0	0	0	0	0	0	0	0	0	0	110	158	175	38	44	58	0	2	0	46	62	42	116	0	0	108	0	4	118	0	0	0	0
BVES	BVES	0	0	0	0	0	0	0	0	0	0	0	0	0	0	0	0	0	0	0	0	0	0	0	0	0	103	613	256	116	0	274	0	0	0	0	290	0	386	0	0	0	0	283	0	1	4	203	0
LOC106508909	LOC106508909	0	0	0	0	0	0	0	0	0	0	0	0	0	0	0	0	0	0	0	0	0	0	0	0	0	0	0	0	0	0	0	0	0	0	0	0	0	0	0	0	0	0	0	0	0	0	0	0
POPDC3	POPDC3	0	0	0	0	0	0	0	0	0	0	0	368	0	0	0	0	0	0	0	0	276	113	0	0	0	0	0	0	0	0	0	0	0	0	0	0	0	182	0	0	0	0	0	54	0	2	0	0
PREP	PREP	305	2	0	0	2	224	0	1612	0	0	443	0	694	0	96	0	0	260	0	908	64	0	47	2	178	6118	5926	7330	5432	5517	5194	6965	3209	5633	6146	5821	3080	3883	2364	3055	2693	3812	3615	3219	5544	11876	9202	9477
LOC110260407	LOC110260407	0	0	0	0	0	0	0	0	0	0	0	0	0	0	0	0	0	0	0	0	0	0	0	0	0	560	328	10	288	12	0	0	0	6	14	0	0	0	18	52	0	0	0	2	0	0	0	0
LOC110260408	LOC110260408	0	0	0	0	0	0	0	0	0	0	0	0	0	0	0	0	0	0	0	0	0	0	0	0	0	1519	2224	5270	3586	642	25	358	2	14	684	26	14	32	132	0	10	0	8	57	0	0	0	0
LOC106507207	LOC106507207	0	0	0	0	0	0	0	0	0	0	0	0	0	0	0	0	0	0	0	0	0	0	0	0	0	0	0	0	0	0	0	0	0	0	0	0	0	0	0	0	0	0	0	0	0	0	0	0
PRDM1	PRDM1	0	1261	0	0	0	0	403	0	0	302	1	0	0	0	647	0	0	0	0	98	93	55	0	0	306	6	32	124	116	264	0	0	164	0	292	0	238	62	78	20	10	0	348	18	0	0	0	293
ATG5	ATG5	2805	2852	757	0	0	1261	3218	2448	0	1873	462	1956	931	521	597	19	1002	111	0	1071	353	447	761	6303	166	10424	13115	16265	11630	4033	4416	2614	7882	4974	4374	4893	3255	1626	6682	4338	4254	11732	8638	8353	5759	5982	11290	7334
LOC110259431	LOC110259431	0	0	0	0	0	0	0	0	0	0	0	0	0	0	0	0	0	0	0	0	0	0	0	0	0	16	64	0	32	0	216	0	0	0	0	236	0	94	0	0	0	0	28	206	0	0	0	0
CRYBG1	CRYBG1	0	0	0	0	0	2	0	0	0	0	0	0	0	0	0	0	357	1	18	650	0	0	0	0	4	2011	2755	3769	1327	3183	3280	1954	1643	1700	3517	3637	1416	3143	672	2814	2285	758	632	1254	0	0	0	0
RTN4IP1	RTN4IP1	72	3493	1194	843	485	2038	1388	0	1847	801	971	705	1276	386	582	1024	1111	1292	555	729	1860	460	909	1426	5	623	758	1309	694	91	1	1533	431	476	102	3	2052	66	960	13	29	1153	1316	413	3568	2326	562	1601
QRSL1	QRSL1	762	2515	264	0	56	1305	2898	0	602	146	2	1249	2	2017	36	848	297	1085	6	571	910	789	336	4096	664	193	74	370	265	832	526	164	734	324	900	598	1048	661	191	196	1547	1141	311	836	2543	3674	760	994
LOC110260421	LOC110260421	0	0	0	0	0	0	0	0	0	0	0	0	0	0	0	0	0	0	0	0	0	0	0	0	0	3	26	77	6	0	4	0	0	0	0	6	64	289	0	6	0	0	0	2	0	0	0	0
LOC100519934	LOC100519934	1768	8885	3988	2929	5558	8167	2313	10027	1208	6109	9002	3344	12052	15352	8001	4958	7387	12778	3973	15154	4495	9848	4707	40174	7438	24	10	14	10	86	0	0	0	0	96	0	0	0	0	0	237	20	8	92	16	2896	0	186
LOC100521350	LOC100521350	154	357	108	85	0	22	184	192	58	22	182	83	82	116	50	58	79	156	6	64	28	64	16	394	31	0	0	0	0	12	12	0	28	4	22	18	32	30	38	16	160	14	74	94	526	206	130	48
C1H6orf203	C1H6orf203	534	3903	682	355	1050	509	2084	811	366	1434	1024	1018	1010	333	754	724	415	160	760	342	1065	639	341	3276	1603	324	216	250	34	1550	830	644	154	300	1701	919	552	148	360	450	208	2154	2846	1368	35905	19628	7472	10080
BEND3	BEND3	462	8	172	0	2	0	242	452	574	0	1161	146	0	0	0	76	44	510	0	245	0	282	66	2	416	448	0	535	6	285	1046	1064	687	54	320	1160	257	990	728	184	733	437	2114	1871	2	4	14	413
PDSS2	PDSS2	0	0	0	350	0	0	0	0	0	261	0	0	175	0	0	0	221	0	0	373	259	225	251	0	362	217	4	0	10	0	142	25	69	0	0	152	2	306	0	0	877	0	1	180	630	290	247	868
LOC102159561	LOC102159561	0	0	0	0	0	0	0	0	0	0	0	0	0	0	0	0	0	0	0	0	133	0	0	0	0	220	0	284	102	0	52	0	0	0	0	58	0	0	0	0	0	469	0	14	0	0	0	8
LOC110260430	LOC110260430	0	0	0	0	0	0	0	0	0	0	0	0	0	0	0	0	0	0	0	0	0	0	0	0	0	0	0	0	0	0	0	0	0	0	0	0	0	0	0	0	0	0	0	0	0	0	0	0
SOBP	SOBP	0	0	0	0	0	0	0	0	0	0	13	0	0	0	0	0	2	0	0	0	0	0	0	0	0	0	0	0	0	53	0	0	0	0	63	0	0	0	2	0	0	0	1	2	0	0	0	0
LOC102159995	LOC102159995	0	0	0	0	0	0	0	0	0	0	0	0	0	0	0	0	0	0	0	0	2	0	0	0	0	2	87	95	22	0	200	138	0	2	0	229	0	0	0	12	0	0	17	0	0	0	25	2
SCML4	SCML4	0	0	0	0	0	0	0	0	0	0	0	0	0	0	0	0	0	0	0	0	0	0	0	0	0	1514	2016	4346	2471	1030	4280	1131	676	591	1137	4772	712	1635	839	1656	1515	1639	365	1518	0	0	0	0
SEC63	SEC63	136	1171	599	0	0	116	95	407	184	1166	230	229	913	754	800	0	718	312	2641	246	0	50	907	931	156	1072	1776	1370	1032	4080	2787	3854	6213	4366	4531	3096	1216	2871	1603	2324	6384	6291	4249	5962	4276	8456	4247	1270
OSTM1	OSTM1	0	0	1979	0	2	425	0	0	280	0	1075	1020	0	0	543	24	199	572	2650	1103	0	410	394	25	0	2	268	2	0	1696	1526	1257	998	1396	1892	1722	936	696	872	1018	786	5989	2613	1536	9786	1134	6420	6582
NR2E1	NR2E1	0	0	0	0	0	0	0	0	0	0	0	0	0	0	0	0	0	0	0	0	0	0	0	0	0	472	96	0	0	8	0	0	0	0	10	0	0	2	0	334	130	0	0	161	0	0	248	58
SNX3	SNX3	4132	8319	2552	1405	2600	3371	3603	1191	2470	2633	2987	3312	3965	2006	1551	2852	1064	2474	1915	2870	1201	2268	1468	5543	835	528	561	2616	2206	2431	1832	920	6747	522	2599	2002	2776	1757	782	1478	9241	3096	2797	3298	13061	14188	15042	11452
AFG1L	AFG1L	0	0	0	0	0	277	0	0	0	0	0	0	0	26	0	0	0	54	0	153	10	0	0	0	0	428	724	73	489	490	82	546	464	76	541	92	80	248	36	33	1308	469	370	375	466	10	136	168
FOXO3	FOXO3	775	0	0	0	0	60	2	0	12	0	0	0	102	0	38	1	0	0	0	425	0	162	212	0	0	312	652	596	238	1230	702	398	0	436	1432	833	842	2093	294	353	14	816	136	1079	4	4	116	0
LOC106508914	LOC106508914	0	0	0	0	0	0	0	0	0	0	0	0	0	0	0	0	0	0	0	0	0	0	0	0	0	0	0	0	0	0	0	0	0	0	0	0	0	0	0	0	0	0	0	0	0	0	0	0
LOC106508915	LOC106508915	0	0	0	0	0	0	0	0	0	0	0	0	0	0	0	0	0	0	0	0	0	0	0	0	0	0	2	0	0	2	0	0	2	0	2	0	353	0	0	0	0	0	0	0	0	0	0	0
ARMC2	ARMC2	0	514	0	0	0	0	0	0	0	0	0	0	0	0	0	0	0	0	0	349	0	0	0	480	0	1575	2342	3512	3265	2446	1370	1953	870	850	2649	1552	1639	3066	2623	2224	1634	772	762	2054	0	6	233	492
LOC110260564	LOC110260564	0	0	0	0	0	0	0	0	0	0	0	0	0	0	0	0	0	0	0	0	0	0	0	0	0	0	0	0	2	16	0	0	0	4	18	0	11	0	0	0	0	0	0	0	0	0	0	0
SESN1	SESN1	0	1535	691	0	62	1114	1078	0	0	0	1631	788	0	609	938	275	388	0	0	2013	1149	1944	389	0	1189	21893	31883	26939	22129	3345	3404	3443	1502	1222	3559	3741	3806	4966	1711	858	102	329	976	1502	46	2382	834	2888
LOC102163847	LOC102163847	0	0	0	0	0	0	0	0	0	0	0	0	0	0	0	0	0	0	0	0	0	0	0	0	0	0	0	0	0	0	0	0	0	0	0	0	0	0	0	0	0	0	0	0	0	0	0	0
LOC106508918	LOC106508918	0	0	0	442	0	0	0	0	0	0	0	0	0	772	0	0	0	0	0	187	0	0	313	0	0	532	1328	1042	683	123	93	18	530	20	133	104	386	260	470	537	0	0	32	97	0	0	3	0
CEP57L1	CEP57L1	522	0	14	0	0	0	0	0	0	0	0	0	0	0	0	0	44	0	0	0	0	0	0	323	0	11382	9889	9101	7740	452	250	426	343	328	512	291	300	783	304	294	1392	200	140	196	728	0	774	152
C1H6orf183	C1H6orf183	0	0	0	0	0	0	0	0	0	0	0	0	0	0	0	0	0	0	0	0	0	0	0	0	0	2728	1570	3411	1782	2686	1861	1398	456	1432	2868	2155	1300	1211	636	2574	1773	1971	1584	1364	0	0	0	160
LOC110260563	LOC110260563	0	0	0	0	0	0	0	0	0	0	0	0	0	0	0	0	0	0	0	0	0	0	0	0	0	15	0	0	3	0	0	0	0	0	0	0	0	0	0	0	0	0	0	0	0	0	0	0
CD164	CD164	1641	12890	92	1375	5585	2485	1423	1334	1991	2177	408	3826	8491	881	1609	2222	4337	2739	3457	1481	1611	2885	2309	6842	1954	55400	56374	53386	45808	101826	110895	32784	34609	27073	109238	121343	32318	57741	46457	44101	29073	25227	32236	38296	32013	14190	19873	26411
LOC102164525	LOC102164525	0	0	0	0	0	0	0	0	0	0	0	0	0	0	0	0	0	0	0	0	0	0	0	1	0	928	89	184	654	182	370	4	0	404	195	409	1	230	308	80	0	0	6	42	0	0	0	0
PPIL6	PPIL6	0	0	0	0	0	0	0	0	0	0	0	0	0	0	0	0	0	0	0	0	0	0	0	0	0	0	4	0	0	0	0	0	0	0	0	0	0	1	99	6	0	6	2	0	0	0	0	0
SMPD2	SMPD2	285	854	304	0	1427	107	273	890	146	184	2	588	0	2	8	764	0	156	198	74	140	0	76	1	0	2	0	2	2	487	0	6	0	2	543	0	274	695	0	2	276	837	340	784	2336	5192	2458	2468
MICAL1	MICAL1	519	187	124	0	0	193	0	86	87	8	341	0	435	0	116	728	0	246	0	9	208	450	174	803	0	0	0	0	0	2960	2725	3331	1410	1165	3226	3043	1966	2066	2127	2562	1006	2030	1379	4130	3008	8440	199	373
ZBTB24	ZBTB24	0	0	0	0	0	0	0	0	0	196	0	0	0	0	0	0	0	0	0	0	0	0	0	0	0	2	2	606	850	578	586	1680	1187	816	653	692	26	37	300	4	3146	1558	1946	1020	3108	2426	1874	0
AK9	AK9	0	0	0	0	0	0	0	0	0	0	0	0	0	0	0	0	0	0	0	0	0	0	0	0	1	1321	1015	1350	798	1045	763	966	152	1211	1145	856	1109	1313	550	1448	3183	868	738	414	0	99	0	2
FIG4	FIG4	0	0	110	196	0	0	2751	0	0	0	0	0	0	0	0	0	0	0	766	0	48	0	238	129	382	3473	3931	2760	2702	3323	1860	3264	614	1567	3578	2053	1772	2524	508	932	1166	900	1011	784	0	1596	432	102
LOC102157516	LOC102157516	0	0	0	0	0	0	0	0	0	0	0	0	0	0	0	0	0	0	0	0	0	0	0	0	0	2	0	0	0	0	34	2	1	0	0	41	2	0	0	2	0	0	0	0	0	0	155	0
GPR6	GPR6	0	0	0	0	0	0	0	0	0	0	0	0	0	0	0	0	0	0	0	0	0	0	0	0	0	0	0	0	0	0	0	0	0	0	0	0	0	0	0	0	0	0	38	12	0	0	0	0
WASF1	WASF1	0	0	286	90	430	26	242	0	262	0	0	0	78	0	0	0	54	0	0	132	0	50	90	150	0	1504	1460	1680	1658	776	668	28	991	414	844	769	944	101	326	974	372	1590	1094	778	1686	318	1199	1180
CDC40	CDC40	513	1346	416	1702	277	0	0	0	1122	0	0	306	479	199	0	0	317	408	0	2	257	523	49	194	145	19047	16453	22033	18324	49824	36260	54099	36386	43979	54307	40618	26547	28026	30587	33558	43972	28275	41712	35335	26336	10765	10993	10724
METTL24	METTL24	0	0	0	0	0	0	0	0	0	0	0	0	0	0	0	0	0	0	0	0	0	0	0	0	0	528	530	1447	440	669	661	2253	201	791	731	731	6	1292	1332	1779	0	1681	232	296	1451	2961	308	1356
DDO	DDO	0	0	0	0	0	0	0	0	0	0	0	0	0	0	0	0	0	0	0	0	0	0	0	0	0	0	0	0	0	0	0	0	0	0	3	0	0	1	0	0	0	0	0	0	0	0	0	0
SLC22A16	SLC22A16	0	0	0	0	0	0	0	0	0	0	0	0	0	0	0	0	0	0	0	0	0	0	0	0	0	0	121	334	0	0	0	0	0	0	0	0	0	0	0	0	0	0	0	0	2	4370	272	861
LOC110260565	LOC110260565	0	0	0	0	0	0	0	0	0	0	0	0	0	0	0	0	0	0	0	0	0	0	0	0	0	0	0	5	0	0	0	0	0	0	0	0	0	0	0	0	10	5	0	0	0	0	0	0
CDK19	CDK19	0	0	0	0	0	0	0	0	0	0	72	0	595	0	0	0	0	0	0	0	467	0	0	0	0	0	0	156	0	0	0	0	0	0	1	0	457	0	35	0	0	0	2	0	0	0	2	424
LOC106507578	LOC106507578	0	0	0	0	0	0	0	0	0	0	0	0	0	0	0	0	0	0	0	0	0	0	0	0	0	0	0	0	0	0	0	0	0	0	0	0	0	0	0	0	0	0	0	0	0	0	0	0
AMD1	AMD1	1786	3523	886	827	2253	623	6173	3662	1489	4792	1645	4071	1438	1839	1167	5885	2339	944	12229	1231	2121	2134	1542	2752	1295	48122	59402	54362	51952	92271	99425	83800	50110	61592	99686	109390	81132	82755	101270	80764	62280	58226	83331	71606	22626	36778	41081	43903
GTF3C6	GTF3C6	3871	12756	1719	2104	2653	1967	3014	1430	1280	4139	587	996	2281	1421	829	0	1085	2037	2451	1462	1177	1658	1498	6388	1553	4976	1112	4522	6560	6727	7944	2839	2256	7227	7262	8704	9127	7051	15166	7756	2032	4559	11466	8397	3830	8124	8310	3424
RPF2	RPF2	465	2039	124	0	6	128	488	691	592	1071	1256	623	384	585	916	687	670	764	455	450	722	428	0	1653	146	5776	7477	8832	6236	12460	13544	11760	17551	11786	14093	16049	15052	14278	14353	15208	31863	16574	23889	22069	8192	11077	7008	7370
SLC16A10	SLC16A10	0	130	0	0	0	60	0	1098	0	0	369	0	0	0	338	0	0	178	0	0	0	0	111	0	0	1363	1229	1892	2240	0	0	0	6	0	0	4	417	154	1000	160	0	78	268	172	348	2320	951	1030
LOC110260579	LOC110260579	0	0	0	0	0	0	0	0	0	0	0	0	0	0	0	0	0	0	0	0	0	0	1	0	0	148	106	134	71	0	0	0	0	0	0	0	0	671	0	2	0	0	0	0	0	0	0	132
MFSD4B	MFSD4B	0	1	519	0	1	237	0	1	1177	0	0	15	5	0	0	0	1	0	0	0	0	110	0	0	0	901	2149	2348	1164	1345	1358	2399	199	886	1472	1572	958	1040	427	626	354	550	421	1325	2856	2	1330	177
REV3L	REV3L	0	952	0	0	0	0	0	0	0	3	37	1065	0	337	524	134	0	0	0	0	84	0	18	2	0	578	338	833	938	7623	7656	4720	6943	6710	8196	8437	6283	6257	4044	8340	6043	3196	8946	8753	3132	3971	5835	2138
LOC102167874	LOC102167874	0	0	0	0	0	5	0	0	2	0	0	0	38	0	0	63	0	0	0	45	397	21	0	21	1	2	2	1	4	20	17	4	5	14	39	23	26	76	11	25	10	4	11	3	1	0	0	0
LOC110260596	LOC110260596	0	0	461	44	0	20	0	190	0	0	577	0	0	50	4	15	16	222	0	359	562	108	6	2341	32	9	130	227	60	362	323	6	222	6	416	378	242	257	425	1704	168	501	898	330	1097	1098	88	0
LOC106508920	LOC106508920	0	30	612	0	0	0	0	0	0	0	0	297	7	11	0	155	0	0	0	0	40	66	0	0	4	0	0	16	2	81	102	0	253	5	88	112	311	166	171	440	52	357	269	345	490	9	10	58
TRAF3IP2	TRAF3IP2	0	2	0	0	0	0	0	0	2	0	264	0	0	0	0	0	0	0	0	0	0	0	106	1	0	0	2	0	0	0	156	0	0	0	0	167	0	0	0	0	0	0	0	211	146	0	0	182
LOC106508921	LOC106508921	0	0	0	0	0	0	0	0	0	0	0	0	0	0	0	0	0	0	0	0	0	0	0	0	0	0	0	0	0	0	0	0	0	0	0	0	0	0	0	0	0	0	0	0	0	0	0	0
FYN	FYN	0	0	684	0	0	0	0	1082	0	0	680	1050	0	0	0	0	2	132	0	0	0	119	0	74	0	284	717	358	388	20	364	106	30	38	78	611	14	48	200	120	66	20	303	36	200	12	64	12
LOC106508922	LOC106508922	0	0	0	0	0	0	0	0	0	0	0	0	0	0	0	0	0	0	0	0	0	0	0	0	0	0	0	0	0	0	0	0	0	0	0	0	0	0	0	0	0	0	0	0	0	0	0	0
LOC102158093	LOC102158093	0	0	0	0	0	0	0	0	0	0	0	0	0	0	0	0	0	0	3	0	0	0	0	0	0	0	0	0	0	0	0	0	0	0	0	0	0	0	0	0	0	0	0	0	0	0	0	0
WISP3	WISP3	0	0	0	0	0	0	0	0	0	0	0	0	0	0	173	0	0	0	0	0	0	0	0	1	0	74	212	119	0	0	140	0	0	0	0	141	0	0	18	0	0	63	0	0	0	0	176	0
LOC106508925	LOC106508925	0	0	0	0	0	0	0	0	0	0	0	0	0	0	166	0	0	0	0	0	0	0	0	0	0	0	0	0	0	0	0	0	0	0	0	0	0	0	0	0	0	0	0	0	0	0	0	8
TUBE1	TUBE1	0	1437	360	0	0	232	0	0	0	23	185	15	60	0	973	522	156	0	0	0	0	242	276	6	0	8262	8302	14189	8592	306	296	1	188	136	332	326	0	328	336	31	1306	985	631	1233	1030	666	1845	1740
FAM229B	FAM229B	0	0	0	0	0	0	0	0	0	0	0	0	0	0	0	0	0	0	0	0	0	0	0	0	0	0	0	0	0	0	0	0	0	0	0	0	0	0	0	0	0	0	0	0	0	0	0	0
LAMA4	LAMA4	0	0	2	0	0	288	0	0	0	0	0	90	0	0	0	0	0	0	0	0	0	2	0	0	0	0	118	0	0	0	141	0	472	0	0	154	0	0	0	0	566	57	338	542	0	0	0	0
RFPL4B	RFPL4B	0	0	0	0	0	0	0	0	0	0	0	0	0	0	0	0	0	0	0	0	0	0	0	0	0	0	2	132	2	4338	1671	6432	2299	10199	4716	1865	481	639	366	2092	6166	9205	7200	5948	12568	2382	5589	4840
LOC102159376	LOC102159376	0	0	0	0	0	0	0	0	0	0	0	0	0	0	0	0	0	0	0	0	0	0	0	0	0	3624	3805	8452	6189	484	292	443	216	170	603	366	286	502	495	514	1220	148	648	574	0	0	0	0
MARCKS	MARCKS	1595	2960	1485	183	2040	659	682	2272	2258	479	2396	166	651	106	952	871	533	1834	1087	2109	328	1239	389	3878	1237	1760	2290	1008	1166	80	123	726	32	0	95	141	0	716	328	812	30	20	74	10	78	196	462	860
HDAC2	HDAC2	5767	30462	11749	3864	4338	7635	14167	8653	2480	3488	13237	10209	11516	6865	6865	8545	9779	9966	14194	10370	10642	6258	3994	23214	4679	1756	2362	4556	3660	37155	35672	39985	38768	22104	39918	39048	22088	12260	26166	30736	14613	28250	14206	26872	43058	40759	37948	31105
HS3ST5	HS3ST5	0	0	0	0	0	0	0	0	0	0	0	0	0	0	0	0	0	0	0	0	0	0	0	0	0	0	0	0	26	64	4	0	0	30	69	5	183	0	0	0	253	0	306	343	0	5	112	0
LOC110259440	LOC110259440	0	1	0	0	0	0	0	30	0	0	0	0	0	0	0	0	0	0	0	0	0	0	0	0	124	755	180	483	156	1326	329	24	3	41	1433	428	40	10	178	4	93	506	119	627	2198	3647	8	1324
LOC110256965	LOC110256965	0	0	0	0	0	0	0	0	0	0	0	0	0	0	0	0	0	0	0	0	0	0	0	0	0	4	0	0	0	6	0	0	0	0	14	0	11	0	0	0	0	36	0	0	2	831	177	0
FRK	FRK	0	0	0	0	0	0	0	0	0	0	0	0	0	0	0	0	0	0	0	0	0	0	0	0	0	0	0	0	0	0	0	0	0	0	2	0	0	0	0	0	0	574	1010	2	2	0	197	304
NT5DC1	NT5DC1	1274	304	0	0	2	0	0	0	695	0	0	445	0	0	0	0	1	0	0	0	2	0	0	10	0	287	178	505	66	0	0	0	0	0	0	0	0	0	0	33	2	468	612	718	1224	65	710	1940
COL10A1	COL10A1	0	0	0	0	0	0	0	0	0	0	0	0	0	0	0	0	0	0	0	0	0	0	0	0	0	0	0	0	0	0	0	0	0	0	0	0	0	0	0	0	0	0	0	0	0	0	0	0
TSPYL4	TSPYL4	0	0	0	0	0	0	2	0	0	0	0	36	0	491	0	0	0	0	0	0	90	170	0	0	0	0	0	0	0	1570	2	42	134	0	1706	4	52	6	1022	880	0	332	180	0	0	0	546	0
TSPYL1	TSPYL1	240	4	2	2	0	743	0	0	4	0	0	0	1359	92	0	1644	634	0	0	521	2	1059	861	262	0	1026	800	1526	1135	3062	2914	2046	870	2390	3346	3286	4184	2964	1690	1732	1186	2598	1210	2318	386	7869	1206	3490
DSE	DSE	0	0	0	0	0	0	0	2	0	59	0	0	0	0	0	0	0	452	0	0	0	0	0	0	0	135	149	54	387	78	254	300	1173	671	93	272	17	1122	188	133	42	76	355	340	0	0	516	0
FAM26F	FAM26F	0	0	342	0	0	0	0	0	0	2	0	0	0	0	0	0	0	0	0	0	0	0	0	0	0	10	0	281	134	25	76	0	0	0	30	82	0	0	0	0	0	0	0	0	0	0	0	0
TRAPPC3L	TRAPPC3L	0	0	0	0	0	0	0	0	0	0	0	0	0	0	0	0	0	0	0	0	0	0	0	0	0	0	0	0	0	0	0	4	0	0	0	0	0	0	0	12	0	0	0	0	0	0	0	0
FAM26E	FAM26E	0	0	0	0	0	0	0	0	0	0	0	0	0	0	0	0	0	0	0	0	0	0	0	0	0	0	0	0	0	0	0	0	0	0	1	1	0	0	0	0	0	0	0	0	0	0	0	0
FAM26D	FAM26D	0	0	0	0	0	0	0	0	0	0	0	0	0	0	0	0	0	0	0	0	0	0	0	0	0	32	0	0	0	0	132	220	0	0	0	146	0	0	3	0	0	0	0	61	0	0	0	0
RWDD1	RWDD1	1129	2020	323	1413	0	939	3348	2255	1059	633	2130	1199	1339	512	1400	595	1300	564	200	963	639	780	671	3012	311	1108	580	1760	620	2901	1470	1440	2927	2604	3226	1659	2991	3060	2733	2494	1898	7043	3067	640	13128	9694	4402	3216
LOC102162764	LOC102162764	0	0	0	0	0	0	0	0	0	0	0	0	0	0	0	0	0	0	0	0	0	0	0	0	0	0	0	0	0	0	0	0	0	0	0	0	0	0	0	0	0	0	0	0	0	0	0	0
LOC100521054	LOC100521054	0	0	0	0	0	0	0	0	0	0	0	0	0	0	0	0	0	0	0	0	0	0	0	0	0	0	0	0	0	0	0	0	0	0	0	0	0	0	0	0	0	0	0	0	0	0	0	0
LOC100152150	LOC100152150	0	0	0	0	0	0	0	0	0	0	0	0	0	0	0	0	0	0	0	0	0	0	0	0	0	0	0	0	0	0	0	0	0	0	0	0	0	0	0	0	0	0	0	0	0	0	0	0
LGSN	LGSN	0	0	0	0	0	0	0	1	0	0	0	1	0	0	0	0	0	0	0	0	1	0	0	1	0	0	0	0	0	0	6	0	0	0	0	6	0	0	0	0	0	0	0	0	0	0	0	0
RIPPLY2	RIPPLY2	0	0	0	0	0	0	0	0	0	0	0	0	0	0	0	0	0	0	0	0	0	0	0	0	0	8	16	16	6	2	8	6	0	16	2	14	8	2	0	14	14	22	0	8	0	80	0	0
SNAP91	SNAP91	0	0	0	0	0	0	0	0	0	0	0	0	0	0	0	0	0	0	0	1	0	0	0	0	0	1370	1298	3642	1116	4868	6210	11526	4204	4572	5334	6924	5731	3704	3110	4606	1945	914	2070	4382	0	0	5	236
PRSS35	PRSS35	0	0	0	0	0	0	0	0	0	0	0	0	0	0	0	0	0	0	0	6	0	220	0	0	0	0	0	0	0	0	0	0	0	2	0	0	2	0	334	2	0	0	0	0	0	0	0	0
ME1	ME1	370	0	96	0	0	0	0	0	0	0	0	0	0	0	0	0	0	2	490	0	4	0	0	21	0	3322	2942	5476	4907	1180	676	1216	1872	226	1269	733	1016	2260	6	1092	0	928	216	0	2	4	22	0
RWDD2A	RWDD2A	0	0	0	0	0	0	0	322	0	0	0	0	0	0	0	0	0	0	0	0	0	0	391	2	0	5892	8967	13360	8580	2240	1547	2203	1860	1083	2418	1712	1842	2252	4070	1028	735	628	1195	32	0	36	906	0
PGM3	PGM3	622	13	1537	0	0	336	504	496	757	2331	9	553	0	806	484	0	893	340	4	0	423	765	38	12	0	192	0	107	124	185	1903	868	1622	1007	203	2170	698	891	1856	456	2607	2478	2625	300	2	40	2060	1908
DOPEY1	DOPEY1	532	0	160	0	0	60	1	1128	0	1063	813	0	2	948	0	0	25	27	370	0	1206	61	204	149	1169	5394	7754	4502	6629	3782	3438	4660	5136	2272	4103	3842	2404	5016	3621	3803	2170	2035	1254	4129	10	2936	1298	415
UBE3D	UBE3D	400	1134	1041	83	682	110	1198	1582	1479	122	760	380	709	587	662	527	580	303	0	8	327	48	550	4	416	1033	669	1424	804	122	413	0	664	356	131	462	436	0	74	132	119	506	1266	250	0	22	188	1332
LOC110260698	LOC110260698	0	0	0	0	0	0	0	0	0	0	0	0	0	0	0	0	0	0	0	0	0	0	0	0	0	1	0	1	2	0	0	0	0	0	0	0	0	0	0	0	0	0	0	0	0	0	0	0
LOC110260701	LOC110260701	0	0	0	0	0	0	0	0	0	0	0	0	0	0	0	0	0	0	0	0	0	0	0	0	0	8	303	133	131	78	0	0	0	0	82	0	58	27	133	0	0	0	0	76	0	0	0	0
TPBG	TPBG	16	462	495	0	0	149	54	1453	0	26	0	0	683	0	110	2	0	342	0	0	0	377	0	0	0	0	2	4	10	0	4	0	0	0	0	4	0	0	18	0	0	0	0	0	0	0	2	0
IBTK	IBTK	748	0	0	1133	0	150	68	540	1234	0	2	2	0	106	96	66	670	2	249	712	0	283	241	1753	593	38271	46675	33067	34910	13787	20765	6300	9097	10454	14958	22835	19447	12864	10930	13989	4064	6920	11190	9351	8030	2595	4732	3640
RPL18	RPL18	0	0	0	0	0	0	0	0	0	0	0	0	0	0	0	0	0	0	0	0	0	0	0	0	0	0	0	0	0	0	0	0	0	0	0	0	0	0	0	0	0	0	0	0	0	6	0	0
FAM46A	FAM46A	520	0	26	0	116	0	0	0	1201	0	0	0	0	0	0	290	186	2	0	0	0	329	0	2	0	2	2	40	94	554	1	0	0	0	605	1	2	0	0	0	65	78	0	4	4	2690	5803	2334
LOC110260709	LOC110260709	0	0	0	0	0	0	0	0	0	0	0	0	0	0	0	0	0	0	0	0	0	0	0	0	0	0	0	0	0	0	0	0	0	0	0	0	0	0	0	0	0	0	0	0	0	0	40	0
BCKDHB	BCKDHB	550	4305	0	405	1103	427	665	880	9	0	268	1210	1275	647	717	556	896	280	0	969	1303	530	387	1212	1062	70	348	204	70	229	0	0	2	0	254	0	0	0	3	0	6	0	0	0	2508	14	768	218
TTK	TTK	2	1	2562	0	2062	171	0	2357	0	365	2301	489	20	110	242	0	22	629	1051	50	1288	484	1037	3355	967	11104	8137	10486	11775	3451	2939	1796	3578	3340	3781	3242	3193	1924	1613	4486	13294	3461	6863	6241	3230	2501	3768	5008
ELOVL4	ELOVL4	0	0	0	58	0	0	0	0	0	0	0	0	0	0	0	0	238	125	0	0	0	0	0	0	138	596	642	1180	604	1068	816	622	148	302	1217	998	893	634	844	756	278	775	625	560	0	0	0	0
SH3BGRL2	SH3BGRL2	831	588	57	371	1595	24	1124	0	22	816	2	132	0	0	101	0	620	102	46	110	656	394	458	1124	2	2508	4646	5559	5067	1301	510	1074	0	86	1449	566	593	607	1040	858	1329	429	752	700	26442	12284	9010	18424
LCA5	LCA5	0	0	0	0	0	0	575	0	0	0	0	0	0	0	0	0	0	0	0	0	0	0	0	0	0	7962	5694	5981	5840	410	369	400	110	394	473	459	338	530	724	444	384	286	322	321	0	0	0	44
LOC110260718	LOC110260718	0	0	0	0	0	0	0	0	0	0	0	0	0	0	0	0	0	0	0	0	0	0	0	0	0	0	0	1	0	0	0	0	0	0	0	0	0	0	0	0	0	0	0	0	0	0	0	0
LOC110260719	LOC110260719	0	0	0	0	0	0	0	0	0	0	0	0	0	0	0	0	0	0	0	0	0	0	0	0	0	0	0	0	0	0	0	0	0	0	0	0	0	0	0	0	0	0	0	0	0	0	0	0
HMGN3	HMGN3	226	0	0	184	0	173	2	0	218	0	0	0	516	100	0	776	91	0	222	0	161	70	90	57	329	224	248	292	132	204	154	204	114	10	258	178	74	129	25	38	88	110	112	46	22	44	24	12
PHIP	PHIP	726	4	388	13	0	458	464	123	0	301	80	0	1452	98	0	2	461	276	652	0	301	194	14	1931	348	181	416	612	828	1736	1042	1489	1095	13	1865	1226	2815	700	520	1217	119	1774	796	47	540	3913	1625	565
IRAK1BP1	IRAK1BP1	0	0	0	0	0	146	0	0	0	0	0	0	460	0	0	0	0	0	0	0	0	391	0	0	0	24	2	102	18	665	586	402	1271	392	712	659	1209	3574	744	932	2547	3098	2462	1599	806	16	561	320
LOC106508944	LOC106508944	28	0	0	0	0	0	0	0	0	0	0	0	0	0	0	0	0	0	0	0	0	0	0	0	0	0	0	0	0	0	0	0	0	0	0	0	0	0	0	0	0	0	0	0	0	0	0	0
LOC110260728	LOC110260728	0	0	0	0	0	0	0	0	0	0	0	0	0	0	0	0	0	0	0	0	0	0	0	0	0	0	0	0	0	0	0	0	0	0	0	0	0	0	0	0	0	0	0	0	0	0	0	0
MEI4	MEI4	0	0	0	0	0	0	0	0	0	0	0	0	0	0	0	0	0	0	0	0	0	0	0	0	0	210	173	159	130	0	294	0	0	154	2	326	0	0	446	2	913	0	0	178	0	0	190	0
TRNAA-AGC	TRNAA-AGC	0	0	0	0	0	0	0	0	0	0	0	0	0	0	0	0	0	0	0	0	0	0	0	0	0	0	0	0	0	0	0	0	0	0	0	0	0	0	0	0	0	0	0	0	0	0	0	0
HTR1B	HTR1B	0	0	0	0	0	0	0	0	0	0	0	0	0	0	0	0	0	0	0	0	0	0	0	0	0	0	15	55	73	0	0	0	0	0	0	0	0	2	0	0	0	0	0	0	0	0	0	74
IMPG1	IMPG1	0	0	0	0	0	0	0	0	0	0	0	0	0	0	0	0	0	0	0	0	0	0	0	0	0	0	0	0	0	0	0	0	0	0	0	0	0	0	0	0	0	0	0	0	0	0	0	0
MYO6	MYO6	118	716	2	0	880	582	2157	1508	2742	1075	82	0	1179	0	171	0	990	197	0	743	0	664	60	2660	55	17257	16319	15309	11504	25959	15523	19969	10673	16847	28092	17183	17471	26869	17627	16655	10810	10701	10288	13386	2	5942	1732	631
SENP6	SENP6	696	1782	279	38	0	395	0	610	982	150	587	40	140	592	0	0	0	1042	0	85	52	199	0	2299	261	6381	4337	7976	3442	4757	2078	6353	4361	6339	5155	2346	3513	3642	3551	6750	5134	6686	2717	5069	5651	9748	5018	379
FILIP1	FILIP1	0	0	0	0	0	0	0	0	0	0	0	0	0	0	0	0	0	0	0	0	0	0	0	0	0	106	0	0	0	0	184	0	0	125	0	206	202	18	0	248	4	0	0	2	0	0	0	0
TMEM30A	TMEM30A	1194	11754	1973	0	6	634	1262	4097	1855	2	639	350	1601	0	1858	3	1534	256	2409	2	0	1650	305	3199	386	1118	310	342	528	396	737	712	1283	913	454	840	1489	548	378	732	336	438	362	505	2690	5556	2312	7228
COX7A2	COX7A2	1070	6356	2184	1119	4049	1726	2816	2795	2352	2239	2331	1807	1944	1616	2618	2178	1830	1963	1602	1176	1020	1149	599	9130	2463	10	6	20	36	852	468	1501	1699	1841	1018	549	1150	1359	1520	1678	6517	3871	5542	3297	4779	4982	2593	3365
COL12A1	COL12A1	0	0	0	0	0	0	0	0	0	0	0	0	0	0	0	0	154	210	0	0	307	0	0	0	0	1663	1070	1168	1166	1326	360	148	2	4	1452	391	908	485	881	481	9	16	764	2	0	0	12	0
CD109	CD109	0	50	0	0	0	0	0	0	0	0	0	0	0	0	0	0	0	0	0	0	0	0	0	2	0	2030	2719	1882	167	66	0	1490	2	122	74	4	68	215	545	5	585	2	1227	833	2	0	0	834
LOC106506626	LOC106506626	0	0	0	0	0	0	0	0	0	0	0	0	0	0	0	0	0	0	0	0	0	0	0	0	0	0	0	0	0	0	0	0	0	0	0	0	1	0	0	0	0	0	1	0	0	0	0	0
SLC17A5	SLC17A5	0	0	612	0	1446	0	0	0	0	988	0	131	0	0	0	532	10	0	0	600	817	196	0	0	0	24289	18474	21113	14609	660	1524	184	1912	1384	711	1674	1210	4080	1638	2528	324	460	702	2454	2502	24	1857	821
EEF1A1	EEF1A1	30985	44039	17138	6098	6187	13580	29040	35359	24951	10053	27510	36946	26367	25253	14358	16351	15770	18661	8763	12419	13471	9561	7996	73983	28028	19683	16803	27862	21617	42545	54498	19724	45372	33642	46124	60126	20084	21055	50424	44173	45416	77320	35100	55680	355446	391188	253264	249350
MTO1	MTO1	1246	3685	0	767	0	384	0	2262	14	982	0	1697	1050	2	456	3333	731	380	0	1944	451	380	32	58	474	2	84	238	400	568	0	3585	1052	1690	608	6	1094	158	3989	2094	2497	2142	2608	1550	7212	912	8725	8703
MB21D1	MB21D1	0	567	0	0	0	0	0	0	0	0	0	0	0	0	0	0	0	2	0	366	806	0	0	158	0	94	285	66	112	0	0	0	0	0	0	0	0	96	0	0	48	0	54	0	0	0	0	0
LOC110256969	LOC110256969	0	0	0	0	0	0	0	0	0	0	0	0	0	0	0	0	0	0	0	0	0	0	0	0	0	0	0	0	0	0	0	0	0	0	0	0	0	2	0	0	0	0	0	0	0	0	0	0
LOC110256971	LOC110256971	0	0	0	0	0	0	0	0	0	0	0	0	0	0	0	0	0	0	0	0	0	0	0	0	0	0	0	0	0	0	0	0	0	0	0	0	0	0	0	0	0	0	0	0	0	0	0	0
LOC110259458	LOC110259458	0	0	0	0	0	0	0	0	0	0	0	0	0	0	0	0	0	0	0	0	0	0	0	0	0	0	0	0	0	0	0	0	0	0	0	0	0	0	0	0	0	0	0	0	0	0	0	0
LOC110256972	LOC110256972	0	0	0	0	0	0	0	0	0	0	0	0	0	0	0	0	0	0	0	0	0	0	0	0	0	0	0	0	0	0	0	0	0	0	0	0	0	0	0	0	0	0	0	0	0	0	0	0
LOC110256976	LOC110256976	0	0	0	0	0	0	0	0	0	0	0	0	0	0	0	0	0	0	0	0	0	0	0	0	0	0	0	0	0	0	0	0	0	0	0	0	0	0	0	0	0	0	0	0	0	0	0	0
LOC110259469	LOC110259469	0	0	0	0	0	0	0	0	0	0	0	0	0	0	0	0	0	0	0	0	0	0	0	0	0	0	0	0	0	0	0	0	0	0	0	0	0	0	0	0	0	0	0	0	0	0	0	0
LOC110259472	LOC110259472	0	0	0	0	0	0	0	0	0	0	0	0	0	0	0	0	0	0	0	0	0	0	0	0	0	0	0	0	0	0	0	0	0	0	0	0	0	0	0	0	0	0	0	0	0	0	0	0
SETBP1	SETBP1	2	0	0	26	0	0	46	0	262	0	91	0	105	0	0	0	0	0	0	0	251	236	37	0	0	0	0	0	0	75	0	256	416	0	91	2	0	495	4	0	0	2	987	2	0	0	2	16
LOC110260756	LOC110260756	0	0	0	0	0	4	0	4	0	0	0	0	0	0	0	0	0	0	0	0	0	0	0	0	0	0	0	0	0	0	0	0	0	0	0	0	0	0	0	0	0	0	0	0	0	0	0	0
SLC14A2	SLC14A2	0	0	0	0	0	0	0	0	0	0	0	0	0	0	0	0	0	0	0	0	0	0	0	0	0	84	70	0	0	0	0	0	0	0	0	0	0	0	0	0	0	0	0	0	0	0	0	0
SLC14A1	SLC14A1	0	0	0	0	0	0	0	0	0	0	0	0	0	0	0	0	0	0	0	0	0	0	0	0	0	0	0	0	0	0	0	0	0	0	0	0	0	0	0	0	0	0	0	0	0	0	0	0
SIGLEC15	SIGLEC15	0	0	0	0	0	0	0	0	0	0	0	0	0	0	0	0	0	0	0	0	0	0	0	0	0	0	0	0	0	0	0	0	0	0	0	0	0	0	0	0	0	0	0	0	0	16	48	0
EPG5	EPG5	948	1131	0	87	0	32	202	75	2	646	74	0	0	0	4	86	2	465	321	0	1319	118	46	1888	0	950	822	1070	846	3918	3572	312	4294	3230	4280	3943	2474	4599	3385	1084	724	5808	3920	3651	3524	2762	1417	2212
PSTPIP2	PSTPIP2	0	0	0	0	0	0	0	0	0	0	0	0	0	0	0	0	0	1	0	0	0	0	0	0	0	39	73	22	34	0	24	0	0	27	0	26	0	0	0	0	16	0	0	0	0	0	0	0
ATP5A1	ATP5A1	7790	37883	10175	8161	17123	11364	30529	19936	17538	12632	20864	14310	19504	11707	10547	14530	13398	16007	9563	9802	8721	8819	6992	27447	14804	3724	3735	2496	3516	9919	10758	13474	11706	9954	11026	12122	8787	12009	14630	10880	7298	16196	12454	10530	58219	71805	52150	61870
HAUS1	HAUS1	0	3045	856	378	1103	477	592	782	1345	424	1084	0	942	516	366	200	733	750	1044	2	1181	516	373	2689	763	4923	4294	10130	7826	1722	602	245	349	1446	1889	722	2159	1347	2660	1963	8231	2540	1306	1462	19628	2575	8800	4908
C1H18orf25	C1H18orf25	0	975	520	112	1	12	0	225	0	514	189	188	77	0	0	657	0	0	1100	0	0	342	82	112	0	1045	1090	1409	687	4223	2270	677	1571	866	4588	2555	2603	1411	2026	944	4806	2426	1210	750	3326	10	385	802
RNF165	RNF165	0	0	0	0	0	0	0	0	0	0	0	0	0	0	0	0	0	0	22	0	0	0	0	0	0	0	0	0	0	0	0	0	0	0	0	0	0	0	0	0	2	0	0	0	0	0	0	26
LOXHD1	LOXHD1	0	0	0	0	0	0	0	0	0	0	0	0	0	0	0	0	0	0	0	0	0	0	0	0	0	0	0	0	0	0	0	4	0	0	0	0	0	0	0	0	0	259	0	0	0	1675	2	0
ST8SIA5	ST8SIA5	0	1358	0	0	0	0	0	0	0	0	0	735	480	0	0	0	0	0	0	0	0	0	0	0	0	0	0	0	0	0	0	2	0	0	0	0	0	0	0	4	0	0	46	0	0	0	0	0
PIAS2	PIAS2	0	2	4	0	449	1120	2496	43	2102	0	1	46	1095	1190	582	2244	385	196	0	808	261	0	163	213	920	5236	4540	5395	4874	4011	6761	7160	7470	1278	4440	7603	3226	734	2478	3832	2701	1193	1729	2478	3161	1374	1642	2485
KATNAL2	KATNAL2	0	0	0	0	0	0	0	0	0	0	0	0	0	0	0	0	1	0	0	0	0	0	0	0	134	778	1056	920	1089	403	279	381	0	222	424	316	575	45	402	804	0	251	117	642	0	0	66	108
LOC110260788	LOC110260788	0	0	0	0	0	0	0	0	0	0	0	0	0	0	0	0	0	0	0	0	0	0	0	0	0	0	0	0	0	0	0	0	0	0	0	0	12	0	0	0	0	0	0	0	0	0	0	0
HDHD2	HDHD2	0	0	0	0	0	80	0	0	894	0	240	373	0	2	0	719	675	0	508	110	0	178	0	940	390	9434	6463	5275	5983	6432	6384	1551	6091	9710	6956	6937	5842	4431	7132	3562	4019	11202	9317	6034	17708	20313	5226	7528
IER3IP1	IER3IP1	2523	2982	2499	1135	4091	2270	3332	1967	2584	2297	2052	674	1660	1052	900	3990	1019	1422	1156	1737	1197	2938	719	2980	3150	17331	20059	20820	13854	4779	3978	2635	3497	2296	5310	4565	2193	4111	4459	4717	9356	9790	5830	5025	7404	3624	3274	3423
SKOR2	SKOR2	0	0	0	0	0	0	0	0	0	0	0	0	0	0	0	0	0	0	0	0	0	0	0	0	0	0	0	0	0	0	0	0	0	0	0	0	0	2	0	0	0	0	0	0	0	0	4	0
SMAD2	SMAD2	473	434	252	0	0	1230	810	578	124	0	802	1307	6	704	0	52	38	1176	157	1	1292	488	0	5	17	2542	1887	2768	2654	707	0	1370	1673	1256	765	0	971	2250	297	568	2926	884	315	650	1712	1782	1682	3057
ZBTB7C	ZBTB7C	0	0	0	0	0	0	0	0	0	0	0	0	0	0	0	0	0	0	0	0	0	0	0	0	0	0	0	16	0	0	4	0	11	88	0	4	0	0	0	0	0	0	50	0	0	0	0	0
LOC106508955	LOC106508955	0	0	0	0	0	0	0	0	0	0	0	0	0	0	0	0	0	0	0	0	0	0	0	0	0	0	0	0	0	0	0	0	0	0	0	0	12	0	0	0	0	144	0	0	0	0	0	0
CTIF	CTIF	0	0	0	0	153	0	0	0	0	0	0	9	0	63	53	0	0	0	0	0	92	0	20	0	0	14	32	6	0	169	0	2	0	0	182	0	0	14	0	61	9	197	2	503	0	0	0	46
TRNAD-GUC	TRNAD-GUC	0	0	0	0	0	0	0	0	0	0	0	0	0	0	0	0	0	0	0	0	0	0	0	0	0	0	0	0	0	0	0	0	0	0	0	0	0	0	0	0	0	0	0	0	0	0	0	0
SMAD7	SMAD7	0	0	0	0	0	8	16	39	0	116	48	24	0	104	0	0	0	0	0	0	0	62	2	0	0	0	2	0	0	408	144	0	78	0	521	166	12	36	74	194	2	44	4	18	222	4108	282	288
DYM	DYM	0	0	15	0	0	172	0	0	0	0	198	0	0	20	566	0	46	542	0	0	550	0	0	4	0	6669	6723	8348	5885	1649	2784	3052	1884	1630	1826	3216	3139	2648	3954	2618	104	2285	2636	2803	1838	410	980	2626
C1H18orf32	C1H18orf32	1000	3207	269	760	2	509	465	6	2115	0	766	242	2633	0	14	188	430	349	1390	476	276	645	312	946	655	739	400	673	582	148	223	70	344	432	202	336	123	186	88	100	1255	1463	728	542	2896	2898	1713	1126
RPL17	RPL17	2900	1092	1066	717	791	756	1183	794	3064	344	2337	1535	1672	1146	1734	902	1546	2314	915	416	367	1158	631	5259	1760	169	42	70	52	4772	3801	858	2016	1720	5282	4351	4047	3644	4236	4890	4676	3595	4815	1861	26412	30441	22693	23189
LIPG	LIPG	0	0	0	0	0	0	0	0	0	0	0	0	0	0	0	0	0	0	0	0	0	1	349	0	0	0	0	0	0	798	0	1805	1465	1143	868	2	0	8	234	0	1	1359	1258	2068	812	13	1842	1683
ACAA2	ACAA2	0	0	620	0	0	304	0	250	1	0	0	0	0	2	0	0	152	0	0	4	226	0	0	800	0	260	2	66	0	1143	304	1673	1309	977	1226	342	634	376	560	1628	867	971	1106	1816	2565	261	1885	3087
LOC102158467	LOC102158467	0	0	0	0	0	1	0	0	0	0	0	0	0	0	0	0	0	0	0	0	0	0	0	0	0	0	0	7	6	0	0	0	0	0	0	0	161	0	5	0	0	0	0	0	0	0	0	0
MYO5B	MYO5B	0	4	0	0	118	0	0	639	793	0	367	462	120	303	18	110	0	0	546	594	0	79	134	0	0	2396	2026	6435	3835	10433	5406	6785	4837	3870	11390	6000	4171	6347	4494	3905	10251	4036	3638	6194	0	12	61	175
CFAP53	CFAP53	0	0	0	0	0	0	0	0	0	0	0	0	0	0	0	0	0	0	0	0	0	0	0	0	0	0	0	6	0	0	0	0	0	0	0	0	0	0	0	0	0	0	0	0	0	0	0	0
MBD1	MBD1	0	238	351	0	0	18	572	12	0	0	682	2	2	0	374	800	291	0	5	2	580	153	194	1578	446	462	34	138	20	0	0	517	0	784	0	0	621	44	17	4	0	526	470	446	2	2601	586	556
CXXC1	CXXC1	329	0	321	148	0	132	163	8	0	670	0	14	487	127	0	0	288	403	324	0	171	0	205	712	220	2044	1680	2570	1814	2404	1100	992	1330	162	2627	1226	1084	2194	518	320	12	572	836	2156	7252	4670	4941	3546
SKA1	SKA1	278	104	0	0	556	0	0	0	0	0	0	388	2	0	292	1	0	0	0	0	158	0	268	0	170	3063	3737	5660	3416	1084	1454	378	582	634	1237	1637	1708	1134	1352	1374	902	1232	896	987	682	920	3456	2295
MAPK4	MAPK4	0	2	0	0	0	0	0	0	0	0	0	0	0	0	0	0	0	0	0	0	0	49	0	0	0	2527	2213	3023	1778	703	1195	8	908	684	769	1310	760	1634	294	850	786	158	44	674	0	0	0	0
LOC110260876	LOC110260876	0	0	0	0	0	0	0	0	0	0	0	0	0	0	0	0	0	0	0	0	0	0	0	0	0	780	896	1682	1401	87	195	500	72	94	107	231	471	148	359	368	16	76	185	28	0	0	146	0
MRO	MRO	0	0	0	0	0	0	0	0	0	0	0	0	0	0	0	0	0	25	0	0	0	0	0	0	0	1023	496	1790	1233	2	194	792	330	488	4	222	228	202	880	354	0	2	384	420	2	0	0	46
ME2	ME2	0	4378	0	2	0	402	0	414	2	0	730	0	0	960	499	872	466	122	0	668	622	384	422	3264	0	157557	145772	152800	119989	18800	31197	36763	18454	12310	20364	34433	15370	28381	19813	19293	10912	10293	14395	22596	1588	22	4080	1600
ELAC1	ELAC1	205	0	254	1548	0	0	3	1	0	0	0	0	0	0	0	393	48	200	0	4	4	158	120	0	181	0	0	2	0	3	0	0	448	4	3	1	243	2	13	362	6	247	909	1	2353	1493	73	808
SMAD4	SMAD4	0	0	0	6	17	0	1402	392	330	0	312	572	0	0	360	947	0	0	0	161	134	61	110	8	0	0	1	290	0	286	0	0	0	0	334	0	0	0	0	0	0	0	155	10	1838	19	1201	600
LOC102159046	LOC102159046	89	0	0	0	0	0	14	0	0	0	0	0	0	0	0	0	0	0	0	0	0	0	0	0	0	0	0	0	0	1	0	0	0	0	1	0	0	0	0	0	0	0	0	0	0	0	0	0
LOC106506676	LOC106506676	0	0	0	0	0	0	0	0	0	0	0	0	0	0	0	0	0	0	0	0	0	0	0	0	0	76	40	28	4	162	20	164	0	0	174	24	0	19	0	163	0	9	6	2	0	0	0	0
MEX3C	MEX3C	0	0	0	0	0	0	0	0	0	0	0	0	0	0	0	0	143	0	0	0	0	0	106	0	0	383	786	600	392	446	285	496	252	158	487	340	422	418	310	178	17	20	375	51	0	53	0	123
LOC110256981	LOC110256981	0	0	0	0	0	0	0	0	0	0	0	0	0	0	0	0	0	0	0	0	0	0	0	0	0	415	327	350	475	3	6	0	0	0	5	6	0	20	0	4	0	0	9	0	0	0	0	0
LOC110256982	LOC110256982	0	0	0	0	0	0	0	0	0	0	0	0	0	0	0	0	0	0	0	0	0	0	124	0	0	6	28	27	15	46	14	0	9	0	52	14	12	0	1	115	0	5	0	0	0	0	0	0
DCC	DCC	0	0	0	0	0	0	0	0	0	0	0	0	0	0	0	0	0	0	0	0	0	0	0	0	0	8075	7896	9868	6607	7773	6284	6031	1842	3125	8316	6940	3080	4930	4146	6236	3354	2694	2574	3107	616	1479	428	496
LOC106508959	LOC106508959	0	0	0	0	0	0	0	0	0	0	0	0	0	0	0	0	0	0	0	0	0	0	0	0	0	842	1067	1999	1357	1069	517	1354	506	363	1209	636	496	852	732	921	2562	648	726	1230	0	0	0	135
MBD2	MBD2	0	0	0	0	0	0	2	0	0	0	0	0	0	0	0	0	0	0	0	120	0	0	0	541	0	78	107	38	121	41	162	0	18	0	46	179	152	3	65	150	204	0	79	35	68	180	24	3
POLI	POLI	0	0	956	0	0	0	0	189	0	0	0	0	2	0	0	0	121	0	1116	0	0	0	64	4	0	584	920	838	528	1349	1598	1183	2793	896	1481	1749	1568	2321	1078	746	30	2260	1467	1489	3522	2892	860	3839
STARD6	STARD6	0	2	0	0	0	0	0	1	0	0	0	0	2	0	0	0	0	1	1	38	0	0	0	315	0	2	0	0	0	10	2	0	317	0	14	2	0	2	57	184	0	485	0	0	0	0	0	0
C1H18orf54	C1H18orf54	0	1919	0	0	0	927	0	114	1036	215	0	2	0	0	0	0	0	0	0	0	0	2	0	1217	0	97	0	0	11	43	8	1804	430	920	48	15	762	754	860	437	3956	1748	2172	1587	0	0	180	385
LOC102160380	LOC102160380	0	0	0	0	0	0	0	0	0	0	0	0	0	0	0	0	0	0	0	0	0	0	0	0	0	336	0	0	14	0	558	0	4	114	0	709	31	2	200	397	0	24	0	0	0	0	0	0
LOC110259490	LOC110259490	0	0	0	0	0	0	0	0	0	0	0	0	0	0	0	0	0	0	0	0	0	0	0	0	0	0	0	199	0	0	0	0	0	0	0	0	0	0	0	0	0	0	0	0	0	0	0	0
LOC106508962	LOC106508962	0	0	0	0	0	0	0	0	0	0	0	0	0	0	0	0	0	0	0	0	0	0	0	0	0	0	0	0	0	0	0	0	0	0	0	0	0	0	0	0	0	0	0	0	0	0	0	0
RAB27B	RAB27B	0	0	0	0	0	0	0	0	0	0	0	0	0	0	0	0	0	0	0	0	0	0	0	0	0	0	377	160	343	2	200	23	126	0	2	229	0	1418	1	155	2	4	2	680	0	4	0	0
CCDC68	CCDC68	886	1650	0	211	0	0	0	0	0	0	507	0	120	437	44	0	0	30	347	0	538	28	136	1114	362	0	0	28	0	198	0	60	0	54	220	0	88	64	80	82	0	0	0	0	1880	483	538	1018
TCF4	TCF4	0	0	12	53	0	6	0	0	0	0	2	526	14	290	0	0	0	0	6	0	343	0	0	0	2	0	0	0	5	0	198	298	0	0	2	234	0	264	376	18	2	128	14	8	0	0	4	4
LOC110256984	LOC110256984	0	0	0	0	0	0	0	0	0	0	0	0	0	0	0	0	0	0	0	0	0	0	0	0	0	0	0	0	0	0	0	0	0	0	0	0	0	0	0	0	0	0	0	0	0	0	0	0
LOC110256985	LOC110256985	0	0	0	0	0	0	0	0	0	0	0	0	0	0	0	0	0	0	0	0	0	0	0	0	0	1082	786	1276	1894	0	64	360	14	0	1	76	194	16	0	0	930	0	0	340	0	0	0	0
TXNL1	TXNL1	882	3685	2646	1534	952	387	3166	2253	2607	2072	2151	1080	1454	783	806	1505	2681	2084	439	0	2314	2035	1731	7510	2794	4894	5766	8496	6147	5124	3345	2750	4683	3721	5652	3838	2241	2090	3323	978	5845	9491	4269	6537	37028	24096	13936	18383
WDR7	WDR7	0	106	0	0	0	13	1454	0	0	0	0	0	107	0	2	0	0	536	0	4	0	0	0	0	0	196	16	0	152	88	26	0	539	0	100	34	391	561	126	836	956	256	0	96	0	392	4895	1269
LOC102164252	LOC102164252	0	0	0	0	0	0	0	0	0	0	0	0	0	0	0	0	0	31	0	16	0	0	0	0	0	0	0	0	0	3	0	0	0	7	3	0	0	54	0	0	0	0	0	0	0	0	0	0
ST8SIA3	ST8SIA3	0	0	0	0	0	0	0	0	0	0	0	0	0	0	0	0	0	0	0	0	0	0	0	0	0	0	0	0	0	0	68	0	60	0	2	78	0	109	0	0	0	0	2	234	0	0	0	0
ONECUT2	ONECUT2	0	1855	0	0	502	0	0	2	271	0	0	0	0	0	0	0	0	229	0	0	0	32	0	0	0	50721	56585	57635	39359	26886	17527	29857	12427	21994	29394	19671	40878	38559	35381	33667	13129	14843	21643	17411	1210	2637	508	1030
FECH	FECH	0	6546	1295	0	834	581	825	3160	850	186	202	468	624	814	1490	692	526	666	0	815	2069	542	680	1171	2059	674	1194	464	665	3548	5009	979	1549	991	3854	5500	723	833	125	253	316	434	1177	749	4450	2	3080	3322
LOC110260892	LOC110260892	0	0	0	0	0	0	0	0	0	0	0	0	0	0	0	0	0	0	0	0	0	0	0	0	0	0	52	0	0	0	13	242	47	0	0	13	22	304	0	72	1283	194	50	103	0	0	0	8
NARS	NARS	3328	17297	7282	951	10238	5244	6146	5280	4718	6732	7149	7752	6895	3353	6378	6232	12079	7985	7872	5391	3005	5963	2704	11667	2702	9218	11464	15020	12932	68130	90269	69655	54379	58080	73623	98980	79410	90084	59101	58115	36606	58626	52788	55308	59754	38034	45432	52112
MTFMT	MTFMT	784	334	253	276	171	0	597	2	0	108	555	2	0	0	0	0	236	0	0	0	38	0	158	0	128	1003	1221	1717	1083	1115	692	30	2206	0	1231	766	12	50	973	540	2012	1362	1302	1902	2916	19197	3130	5082
SPG21	SPG21	14	2	215	0	1174	0	692	773	101	1201	607	82	0	1237	220	0	248	77	345	1222	245	0	0	2	0	1742	2292	2849	3805	4428	2784	2738	1358	948	4819	3028	2042	1776	2025	1854	1319	3492	4033	3925	1692	1810	2498	2236
ANKDD1A	ANKDD1A	0	0	0	0	0	0	0	0	0	0	0	0	0	0	0	0	0	0	0	0	0	0	45	0	0	62	0	9	43	0	2	55	0	0	0	2	66	0	25	27	0	0	0	4	0	12	0	0
LOC100737265	LOC100737265	0	0	2	0	0	0	1	0	0	2	2	0	0	3	0	0	0	2	1	0	1	0	0	0	1	0	0	0	0	14	14	0	18	12	6	16	9	2	4	34	7	6	2	0	0	2	6	2
PLEKHO2	PLEKHO2	0	0	0	0	0	0	0	0	0	0	0	0	0	0	0	0	2	0	0	0	0	0	0	0	0	0	42	0	0	2490	5616	2609	984	2568	2885	6543	783	8	6	6	126	38	464	452	2	6	0	0
PIF1	PIF1	26	0	13	0	0	0	0	0	240	0	10	0	4	0	0	0	0	0	0	28	32	0	0	904	0	0	4	0	0	1138	1239	831	1527	892	1248	1366	1400	1454	1865	2498	569	717	737	1343	1850	4968	1941	844
LOC110260912	LOC110260912	0	0	0	0	0	0	0	0	0	0	0	0	0	0	0	0	0	0	0	0	0	0	0	0	0	10	0	0	32	0	0	0	0	0	0	0	0	0	0	150	0	0	0	0	0	0	0	0
RBPMS2	RBPMS2	0	2	16	0	4	38	70	60	272	60	48	146	64	44	38	10	34	2	44	4	53	4	0	2	0	772	1050	1464	1332	2043	939	1434	1308	904	2787	1330	1588	1728	1570	2001	1988	1405	1732	2052	340	338	360	804
OAZ2	OAZ2	0	0	118	0	0	0	188	0	0	0	0	0	210	0	0	0	0	0	0	0	0	64	0	0	0	686	264	100	372	1935	1098	709	774	794	2121	1194	1334	1402	2418	182	0	632	556	1196	964	6	400	0
ZNF609	ZNF609	28	178	689	21	453	184	81	210	0	78	0	248	222	684	15	178	120	131	373	313	87	534	517	1148	349	5171	6681	7433	3092	943	971	1524	550	771	1104	1096	866	692	1337	714	309	137	360	1028	974	82	84	384
LOC102168143	LOC102168143	0	0	0	0	0	0	0	0	0	0	0	0	0	0	0	0	0	0	0	0	0	0	0	0	0	0	0	0	0	0	0	0	0	0	0	0	0	0	0	0	0	0	0	0	0	0	0	0
TRIP4	TRIP4	0	0	1551	2	0	294	0	0	0	0	402	0	0	0	450	671	0	491	453	516	2	756	248	11	435	248	2	1232	272	250	2	610	250	752	274	5	216	531	91	0	142	864	455	720	5639	34	1446	2344
PCLAF	PCLAF	1569	9735	2	0	3	0	0	0	0	0	0	2	0	0	445	592	252	1180	408	762	644	151	0	72	2	0	32	4	2	0	0	0	0	0	0	0	26	0	0	0	4	6	6	2	1580	2	248	374
CSNK1G1	CSNK1G1	348	0	1388	0	320	48	0	0	0	3	0	606	136	1129	0	0	0	0	376	0	240	556	516	465	0	982	2228	2820	1210	5932	5154	2293	10441	5659	6447	5708	6403	8672	8019	6885	5741	4516	3563	3852	19	21901	3006	11491
PPIB	PPIB	345	2787	493	191	278	320	637	529	781	490	427	321	491	375	400	545	712	685	1005	235	395	616	330	2598	876	1	16	38	43	441	327	327	287	174	512	370	433	151	151	67	421	641	392	499	5615	5420	3877	3817
SNX22	SNX22	3	133	0	0	0	0	0	0	0	0	0	0	0	0	0	0	0	0	0	0	1	2	0	0	0	611	500	1240	1299	427	399	42	432	236	472	443	346	358	2	406	398	0	544	980	5727	68	502	2258
SNX1	SNX1	1190	2220	538	164	946	622	1615	608	1179	0	586	166	1669	414	234	1266	582	872	5	463	1625	520	296	738	787	148	48	267	12	1076	1084	5	7	368	1173	1180	56	317	32	584	522	1754	1302	1860	5597	14943	6283	13043
FAM96A	FAM96A	667	526	1301	554	1784	636	1240	1157	690	296	0	704	0	373	654	370	481	880	2	446	964	830	111	1718	1102	416	886	562	311	252	226	2	18	244	314	263	18	120	58	244	1	82	227	316	645	926	501	662
DAPK2	DAPK2	0	0	0	0	0	0	0	0	0	0	0	0	0	0	0	0	0	0	0	0	0	0	0	0	0	72	40	2	114	313	0	2	0	412	341	1	0	192	0	0	0	20	0	0	0	0	322	0
HERC1	HERC1	0	0	0	1095	1333	64	818	853	0	845	1583	0	0	90	236	409	348	13	0	2	339	419	0	303	623	1700	1301	3419	2226	1345	644	5809	1811	4169	1454	708	4773	3690	4422	3514	3087	2438	3536	1328	3632	2000	1114	966
FBXL22	FBXL22	0	0	0	0	0	0	0	0	0	0	0	0	0	0	0	0	0	0	0	0	0	0	0	0	0	0	0	2	0	303	1100	4	399	228	338	1224	284	0	4	464	58	181	6	256	0	0	0	22
USP3	USP3	4	2268	0	0	493	0	2	0	0	5	0	112	0	86	667	0	2	512	2	18	0	382	68	23	0	211	427	1054	670	10146	12367	7809	14037	10959	11139	13839	7254	2987	5775	9113	2741	10255	6349	5730	1750	4655	926	1750
APH1B	APH1B	0	2165	0	0	2	0	0	0	0	0	0	0	0	0	0	0	2	0	0	0	0	0	0	0	0	12954	6628	9876	8180	9238	15818	10618	5721	7302	10050	17483	5286	9859	6293	7876	627	4502	4281	9216	0	0	1268	33
LOC110260967	LOC110260967	0	0	0	0	0	0	0	0	0	0	0	0	0	0	0	0	0	0	0	0	0	0	0	0	0	0	57	146	347	103	0	0	263	0	115	0	0	0	0	0	0	0	0	0	0	0	0	0
CA12	CA12	0	0	0	0	0	0	0	0	0	0	0	0	0	0	0	0	0	0	0	0	0	0	0	329	0	9	2	15	22	1	12	0	0	0	1	13	3	0	0	0	1	30	0	0	0	0	0	42
RAB8B	RAB8B	1159	0	58	0	0	0	94	0	0	0	0	0	0	0	352	0	6	706	2	0	0	0	52	1010	0	9184	6619	10208	7189	19198	16872	19522	18625	16957	20617	18587	12735	7448	14491	24601	15456	17278	18932	7658	10610	11946	4200	2688
RPS27L	RPS27L	735	2892	0	261	113	248	272	222	613	89	522	409	492	1849	288	788	626	703	442	37	155	365	190	1549	119	894	883	1392	804	923	602	448	1031	1078	1118	747	1426	855	1329	1500	2134	1279	1738	759	4998	4236	1862	2206
LACTB	LACTB	4	16	0	0	0	30	513	0	0	0	0	0	0	0	0	0	1	8	0	0	2	0	0	0	0	3992	2514	4773	4364	14	12	26	2	90	16	14	16	442	2	34	160	177	214	2	0	0	0	370
LOC102163023	LOC102163023	0	0	0	0	0	0	0	0	0	0	0	0	0	0	0	0	0	0	0	0	0	0	0	0	0	8	2	0	0	8	36	0	0	0	9	50	0	0	0	6	0	14	12	4	0	0	0	0
LOC110260973	LOC110260973	0	0	0	1	0	0	0	0	0	0	0	0	0	0	0	0	0	0	0	0	0	0	0	1	0	0	0	0	0	0	0	0	0	0	0	0	0	0	0	0	0	0	0	0	0	0	0	0
TPM1	TPM1	1606	5788	1199	1005	841	449	739	1356	404	3234	2118	931	570	4	32	559	914	1563	694	755	296	1994	1339	766	357	559	16	1123	330	148	185	1425	0	248	174	219	352	194	31	328	220	403	240	318	2	2	8	158
LOC102163170	LOC102163170	0	0	0	0	0	0	0	0	0	0	0	0	0	0	0	0	0	0	0	0	0	0	0	0	0	0	0	0	0	0	0	0	0	0	0	0	0	0	13	0	0	0	0	0	0	0	0	0
TLN2	TLN2	0	0	323	344	383	198	0	1102	553	2	2	591	836	348	386	310	814	864	123	756	607	0	188	1210	57	128	126	134	239	24	75	48	2	16	36	102	28	373	944	14	146	0	71	484	33	2850	506	434
MIR190A	MIR190A	0	0	0	0	0	0	0	0	0	0	0	0	0	0	0	0	0	0	0	0	0	0	0	0	0	0	0	0	0	0	0	0	0	0	0	0	0	0	0	0	0	0	0	0	0	0	0	0
LOC102164011	LOC102164011	0	0	0	1	0	0	0	0	0	0	0	0	1	0	0	0	0	0	0	0	0	0	0	1	0	18	0	52	14	0	0	0	0	0	1	2	155	0	0	0	0	0	0	0	0	0	0	0
C2CD4B	C2CD4B	0	0	0	0	0	0	0	0	0	0	0	2	0	0	0	0	2	0	0	0	0	0	0	0	0	26	0	0	48	4	316	0	84	44	6	379	136	96	2	96	4	44	6	24	2	0	169	2
LOC100152206	LOC100152206	0	0	0	0	0	0	0	0	0	0	0	0	0	0	0	0	0	0	0	0	0	5	0	0	0	0	0	1	0	0	0	13	18	0	0	0	226	151	45	0	10	2	150	4	0	0	493	558
VPS13C	VPS13C	555	195	59	469	103	0	14	46	0	0	98	0	0	877	0	0	20	0	13	688	0	36	172	44	433	5716	4670	3823	3990	2981	3589	2115	2198	3218	3240	3928	2352	3656	3166	4148	8417	5566	3438	2776	2	101	1401	896
LOC100520817	LOC100520817	8	7	3	3	0	2	0	10	5	4	4	3	1	7	2	0	0	0	2	0	0	0	1	6	4	0	0	0	0	10	0	2	0	2	6	20	8	0	0	4	6	2	0	4	2	40	0	2
LOC110260990	LOC110260990	0	0	0	0	0	0	0	0	0	0	0	0	0	0	0	0	0	0	0	0	0	0	0	0	0	621	1108	793	554	655	249	584	613	234	687	281	345	725	640	1007	374	187	761	609	0	0	0	0
RORA	RORA	0	0	311	1	0	0	0	0	0	0	11	491	0	0	0	0	0	0	0	0	0	0	0	0	0	22	101	250	20	0	75	36	210	90	0	78	208	388	226	10	0	7	0	0	76	53	184	258
ICE2	ICE2	0	2	709	0	10	0	0	0	0	0	215	611	1758	229	0	0	2	245	0	1452	0	295	0	2	187	10724	13441	16324	9669	5374	6229	3570	4300	6808	5781	6828	10000	8332	11204	11104	10304	8658	8012	7975	3273	20	2842	2078
LOC106508978	LOC106508978	0	0	0	0	0	0	0	0	0	0	0	0	0	0	0	0	0	0	0	0	0	0	1	0	0	0	0	0	0	0	0	0	0	0	0	0	0	152	3	0	0	165	0	0	0	0	0	0
ANXA2	ANXA2	9477	50675	19645	10487	20702	11093	21441	22900	11322	15791	15235	16968	35220	17001	17347	19322	12161	22724	15166	9335	15941	19473	11826	33547	33521	230	202	525	376	244	154	270	536	180	281	190	638	375	258	499	576	464	418	606	221	2387	832	1188
LOC110260996	LOC110260996	0	0	0	0	0	0	0	0	0	0	0	0	0	0	0	0	0	0	0	0	0	0	0	0	0	7647	6076	4639	6288	421	1456	1636	116	128	459	1651	306	1343	522	525	484	798	126	182	0	0	0	0
FOXB1	FOXB1	360	0	0	0	0	0	0	0	0	0	0	0	0	0	0	0	0	0	0	0	0	0	0	0	0	0	0	0	0	0	0	0	0	0	0	0	0	0	0	0	0	0	0	0	0	0	0	0
BNIP2	BNIP2	518	969	482	735	24	243	0	137	0	76	514	0	444	212	179	2196	1374	234	2323	1094	357	419	330	1158	190	1992	3543	1278	1656	27942	31426	28565	33356	24623	31974	36240	27166	30771	30036	34493	41366	33876	32631	30782	2480	6899	8779	8865
GTF2A2	GTF2A2	460	5418	242	1355	1231	600	3497	1377	882	357	1745	1517	2890	758	1267	1635	835	423	1343	451	561	765	229	1914	499	2421	2023	4306	2761	5718	3747	5336	4067	3802	6217	4189	5168	5095	6099	8001	16858	8391	14114	10437	6782	4796	1698	2782
GCNT3	GCNT3	0	0	0	0	0	0	0	0	0	0	0	0	0	0	0	0	0	0	0	0	0	0	0	0	0	4324	3051	6281	4247	2968	4380	4044	1808	1449	3293	4865	664	2483	1196	2929	4325	2790	3904	3705	0	0	1082	68
FAM81A	FAM81A	0	0	0	0	0	0	0	0	0	0	0	0	0	0	0	0	124	0	0	0	0	0	0	0	0	946	270	314	374	0	4	12	6	69	0	4	0	666	14	0	0	18	0	39	20	0	6	312
MYO1E	MYO1E	928	0	453	860	526	82	304	0	54	1086	0	860	520	479	204	951	1158	570	625	611	1092	1681	704	1415	230	74	8	12	419	113	12	0	136	160	133	22	45	4	206	20	552	74	2	48	0	29	399	322
CCNB2	CCNB2	757	2948	388	250	0	481	0	0	0	0	2	224	627	0	0	18	584	453	625	373	919	847	396	0	2165	1776	3441	3247	4086	4338	3342	2652	2980	2997	4865	3860	2510	4536	4104	1964	4725	2288	2879	1446	5486	7822	6214	5698
RNF111	RNF111	0	0	548	0	2002	0	360	1334	217	850	0	2	2	271	0	0	43	495	1322	0	135	285	70	0	241	7490	7739	5849	5068	5956	4170	6589	6906	3087	6510	4734	3813	4284	2740	2902	2728	4696	4523	5587	4179	839	1897	4211
SLTM	SLTM	2364	1648	1062	47	0	10	0	0	928	1140	476	384	0	40	638	860	424	156	1522	410	740	416	391	1074	18	3612	2289	3545	1830	6497	2837	2744	3454	3201	7087	3162	3851	2609	2936	3334	1012	4172	3324	4904	3020	5120	3204	2929
MINDY2	MINDY2	0	0	0	0	1266	0	800	347	0	0	0	0	0	596	0	0	0	103	628	0	633	112	0	0	0	3620	5839	4976	4345	792	1025	1743	251	648	865	1131	1773	454	1008	753	670	1025	1073	536	4498	1912	473	550
ADAM10	ADAM10	2	2100	747	0	0	249	4	1100	817	383	0	0	240	0	269	0	400	9	0	635	0	125	0	1585	605	1010	1564	1719	2293	7086	6668	5825	3226	2987	7594	7303	2396	4302	2779	3882	3087	1769	1191	2116	1961	403	912	2956
LOC100523526	LOC100523526	12	51	7	6	32	15	24	62	8	6	26	17	10	20	19	9	7	17	15	9	10	8	7	40	12	0	0	0	0	3	0	0	0	4	6	5	0	3	0	67	0	0	2	0	0	7	2	2
LOC102158936	LOC102158936	0	0	0	0	0	0	0	0	0	0	28	0	0	0	0	0	0	0	0	0	0	0	0	0	0	680	328	665	623	168	191	182	111	91	189	215	182	458	199	407	190	230	180	249	0	555	103	39
LIPC	LIPC	0	0	0	0	0	0	0	0	0	0	0	0	0	0	0	0	0	0	0	0	0	0	0	0	0	0	0	0	0	0	0	0	0	0	0	0	197	0	0	0	8	0	0	0	0	0	62	0
AQP9	AQP9	0	0	0	0	0	0	0	0	0	0	0	0	0	0	0	0	0	0	0	0	0	0	0	0	0	0	78	0	4	0	36	0	0	0	0	40	0	0	0	0	777	0	2	0	2230	0	53	417
ALDH1A2	ALDH1A2	0	0	0	0	0	0	0	0	1	0	0	0	0	0	0	0	0	0	0	0	0	0	0	0	0	34	52	0	187	798	0	6	0	0	850	0	0	18	11	0	408	781	0	106	664	3536	358	4694
LOC102160341	LOC102160341	0	0	0	0	0	0	0	0	0	0	0	11	0	0	0	0	0	0	0	0	0	39	0	0	0	24	38	59	20	0	73	20	0	0	0	81	0	0	1	42	251	7	36	0	0	0	0	36
POLR2M	POLR2M	1265	0	34	784	2	351	0	0	0	1627	674	935	1413	1	507	0	1064	117	419	0	1353	880	86	413	513	6849	7786	4882	6567	14613	19231	17178	9007	16823	15899	21246	15216	14504	10951	7773	14238	15934	13441	16470	8075	1854	8857	11338
LOC102160652	LOC102160652	0	0	0	0	0	0	244	0	0	80	181	0	233	0	48	26	64	62	0	0	0	0	0	236	0	757	741	414	434	299	572	897	374	692	320	654	592	759	546	846	3869	1782	2431	2041	221	12	173	72
MYZAP	MYZAP	0	0	0	0	0	0	0	0	0	0	0	0	0	0	0	2	0	0	0	0	0	0	0	98	0	0	0	0	0	2	0	0	0	0	2	2	33	0	0	307	1262	0	0	44	0	10	0	14
CGNL1	CGNL1	0	625	0	0	0	0	0	0	0	0	0	0	0	0	0	0	182	0	401	0	0	0	1	0	0	844	3259	2606	2326	1174	2204	744	156	598	1310	2418	1230	2230	1476	2407	544	1118	966	1408	6567	4066	2170	2264
TCF12	TCF12	0	1901	746	0	0	486	892	0	0	74	0	0	2043	276	18	0	124	291	2	888	443	419	379	137	0	1292	2809	848	1151	1294	747	174	938	408	1375	847	462	430	4	660	132	345	370	416	4	308	225	0
ZNF280D	ZNF280D	2	0	0	0	0	0	86	0	710	0	0	0	0	0	0	530	0	0	0	0	0	0	250	203	623	1887	1761	1975	2314	1580	762	1206	813	406	1720	864	687	1405	904	716	1890	1143	1626	1239	0	0	558	70
LOC110261024	LOC110261024	0	0	0	0	0	0	0	0	0	0	0	0	0	0	0	0	0	0	0	0	0	0	0	0	0	0	0	0	0	0	0	0	0	0	0	0	0	0	0	0	0	0	0	0	0	0	0	0
MNS1	MNS1	0	0	544	332	0	0	116	0	0	0	0	0	0	0	0	0	36	0	0	0	0	0	0	0	312	9104	8846	9409	8262	3876	1781	1936	888	2751	4236	1970	2972	2135	2174	4902	3324	1372	3032	3134	4	0	80	0
TEX9	TEX9	0	0	31	127	0	0	154	0	0	0	5	0	0	0	0	0	0	0	0	0	0	0	64	0	0	1186	1127	1213	1102	18	37	20	4	79	18	41	0	5	36	272	4	0	44	2	11	0	594	0
RFX7	RFX7	184	0	498	0	0	315	0	7	0	22	508	728	1247	905	204	843	458	2	6	10	0	172	241	0	87	1038	1186	710	1228	298	384	334	60	1146	336	453	280	138	654	121	0	52	7	1458	0	1486	2	0
LOC110261037	LOC110261037	0	0	0	0	0	0	0	0	0	0	0	0	0	0	0	0	0	0	0	0	0	0	0	0	0	0	0	0	0	153	0	0	42	0	168	1	0	0	0	0	0	0	38	9	0	0	0	0
NEDD4	NEDD4	0	624	0	0	0	176	0	0	33	0	0	0	931	0	68	43	144	14	127	0	135	0	0	1	175	10	48	22	82	2	4	1904	1049	0	3	7	489	502	28	2	2031	14	1264	143	0	3	99	238
PRTG	PRTG	0	0	0	0	0	0	0	0	0	0	0	0	0	2	0	304	0	0	0	0	0	37	0	0	0	1408	1968	2511	2237	2527	562	724	944	1006	2919	667	3375	2802	2420	1867	292	1046	508	616	0	0	0	0
PYGO1	PYGO1	0	0	0	0	0	0	0	0	0	0	0	0	0	0	0	0	125	0	0	0	0	0	0	0	0	1760	3226	2064	616	920	992	722	2	2	973	1128	606	1679	976	721	612	134	332	124	0	14	432	24
DNAAF4	DNAAF4	0	0	0	0	0	0	0	0	0	0	0	0	0	0	0	0	0	0	0	0	0	0	0	0	0	86	113	85	378	208	390	14	81	98	245	458	1024	565	1081	2341	2629	153	819	1147	112	78	421	225
C1H15orf65	C1H15orf65	0	0	0	0	0	0	0	0	0	0	0	0	0	0	0	0	0	0	92	0	0	0	0	0	0	0	0	0	0	2	0	0	0	0	3	0	0	0	28	0	83	82	72	0	213	0	60	38
CCPG1	CCPG1	404	3614	1832	667	1896	712	1154	0	1450	1450	706	2	2534	715	214	0	281	1110	730	754	526	286	74	2785	1445	1115	1985	2160	1204	1927	1225	1383	415	631	2071	1351	1438	3259	3461	1560	1678	3505	3116	1766	36831	34743	24419	24015
MIR628	MIR628	0	0	0	0	0	0	0	0	0	0	0	0	0	0	0	0	0	0	0	0	0	0	0	0	0	0	0	0	0	0	0	0	0	0	0	0	0	1	0	0	0	6	30	0	0	0	0	25
PIGB	PIGB	0	0	466	452	0	371	1532	0	0	0	0	0	0	1123	0	0	239	33	0	0	0	0	0	20	706	0	0	0	0	184	1	332	2335	203	207	1	405	148	2168	723	321	616	905	1213	2768	880	472	381
PIGBOS1	PIGBOS1	0	360	161	90	0	72	193	375	0	117	235	0	0	0	59	105	79	162	128	0	118	185	36	0	0	14	22	44	10	26	4	310	212	572	37	4	234	317	1153	71	484	542	983	923	1626	3416	592	1098
RAB27A	RAB27A	0	0	851	0	0	0	0	893	0	0	0	0	0	0	49	0	0	0	0	0	41	8	41	0	726	20048	16381	22136	16431	3087	3612	4846	3556	5624	3383	4001	5860	6143	3544	3096	3781	5105	3991	5877	0	3120	72	50
RSL24D1	RSL24D1	2983	3719	4359	953	2344	2044	2006	1734	3600	1336	2365	1999	2120	1555	782	0	3497	1381	3301	2085	1287	1885	747	4125	2265	10	354	268	144	17828	15511	25281	31148	22876	19765	17606	10628	8287	13971	7316	28466	34935	34380	27423	18415	50212	20164	26638
LOC110256986	LOC110256986	0	0	0	0	0	0	0	0	0	0	0	0	0	0	0	0	0	0	0	0	0	0	0	0	0	20	142	0	0	0	0	0	0	0	0	0	0	0	0	85	0	0	0	2	0	0	0	0
LOC110256987	LOC110256987	0	0	0	0	0	0	0	0	0	0	0	0	0	0	0	0	0	0	0	0	0	0	0	0	0	141	156	321	117	325	92	331	160	127	398	109	387	412	248	433	200	170	159	268	0	0	0	0
UNC13C	UNC13C	0	0	0	0	0	0	0	0	0	0	0	0	0	0	0	0	0	0	0	0	0	0	0	0	0	8831	11692	9657	7559	4431	3183	4215	806	2310	4864	3490	1877	3025	2364	1791	3122	830	1315	1558	658	64	2	0
LOC110261071	LOC110261071	0	0	0	0	0	0	0	0	0	0	0	0	0	0	0	0	0	0	0	0	0	0	0	0	0	0	0	0	22	0	0	0	0	0	0	0	0	0	0	0	0	0	0	0	0	0	0	0
LOC100516308	LOC100516308	0	0	0	0	0	20	0	0	0	0	0	0	0	0	0	0	0	0	0	0	0	57	15	108	0	107	61	283	350	21	3	0	585	0	23	3	14	17	4	30	0	0	78	110	0	160	28	316
WDR72	WDR72	0	0	0	0	0	0	0	0	0	0	292	2	0	0	312	0	0	0	6	0	0	0	235	0	0	316	276	501	468	4	0	4	1529	288	12	1	762	561	0	443	2	4	0	656	1	566	4606	1527
LOC102167050	LOC102167050	0	0	0	0	0	0	0	0	0	0	0	0	0	0	0	0	0	0	0	0	0	0	0	0	0	0	2	0	0	0	0	0	0	0	0	0	0	0	0	0	0	0	0	0	0	0	24	0
ONECUT1	ONECUT1	1	1	0	0	3	0	1	1	0	0	1	5	1	8	0	0	0	5	3	0	0	0	1	11	0	6	78	162	0	116	110	2	0	0	134	116	1	0	0	780	30	110	3	216	0	18	4	566
FAM214A	FAM214A	0	1861	323	0	457	562	0	0	0	0	0	258	0	204	472	0	0	0	0	0	0	302	0	1084	0	2839	6548	5879	6263	12172	5602	9118	4532	9152	13197	6210	6234	7551	12068	6218	20909	12943	11999	7803	464	1678	444	1462
ARPP19	ARPP19	1836	6293	4820	2788	1000	4646	5162	1874	3170	3985	5066	3379	9656	2454	7864	2529	2158	5821	3436	1101	3263	2556	1765	3546	3832	8460	6241	11201	7020	54454	26504	19815	23573	22381	58607	29364	46099	42620	30957	44192	56672	46051	51048	38456	39264	37999	26842	24395
MYO5A	MYO5A	0	4066	1	0	0	4	0	1502	816	0	1865	158	1623	1741	42	1	516	21	0	2	737	197	885	6	3	436	220	166	512	727	1606	1430	3935	2834	812	1806	1888	1442	2932	3285	2927	2926	536	4178	7471	3537	7845	5827
MYO5C	MYO5C	1336	1143	992	937	0	1256	1	637	1032	977	144	1404	6	351	491	451	766	71	1192	0	778	894	518	343	379	1988	2162	4159	2378	5506	8086	2837	4464	6684	5872	8820	5745	6748	2160	2654	4732	5424	3598	4146	1493	4	456	0
GNB5	GNB5	0	0	0	0	0	0	2	0	0	0	26	0	0	0	372	361	287	900	0	150	0	0	0	14	0	1590	4031	5016	2666	3168	3280	4030	18	3178	3416	3632	2818	3170	4678	2788	8	3268	3159	2552	1302	10	562	241
BCL2L10	BCL2L10	0	94	135	0	0	0	0	0	0	0	0	0	0	0	0	189	0	0	0	0	192	0	0	0	0	3362	4615	3713	2590	28	189	3	10	460	34	201	39	166	143	276	767	84	678	255	0	153	36	36
MAPK6	MAPK6	3023	6715	2410	2152	5038	794	4981	146	1624	3471	1304	371	2173	1227	674	1460	1176	1382	673	3083	1371	2994	0	24	2612	11936	13248	13274	10122	23517	17806	31115	16470	15590	25624	19980	25962	19438	17699	19758	8861	14566	12793	12616	5034	8556	2101	6153
LEO1	LEO1	1386	0	2403	0	0	288	1805	832	0	1988	756	24	3979	1594	474	2371	1360	1335	48	1232	1590	965	1306	1306	696	3166	3904	6554	3306	4025	4974	1246	2482	1642	4336	5504	2897	2452	1262	1329	5776	2218	1872	2403	10643	18167	5096	4512
LOC102158569	LOC102158569	0	1	182	21	0	24	32	106	649	291	0	731	0	99	0	222	99	669	49	1	49	29	25	0	0	251	331	427	267	222	646	238	216	286	263	778	2029	429	8	268	0	714	633	585	1861	5646	1700	1878
TMOD3	TMOD3	2	344	1296	449	2	413	336	0	113	273	2	0	661	961	0	2208	207	214	539	0	972	253	193	462	137	979	1167	2008	717	4399	2109	3511	4492	3189	4718	2339	2848	1754	2038	1258	4230	3609	4694	2163	2156	7689	6095	5933
TMOD2	TMOD2	0	0	0	0	0	0	0	0	0	0	0	0	0	0	0	0	0	0	0	0	0	0	0	0	0	2434	2421	2276	2544	2236	2520	3604	1122	744	2487	2764	1918	3206	1860	1196	2776	2516	2312	2378	0	0	0	0
LYSMD2	LYSMD2	0	0	0	132	0	0	0	0	0	0	0	0	0	0	0	0	0	0	0	0	0	0	0	0	0	0	52	7	120	512	0	0	0	172	536	4	0	2	0	0	0	0	0	0	0	32	0	0
SCG3	SCG3	0	0	0	0	0	0	0	0	0	0	0	0	0	0	0	0	0	0	0	0	0	0	0	0	0	842	1365	3227	1662	677	1497	340	231	474	717	1656	1182	1999	1177	2763	4351	106	1428	1622	82	4500	6906	886
DMXL2	DMXL2	0	0	0	0	0	533	2	0	0	0	0	0	0	219	0	0	0	0	0	0	0	0	49	0	0	1929	1606	3910	3764	6277	4040	3052	1430	2995	6728	4475	5996	7905	7306	8726	2952	1249	2907	1429	8941	3585	2872	1716
GLDN	GLDN	0	0	0	0	0	0	0	0	0	0	0	0	0	0	0	0	0	0	0	0	0	0	0	0	0	20	6	98	0	0	0	0	0	0	1	0	0	0	38	188	2	6	8	2	0	0	0	58
CYP19A3	CYP19A3	0	0	0	0	0	0	0	0	0	0	0	0	0	0	0	0	0	0	0	0	0	0	0	0	0	24	0	0	0	0	0	0	0	0	0	0	0	0	0	0	0	2	0	0	0	1310	0	0
CYP19A1	CYP19A1	0	0	0	0	0	0	0	0	0	0	0	0	0	0	0	0	0	0	0	0	0	0	0	0	0	99	60	0	32	0	0	0	0	0	0	0	0	0	0	0	0	54	0	35	0	0	0	0
CYP19A2	CYP19A2	0	0	0	0	0	0	0	0	0	0	0	0	0	0	0	0	0	0	0	0	0	0	0	0	0	32	55	0	12	0	0	0	0	89	0	1	0	0	0	87	0	0	0	0	0	0	0	0
LOC106508998	LOC106508998	0	0	0	0	0	0	0	0	0	0	0	0	0	0	0	0	0	0	0	0	0	0	0	0	0	0	0	0	0	0	0	0	0	0	0	0	0	0	0	0	0	0	0	0	0	0	0	0
TNFAIP8L3	TNFAIP8L3	0	873	0	0	0	0	0	0	0	0	0	0	0	0	0	0	0	0	0	0	0	0	0	0	0	0	0	0	0	0	0	0	0	0	0	0	0	0	0	0	0	84	0	0	2	0	0	0
AP4E1	AP4E1	0	0	0	0	0	0	0	0	0	0	0	44	0	0	0	0	0	594	796	0	0	0	0	0	2	953	772	1208	614	266	0	981	0	149	280	3	351	679	784	136	799	1099	360	345	53	1268	1551	2340
SPPL2A	SPPL2A	0	133	2	464	2	609	1483	182	2381	2	789	835	1262	800	33	1526	482	275	2	133	0	100	149	247	273	2284	4178	2994	1430	2312	2446	800	2498	710	2530	2732	2082	1731	1474	1628	2151	536	1046	2009	1403	1132	596	2656
TRPM7	TRPM7	0	3643	1498	688	0	1184	3138	34	1131	1199	1243	4084	2561	867	792	359	1928	411	42	1281	753	821	714	1709	271	5930	6070	7382	3056	7113	1929	3251	5864	4880	7628	2162	1040	5324	3076	6734	4867	3468	4857	3255	2660	4751	2007	3858
USP50	USP50	0	0	0	0	0	0	0	0	0	0	0	0	0	0	0	0	0	0	0	0	0	0	0	0	0	0	0	0	0	1	134	0	151	2	1	150	138	0	0	0	0	0	0	0	0	0	0	0
USP8	USP8	404	4923	2822	2	1371	599	104	3081	2	91	28	1043	2030	308	0	162	111	644	978	1876	12	230	3	993	1087	13450	14233	13706	13820	30841	19825	21983	15262	20703	33678	22198	18468	17936	22025	18125	25981	18947	18402	19481	10291	5180	5714	6561
GABPB1	GABPB1	103	2300	2514	0	0	418	48	1566	248	0	670	0	543	37	0	0	165	539	0	0	0	1633	425	2241	0	1133	1453	1789	1223	5983	7856	14798	11826	5841	6540	8786	8196	6760	10615	9070	11104	10706	11452	7955	2310	58	1611	936
HDC	HDC	0	0	0	0	0	0	78	0	0	0	0	0	1673	0	0	0	320	0	0	1	337	0	0	0	0	0	0	0	0	0	0	0	0	0	0	0	346	226	51	0	0	6	0	168	0	0	0	0
SLC27A2	SLC27A2	0	0	0	0	0	0	0	0	0	0	0	0	0	0	0	0	0	0	0	0	0	0	0	0	0	0	0	0	0	0	0	0	0	0	0	0	0	0	0	243	0	0	0	0	0	0	0	0
ATP8B4	ATP8B4	0	0	0	0	0	0	0	0	0	0	0	0	0	0	0	0	0	0	0	0	0	0	0	1	0	110	230	348	459	995	79	315	0	130	1074	89	426	243	155	2	651	1	58	6	0	0	0	0
DTWD1	DTWD1	262	1591	670	216	0	369	0	32	0	561	107	0	0	0	0	0	115	0	257	546	613	331	226	0	0	1492	1896	1897	1455	312	471	796	285	731	346	588	408	169	535	290	786	464	704	384	12	464	202	556
FAM227B	FAM227B	0	0	0	0	0	0	0	0	0	0	0	0	0	0	0	0	0	0	0	0	0	0	0	0	0	847	435	711	475	653	255	507	54	212	740	269	514	98	113	864	43	38	448	25	0	0	0	46
FGF7	FGF7	0	0	0	0	0	0	0	0	0	0	0	0	0	0	0	0	0	0	0	0	0	0	0	0	0	0	0	0	0	0	0	0	0	66	0	0	0	0	0	0	0	0	0	0	0	66	0	0
GALK2	GALK2	14	0	2	0	1335	0	0	0	0	441	0	0	328	0	0	0	224	0	0	0	0	212	0	8	2	1554	1615	847	2853	976	976	611	527	1322	1063	1088	434	561	881	5	58	232	535	1352	2	8465	408	817
COPS2	COPS2	512	2452	1114	708	1504	985	861	705	2543	455	2099	995	3098	308	473	0	647	1344	0	0	278	2297	416	284	1204	2683	3490	5566	4485	8756	7313	5648	9087	8126	9470	7969	7403	5387	5409	6711	9504	13140	13447	12215	13088	12642	10579	12714
SECISBP2L	SECISBP2L	58	0	851	0	4	34	0	1143	0	0	1361	0	189	94	959	0	525	403	1240	422	447	370	260	36	3198	4707	4992	7577	7230	19340	14338	12770	8843	20440	20877	15776	12868	23577	15365	14202	14049	9306	21572	10485	970	118	2104	1742
SHC4	SHC4	1	0	1	0	0	1	0	3	1	0	3	1	1	3	0	0	2	21	1	1	0	0	2	1	2	0	102	0	0	668	22	12	2	0	713	39	0	416	86	0	527	0	0	0	0	1	0	0
EID1	EID1	0	0	0	0	0	0	2	0	0	0	0	307	0	0	0	0	171	0	0	0	0	2	0	0	0	98	0	251	0	8	0	0	192	0	8	0	0	0	0	0	0	0	10	0	0	26	4	0
CEP152	CEP152	252	0	236	0	0	0	640	0	5	0	0	16	0	0	0	17	89	322	0	0	680	234	0	802	6	10840	13340	19188	9811	9606	5234	3261	6677	7758	10420	5765	6637	7088	6215	9225	4270	6000	8215	5094	4464	6696	2965	3745
FBN1	FBN1	0	0	0	0	0	0	0	0	0	0	0	0	671	0	0	0	0	0	0	0	0	0	0	0	0	1494	2071	3533	1867	2920	2593	1763	974	1379	3164	2843	2019	2293	1725	1475	4261	2220	2961	1142	20	288	489	540
LOC106506735	LOC106506735	0	0	0	0	0	0	0	0	0	0	0	0	0	0	0	0	0	0	0	0	0	0	0	0	0	0	0	0	0	0	0	0	0	0	0	0	0	0	0	0	0	0	0	0	0	0	0	0
DUT	DUT	1091	1782	322	565	1963	409	565	916	1498	393	644	349	1152	112	597	321	446	640	280	56	244	375	60	1250	575	20	52	21	77	20	48	20	18	46	34	62	23	8	47	8	48	97	15	123	22	20	117	2
LOC102161909	LOC102161909	0	0	0	0	0	0	310	0	0	0	0	0	0	0	0	0	4	49	0	0	0	0	0	131	0	32	5	13	7	0	0	0	0	2	0	0	1	0	6	0	12	258	55	164	0	8	81	0
SLC12A1	SLC12A1	0	0	0	0	0	0	0	0	0	0	0	0	0	9	0	0	0	0	0	0	0	0	0	0	0	0	4	0	0	0	0	0	0	0	0	0	128	0	0	0	0	8	0	0	0	0	0	0
CTXN2	CTXN2	0	0	0	0	0	0	0	0	0	0	0	0	0	0	0	0	0	0	0	0	0	0	0	0	0	0	0	0	0	0	0	0	0	0	0	0	0	0	0	0	0	0	0	0	0	0	0	0
MYEF2	MYEF2	2	1406	189	0	0	58	0	1303	0	8	0	174	0	1165	0	0	90	0	1434	615	183	6	251	0	0	5329	9812	5742	6594	3215	1862	2481	2605	3351	3484	2090	3706	2012	3446	6338	2226	4460	4419	4910	2229	1259	1504	3241
SLC24A5	SLC24A5	0	0	0	0	0	0	0	0	0	0	0	0	0	0	0	0	0	0	0	0	0	0	0	0	0	0	0	0	0	0	0	2	0	0	0	0	52	0	0	0	0	0	0	0	0	0	0	60
LOC102162952	LOC102162952	0	0	0	0	0	0	0	0	0	0	0	0	0	0	0	0	0	0	0	0	0	0	0	0	0	0	0	0	0	944	0	0	158	0	1030	1	441	0	0	358	0	177	0	15	0	0	0	0
SEMA6D	SEMA6D	0	0	0	0	0	0	0	0	0	0	0	0	0	0	0	0	0	0	0	0	0	0	0	0	0	0	5	28	194	0	0	0	0	0	0	0	0	0	0	0	0	2	0	0	0	0	0	0
LOC110261192	LOC110261192	0	0	0	0	0	0	0	0	0	0	0	0	0	0	0	0	0	0	0	0	0	0	0	0	0	26	2	71	17	15	0	0	0	0	16	0	0	0	0	0	0	0	0	0	0	9	0	0
SQOR	SQOR	0	0	0	0	0	0	560	1027	60	0	0	0	0	242	54	618	266	0	2	48	282	283	3	0	120	2	4	0	0	6635	6564	15198	8378	7494	7160	7214	4568	6732	2892	4960	7380	4206	4907	10332	0	0	0	0
BLOC1S6	BLOC1S6	0	0	0	20	151	14	377	0	0	0	0	0	30	0	0	452	0	48	2	14	0	0	191	283	0	142	171	196	0	2155	472	543	681	1411	2283	527	532	27	24	476	2820	1333	1047	1205	3016	68	2166	1702
SLC30A4	SLC30A4	0	4	0	0	0	0	434	118	0	0	0	16	0	0	0	0	0	0	0	0	0	0	0	0	0	1969	3628	1296	3394	864	638	576	920	0	933	721	1128	1498	1438	1376	0	246	0	744	0	0	0	0
C1H15orf48	C1H15orf48	0	1089	705	18	0	62	0	0	254	0	357	124	354	0	125	86	160	400	0	100	292	244	133	477	270	0	0	0	0	22	0	4	0	0	28	0	70	2	0	5	4	0	6	102	0	0	0	60
SPATA5L1	SPATA5L1	0	496	0	0	0	159	0	0	0	0	1	0	0	0	0	0	73	0	0	0	0	0	20	0	0	0	0	0	0	4	256	1640	2	2	6	270	2614	100	2071	1350	1420	526	1580	292	5576	1910	1848	780
GATM	GATM	0	0	887	0	816	0	0	0	825	0	0	0	0	0	2	0	387	429	2	0	0	0	419	700	318	14	10	80	4	0	0	172	0	75	0	0	41	12	0	50	0	6	0	0	0	2	2	40
SLC28A2	SLC28A2	0	0	0	0	0	0	0	0	0	0	0	0	0	0	0	0	359	0	0	0	0	339	4	1056	0	320	172	0	0	1662	2	14	152	238	1792	6	233	2	0	955	1954	157	1954	1366	0	0	0	1225
LOC106509010	LOC106509010	0	0	0	0	0	0	0	0	0	0	0	0	0	0	0	0	0	0	0	0	0	0	0	0	0	0	0	0	0	89	0	2	1	0	96	0	1	18	0	0	0	0	0	0	0	0	0	0
TRNAH-GUG	TRNAH-GUG	0	5	0	1	5	0	4	4	1	2	1	3	6	1	2	0	2	2	3	4	3	1	1	7	3	0	0	0	0	0	0	0	0	0	8	18	1	0	0	0	0	0	0	0	0	0	0	0
TRNAH-GUG_1	TRNAH-GUG_1	0	0	0	0	0	0	0	0	0	0	0	0	0	0	0	0	0	0	0	0	0	2	0	0	0	0	0	0	0	0	0	0	0	0	0	0	0	0	0	0	0	0	0	0	0	0	0	0
TRNAH-GUG_2	TRNAH-GUG_2	0	0	0	0	0	0	0	0	0	0	0	0	0	0	0	0	0	0	0	0	0	0	0	0	0	0	0	0	0	0	0	0	0	0	0	0	0	0	0	0	0	0	0	0	0	0	0	0
SHF	SHF	0	0	0	2	0	68	0	0	521	0	30	190	277	120	0	0	0	0	44	0	197	0	0	10	0	0	2	0	30	1813	820	1748	472	2010	2026	973	293	674	692	123	238	2091	684	1552	1372	7344	409	720
DUOX1	DUOX1	0	0	0	0	0	0	0	0	0	0	0	0	0	0	0	0	0	0	0	0	0	0	0	5	0	18	0	0	23	0	32	0	14	56	0	39	62	0	0	0	80	284	418	0	1308	18	446	975
DUOXA1	DUOXA1	0	0	0	0	0	0	0	0	0	0	0	0	0	0	0	0	0	0	50	0	0	0	0	336	0	0	0	0	0	23	0	0	0	0	25	0	0	0	0	0	0	296	0	0	504	119	180	185
DUOXA2	DUOXA2	0	0	0	0	0	0	0	0	0	0	0	0	0	0	0	0	0	0	0	0	0	0	0	0	0	0	0	2	0	0	0	0	0	0	0	0	0	0	0	0	0	36	0	0	0	0	0	0
DUOX2	DUOX2	0	0	0	0	0	0	0	0	0	0	0	0	0	0	0	0	0	0	0	0	0	0	7	0	0	202	0	1028	0	158	1	0	0	0	174	1	48	0	0	0	0	0	0	0	0	0	0	0
SORD	SORD	1659	2853	274	643	782	933	2376	1122	1530	433	699	1154	1882	705	956	565	1720	886	1064	510	1026	1273	413	2897	3151	12	14	10	144	13551	11889	6079	13666	7578	14974	13435	10354	17110	10363	16956	24088	8906	15617	15992	51704	66269	32099	51269
TERB2	TERB2	668	0	0	517	0	0	581	326	0	0	0	712	773	766	314	0	549	24	1	152	11	13	2	550	0	65	238	32	164	37	14	0	214	498	38	16	58	43	76	128	621	98	46	348	4403	168	1204	344
TRIM69	TRIM69	0	0	0	0	0	0	0	0	0	0	0	0	144	0	0	0	0	0	0	0	0	0	0	0	0	0	0	0	0	0	0	0	0	0	0	0	0	58	15	18	2	2	0	0	0	0	0	2
B2M	B2M	0	0	0	0	0	0	0	0	0	0	0	0	0	0	0	0	0	0	0	0	0	0	0	0	0	0	0	74	0	2144	2741	621	479	409	2356	3017	766	1689	959	1092	732	624	1099	1098	0	0	0	180
LOC110261204	LOC110261204	0	0	0	0	0	0	0	0	0	0	0	0	0	0	0	0	0	0	0	0	0	0	0	0	0	0	0	0	0	0	0	0	0	0	0	0	0	0	0	0	0	0	0	0	0	0	0	0
B2M_1	B2M_1	0	0	0	0	0	0	0	0	0	0	0	0	0	0	0	0	0	0	0	0	0	0	0	0	0	0	0	0	0	4	3	0	0	0	0	2	48	0	0	4	2	1	0	0	0	0	0	2
LOC110261210	LOC110261210	0	0	0	0	0	0	0	0	0	0	0	0	0	0	0	0	0	0	0	0	0	0	0	0	0	0	0	0	0	0	0	0	0	0	0	0	0	0	0	0	0	0	0	0	0	0	0	0
SPG11	SPG11	6	0	0	1	0	0	0	814	0	0	56	0	350	0	0	718	91	601	0	0	0	474	156	2	83	2691	3291	6084	3756	2207	1532	2517	614	286	2400	1725	2319	2962	3111	2598	3449	586	1876	2979	951	4	1780	698
EIF3J	EIF3J	1122	3351	4313	644	1514	356	1939	4016	2340	481	2721	1028	2285	1621	1206	545	4324	1568	403	392	1282	1064	1104	3382	18	5394	3858	7134	4808	18804	18538	17426	17286	17183	20589	20648	21329	14361	22249	24740	22356	23579	31546	18916	6484	9386	10629	6857
CTDSPL2	CTDSPL2	2088	16	1191	0	0	468	0	89	1294	320	106	326	108	0	2	0	0	918	230	0	0	481	512	2	4	2805	2907	2240	2331	8446	6479	5210	3476	3869	9293	7404	6470	5927	6173	4822	10887	12366	7735	10339	1396	3001	3422	5337
CASC4	CASC4	510	2467	54	14	2	952	1468	0	0	0	406	0	1209	0	367	394	689	0	263	0	42	518	0	0	754	270	169	0	270	810	1137	5	356	690	878	1300	763	2156	2181	1288	112	577	66	1261	3396	41	1259	1517
FRMD5	FRMD5	0	1	18	0	0	0	0	19	0	1	0	2	0	0	0	0	1	94	5	386	0	0	0	0	23	4	102	817	216	2	126	9	116	28	2	135	64	104	4	0	0	300	0	0	0	0	306	244
WDR76	WDR76	0	0	0	0	0	0	0	0	0	0	0	0	0	0	72	1	0	154	3	91	0	0	54	8	2	1869	4944	2171	1628	2361	4555	2665	5303	3765	2563	5051	5890	5142	6687	11883	19562	7918	13763	4466	3050	8329	6348	4063
MFAP1	MFAP1	0	1354	0	77	982	270	0	317	93	0	0	1084	260	0	28	0	278	607	1355	386	586	633	264	1739	2	2860	1810	3976	2438	7757	10153	10464	8487	13368	8448	11234	8774	12211	14331	18708	17468	15764	17427	14669	6514	8691	6102	9330
SERINC4	SERINC4	0	0	0	0	0	0	0	0	0	0	0	0	0	434	0	0	0	0	429	0	0	0	0	256	0	0	0	124	0	161	140	95	450	22	181	160	458	241	797	346	373	30	257	1258	0	0	0	0
SERF2	SERF2	3092	11892	3204	2127	3905	1719	3465	3615	2730	2414	3106	2968	3323	3543	3133	4076	2028	3345	1880	1564	2257	2043	1526	8992	3263	1272	1140	1680	1358	5598	3384	4202	4244	5443	6649	4075	11030	7434	8636	12572	23153	11470	13898	10824	18407	26713	8677	9834
ELL3	ELL3	0	0	0	0	0	0	0	0	0	0	0	0	0	0	0	0	272	0	0	155	0	0	217	13	0	0	0	2	0	0	102	0	0	0	0	110	0	0	0	0	0	0	0	0	0	0	180	0
PDIA3	PDIA3	2109	17375	4610	2014	6170	3302	3979	5086	6955	4035	5319	3789	3520	110	4600	8403	10172	5881	11912	5115	5435	7621	4117	21804	3290	12463	7450	12619	11231	99588	80925	36692	40129	30688	107321	88931	55710	73511	35424	42621	17106	28247	22161	19590	12406	12866	16022	17584
CATSPER2	CATSPER2	0	763	0	0	0	0	0	0	0	0	0	0	0	0	0	0	145	0	0	2	0	38	66	892	15	96	254	163	139	5	2	269	2	82	7	2	595	466	384	732	999	4	92	1	644	238	594	105
STRC	STRC	0	3	0	0	0	0	1	3	0	1	0	0	0	1	0	0	0	1	0	0	0	1	1	15	2	0	0	41	32	0	107	2	0	6	2	118	450	0	115	21	0	116	0	38	0	0	0	0
CKMT1A	CKMT1A	672	0	14	0	0	0	0	0	0	0	2	228	0	0	0	0	152	182	0	0	0	2	0	381	4	164	146	13	308	6672	5075	6336	8625	7806	7386	5654	11302	5516	6304	7726	5594	12074	11772	8982	2262	5644	3116	6163
PPIP5K1	PPIP5K1	0	0	0	0	0	0	0	0	0	0	0	0	0	0	0	0	0	0	0	0	0	0	0	0	0	49	268	0	1	0	1058	0	0	1072	1	1174	0	6	2	9	156	0	2	0	526	0	364	121
MAP1A	MAP1A	286	830	1204	1170	0	0	632	0	0	0	0	1106	229	0	2	1855	318	0	0	0	2	549	118	1782	0	0	0	170	4	2370	2674	6	4	2	2668	3058	1752	1132	1078	675	644	536	238	456	20	0	618	0
MIR2366-1	MIR2366-1	0	0	0	0	0	0	0	0	0	0	0	0	0	0	0	0	0	0	0	0	0	0	0	0	0	0	0	0	0	0	0	0	0	0	0	0	0	0	0	0	0	0	0	0	0	0	0	0
LOC100736659	LOC100736659	0	0	0	0	0	0	0	0	0	0	0	0	0	0	0	0	33	0	0	0	0	4	0	679	43	0	0	0	0	0	0	0	0	0	0	0	0	0	0	0	0	15	0	0	0	0	0	0
TP53BP1	TP53BP1	0	922	0	359	339	326	0	187	8	0	0	410	319	0	158	122	77	0	0	0	133	321	410	167	222	1032	725	1422	564	548	1438	407	1039	327	636	1599	1185	1008	536	767	1485	3867	1588	2003	262	1397	756	673
TUBGCP4	TUBGCP4	0	0	0	0	0	0	0	0	0	0	0	0	0	0	0	0	33	0	0	0	0	0	0	0	0	1247	517	925	1306	2416	2626	1013	1096	4	2624	2892	926	2852	2565	995	1108	611	139	1525	2	5	100	1242
ZSCAN29	ZSCAN29	0	0	0	0	0	0	0	0	0	0	0	0	136	0	0	0	0	0	0	0	0	107	0	0	0	0	0	0	36	0	0	0	166	1	0	0	0	0	164	0	0	0	0	501	504	0	196	140
ADAL	ADAL	90	0	0	0	0	0	0	30	8	0	204	3	386	2	7	0	0	32	205	109	0	8	0	0	653	94	212	553	418	20	247	30	81	96	26	289	0	220	2	9	5	62	4	14	802	955	680	595
LCMT2	LCMT2	35	0	0	350	0	8	608	0	0	0	445	0	267	0	173	0	0	216	14	3	0	0	0	0	34	8683	5893	5317	6315	2400	3434	3756	4340	4000	2624	3858	1102	1992	1162	1408	8	2310	372	2614	4134	18	2308	1136
TGM7	TGM7	0	0	0	0	0	0	0	0	0	0	0	0	0	0	0	0	0	0	0	0	0	0	0	0	0	165	172	459	457	200	6	1190	2	325	219	7	2	462	634	98	686	363	781	328	0	0	0	950
TGM5	TGM5	0	0	0	0	0	0	0	0	0	0	0	0	0	0	0	0	0	0	0	0	0	0	0	0	0	0	0	166	232	0	2	0	0	0	0	2	0	0	2	504	210	0	468	0	0	0	0	0
EPB42	EPB42	0	0	0	0	0	0	0	0	0	0	0	0	0	0	0	0	21	0	0	0	20	0	0	0	0	120	0	0	0	0	0	0	0	0	0	0	142	0	0	0	0	0	0	358	0	0	0	0
CCNDBP1	CCNDBP1	0	0	459	0	0	0	0	0	0	0	0	250	0	0	559	0	87	0	0	1118	338	408	178	1505	0	396	528	1208	376	7983	3019	5772	5045	4028	8730	3313	3115	4375	3882	5584	5767	12576	7772	8511	8843	24158	11114	10584
TMEM62	TMEM62	0	1233	0	691	0	0	436	4	0	0	0	0	593	0	622	0	2	0	0	0	2	456	123	0	0	64	0	0	0	511	381	2	0	0	569	436	360	4	0	4	807	0	4	0	0	0	0	58
MIR9838	MIR9838	0	0	0	0	0	0	0	0	0	0	0	0	0	0	0	0	0	0	0	0	0	0	0	0	0	0	0	0	0	0	0	0	0	0	0	0	0	0	0	0	0	0	0	0	0	0	0	0
UBR1	UBR1	0	0	49	0	0	26	0	871	0	0	0	0	0	0	612	214	527	0	43	31	0	0	6	0	58	1160	1226	212	178	1012	588	50	261	24	1090	667	650	895	1208	278	1226	614	378	670	5297	5102	1128	1332
TTBK2	TTBK2	0	0	0	0	0	0	908	0	0	0	0	0	0	0	0	0	91	0	0	2	662	0	44	27	0	116	2	316	688	128	222	0	2	468	138	248	0	2	360	10	0	66	0	296	2	3860	1964	2
CDAN1	CDAN1	16	0	242	0	0	16	0	0	0	0	0	0	378	531	143	0	0	0	0	0	0	0	186	0	0	2	374	56	0	628	1084	1044	74	153	693	1183	749	125	0	697	0	1074	396	1684	7144	1491	108	110
STARD9	STARD9	0	0	0	0	0	0	0	0	0	0	0	0	0	0	0	0	0	0	0	0	51	0	0	0	0	134	70	24	48	122	5	270	50	67	130	5	378	352	8	495	12	179	86	236	2	0	464	0
HAUS2	HAUS2	258	1171	174	0	238	212	495	70	72	464	0	981	0	150	0	295	639	445	248	0	464	477	296	786	18	198	138	346	114	18	40	0	174	84	20	50	226	450	224	2	166	552	162	2	168	2276	1860	1044
LRRC57	LRRC57	0	0	0	284	0	469	862	32	1706	0	261	0	1073	904	445	46	19	0	358	2	386	266	38	2304	540	12	2	0	0	7517	8995	5172	10711	7443	8155	10020	8011	8312	4610	5313	9022	13045	6465	5582	304	54	904	3899
SNAP23	SNAP23	1701	1754	892	2878	4013	2193	2717	4330	1394	3127	4709	123	2578	828	358	671	682	1473	1820	1405	2839	3407	2431	2560	573	20070	21045	29450	22606	1805	3904	4732	4338	2316	1951	4362	1914	1495	1543	1768	9121	6492	8128	5563	28062	23685	23046	31640
ZNF106	ZNF106	2063	4141	3969	748	1477	2380	3343	2898	2334	615	3801	2057	3784	3696	2625	1795	1801	2233	3292	1431	738	2268	1854	3453	4009	33980	29388	43308	33331	28224	22282	18575	14333	16741	30558	24644	15673	27997	18262	17987	11821	13826	16604	23566	18405	8992	9085	14971
CAPN3	CAPN3	0	0	0	0	0	0	0	0	0	0	0	0	0	0	0	0	0	0	0	0	0	0	0	0	0	315	757	609	300	425	0	168	754	0	460	2	360	4	422	328	4	108	249	3	5	0	0	0
LOC110261287	LOC110261287	0	0	0	0	0	0	0	0	0	0	0	0	0	0	0	0	0	0	0	0	0	0	0	0	0	0	0	0	0	0	0	0	0	0	0	0	0	0	0	0	0	0	0	0	0	0	0	0
GANC	GANC	0	0	0	0	0	0	0	0	0	0	0	0	0	0	0	0	0	0	0	2	0	0	0	0	0	239	402	476	28	1	0	0	0	21	1	2	41	355	1	629	0	22	3	0	0	0	115	1
LOC110256586	LOC110256586	0	0	0	0	0	0	0	0	0	0	0	0	0	0	0	0	0	0	0	0	0	0	0	0	0	0	336	88	0	0	0	0	0	0	0	0	0	85	0	43	0	0	0	0	0	0	153	0
TMEM87A	TMEM87A	302	1247	586	1452	1200	825	2274	4195	862	872	1753	1405	1995	623	758	2004	1212	902	4324	766	4632	627	0	3264	1084	20473	20853	22920	16995	17134	15278	10058	12334	11206	18627	17142	13388	10170	9187	11052	6262	9836	12802	13771	13747	14092	8533	10949
VPS39	VPS39	764	37	1166	6	261	254	0	808	0	0	0	0	0	0	0	803	2	1078	1235	799	0	543	258	0	0	82	558	224	164	2894	2206	864	6572	4800	3156	2406	2304	3238	1482	1068	5220	4398	6335	4991	2167	6292	2690	4173
PLA2G4F	PLA2G4F	0	0	0	0	0	0	0	0	0	0	0	0	0	0	0	0	0	0	0	0	0	0	0	0	0	0	0	0	0	0	0	544	0	0	2	2	30	2	0	0	0	0	0	0	0	0	0	0
PLA2G4D	PLA2G4D	0	0	0	0	0	0	0	0	0	0	0	0	0	0	0	0	0	0	453	0	0	82	0	2	0	1592	227	838	611	243	477	0	0	30	278	528	144	6	17	1669	0	24	42	1365	0	560	0	420
PLA2G4E	PLA2G4E	0	0	0	0	0	0	0	0	0	0	0	0	0	0	0	0	0	0	0	0	0	0	0	0	0	1589	1450	1900	1603	2678	1795	910	596	1697	2952	1991	1378	1911	2030	704	997	1646	1280	1673	0	0	0	0
LOC110261331	LOC110261331	0	0	0	0	0	0	0	0	0	0	0	0	0	0	0	0	0	0	0	0	0	0	0	0	0	1110	718	1248	890	889	290	2571	1220	1180	961	312	1825	2885	1473	572	6	1468	758	3927	0	0	0	0
EHD4	EHD4	1	511	60	368	1022	122	564	0	448	148	0	12	425	54	372	242	444	54	0	578	17	0	0	160	65	636	987	648	710	88	384	0	4	0	98	410	1	64	50	0	510	2	6	6	1919	8605	2096	1931
SPTBN5	SPTBN5	0	1	0	0	0	0	0	0	0	0	0	0	0	0	6	0	0	0	0	28	0	0	0	0	0	0	0	0	0	0	0	0	0	0	0	0	0	0	0	0	0	0	0	0	0	10	0	0
PLA2G4B	PLA2G4B	0	0	0	0	0	0	0	0	0	0	0	0	0	0	17	0	0	0	0	0	0	0	0	0	0	0	0	0	0	0	0	0	0	0	0	0	0	0	0	0	0	0	0	0	0	0	0	0
JMJD7	JMJD7	0	0	66	0	868	0	390	0	0	0	0	0	0	168	30	370	0	0	0	0	0	2	70	0	0	0	0	0	22	0	18	0	4	0	2	28	86	0	8	10	2	108	200	42	976	2873	374	368
MAPKBP1	MAPKBP1	0	0	184	0	0	0	0	0	0	0	0	0	0	0	0	0	88	0	0	0	0	0	0	0	19	436	396	420	86	2	1462	380	0	644	2	1600	2	104	38	292	0	123	542	210	0	5	0	0
MGA	MGA	2600	0	1862	0	3773	468	0	0	2620	1039	4234	561	0	1118	358	833	252	118	2444	1	0	249	748	4	4092	1244	842	197	324	8145	3229	4287	15781	5286	8801	3569	2518	2365	3293	2937	12202	10577	9873	12780	3240	22076	4382	5165
TYRO3	TYRO3	0	567	2	0	0	190	470	70	106	0	713	0	0	294	672	390	0	6	0	84	0	0	0	388	235	2	6	2	2	0	2	0	0	0	0	4	0	0	0	0	0	0	0	2	0	3594	528	872
RPAP1	RPAP1	562	2	2	0	0	0	0	114	0	0	0	0	366	0	261	0	266	67	0	481	365	198	14	0	0	726	79	628	254	1206	680	1194	560	1461	1306	760	830	30	299	816	2	434	175	852	28	35	350	1861
LTK	LTK	0	0	0	0	0	0	1	0	0	0	0	0	0	0	0	0	0	0	0	0	0	0	0	0	0	0	0	0	0	0	0	0	0	0	0	0	0	0	261	0	0	0	0	0	0	0	0	0
ITPKA	ITPKA	0	0	0	0	0	0	0	0	0	0	0	0	0	0	0	0	0	0	0	0	0	0	0	0	0	0	2	0	0	915	96	26	2004	2090	1004	92	0	436	0	868	474	634	474	864	154	4	690	142
RTF1	RTF1	1183	2354	161	156	880	442	745	1033	386	625	2172	800	1317	1086	1269	1108	270	431	317	257	659	344	23	794	88	516	436	1141	816	26486	21644	24242	14152	17163	29342	24266	17569	18029	19065	26326	18909	10959	17552	16071	5574	5433	3676	2395
NDUFAF1	NDUFAF1	1396	0	440	881	892	955	128	566	0	0	50	0	950	301	639	723	908	0	1034	692	732	2	36	1157	2526	166	102	262	152	0	86	132	68	230	2	93	76	194	114	216	19	319	120	317	2198	1570	714	606
NUSAP1	NUSAP1	1949	9325	2914	1313	1291	2238	1581	423	1058	327	676	1175	751	835	1672	1568	1782	1712	2698	922	945	1364	2484	2798	3743	27707	33447	43270	36830	11449	9628	8900	3188	6482	13019	10875	7544	8877	8794	8022	28315	8908	10380	8817	8927	2035	8770	5913
OIP5	OIP5	1014	4459	1957	1228	643	917	6478	2411	754	1903	2151	1937	382	2676	2315	2213	2437	842	2665	649	2506	1248	2352	735	568	3317	1514	2653	2231	22821	18743	15574	28119	24789	24782	20547	28277	19933	39002	14972	33450	28562	33093	23836	23325	17358	16309	17103
CHP1	CHP1	782	9106	0	0	2316	1327	296	1353	2632	1856	164	164	2251	387	2831	990	1270	1002	485	1011	2319	84	1468	511	150	3226	2592	4162	3962	11458	8754	9472	3984	6717	12607	9920	8699	8080	8412	3589	4687	8731	7265	11134	2006	7422	2249	4801
EXD1	EXD1	0	0	0	0	0	0	0	0	0	0	0	0	2	0	0	0	0	0	0	0	173	0	0	0	0	1588	2850	2723	1347	22	380	230	0	0	27	429	3	14	160	296	52	0	12	1	0	0	0	0
INO80	INO80	0	516	720	156	0	576	0	0	0	121	30	0	1	0	128	2	192	622	0	0	8	56	128	3	174	162	653	1457	1030	1351	691	808	2532	759	1489	762	1177	1302	1647	2003	2272	2888	2038	2371	1287	676	1634	1554
CHAC1	CHAC1	4120	3183	111	1294	1136	1305	1469	1323	2848	1338	2501	4203	4092	1204	1979	1202	3501	1949	3442	391	3583	959	1422	13161	453	2688	1964	3156	2810	5190	5211	5222	6116	7387	5737	5836	2476	6172	3600	3053	5760	11313	13335	10841	0	0	396	486
DLL4	DLL4	0	0	0	0	0	0	0	0	0	0	0	0	0	0	0	0	0	0	0	0	0	0	0	0	0	0	0	0	42	0	0	0	334	0	0	0	0	0	0	0	0	2	2	0	0	0	0	0
VPS18	VPS18	0	0	402	0	0	134	208	0	1523	0	0	0	327	68	0	0	0	0	116	625	690	0	2	429	0	175	220	0	4	2725	3978	1660	6912	5038	2971	4376	2194	1917	1958	1498	510	2737	1488	2401	4714	20	1678	3526
LOC106509024	LOC106509024	0	0	0	0	0	0	0	0	0	0	0	0	0	0	0	0	0	0	0	0	0	0	0	0	0	0	12	0	6	0	0	0	0	0	0	7	0	0	0	0	0	0	0	0	0	0	0	0
RHOV	RHOV	2	0	0	0	0	433	0	0	2	0	0	0	0	0	0	0	88	0	0	2	0	0	0	334	2	2	2	2	16	0	4	0	0	0	0	4	0	0	0	0	256	2	0	0	0	0	0	0
SPINT1	SPINT1	863	2745	20	396	807	214	1958	721	391	1528	178	96	668	0	1054	2	898	377	1724	561	744	538	120	630	307	0	28	28	170	1905	285	444	122	242	2489	370	218	0	1333	327	650	83	408	199	2	22	60	492
PPP1R14D	PPP1R14D	0	0	0	0	0	0	0	0	0	0	0	0	0	0	0	0	0	0	0	0	0	0	0	0	0	0	0	6	22	0	0	0	0	0	0	0	0	0	0	0	2	0	0	0	0	0	0	0
ZFYVE19	ZFYVE19	0	0	0	0	0	0	0	0	0	0	0	0	0	18	0	0	67	0	0	524	0	0	0	386	0	7428	7080	8154	7734	8849	6358	7542	1732	6740	9550	6962	4156	3656	7350	4766	2142	3534	4466	5180	3238	2	1974	1050
DNAJC17	DNAJC17	67	124	213	169	0	62	118	0	141	0	323	0	20	0	33	0	161	0	90	137	46	34	0	297	12	1317	1346	1613	882	1084	713	934	68	844	1191	790	801	1192	946	963	1580	730	1326	801	643	11	492	147
C1H15orf62	C1H15orf62	0	0	0	0	0	0	0	0	0	0	0	0	0	0	0	0	0	0	0	0	0	0	0	0	0	0	63	0	0	0	0	8	222	0	0	0	0	0	0	0	0	0	0	0	0	0	0	0
GCHFR	GCHFR	85	0	0	0	0	33	0	30	0	125	153	0	0	0	57	0	184	136	51	77	114	63	0	0	0	0	0	0	0	0	0	0	0	0	0	0	0	0	0	0	0	0	0	0	0	0	0	0
RMDN3	RMDN3	0	6	0	138	883	142	0	0	0	0	1	0	0	0	0	0	2	0	0	0	188	0	0	803	208	3705	2360	5260	2724	0	2	786	1268	914	2	6	595	1887	190	1447	0	1832	0	978	282	2	50	288
RAD51	RAD51	0	1290	854	486	0	586	3239	1500	1574	0	1880	2	892	607	18	0	855	1190	0	1238	40	677	501	168	98	7346	6364	10299	6424	1882	2030	3	5	865	2031	2233	535	1803	1217	404	962	46	379	1150	6442	242	6298	5605
KNL1	KNL1	3479	194	453	0	0	355	137	2535	2	235	0	1093	72	748	51	260	162	0	256	0	0	878	1274	5	1144	3954	7820	4700	4464	9559	4586	6694	8822	5926	10310	5090	11722	14166	14099	12490	15704	10732	8892	5661	3439	3178	2339	3630
TRNAS-GCU	TRNAS-GCU	0	0	0	0	0	0	0	0	0	0	0	0	0	0	0	0	0	0	0	0	0	0	0	0	0	0	0	0	0	0	0	0	0	0	0	0	0	0	0	0	0	0	0	0	0	0	0	0
RPUSD2	RPUSD2	0	316	0	2	0	251	0	278	186	0	424	503	822	696	0	1240	62	113	360	0	179	265	267	292	0	2	364	110	2	7427	6212	3551	12855	5650	8139	6895	2376	664	1176	1578	702	4818	3997	4062	7149	64	1180	5448
C1H15orf57	C1H15orf57	0	0	0	397	0	0	0	0	0	0	68	0	0	28	8	0	84	0	0	0	0	0	0	0	0	148	4	152	28	864	4	152	274	825	946	6	184	316	648	4	1552	1878	492	391	3674	42	522	1369
CHST14	CHST14	0	0	0	18	0	0	0	0	0	0	0	0	0	0	0	0	0	266	0	0	138	0	0	0	0	12	126	0	0	286	32	0	0	0	302	36	0	8	6	0	0	0	0	14	0	2	0	44
BAHD1	BAHD1	0	0	271	0	0	0	2	177	110	0	0	45	0	27	0	0	0	186	0	0	0	0	0	0	10	0	2	0	2	1036	724	1185	1357	1014	1122	845	233	556	1152	418	703	1318	736	374	0	1261	832	273
LOC106509023	LOC106509023	0	0	0	0	0	0	0	0	0	0	0	0	0	0	0	0	0	0	0	0	0	0	0	0	0	0	0	0	0	0	1	35	0	0	0	5	0	0	0	24	0	0	0	1	0	2	2	0
IVD	IVD	43	0	808	117	0	392	46	273	18	1230	674	456	439	0	243	401	752	292	768	685	451	161	138	615	64	14	96	2	59	275	803	11	2	188	306	895	145	349	155	312	241	221	338	468	1188	34	995	894
KNSTRN	KNSTRN	492	0	650	0	0	332	2	0	0	474	454	8	526	0	232	426	594	423	2	282	0	0	163	606	311	46755	40623	40161	30831	4416	4308	6246	3284	3488	4804	4778	5238	4502	4784	4326	8442	2848	7340	3730	9404	2002	6258	11053
DISP2	DISP2	0	0	0	0	0	0	0	0	0	0	0	0	0	0	0	0	13	70	0	0	0	0	0	0	0	538	234	4	74	0	230	40	0	0	4	250	72	24	182	4	0	4	30	52	0	24	0	0
LOC110261415	LOC110261415	0	78	0	0	0	8	0	0	0	0	0	0	0	0	0	26	2	28	0	0	0	0	0	0	18	0	0	0	0	0	0	0	0	0	0	0	0	0	0	0	0	0	0	0	0	0	0	0
C1H15orf52	C1H15orf52	0	0	0	0	0	0	0	0	0	0	0	0	0	0	0	0	0	0	0	0	0	0	0	0	0	7	0	0	0	0	0	0	0	0	0	0	0	0	0	0	0	0	0	0	0	0	0	0
INAFM2	INAFM2	0	0	0	0	0	0	0	0	0	0	0	0	0	0	0	0	0	0	0	0	0	0	0	0	0	974	804	396	926	55	0	0	0	0	57	0	0	0	0	0	0	16	0	76	0	0	0	0
PLCB2	PLCB2	0	0	0	0	0	0	0	0	0	0	0	0	0	0	0	0	0	0	0	0	0	0	0	1	0	64	56	168	140	78	0	65	2	26	82	0	216	174	210	542	0	158	158	0	0	0	7	0
ANKRD63	ANKRD63	0	0	0	0	0	0	0	0	0	0	0	0	0	0	0	0	0	0	0	0	0	0	0	0	0	0	0	0	0	3	0	0	0	4	4	0	0	4	0	0	0	0	0	0	2	0	0	0
PAK6	PAK6	0	0	0	0	0	0	0	0	0	0	0	32	0	0	0	0	0	0	0	0	0	0	0	0	0	2	0	4	0	62	0	0	0	0	62	0	0	0	0	0	0	0	0	0	0	0	0	0
BUB1B	BUB1B	926	0	4	44	2770	0	160	1775	0	932	1030	0	2	0	0	2	594	54	161	0	296	265	128	0	1598	70626	70021	67023	58255	24773	23108	30666	17425	14911	27292	26230	21821	25440	21874	18734	7872	17439	15123	29015	6486	1839	7580	7561
BMF	BMF	0	0	0	0	0	0	8	0	0	0	0	0	0	0	172	0	140	0	0	0	0	128	4	360	0	0	28	280	107	0	362	50	0	344	2	399	0	0	2	48	0	142	0	280	0	0	276	154
LOC110261466	LOC110261466	0	0	0	0	0	0	0	0	0	0	0	0	0	0	0	0	0	0	0	0	0	0	0	0	0	1674	575	1058	474	348	250	1406	140	1004	406	305	605	1389	374	1136	396	498	731	1368	0	0	0	0
SRP14	SRP14	1504	4233	1509	385	1489	1476	2551	3352	1465	1379	1735	1249	2659	1100	1754	2041	1252	1563	605	738	1192	1269	1135	2934	1220	429	239	425	260	3244	2600	2339	2694	2950	3687	3122	7284	4184	5016	6887	7225	4628	5827	4635	3315	3740	1376	1718
EIF2AK4	EIF2AK4	0	1127	0	0	41	43	116	37	18	0	0	426	480	0	445	0	0	239	0	241	283	3	22	1	0	8892	3633	4254	4572	3483	4553	3324	3384	859	3778	5083	3224	3406	5822	2820	1929	1066	2826	4698	368	402	1810	235
GPR176	GPR176	0	0	0	0	0	2	0	0	0	0	1	0	0	0	0	0	0	0	0	2	0	0	0	1	0	0	2	0	0	240	3	0	59	3	260	3	0	0	0	0	0	2	2	2	2715	2	279	715
FSIP1	FSIP1	0	0	0	0	0	0	0	0	0	0	0	0	0	0	0	0	0	0	0	0	78	0	0	0	0	3446	2939	5257	2518	1516	1864	3035	541	228	1654	2059	1107	3291	101	847	681	658	3122	79	16	0	300	0
THBS1	THBS1	0	20	1639	0	46	0	0	0	0	687	0	0	0	0	0	0	70	0	60	2	142	403	188	193	0	0	0	0	0	0	0	0	0	0	4	0	6	0	0	0	0	0	0	0	10	14	0	0
LOC110259514	LOC110259514	0	0	0	0	0	0	0	0	0	0	0	0	0	38	0	0	0	0	0	0	0	0	0	0	0	0	0	0	0	0	0	0	0	0	0	0	0	0	0	0	0	0	0	0	0	0	0	0
LOC102162931	LOC102162931	0	0	0	0	0	0	0	0	0	0	0	0	0	0	0	0	0	0	0	0	0	0	0	0	0	0	0	0	0	0	0	0	0	152	0	0	0	1	0	0	0	0	0	0	0	0	0	0
LOC110261468	LOC110261468	0	0	0	0	0	0	0	0	0	0	0	0	0	0	0	0	0	0	0	0	0	0	0	0	0	0	0	0	0	0	0	0	0	0	0	0	0	0	0	0	0	0	24	0	0	0	0	0
LOC110261467	LOC110261467	0	0	0	0	0	0	0	0	0	0	0	0	0	0	0	0	0	0	0	0	0	0	0	0	0	0	0	0	0	0	0	0	0	0	0	0	0	0	0	0	0	0	0	0	0	19	0	0
LOC110261470	LOC110261470	0	0	0	0	0	0	0	0	0	0	0	0	0	0	0	0	0	0	0	0	0	0	0	0	0	0	0	0	0	0	0	0	0	0	0	0	0	0	0	0	0	0	0	0	0	0	0	0
LOC110261469	LOC110261469	0	0	0	0	0	0	0	0	0	0	0	0	0	0	0	0	0	0	0	0	0	0	0	0	0	0	0	0	0	0	0	4	0	0	0	0	0	0	0	0	0	0	0	0	0	0	0	0
RASGRP1	RASGRP1	221	0	19	2	0	738	0	89	0	0	0	1013	0	0	4	464	120	6	125	27	7	14	17	0	0	20	308	210	260	1184	279	1678	26	997	1293	309	497	832	6	269	303	232	274	413	0	1	0	0
FAM98B	FAM98B	347	0	0	164	386	20	0	571	0	0	0	0	0	0	0	0	146	184	0	0	18	205	197	776	0	0	45	0	0	1999	200	881	2129	1180	2276	234	871	691	378	507	3444	1004	742	517	0	0	406	140
SPRED1	SPRED1	811	1181	811	273	916	338	313	1316	419	641	0	180	1225	78	582	106	85	125	60	224	392	470	835	72	0	6310	8419	5354	5093	100	174	331	7	90	119	191	148	653	494	6	0	395	2	0	0	114	575	610
LOC106506784	LOC106506784	0	0	0	0	0	0	0	0	0	0	0	0	0	0	0	0	16	0	0	0	0	0	0	0	0	110	115	196	104	0	0	2	0	0	0	0	0	111	1	1	21	0	0	3	0	0	0	0
TMCO5A	TMCO5A	0	0	0	0	0	0	0	0	0	0	0	0	0	0	0	0	0	0	0	0	0	0	0	0	0	0	0	0	0	0	0	0	0	0	0	0	13	0	0	0	0	0	0	0	0	0	0	0
LOC110259520	LOC110259520	0	0	0	0	0	0	0	0	0	0	0	0	0	0	0	0	0	0	0	0	0	0	0	0	0	0	0	0	0	0	0	0	0	0	0	0	0	0	0	0	0	16	0	0	0	0	0	0
MEIS2	MEIS2	0	0	0	0	0	0	0	0	0	0	0	526	0	0	224	0	0	0	0	0	0	0	0	0	0	318	0	60	46	337	332	206	0	2	373	364	276	0	0	423	267	272	12	2	1243	1208	319	638
LOC110261471	LOC110261471	0	0	0	0	0	0	0	0	0	0	0	0	0	0	0	0	0	0	0	0	0	0	0	0	0	0	0	0	0	0	0	0	0	0	0	0	0	0	0	0	0	0	0	0	0	0	0	0
C1H15orf41	C1H15orf41	0	0	473	0	1371	74	0	0	0	0	0	0	0	0	0	152	0	314	392	495	1146	301	0	2	568	5724	4456	4623	3859	1715	1732	2176	2897	2169	1866	1949	1999	3761	2667	4270	2857	2612	4458	2894	2274	6892	2481	2544
LOC110261472	LOC110261472	0	0	0	0	0	0	0	0	0	0	0	0	0	0	0	0	0	0	0	0	0	0	0	0	0	0	0	4	4	190	0	0	0	0	201	0	1	96	0	83	0	0	0	0	0	0	0	0
LOC102166428	LOC102166428	0	0	0	0	0	0	0	0	0	0	0	0	0	0	0	0	0	0	0	0	0	0	0	0	0	462	1365	866	1616	10	2	0	0	6	12	2	0	0	2	2	0	0	0	0	0	2	0	0
LOC110261473	LOC110261473	0	0	0	0	0	0	0	0	0	0	0	0	0	0	0	0	0	0	0	0	0	0	0	0	0	406	492	377	533	0	15	5	42	0	0	18	2	0	10	1	0	0	0	0	0	0	0	103
LOC106506797	LOC106506797	0	0	0	0	0	0	0	0	0	0	0	0	0	0	0	0	0	0	0	0	0	0	0	4	0	0	146	14	45	0	0	0	2	0	0	0	0	12	0	0	4	0	0	0	0	155	0	0
DPH6	DPH6	882	0	0	1144	0	658	1092	0	19	0	380	0	1377	994	10	0	297	0	210	4	0	595	436	923	0	777	1531	1598	638	166	426	530	490	317	174	479	354	230	1113	711	146	429	378	1516	20	1444	1415	1288
LOC102165617	LOC102165617	0	0	0	0	0	0	0	0	0	0	0	0	0	0	0	0	0	0	0	0	0	0	0	0	0	0	0	0	0	0	0	0	0	0	0	0	0	0	0	11	0	0	0	0	0	0	0	0
LOC102166069	LOC102166069	0	0	0	0	1	0	0	0	0	0	1	0	0	0	0	0	0	0	1	0	0	0	0	0	0	36	0	66	50	9	9	20	2	43	22	13	6	5	0	95	23	0	0	21	0	0	0	0
ZNF770	ZNF770	0	0	0	125	683	0	415	0	0	0	0	0	924	298	0	192	0	322	0	0	209	265	82	1987	0	104	709	459	459	1444	938	2008	3706	3043	1558	1043	1455	400	1295	3337	5992	2167	2576	3564	1868	26	864	740
AQR	AQR	0	0	0	0	1240	120	2	1596	7	0	818	519	1589	47	555	0	0	47	137	2564	17	256	177	0	25	252	4	716	212	839	445	1141	3819	3193	940	515	1278	3572	1459	4572	3106	3530	790	4038	86	1838	3147	2960
ACTC1	ACTC1	7627	0	2113	0	744	0	0	0	1039	1148	0	0	0	2	8	158	152	6	252	1282	2	335	152	0	65	0	0	0	0	222	216	158	64	244	248	236	304	110	0	0	156	80	126	168	0	0	0	38
GJD2	GJD2	0	0	0	0	0	0	0	0	0	0	0	0	0	0	0	0	0	0	0	0	0	0	0	0	0	20	14	30	8	0	0	0	2	0	0	0	0	0	0	220	0	0	65	0	0	0	0	0
LOC110256992	LOC110256992	0	0	0	0	0	0	0	0	0	0	0	0	0	0	0	0	0	0	0	0	0	0	0	0	0	14	0	0	0	0	0	0	0	0	0	0	0	0	0	0	0	0	0	0	0	0	0	0
LOC110256993	LOC110256993	0	0	0	209	0	0	0	296	0	0	0	0	0	0	0	0	0	0	0	0	0	0	0	353	0	0	0	0	0	0	0	0	0	0	0	0	0	0	0	0	0	0	0	0	0	0	0	0
ARHGAP11A	ARHGAP11A	0	0	1341	16	0	750	0	5804	912	0	322	19	1622	0	10	0	0	37	0	702	0	110	195	2	869	14712	13183	12933	13966	2160	1937	4560	1656	3653	2322	2154	4474	1532	3722	1952	4144	5411	1126	1430	10867	12738	7218	3503
SCG5	SCG5	0	160	28	32	0	0	0	0	0	511	0	184	0	0	0	0	0	0	658	0	0	0	88	525	0	0	56	334	146	484	168	342	182	0	518	192	11	376	63	0	13	18	0	338	0	0	0	12
GREM1	GREM1	0	0	0	0	0	0	0	0	0	0	22	0	0	0	0	0	0	0	0	677	0	0	0	0	0	432	622	1198	514	824	12	48	706	864	895	18	4	2	2	12	0	2	2	6	0	0	0	4
FMN1	FMN1	279	0	0	0	0	0	0	0	0	0	12	0	43	0	0	196	0	265	0	73	0	0	0	0	0	5774	6384	6698	6841	7798	4413	6575	6654	6287	8944	5442	7131	8453	5474	8679	4978	4812	3885	6164	2022	1537	5771	1762
FAM169B	FAM169B	0	0	0	0	0	0	0	0	0	0	0	0	0	0	0	0	0	0	0	0	0	0	0	0	0	0	0	286	0	220	0	0	0	0	224	0	0	0	2	0	6	0	0	352	0	0	0	0
PGPEP1L	PGPEP1L	0	0	0	0	0	5	0	0	35	0	0	0	0	0	0	0	0	0	0	0	0	0	0	0	0	0	0	154	61	0	0	0	0	0	0	0	0	0	0	218	0	0	0	0	0	16	18	0
IGF1R	IGF1R	0	0	0	0	0	0	0	0	30	0	221	0	0	0	0	0	0	0	0	0	0	0	0	0	21	284	452	447	575	278	466	838	2	0	321	516	166	290	622	60	16	266	10	2	2	243	1286	2
SYNM	SYNM	800	463	70	0	0	6	0	0	0	0	46	2	180	0	0	0	53	775	0	0	0	4	0	410	618	72	2	55	0	126	0	24	440	0	130	2	0	0	140	166	2	0	0	0	2	2	0	0
TTC23	TTC23	0	0	0	0	0	0	0	0	0	0	0	0	0	0	0	0	0	18	0	0	0	0	0	2	0	244	154	195	132	0	0	0	0	0	0	0	276	313	0	23	25	0	0	0	1825	0	0	0
LRRC28	LRRC28	0	26	0	2	1159	198	0	0	772	390	0	0	0	0	432	0	492	19	0	0	0	0	250	234	0	2320	2366	1521	2131	1513	2972	1119	1698	2051	1654	3343	443	1422	1480	1310	1514	1348	2930	1271	4	2561	591	1167
LOC110261474	LOC110261474	0	0	0	0	0	0	0	0	0	0	0	0	0	0	0	0	0	0	0	0	0	0	0	0	0	0	0	0	0	0	0	0	0	0	0	0	0	0	0	0	0	0	0	0	0	0	0	0
LOC106509035	LOC106509035	0	0	0	0	0	0	0	0	0	0	0	0	0	0	0	0	0	0	0	0	0	0	0	0	0	14	36	0	0	0	0	0	0	0	0	0	0	0	0	0	0	0	0	0	0	0	0	0
MEF2A	MEF2A	0	0	2	0	0	0	0	0	0	0	0	0	0	0	2	0	141	0	0	200	0	0	22	0	0	163	44	243	439	109	0	8	842	102	118	2	14	267	0	37	0	529	287	382	0	190	67	454
LYSMD4	LYSMD4	0	0	813	0	0	0	0	0	0	0	38	0	0	0	0	0	0	0	0	930	538	653	0	0	0	3036	2563	4556	2324	9254	9342	12600	5668	4302	10063	10250	5326	13144	9588	6963	2664	7710	5084	5246	7762	4285	4916	3044
ADAMTS17	ADAMTS17	0	0	0	0	0	0	0	0	0	0	0	0	0	0	0	0	0	0	0	0	0	0	0	158	0	10	8	52	15	90	2	70	8	0	90	6	698	88	17	85	0	0	258	44	0	0	0	0
CERS3	CERS3	0	0	0	0	0	203	0	0	0	0	0	0	0	0	0	0	0	0	0	0	0	0	0	0	0	625	128	236	51	1358	203	8	0	2	1479	228	2	492	2	418	1227	758	38	800	0	0	989	2
LINS1	LINS1	1168	1466	1148	654	1477	0	0	0	2	0	0	0	0	867	410	38	1245	0	2	1363	364	0	0	70	709	3260	4393	4797	4392	2699	6533	3162	1680	5527	2966	7280	4553	2554	5155	3930	6242	4902	5244	5904	4	0	1044	2607
ASB7	ASB7	0	0	1120	0	2	0	0	0	179	0	0	669	0	0	0	0	2	187	0	804	2	0	67	0	8	2426	1178	1932	262	2552	1620	12	0	1248	2812	1810	2400	1532	1395	630	380	0	132	136	7290	10	3804	4112
LOC106509040	LOC106509040	0	0	0	0	0	0	0	0	0	0	0	0	0	0	0	0	0	0	0	0	0	0	0	0	0	0	0	0	0	0	0	0	0	0	0	0	0	0	0	0	0	0	0	0	0	0	0	0
LOC106509041	LOC106509041	0	0	0	0	0	0	0	0	0	0	0	0	0	0	0	0	0	0	0	0	0	0	0	0	0	0	0	0	0	0	0	0	0	0	0	0	0	0	0	0	0	0	0	0	0	0	0	0
ALDH1A3	ALDH1A3	0	0	0	0	0	0	0	0	0	0	0	0	0	0	0	0	0	0	0	0	0	0	0	0	0	0	0	0	0	0	0	0	0	0	0	0	0	0	0	0	0	0	674	72	0	0	0	0
LRRK1	LRRK1	0	0	0	0	0	0	0	0	24	0	0	1	0	0	0	0	0	0	0	0	0	0	29	0	0	0	0	0	0	0	0	0	0	0	0	0	0	0	0	0	0	554	0	51	0	0	0	758
CHSY1	CHSY1	0	0	75	0	0	16	0	0	34	0	13	0	0	0	2	0	0	0	72	0	282	0	0	0	22	6286	9041	4670	4630	42	230	78	0	0	46	273	82	256	2	2	0	0	0	0	22	2054	366	128
SELENOS	SELENOS	0	1067	0	478	528	244	2	525	665	117	547	0	0	0	0	0	473	0	291	333	187	529	98	2096	225	202	308	588	474	150992	122210	71998	76610	68946	161687	133058	72813	73468	85272	107110	69485	102849	125165	115607	31886	20382	15942	19242
GABRG3	GABRG3	0	0	0	0	0	0	0	0	0	0	0	0	0	0	0	0	0	0	0	0	0	0	0	0	0	0	0	0	0	0	0	0	0	0	0	0	0	0	0	0	0	0	0	0	0	0	0	2
GABRA5	GABRA5	0	0	94	0	0	0	0	0	0	0	0	0	0	0	0	0	278	0	0	0	0	0	0	0	0	0	53	0	0	213	0	2	136	2	235	2	100	0	0	1214	523	0	0	928	732	2094	1466	1451
GABRB3	GABRB3	0	0	0	0	0	0	0	0	0	0	0	0	0	0	0	0	0	86	0	0	0	0	0	0	0	0	0	4	0	0	8	0	0	0	0	10	0	0	0	0	0	0	0	0	0	0	0	0
TRNAE-UUC_2	TRNAE-UUC_2	0	0	0	0	0	0	0	0	0	0	0	0	0	0	0	0	0	0	0	0	0	0	0	0	0	0	0	0	0	0	0	0	0	0	0	0	0	0	0	0	0	0	0	0	0	0	0	0
ATP10A	ATP10A	0	0	0	0	0	0	0	0	0	0	0	0	0	0	0	0	0	0	0	0	0	0	0	0	0	0	0	0	0	2	1199	30	0	4	2	1324	335	3	695	701	2	320	52	270	0	0	0	0
LOC110261522	LOC110261522	0	0	0	0	0	0	0	0	0	0	0	0	0	0	0	0	0	0	0	0	0	0	0	0	0	0	0	0	0	0	0	0	0	0	0	0	0	0	0	0	0	0	0	0	0	0	0	0
UBE3A	UBE3A	462	0	471	0	0	199	0	888	379	0	1880	0	0	1514	1024	32	57	339	0	154	0	388	6	0	4	11	2	20	245	469	6672	2179	9840	2342	571	7378	4129	1957	3149	3990	3184	3017	3859	3730	503	3678	3631	4591
LOC102163334	LOC102163334	0	0	0	0	0	0	0	0	0	0	0	0	0	0	0	0	0	0	0	0	0	0	0	0	0	2	2	0	10	0	0	0	0	0	0	0	0	0	0	0	0	0	0	0	0	0	0	0
LOC106509042	LOC106509042	0	0	0	0	0	0	0	0	0	0	0	0	0	0	0	0	0	0	0	0	0	0	0	0	0	0	0	30	0	0	0	0	0	0	0	0	0	0	0	0	0	0	0	0	0	0	0	0
NDN	NDN	0	0	0	0	0	36	0	121	0	0	0	0	166	156	0	0	0	54	0	0	80	92	73	0	0	0	0	0	0	330	349	0	0	77	359	399	0	0	52	0	0	134	318	0	0	2	539	418
MAGEL2	MAGEL2	0	0	0	0	0	0	0	0	0	0	0	0	0	0	0	0	0	0	0	0	0	0	0	0	0	0	0	0	0	0	0	0	0	0	0	0	0	0	0	0	0	0	0	0	0	0	0	0
MKRN3	MKRN3	0	0	0	0	0	0	0	0	0	0	0	0	0	0	0	0	0	0	0	0	0	0	0	4	0	0	0	0	0	2	764	0	1104	4	2	823	128	2	280	590	0	0	0	0	0	0	600	416
CHRNA7	CHRNA7	0	0	0	0	0	0	0	399	0	0	0	0	264	0	0	0	0	0	0	0	0	0	0	0	0	0	70	0	70	361	58	29	0	0	403	70	599	481	341	593	25	47	92	600	5	444	769	939
LOC110259530	LOC110259530	0	0	0	0	0	0	0	0	0	0	0	0	0	0	0	0	0	0	0	0	0	0	0	0	0	0	0	0	0	0	0	0	0	0	0	0	0	0	0	0	0	0	0	0	0	0	0	0
OTUD7A	OTUD7A	0	0	0	0	0	0	0	0	0	0	0	0	0	0	0	0	0	0	0	1	0	0	0	0	0	402	0	0	304	58	0	0	62	0	62	0	0	0	314	26	430	0	0	0	0	0	0	266
KLF13	KLF13	0	0	0	0	44	0	0	87	0	0	4	0	0	0	12	0	0	0	0	0	0	0	0	0	0	0	0	0	0	0	0	0	0	0	0	0	0	0	0	0	0	0	0	40	0	0	15	0
LOC102164789	LOC102164789	0	0	0	0	0	0	0	0	0	0	0	0	0	0	0	0	0	0	0	0	0	0	0	0	0	0	0	14	12	0	0	0	0	0	0	0	0	0	0	0	0	0	0	0	0	0	0	0
LOC110261527	LOC110261527	0	0	0	0	0	0	0	0	0	0	0	0	0	0	0	0	0	0	0	0	0	0	0	0	0	0	0	0	0	0	0	0	0	0	0	0	0	0	0	0	0	0	0	0	0	0	0	0
LOC106509043	LOC106509043	0	0	0	0	0	0	0	0	0	0	0	0	0	0	0	0	0	0	0	0	0	0	0	0	0	0	0	0	0	6	70	0	0	3	4	80	0	0	9	0	0	0	0	1	0	0	0	0
TRPM1	TRPM1	0	0	0	0	0	0	0	0	1	0	0	0	0	0	0	0	0	0	66	0	0	0	0	0	0	40	0	0	0	0	0	0	147	0	0	0	0	138	7	0	714	0	753	22	0	0	21	238
MTMR10	MTMR10	0	0	536	0	0	0	0	0	70	0	0	0	2	0	0	0	0	825	726	0	2	0	0	0	0	924	1774	330	672	161	476	378	164	0	169	542	0	314	378	400	0	0	0	0	4726	1	812	99
FAN1	FAN1	0	0	0	30	0	48	0	0	416	0	0	0	625	601	0	0	0	4	0	0	129	0	3	93	2	353	804	289	588	461	247	87	104	229	655	284	277	432	119	289	292	534	1252	313	30	14	1536	2
MPHOSPH10	MPHOSPH10	406	3368	104	1364	411	940	1150	1513	2019	0	30	1566	1355	392	444	34	1476	445	345	429	1122	512	982	4582	8	2114	1141	2409	1836	12223	11954	10907	11954	6585	13172	13135	9714	5430	11437	9319	23252	25555	22013	29592	33072	10202	14020	9397
MCEE	MCEE	241	1596	291	148	1079	216	739	679	659	663	576	63	778	167	231	431	354	386	707	304	359	157	674	1425	878	0	2	2	92	0	0	0	0	80	0	0	42	0	114	41	0	115	6	824	4872	1942	1560	1680
APBA2	APBA2	0	0	0	110	0	44	0	268	272	0	0	0	0	0	28	0	132	0	0	16	0	80	0	0	0	68	310	0	112	0	2	0	2	648	2	2	0	0	0	0	0	2	0	0	0	2	530	136
FAM189A1	FAM189A1	0	0	0	0	0	0	0	0	0	0	0	0	0	0	0	0	0	0	0	0	0	0	0	0	0	0	0	0	0	0	0	0	0	0	0	0	0	0	0	0	0	101	0	0	0	0	0	0
NSMCE3	NSMCE3	0	0	122	8	408	0	101	995	0	0	6	14	0	0	84	0	0	0	46	2	271	68	0	0	0	372	732	643	591	0	14	40	0	494	0	24	0	176	2	0	2	0	40	0	2	1010	12	1332
LOC102162639	LOC102162639	0	0	0	0	0	0	0	0	0	0	65	0	0	0	0	0	0	0	0	0	0	0	0	0	0	38	54	60	20	0	0	0	0	0	0	0	0	0	0	0	0	0	0	0	0	0	0	0
LOC106509044	LOC106509044	0	0	0	0	0	0	0	0	0	0	0	0	0	0	0	0	0	0	0	0	0	0	0	0	0	9	42	14	16	30	5	8	6	14	44	10	16	33	44	39	26	12	8	29	0	512	0	0
TJP1	TJP1	0	40	51	6	14	0	116	203	285	48	407	0	221	320	346	43	21	1	6	0	39	172	233	39	52	2446	1023	4129	3084	630	270	140	0	666	691	309	14	652	1290	1592	6	6	1287	826	3728	284	2200	1956
SEH1L	SEH1L	0	0	0	0	0	0	0	0	0	0	0	0	0	0	0	0	0	15	0	0	0	0	0	0	0	0	0	0	0	0	0	0	0	0	0	0	0	0	0	0	0	2	0	0	0	0	0	0
TARSL2	TARSL2	0	0	0	0	0	0	0	0	0	0	0	0	0	0	0	0	0	2	0	0	0	0	0	2	0	0	0	0	0	0	0	0	0	0	0	0	0	0	0	0	0	0	0	0	0	48	0	0
TM2D3	TM2D3	0	0	34	0	2	117	0	158	2	329	0	0	0	0	0	820	76	4	0	119	0	0	0	0	160	253	74	97	186	1299	1224	728	643	1802	1537	1497	1531	1281	1831	2279	1584	1853	2043	895	161	58	73	119
PCSK6	PCSK6	0	0	0	0	0	0	0	0	0	0	0	68	0	0	0	0	0	0	0	0	0	0	0	0	0	0	0	1015	222	2	0	590	0	0	2	0	266	760	26	0	0	358	295	0	0	0	0	0
SNRPA1	SNRPA1	1365	3771	435	815	1532	732	3344	1816	1090	1291	797	0	2598	320	1679	230	1697	1621	740	2158	1646	708	768	5792	1214	5470	5969	9391	5418	8002	3147	4001	6060	4425	9046	3662	7456	6524	5891	8199	9584	8225	7963	7166	19004	21011	5255	6066
LOC102165209	LOC102165209	0	0	0	0	0	0	0	0	0	0	0	0	0	0	0	0	0	0	0	0	0	0	0	0	0	0	0	0	0	8	0	0	0	0	14	0	0	0	0	18	0	5	1	0	0	0	0	0
CTDP1	CTDP1	0	0	375	0	0	0	2	4	1192	0	259	150	0	0	0	0	0	0	0	0	0	0	34	2	0	806	312	1910	214	1184	736	3578	847	1640	1270	867	362	2	690	4	26	716	1814	1229	2254	4338	42	296
NFATC1	NFATC1	334	0	0	0	0	0	0	0	0	0	0	0	0	0	0	0	15	0	0	0	0	0	0	0	0	0	0	10	6	490	1258	54	2	0	539	1422	16	93	0	2	0	94	108	0	0	9	0	180
LOC110261559	LOC110261559	0	0	0	0	0	0	0	0	0	0	0	0	0	0	0	0	0	0	0	0	0	0	0	0	0	0	0	0	0	0	0	0	0	0	0	0	0	0	0	0	0	0	0	0	0	0	0	0
ATP9B	ATP9B	0	0	0	0	0	0	0	40	0	0	94	6	624	0	330	2	0	2	423	0	0	379	96	123	35	0	35	135	120	50	303	274	82	34	55	343	128	117	432	213	111	381	274	471	618	2	326	184
SALL3	SALL3	0	306	0	13	0	32	0	26	0	276	0	27	0	2	34	60	133	75	43	161	21	0	54	2	15	0	12	294	2	0	0	0	0	0	0	0	0	0	0	0	0	0	0	0	0	0	0	0
GALR1	GALR1	0	0	0	0	0	0	0	0	0	0	0	0	0	0	0	0	0	0	0	0	0	0	0	0	0	0	0	0	0	0	0	0	0	0	0	0	0	0	0	0	0	0	0	0	0	0	0	0
MBP	MBP	0	0	0	0	0	0	0	0	0	0	0	0	0	0	0	0	0	0	0	0	0	0	0	0	0	0	2	0	0	538	0	18	0	0	618	0	0	0	0	0	0	0	0	0	0	0	2	64
ZNF236	ZNF236	0	0	0	0	0	162	0	0	0	0	0	29	0	0	261	0	0	0	0	0	0	0	276	0	0	312	718	527	180	1348	2521	74	662	1185	1466	2785	1929	205	236	611	69	2491	519	502	272	3566	1424	1438
LOC102160197	LOC102160197	0	0	0	0	0	0	0	0	0	0	0	0	0	0	0	0	0	0	0	0	0	0	0	0	0	0	0	0	0	0	0	0	233	0	0	0	0	0	0	0	0	0	0	0	0	0	0	0
LOC106509046	LOC106509046	0	0	0	0	0	0	0	0	0	0	0	0	0	0	0	0	0	0	0	0	0	0	0	0	0	0	0	0	0	0	0	0	0	0	0	0	0	0	0	0	0	0	0	0	0	0	0	0
LOC102168188	LOC102168188	0	0	0	0	0	0	0	0	0	0	0	0	0	0	0	0	0	0	0	0	0	0	0	0	0	0	0	0	0	0	0	0	0	0	0	0	0	0	0	0	0	0	0	0	0	0	0	0
LOC102157619	LOC102157619	0	0	0	0	0	0	0	0	0	0	0	0	0	0	0	0	0	0	0	0	0	0	0	0	0	0	0	0	0	0	0	0	0	0	0	0	0	8	0	0	0	0	0	0	0	0	0	0
ZNF516	ZNF516	0	0	0	0	0	0	0	0	0	0	0	98	0	0	0	0	0	0	0	0	0	0	0	0	0	0	0	0	0	0	0	0	13	0	0	0	0	0	0	0	0	8	0	0	0	0	0	0
LOC110261567	LOC110261567	0	0	0	0	0	0	0	0	0	0	0	0	0	0	0	0	0	0	0	0	0	0	0	0	0	0	0	0	0	0	0	0	0	0	0	0	0	0	0	0	0	0	0	0	0	0	0	0
LOC106509048	LOC106509048	0	0	0	0	0	0	0	0	0	0	0	0	0	0	0	0	0	0	0	0	0	0	0	0	0	0	0	0	0	142	0	0	0	0	157	0	0	0	0	0	0	0	0	0	0	0	0	0
TSHZ1	TSHZ1	0	0	0	0	0	0	0	0	0	0	0	0	0	0	0	0	0	0	0	0	0	4	0	484	0	2150	2340	1432	1210	772	772	4478	312	4	973	958	1146	1564	206	1470	0	776	456	600	0	624	0	346
ZADH2	ZADH2	148	0	8	0	857	0	0	6	1	0	208	290	0	136	0	0	136	0	0	156	0	0	0	0	0	0	0	0	0	182	225	124	46	66	224	269	105	131	2	116	0	0	2	0	496	0	171	50
LOC110261572	LOC110261572	0	0	0	0	0	0	0	0	0	0	0	0	0	0	0	0	0	0	0	0	0	0	0	0	0	0	0	0	0	7	0	0	0	0	7	0	0	0	0	0	0	0	0	0	0	0	0	0
ZNF407	ZNF407	0	0	548	730	1572	221	2	20	2	0	156	17	0	1135	361	0	0	693	3	450	2	610	0	1900	214	102	375	256	185	4126	2848	1562	3429	54	4485	3137	1783	3162	2173	4513	1356	3137	1064	1766	510	1738	341	969
CNDP1	CNDP1	0	0	359	0	0	402	1448	8	0	0	535	0	1	62	0	0	0	870	288	300	0	347	246	4	0	226	335	479	981	2020	23	23	141	384	2223	23	338	1018	731	666	4	90	532	729	0	2	0	2
CNDP2	CNDP2	3255	11337	3767	2856	9672	4345	19015	10424	2354	2383	8399	5712	11951	5210	4735	8567	4675	5829	3488	5968	4911	3227	2123	22514	11821	767	436	378	552	528	506	532	694	504	592	547	1442	84	198	545	220	1174	530	516	9154	6724	2737	6245
FAM69C	FAM69C	0	0	0	0	0	0	0	0	0	0	0	0	0	0	0	0	0	343	0	255	0	0	0	0	0	0	0	0	0	2434	1508	10	1173	380	2699	1640	1183	828	2006	1467	1695	2258	683	368	3220	192	722	96
C1H18orf63	C1H18orf63	0	0	52	0	0	0	0	0	0	0	0	0	0	0	0	0	0	0	0	0	0	0	0	0	0	71	86	121	95	882	50	489	646	2	950	69	1570	606	1178	867	850	2091	1171	1089	882	8	210	511
CYB5A	CYB5A	978	2776	1434	1398	2	1138	1616	1278	1366	604	2127	988	1169	2510	1279	1498	290	623	1565	473	1512	605	334	7057	777	41806	40836	49125	34807	8290	3187	2448	1930	469	8913	3481	2420	2997	6508	3995	7598	2644	3415	6835	955	3610	4710	7647
TIMM21	TIMM21	0	0	584	194	0	0	0	442	0	2	0	0	618	0	318	0	0	180	376	313	210	2	215	2	305	24	2	72	52	228	174	850	38	3	250	191	930	807	334	5	6	441	100	700	2352	1856	1279	1908
FBXO15	FBXO15	0	0	1392	0	479	0	0	905	0	0	0	695	612	0	0	0	175	0	1	0	849	0	139	936	0	14151	14500	16402	13005	5258	3076	4427	2639	2858	5702	3426	3607	5492	3815	4973	2708	3121	3616	4824	0	2068	909	98
LOC110261590	LOC110261590	0	0	0	0	0	0	0	0	0	0	0	0	0	0	0	0	0	0	0	0	0	0	0	0	1	6	18	0	0	0	0	0	0	0	0	0	0	14	1	0	0	0	0	0	0	0	0	0
NETO1	NETO1	0	0	0	0	0	0	0	0	0	0	0	0	0	0	50	0	0	2	6	1	0	0	0	2	0	0	0	0	0	2	0	0	0	0	2	0	0	0	0	0	219	0	22	133	2908	0	0	0
LOC102158634	LOC102158634	0	0	0	0	0	0	0	0	0	0	0	0	0	0	0	0	0	0	0	0	0	0	0	0	0	0	0	0	0	94	0	184	30	0	99	0	0	175	5	216	3	141	0	0	0	0	0	0
CBLN2	CBLN2	0	0	0	0	0	0	0	0	0	0	0	0	0	0	0	0	0	0	0	0	66	0	0	0	0	0	0	0	0	1362	2189	651	1333	185	1553	2474	2063	1355	2540	897	260	1057	1223	2246	0	0	48	0
LOC110257000	LOC110257000	0	0	0	0	0	0	0	0	0	0	0	0	0	0	0	0	0	0	0	0	0	0	0	0	0	0	6	42	10	0	29	0	0	0	0	40	0	64	0	0	114	0	0	9	0	0	0	0
LOC110261593	LOC110261593	0	0	0	0	0	0	0	0	0	0	0	0	0	0	0	0	0	0	0	0	0	0	0	0	0	70	27	68	46	84	222	6	2	2	95	240	24	41	1	7	2	5	35	47	0	0	0	0
LOC100517320	LOC100517320	0	0	0	0	0	0	0	0	0	0	0	0	0	0	0	0	0	0	0	0	0	0	0	0	0	0	0	0	0	0	0	0	0	0	0	0	0	0	0	0	0	0	0	0	0	0	0	0
LOC106509052	LOC106509052	0	0	0	0	0	0	0	0	0	0	0	0	0	0	0	0	0	0	0	0	0	0	0	0	0	0	0	0	0	0	0	0	0	0	0	0	0	0	0	0	0	0	0	0	0	0	0	0
SOCS6	SOCS6	606	0	0	0	0	200	2	601	0	348	76	835	514	299	497	1291	0	100	0	545	0	232	479	0	0	844	2130	1168	1174	1014	36	512	944	24	1113	51	611	478	1803	1394	12	334	428	4	440	2	302	462
RTTN	RTTN	140	515	0	64	0	0	0	0	70	0	104	60	197	0	0	14	2	268	10	0	304	299	112	2473	2	1339	2106	2572	2113	3324	2535	3225	3807	2426	3617	2785	5240	11851	4379	8041	9936	4140	4312	3833	1405	1411	2067	499
CD226	CD226	0	0	0	0	0	0	0	0	0	0	0	0	0	0	0	0	0	0	0	0	0	0	0	0	0	0	0	0	0	0	0	0	0	0	0	0	0	2	0	0	0	0	0	0	0	0	0	0
LOC110261609	LOC110261609	0	0	0	0	0	0	0	0	0	0	0	0	0	2	0	0	0	0	0	0	0	0	0	0	0	0	0	0	0	0	0	0	0	0	0	0	0	0	0	0	0	0	0	0	0	0	0	0
DOK6	DOK6	0	62	0	0	0	0	0	0	0	0	0	0	45	0	0	0	0	0	0	0	0	0	0	0	0	0	0	5	4	0	47	44	46	279	0	53	0	0	0	0	117	0	1	0	0	0	0	0
LOC102162853	LOC102162853	0	0	0	0	0	0	0	0	0	0	0	0	0	0	0	0	0	213	0	0	0	0	341	414	22	1153	773	1031	1107	639	406	431	2834	1716	709	444	696	12	560	1236	2100	821	203	1228	2723	8810	1853	855
CCDC102B	CCDC102B	0	0	0	0	0	0	0	0	0	0	0	0	0	0	0	0	0	0	0	0	0	0	0	0	0	20	214	26	99	86	90	1	131	45	97	105	188	0	3	59	124	40	158	0	0	4	0	0
TMX3	TMX3	0	0	1298	0	0	0	639	418	872	2	0	173	2	0	555	0	1	28	200	51	0	415	0	8	395	46	680	998	604	9733	7566	16546	10432	5390	10502	8415	9055	3494	5142	6032	1385	9897	4672	3757	5762	7382	5792	10619
LOC110257002	LOC110257002	0	0	0	0	0	0	0	0	0	0	0	0	0	0	0	0	0	0	0	0	0	0	0	0	0	1	20	0	10	0	3	0	0	58	0	3	13	7	2	13	0	0	84	0	0	0	0	0
LOC110261617	LOC110261617	0	0	0	0	0	0	0	0	0	0	0	0	0	0	0	0	0	0	0	0	0	0	0	0	0	0	0	0	0	0	0	0	0	0	0	0	0	0	0	0	0	0	0	0	0	0	0	0
DSEL	DSEL	0	21	38	0	0	356	1522	289	0	0	660	0	1386	937	0	2	50	0	0	0	2	143	0	224	498	8	2	0	0	828	598	4	2	24	940	666	124	2	104	0	0	2	76	134	2700	128	0	380
LOC106509055	LOC106509055	0	0	0	0	0	0	0	0	0	0	0	0	0	0	0	0	0	0	0	0	0	0	0	0	0	0	0	0	0	0	0	0	0	0	0	0	0	0	0	0	0	0	0	0	0	0	0	0
CDH19	CDH19	0	0	0	0	0	0	0	0	0	0	0	0	0	0	0	0	0	0	0	0	0	0	0	0	0	0	0	0	0	0	0	0	0	0	0	0	0	0	0	0	0	0	0	0	0	0	0	0
LOC110261625	LOC110261625	0	0	0	0	0	0	0	0	0	0	0	0	0	0	0	0	0	0	0	0	0	0	0	0	0	6511	5328	6502	4716	170	318	370	368	152	206	348	229	260	512	48	281	12	412	402	0	0	0	0
LOC110261626	LOC110261626	0	0	0	0	0	0	0	0	0	0	0	0	0	0	0	0	0	0	0	0	0	0	0	0	0	0	0	0	0	0	0	0	0	0	0	0	0	0	0	0	0	0	0	0	0	0	0	0
CDH7	CDH7	0	0	0	0	0	0	0	2	0	0	0	956	0	467	400	0	743	0	0	0	0	0	178	0	0	4755	5309	4893	5224	9129	5838	5650	2261	2024	9990	6638	3729	6686	3946	5374	1495	1661	2177	2525	0	0	10	282
LOC106509059	LOC106509059	0	0	0	0	0	0	0	0	0	0	0	0	0	0	0	0	0	0	0	0	0	0	0	0	0	0	0	0	0	0	0	436	0	0	0	0	26	2	0	0	0	0	0	0	0	0	0	0
LOC100156248	LOC100156248	0	0	0	0	0	0	0	2	0	0	0	0	0	0	0	0	6	0	0	0	0	0	0	0	0	0	0	0	0	0	22	0	0	0	0	24	0	0	0	0	0	0	0	0	0	6	0	0
SERPINB10	SERPINB10	0	0	0	0	0	0	0	0	0	0	0	0	0	0	0	0	0	0	0	0	0	0	0	0	0	0	0	0	4	0	0	0	0	0	0	0	0	0	0	0	0	0	0	0	4394	2431	2150	4674
SERPINB2	SERPINB2	0	0	0	0	0	0	0	0	0	0	0	0	0	0	0	0	0	98	0	353	0	0	0	1051	0	0	0	0	0	0	0	0	0	984	0	0	0	0	0	0	2	0	598	594	0	0	0	0
LOC100153783	LOC100153783	0	0	0	0	0	0	0	0	0	0	0	0	0	0	0	0	0	0	0	0	0	0	0	0	0	0	0	0	0	2	0	0	0	0	2	0	0	0	242	0	0	0	651	0	2	0	0	0
SERPINB7	SERPINB7	0	0	0	0	0	0	0	0	0	0	0	0	0	0	0	0	0	0	0	0	0	0	0	0	0	0	0	0	0	0	0	0	0	162	0	0	0	0	0	0	0	0	0	0	0	0	0	0
SERPINB11	SERPINB11	0	0	0	0	0	0	0	0	0	0	0	0	0	0	0	0	0	0	0	0	0	0	0	0	0	0	0	0	0	0	0	0	0	0	0	0	0	0	0	0	0	0	0	0	0	0	0	0
LOC110261633	LOC110261633	0	0	0	0	0	0	0	0	0	0	0	0	0	0	0	0	0	0	0	0	0	0	0	0	0	0	0	0	0	0	0	0	0	0	0	0	0	0	0	0	0	0	0	0	0	0	0	0
LOC110261636	LOC110261636	0	0	0	0	0	0	0	0	0	0	0	0	0	0	0	0	0	0	0	0	0	0	0	0	0	0	0	0	0	0	0	0	0	0	0	0	0	0	0	0	0	0	0	0	0	0	0	0
LOC110261637	LOC110261637	0	0	0	0	0	0	0	0	0	0	0	0	0	0	0	0	0	0	0	0	0	0	0	0	0	0	0	0	0	0	0	0	0	0	0	0	0	0	0	0	0	0	0	0	0	0	0	0
SERPINB13	SERPINB13	0	0	0	0	0	0	0	0	0	0	0	0	0	0	0	0	0	0	0	0	0	0	0	0	0	0	0	0	0	0	0	0	0	0	0	0	0	0	0	0	0	0	0	0	0	0	0	0
SERPINB12	SERPINB12	0	0	0	0	0	0	0	0	0	0	0	0	0	0	0	0	0	0	0	0	0	0	0	0	0	0	0	0	0	0	0	0	0	0	0	0	0	0	0	0	0	0	0	0	0	0	0	0
SERPINB5	SERPINB5	234	366	917	0	0	0	0	1333	0	856	549	0	0	0	0	786	639	0	0	0	0	117	0	2325	0	38	320	680	168	887	1192	2380	1080	1428	990	1319	7	1146	2658	1687	152	2199	2548	4319	2	2	668	394
VPS4B	VPS4B	1487	127	70	48	2392	914	1457	2317	415	412	636	244	538	48	1098	1748	667	273	439	372	22	662	651	1957	534	3755	4308	4496	3744	10743	5200	7895	9739	7756	11802	5927	7854	7285	8664	7074	14788	14273	10712	15958	11209	16630	5778	6290
KDSR	KDSR	8	2055	0	0	676	4	0	933	806	454	26	84	696	0	0	0	0	0	278	0	72	0	12	8	0	74	148	634	8	4672	3902	2798	3818	3247	5141	4419	1338	2105	1224	1013	564	2399	1492	2186	3584	1169	1641	1973
BCL2	BCL2	0	0	0	0	0	0	0	0	0	19	0	0	0	0	0	0	0	0	0	0	0	0	0	0	0	0	0	0	0	0	0	0	0	58	0	0	0	0	20	0	0	0	0	0	0	0	0	136
LOC110261644	LOC110261644	0	0	0	0	0	0	0	0	0	0	0	0	0	0	0	0	0	0	0	0	0	0	0	0	0	0	0	0	0	0	0	0	0	0	0	0	0	0	0	0	0	0	0	0	0	0	0	0
LOC110261643	LOC110261643	0	4	1	0	0	1	1	0	0	0	0	0	0	0	0	0	1	0	0	0	0	0	1	1	0	0	0	0	0	0	0	0	0	0	0	0	0	0	0	0	0	0	0	0	0	0	0	0
LOC106506858	LOC106506858	0	0	0	0	0	0	0	0	0	0	0	0	0	0	0	0	0	0	0	0	0	0	0	0	0	0	0	0	0	0	0	0	0	0	0	0	0	0	0	0	0	0	0	0	0	0	0	0
PHLPP1	PHLPP1	368	0	0	0	1367	0	0	0	0	0	10	110	0	0	99	0	2	55	4	0	70	86	2	0	129	3318	4164	4102	2243	100	1602	296	56	303	112	1761	6	378	1738	10	12	2	1952	482	2705	16	2	62
ZCCHC2	ZCCHC2	234	158	2	11	0	0	0	0	577	0	0	0	0	0	2	0	0	12	0	228	0	0	106	0	130	2343	3083	3952	1584	2625	1048	1969	1470	542	2952	1239	1865	1286	490	886	52	1354	722	735	8	22	624	0
TNFRSF11A	TNFRSF11A	0	0	0	0	0	0	0	0	0	0	0	0	47	0	0	0	0	0	0	0	0	0	0	0	0	40	38	88	111	52	9	254	2	0	58	15	125	0	0	0	0	280	0	61	0	0	0	0
KIAA1468	KIAA1468	0	0	9	0	1972	0	0	0	0	0	94	174	0	20	227	0	218	471	0	90	349	122	18	8	416	680	1532	1506	1358	3679	4376	784	2789	2974	3988	4817	4712	2679	6947	4360	1961	5233	7227	3993	2232	1010	912	381
PIGN	PIGN	0	20	63	0	820	0	0	0	0	63	0	86	1266	0	0	0	0	0	36	8	0	84	155	1958	595	6014	5778	7248	4303	3693	3651	2147	4119	5209	3985	4028	9390	2925	3990	10552	4736	3668	3458	8559	6777	212	7884	1937
RNF152	RNF152	1104	2	0	64	1821	223	1981	2748	42	628	856	1775	0	1781	308	421	46	37	0	136	0	226	42	0	452	0	2	0	2	2070	4	796	838	0	2281	12	820	3022	2	542	0	0	278	42	0	498	1342	344
CDH20	CDH20	0	0	0	0	0	0	0	0	0	0	0	0	116	0	0	0	4	0	0	0	0	0	10	274	72	0	2	0	0	2	0	0	88	2	2	0	4	13	0	0	6	122	140	130	0	0	2	0
LOC102165284	LOC102165284	0	0	0	0	0	0	0	0	1	0	0	0	0	0	0	0	0	0	68	0	0	0	0	0	0	284	1264	932	712	42	130	8	0	2	48	147	6	1	275	217	7	0	51	20	0	12	0	0
LOC110261667	LOC110261667	0	0	0	0	0	0	0	0	0	0	0	0	0	0	0	0	0	0	0	0	0	0	0	0	0	1877	984	2217	1254	802	2	764	66	456	877	4	710	285	83	4	26	6	362	606	0	0	0	0
MC4R	MC4R	0	1	0	0	0	0	0	0	0	0	0	0	0	0	0	0	0	0	0	0	0	0	0	0	0	0	0	0	0	0	0	0	0	0	0	0	0	0	4	0	0	0	0	0	0	0	0	0
PMAIP1	PMAIP1	516	0	0	0	0	4	0	492	147	108	0	0	0	0	220	513	0	144	1061	368	291	0	158	396	76	0	194	282	123	1766	5041	2015	835	1264	1950	5523	2825	1789	3195	3273	10310	3266	7035	8019	4	246	3732	936
LOC110261681	LOC110261681	0	0	0	0	0	0	0	0	0	0	0	0	0	0	0	0	0	0	0	0	0	0	0	0	0	23	30	102	229	306	252	17	3	205	349	306	113	225	48	329	118	54	459	75	0	0	0	41
CCBE1	CCBE1	0	2	0	0	0	0	0	0	0	0	0	0	428	0	0	0	0	0	0	0	0	0	0	0	0	75	92	511	14	72	79	4	47	155	78	88	104	39	910	20	176	18	54	214	0	7	0	4
LOC106509065	LOC106509065	3	0	0	0	0	0	0	0	0	0	0	0	41	0	0	0	0	0	0	0	0	0	0	0	83	0	0	0	0	0	0	0	2	14	0	0	14	18	23	0	21	23	0	129	0	0	24	0
LMAN1	LMAN1	1354	750	1372	2	0	199	2236	0	727	756	2	1379	1669	564	484	956	321	1638	1354	181	176	1608	1561	3125	216	474	617	983	334	6601	9328	3186	5995	5462	7172	10253	8087	13298	7080	11460	2593	11481	10935	6518	24518	9534	13650	7209
CPLX4	CPLX4	0	0	0	0	0	0	0	0	0	0	0	0	0	0	0	0	0	0	0	0	0	0	0	0	0	0	0	0	0	0	0	14	0	100	0	0	128	0	260	0	0	0	0	0	0	0	0	0
RAX	RAX	0	0	0	0	0	0	0	0	0	0	0	0	0	0	0	0	0	0	0	0	0	0	0	0	0	0	0	0	0	0	0	0	0	0	0	0	0	0	0	0	0	0	0	0	0	0	0	0
GRP	GRP	0	0	0	0	0	0	0	0	0	0	0	0	0	0	0	0	0	0	0	0	40	0	0	0	0	0	0	0	0	0	0	0	0	0	0	0	0	0	0	0	0	0	0	0	0	0	0	0
SEC11C	SEC11C	2	1133	364	117	451	0	429	44	60	146	44	10	399	110	305	239	371	298	0	186	0	78	0	436	201	84	108	54	94	0	85	76	0	0	0	97	46	0	196	2	0	20	0	0	1116	2474	1487	1465
LOC100627702	LOC100627702	0	0	0	0	0	0	0	0	0	0	0	0	0	0	0	0	0	0	0	0	0	0	0	0	0	0	0	0	0	0	0	0	33	0	0	0	6	0	0	0	0	0	0	0	0	1059	0	14
ZNF532	ZNF532	663	986	305	0	2	0	566	577	1290	399	175	0	1484	372	199	476	0	335	114	210	6	98	454	8	0	12602	12207	15660	10667	7522	10526	9792	10665	7255	8409	11960	11027	9793	7591	7609	2237	4638	3578	6518	2	638	2964	3314
MALT1	MALT1	352	0	2071	0	0	318	881	375	0	0	1185	3	0	2	0	0	653	0	0	0	0	0	360	1	0	44	150	54	70	1652	57	4	2927	2300	1769	71	2014	4	875	424	50	1610	113	811	4100	1733	1820	1608
ALPK2	ALPK2	0	0	250	0	0	0	0	0	0	0	0	0	0	0	0	0	0	0	0	0	0	0	0	0	0	318	215	365	446	1005	259	153	606	250	1091	282	2	954	297	174	409	201	366	389	0	0	0	0
LOC106509068	LOC106509068	0	0	0	0	0	0	0	0	0	0	0	0	0	0	0	0	0	0	18	0	0	0	0	0	0	6	0	32	0	0	0	0	0	0	0	0	0	0	0	0	0	0	0	0	0	0	0	0
LOC110256838	LOC110256838	0	0	0	0	0	0	0	0	0	0	0	0	0	0	0	0	0	0	6	0	0	0	0	0	0	8	0	33	6	60	0	49	7	22	87	0	0	29	0	0	163	15	0	77	0	0	0	0
MIR122	MIR122	0	0	0	0	0	0	0	0	0	0	5	0	0	0	0	0	0	0	0	0	0	0	0	0	0	0	0	0	0	0	0	0	0	0	0	0	0	0	0	0	0	0	0	0	0	0	0	0
NEDD4L	NEDD4L	0	0	753	394	0	614	0	118	0	246	490	1141	89	23	0	855	0	0	0	1	1	14	0	88	298	7358	8744	8484	6884	149	386	2097	404	350	185	446	133	2565	5786	4240	579	1578	4825	5609	2254	1793	2378	2810
LOC102157644	LOC102157644	0	0	0	0	0	0	0	0	0	0	0	0	0	0	0	465	0	0	0	1	0	52	0	0	0	0	236	156	362	654	0	390	256	0	771	4	216	276	504	86	892	2	342	238	2	0	0	0
ATP8B1	ATP8B1	0	0	0	0	0	212	0	0	0	0	0	0	0	0	2	232	0	0	232	0	0	83	4	0	0	1342	1675	648	1137	2493	2205	1670	1358	747	2644	2332	772	561	224	676	86	1425	0	1062	0	0	498	0
LOC110261747	LOC110261747	0	0	0	0	0	0	0	0	0	0	0	0	0	0	0	0	0	0	38	0	0	0	0	0	0	0	0	0	0	0	0	0	0	0	0	0	0	0	0	0	0	76	0	2	0	0	0	0
SLC51B	SLC51B	0	0	0	0	0	0	0	0	0	0	0	0	0	0	0	0	0	31	0	0	0	0	0	0	0	13	53	39	0	0	0	45	0	130	0	0	0	0	0	0	0	0	0	0	0	0	0	0
RASL12	RASL12	0	0	0	0	0	0	0	0	0	0	0	0	0	0	0	0	0	0	0	295	561	180	0	0	0	4747	4525	5458	3834	220	781	388	402	930	244	892	60	448	557	482	0	30	361	677	0	0	0	0
KBTBD13	KBTBD13	0	0	0	0	0	0	0	0	0	0	0	0	0	0	0	0	0	122	0	0	0	0	0	0	0	5892	4288	8163	7717	2284	1612	5702	5212	2138	2623	1873	4610	3480	2428	4963	328	4256	1072	4406	2	0	0	320
UBAP1L	UBAP1L	0	0	0	0	0	0	0	0	0	0	0	0	0	0	0	0	0	0	0	0	0	0	0	0	0	0	0	0	0	2986	284	6	6	0	3212	298	1384	226	2162	996	2	852	724	1068	0	2	0	0
PDCD7	PDCD7	0	450	0	192	0	13	74	0	0	26	0	0	0	0	0	182	132	0	0	0	0	0	0	0	0	421	322	311	256	1443	351	755	1754	185	1608	400	577	687	1102	659	467	803	996	784	586	86	150	109
CLPX	CLPX	1455	2	1267	0	135	539	3263	0	45	0	2357	1264	1556	2	0	2	1000	600	901	1657	1800	2527	2117	4511	994	9268	12773	12806	8955	9031	6653	8112	9419	11401	9876	7445	6426	5296	5050	9346	9072	8086	6539	6336	205	2224	1938	764
LOC106506879	LOC106506879	0	0	0	0	0	0	0	0	0	0	0	0	0	0	0	0	0	0	0	0	0	0	0	0	0	425	449	383	263	112	12	116	0	71	120	13	119	68	50	42	0	47	144	96	0	0	0	0
CILP	CILP	0	0	0	0	0	0	0	0	0	0	0	0	0	0	0	0	0	0	0	0	0	0	0	0	0	0	314	406	0	708	0	584	0	0	764	2	0	0	0	0	0	0	90	0	0	0	0	0
PARP16	PARP16	0	0	0	0	0	0	0	0	0	6	0	0	0	0	0	0	0	304	0	280	0	0	0	98	0	0	0	344	0	0	0	212	2	0	0	0	0	0	0	0	152	0	0	0	0	0	0	0
IGDCC3	IGDCC3	0	172	0	0	0	1	0	2	151	0	0	0	0	0	0	0	0	0	0	0	0	8	0	1	209	10	0	0	0	0	0	0	0	0	0	0	4	0	0	30	2	0	0	0	0	0	0	0
IGDCC4	IGDCC4	0	0	0	0	0	0	0	0	0	0	0	0	0	0	0	0	2	0	0	0	0	0	0	0	0	0	326	94	130	0	0	0	0	0	0	0	1	0	0	0	0	0	0	0	0	158	0	0
DPP8	DPP8	0	251	0	0	0	76	1177	0	0	0	852	64	16	731	0	0	48	2	120	0	73	4	0	0	554	1171	823	350	434	1443	1249	1471	2786	1018	1589	1398	510	126	1062	1654	22	623	825	2589	838	65	1810	1068
HACD3	HACD3	0	1309	0	0	458	133	0	712	0	0	601	0	2	414	658	756	389	0	1	614	564	379	8	23	151	4801	4546	5589	4002	3135	1674	2966	456	2007	3404	1838	2320	3180	1290	3840	2034	1888	2822	1909	4	6	1168	236
INTS14	INTS14	2	0	396	0	0	419	340	0	0	0	44	0	0	287	283	0	274	206	0	0	701	474	235	4	573	8779	8927	9874	6982	418	28	6	420	185	456	46	574	254	569	252	1702	312	807	436	0	2512	1121	357
SLC24A1	SLC24A1	0	0	0	0	0	0	0	0	0	0	0	118	0	0	0	0	366	0	0	2	1	0	0	0	0	219	142	1333	947	1239	3351	647	355	1804	1343	3706	1601	162	1071	1567	630	641	1407	2045	0	2	0	92
DENND4A	DENND4A	418	0	0	0	0	0	0	0	0	0	0	0	0	0	0	0	0	0	0	0	0	0	0	0	0	806	498	580	322	272	36	198	1254	519	281	52	190	300	532	820	1012	435	2	400	1224	0	386	96
LOC110261793	LOC110261793	0	0	0	0	0	0	0	0	0	0	0	0	0	0	0	0	0	0	1	0	0	0	0	0	0	72	152	172	85	0	14	4	2	12	0	18	0	29	2	32	0	0	8	119	0	0	0	0
TRNAQ-CUG	TRNAQ-CUG	0	0	0	0	0	0	0	0	0	0	0	0	0	0	0	0	0	0	0	0	0	0	0	0	0	0	0	0	0	0	0	0	0	0	0	0	0	1	0	0	0	0	0	1	0	0	0	0
RAB11A	RAB11A	0	4286	211	329	746	297	1153	1050	0	359	425	315	839	257	245	1225	1070	853	342	587	1642	954	459	2314	573	30755	23611	32114	21704	86698	48770	69366	55256	59336	93327	53534	60494	62843	74746	86356	161972	88488	130886	114756	69098	67724	32222	44360
MEGF11	MEGF11	0	0	0	0	0	0	0	0	0	0	0	0	0	0	0	153	0	49	0	0	0	0	0	0	0	1574	352	201	834	44	851	41	5	0	48	949	133	1	48	381	18	325	682	21	58	628	1588	831
MIR339-2	MIR339-2	0	0	0	0	0	0	0	0	0	0	0	0	0	0	0	0	0	0	0	0	0	0	0	0	0	0	0	0	0	0	0	0	0	0	0	0	0	0	0	0	0	0	0	0	0	0	0	0
LOC110261938	LOC110261938	0	0	0	0	0	0	0	0	0	0	0	0	0	0	0	0	0	0	6	0	0	0	0	0	0	0	0	4	0	12	0	0	14	14	15	0	58	0	0	0	0	64	13	0	0	0	0	0
LOC110261939	LOC110261939	0	0	0	0	0	0	0	0	0	0	0	0	0	0	0	0	0	402	0	0	0	0	0	0	0	6	7	23	1	39	35	8	144	0	48	41	3	90	388	163	0	475	18	335	0	0	0	0
LOC110261940	LOC110261940	0	0	0	0	5	0	0	0	0	0	0	0	0	0	0	0	0	15	1	0	0	0	0	0	0	0	0	0	114	0	0	0	0	0	0	0	0	32	0	0	0	0	0	2	0	0	0	0
DIS3L	DIS3L	603	0	322	0	0	160	0	0	0	318	242	0	365	0	0	74	0	47	0	0	0	27	5	0	253	956	1080	300	110	6462	2814	5342	2254	1097	7035	3097	749	1419	973	2934	13	1478	1274	646	2229	335	2858	2580
TIPIN	TIPIN	0	2969	0	678	96	239	722	1021	0	360	0	0	99	3	2	392	653	317	0	0	614	567	0	51	156	5593	6033	5710	4714	707	1644	1012	3445	1714	793	1832	1134	2242	2545	3630	4794	3966	5239	7932	478	3345	6000	3615
MAP2K1	MAP2K1	455	0	2	0	494	626	796	0	0	0	0	0	1594	638	80	292	195	355	183	302	424	0	48	189	0	4549	5267	6825	3830	4289	3391	6304	4350	260	4652	3698	2557	1989	525	3300	569	1581	222	2556	3040	2201	2706	2561
SNAPC5	SNAPC5	0	566	0	138	0	0	0	10	0	0	13	0	38	162	0	423	14	295	0	103	2	0	171	491	40	344	688	447	312	275	68	95	323	633	310	88	238	289	338	207	1169	1243	503	314	1504	305	1177	586
RPL4	RPL4	7497	16258	5077	3738	5858	3909	9385	11748	9032	3414	7977	9507	9321	7395	5497	5632	5759	7851	2810	3699	4331	4125	2635	12024	6950	202	600	57	454	12406	8537	8575	13305	13116	13427	9406	15398	12247	19583	16598	22507	29147	30360	25186	115892	135528	89329	82276
ZWILCH	ZWILCH	79	2553	0	0	2198	238	0	33	2	0	45	0	784	1376	51	0	823	1091	28	330	4	615	0	3253	0	23691	20520	17968	13553	12150	15290	12065	9246	13624	13196	16934	9260	11515	12872	9698	19446	13079	14206	12862	23348	25304	9333	6752
LCTL	LCTL	0	0	0	0	0	0	23	0	0	0	0	0	168	0	0	0	0	0	0	0	0	0	26	50	0	11	0	0	0	0	0	0	0	0	0	0	0	0	0	0	0	0	0	0	0	10	0	0
SMAD6	SMAD6	0	0	0	0	1	0	0	0	0	1	0	0	1	0	0	0	0	1	0	0	0	1	0	0	1	0	0	0	0	98	0	0	0	0	122	0	18	0	0	0	0	0	2	0	0	0	0	0
LOC102161686	LOC102161686	0	0	0	1	0	0	0	0	0	0	0	0	0	0	0	0	0	0	0	0	0	0	9	245	0	0	0	0	0	0	0	0	0	0	0	0	0	0	0	0	27	4	0	0	18	0	0	270
LOC106509074	LOC106509074	0	0	0	0	0	0	0	0	0	0	0	0	0	0	0	0	0	0	0	0	0	0	0	80	0	36	185	150	99	86	66	44	3	82	91	76	0	32	74	2	69	0	69	26	0	0	0	0
LOC110261941	LOC110261941	0	1	0	0	0	0	0	0	0	0	0	0	0	0	0	0	0	0	0	0	2	0	0	1	0	5	0	0	1	0	0	0	0	0	0	0	0	0	0	526	0	0	0	95	0	0	0	17
SMAD3	SMAD3	0	0	0	0	0	0	0	0	0	0	176	0	0	0	0	0	0	0	0	0	0	0	0	0	0	0	188	265	200	2	10	224	8	0	4	11	4	28	0	0	360	0	43	0	0	627	338	303
AAGAB	AAGAB	796	6246	1642	230	2407	1045	0	2053	1318	1147	951	0	3126	2	1522	740	521	0	2246	581	1022	1046	567	2869	2	5286	5371	6418	3694	2530	4690	1864	5145	1455	2771	5171	2552	2836	1340	1243	2287	4678	1918	3286	5753	129	9732	5540
IQCH	IQCH	0	0	0	0	0	0	0	0	0	0	0	0	0	0	0	0	0	0	2	0	0	0	0	0	0	0	54	6	0	95	9	1	0	0	98	12	423	728	9	17	0	6	0	64	0	0	0	2
LOC110261942	LOC110261942	0	0	0	0	0	0	0	0	0	0	0	0	0	0	0	0	0	0	0	0	0	0	0	0	0	0	0	0	0	6	0	0	0	0	6	0	5	0	0	0	0	7	2	0	0	0	0	0
C1H15orf61	C1H15orf61	0	0	0	82	0	0	0	0	189	0	0	0	0	0	0	191	0	0	0	0	0	89	0	0	0	56	14	4	4	6	0	0	0	0	6	0	2	8	6	0	0	2	0	38	0	0	0	0
MAP2K5	MAP2K5	0	1684	0	0	0	0	2	0	1	0	0	0	0	0	4	800	37	179	0	0	0	224	0	11	0	58	10	484	214	0	8	700	0	0	8	14	0	3	0	16	7	1	3	18	0	3	0	0
SKOR1	SKOR1	0	0	0	0	0	0	0	0	0	0	0	0	0	0	0	0	0	0	0	0	0	0	0	0	0	467	493	480	554	1202	1337	609	649	224	1323	1548	854	779	751	993	629	1393	341	924	0	702	54	38
LOC106509076	LOC106509076	0	0	0	0	0	0	0	0	0	0	0	0	0	0	0	0	0	0	0	0	0	0	0	0	0	0	0	0	0	0	0	0	0	0	0	1	0	0	0	0	0	0	0	0	0	0	0	0
PIAS1	PIAS1	0	484	0	0	1478	1692	1136	168	2152	0	2376	1925	742	378	1156	0	647	413	1222	753	0	416	69	1179	2779	38227	41661	44745	32370	37778	29820	47659	32257	29575	40978	32839	30487	36595	40349	34215	30948	36169	28571	42828	30039	33577	16270	19174
CALML4	CALML4	0	0	0	0	0	0	0	0	0	0	0	172	0	0	0	0	3	0	0	0	0	0	0	0	0	0	20	22	64	0	0	0	46	0	0	0	0	74	155	0	0	0	41	11	0	0	0	0
CLN6	CLN6	0	2171	552	160	0	150	234	690	140	2	777	1330	723	368	76	0	377	6	361	0	0	384	8	906	218	0	0	30	6	0	0	0	48	2	0	0	135	0	104	0	0	1	72	0	4	2215	520	104
FEM1B	FEM1B	1279	0	1023	749	0	0	496	1171	0	0	58	16	0	680	489	0	0	123	442	0	0	251	0	0	0	153	190	417	0	0	0	566	46	0	2	2	694	0	313	0	1986	6	36	2	1386	12	1364	0
ITGA11	ITGA11	0	0	0	0	0	0	0	0	0	0	0	0	0	0	0	0	0	0	0	195	2	0	0	0	0	48	313	154	65	944	82	17	330	69	1048	91	2	0	138	484	0	0	0	28	0	0	0	0
LOC110257006	LOC110257006	0	0	0	0	0	0	0	0	0	0	0	0	0	0	0	0	0	0	0	0	0	0	0	0	0	4	0	13	29	0	0	0	0	0	0	0	0	0	0	0	0	0	0	48	0	0	0	0
CORO2B	CORO2B	0	0	0	0	0	0	0	0	0	0	0	0	0	0	0	0	0	0	0	0	0	0	0	0	0	0	0	276	167	0	0	0	0	0	0	0	0	0	0	0	0	0	0	0	0	0	0	0
LOC106509078	LOC106509078	0	0	0	0	0	0	0	0	0	0	0	0	0	0	0	0	0	0	0	0	0	0	0	0	0	0	0	0	0	0	0	0	0	0	0	0	0	0	0	0	0	0	0	0	0	0	0	0
ANP32A	ANP32A	708	1156	1177	274	341	1375	1508	2967	1483	1272	815	937	14	498	399	333	880	789	989	469	758	816	617	2483	740	220	214	342	292	712	623	204	174	64	824	744	972	547	243	220	1260	754	332	472	1202	4872	702	566
SPESP1	SPESP1	0	0	0	0	0	0	0	0	0	0	0	0	0	0	0	0	0	0	0	0	0	0	0	0	0	0	0	0	0	527	0	2	2	0	578	0	0	0	38	174	0	0	0	0	0	56	0	272
NOX5	NOX5	0	0	0	0	0	0	0	0	0	0	0	0	0	0	0	0	0	0	0	0	0	0	0	0	0	0	0	0	0	0	0	0	0	0	0	0	0	0	10	0	0	61	0	0	0	10	0	0
LOC110261967	LOC110261967	0	0	0	0	0	0	0	0	0	0	0	0	0	0	0	0	0	0	0	0	0	0	0	0	0	0	0	0	0	0	0	0	0	0	0	0	0	0	0	0	0	0	0	0	0	0	0	0
LOC102161781	LOC102161781	0	0	0	0	0	0	0	0	0	0	0	0	0	0	0	0	0	0	0	0	0	0	0	0	0	190	236	264	35	152	146	50	57	160	170	168	165	321	99	183	102	48	331	65	0	0	0	0
GLCE	GLCE	822	824	0	0	0	306	0	664	0	0	0	715	2737	0	0	0	0	0	1354	0	1	143	0	230	0	1150	1012	1586	1501	1339	318	1551	682	2287	1457	365	1222	574	945	753	886	647	465	98	2	0	2676	2470
PAQR5	PAQR5	0	0	1	399	0	142	0	1	1	0	0	0	0	0	113	0	269	2	0	0	0	0	0	224	0	88	108	228	536	48	0	12	0	131	55	0	0	0	48	330	298	32	306	0	1458	0	546	248
KIF23	KIF23	3287	1482	1199	0	578	1990	4011	1137	386	558	1459	1414	1806	1525	610	1834	1846	999	1419	1355	647	704	857	1654	3167	27251	28151	35589	24973	26904	21394	16805	18018	19920	29273	23997	15783	18249	22336	19374	12038	17055	15100	15689	13188	23131	10292	14112
LOC106509080	LOC106509080	0	0	0	0	0	36	120	0	0	0	0	0	0	0	0	0	0	18	0	500	318	86	0	140	0	2003	1584	1438	1231	1175	1622	2075	1003	850	1339	1862	1011	950	663	1506	607	1437	1512	1645	584	1244	329	259
RPLP1	RPLP1	2383	12605	2290	1639	4207	1831	3538	4303	2706	1763	2853	2240	3345	4196	2372	2598	1528	4993	2156	1864	1915	1983	1045	10524	2207	54	128	116	134	5771	5650	4794	5539	7221	6869	6757	8075	7448	8704	11732	11561	12419	16187	11337	14698	21824	12042	11894
LOC100626276	LOC100626276	1	1	1	0	0	0	1	1	0	0	0	0	2	0	0	0	0	0	0	0	1	0	0	0	0	0	72	8	2	8	0	0	18	0	9	0	0	0	0	0	0	0	0	0	0	0	0	0
LOC110261987	LOC110261987	0	0	1	0	0	0	0	0	0	0	0	0	0	0	0	0	0	0	0	0	0	0	0	0	0	5401	7478	2097	1892	5485	2229	894	1028	1186	6403	2667	3315	6468	10070	5281	26	1649	1910	1893	0	0	0	0
TLE3	TLE3	1047	1274	333	226	572	285	597	305	682	293	289	1461	352	844	235	42	612	222	346	103	605	526	47	110	417	22	339	306	10	0	0	0	0	0	0	0	170	0	844	0	1406	2	2	250	1473	490	2304	2228
LOC110261998	LOC110261998	0	0	0	0	0	0	0	0	0	0	0	0	0	0	0	0	0	0	0	0	0	0	0	0	0	193	0	229	0	0	440	370	0	0	0	504	0	0	0	24	0	0	400	2	0	0	0	0
LOC110262000	LOC110262000	0	0	0	0	0	0	0	0	0	0	0	0	0	0	0	0	2	0	0	0	0	0	0	0	0	12	62	378	0	0	0	0	0	12	0	0	0	0	0	126	0	0	0	0	0	0	0	0
UACA	UACA	0	2060	0	494	835	912	2309	176	1101	97	1200	926	1376	560	1105	2774	462	0	2594	4	244	571	186	516	0	4162	2550	4212	2192	3308	1568	1430	1576	1518	3629	1722	2332	266	1104	516	94	1318	2115	1051	788	212	0	2246
LARP6	LARP6	0	345	0	0	0	0	0	0	727	0	0	0	0	0	0	0	182	119	0	308	310	0	0	0	0	62	0	216	94	64	0	0	0	24	66	0	168	0	0	0	0	0	0	220	0	10	0	0
LRRC49	LRRC49	0	0	0	0	0	0	0	0	0	0	0	0	0	0	0	0	0	0	0	0	0	203	0	0	0	4988	5161	4332	3646	2121	1350	2	8	1278	2258	1489	1017	4680	860	2366	1644	1276	2518	680	0	0	0	0
THSD4	THSD4	0	0	0	0	0	0	0	0	0	0	0	14	0	0	0	0	0	0	0	0	0	0	0	0	0	0	0	2	15	0	0	14	0	0	0	0	0	0	0	0	6	0	614	330	0	2	5	0
NANOG	NANOG	120	84	302	95	0	40	0	79	329	159	126	100	112	102	147	131	221	30	0	177	3	117	128	316	146	0	0	0	0	10	148	158	305	552	32	215	273	380	523	586	256	66	209	160	0	10	84	109
NR2E3	NR2E3	51	0	0	0	0	0	0	0	0	0	0	0	0	0	0	0	0	0	0	0	0	0	0	0	0	410	228	148	34	34	374	2	0	0	38	424	168	184	28	2	0	16	16	6	0	0	944	0
MYO9A	MYO9A	30	0	199	0	0	2	0	0	0	1071	0	353	0	0	11	0	0	342	574	0	0	114	38	1464	0	1237	2055	1752	915	3654	4568	10169	9010	7390	3959	5013	7109	4580	3489	4073	5260	4327	7783	2847	3358	37	2768	1359
SENP8	SENP8	0	0	0	0	0	0	0	0	0	0	748	2	0	0	0	0	260	0	0	0	0	0	0	0	0	3638	4796	4894	4126	2431	3179	6919	4344	4435	2675	3552	2093	3580	1426	3699	9430	1772	3850	4565	7752	44	2902	3234
LOC100627175	LOC100627175	0	545	0	0	0	0	0	0	0	0	0	0	0	0	0	0	0	0	0	0	0	0	0	0	0	40092	37640	56716	41287	8218	6374	23412	7324	15726	9002	7062	20541	21385	23817	20970	12076	8936	14974	11097	0	64	0	1098
LOC100627270	LOC100627270	0	206	0	0	0	0	0	0	0	0	0	0	0	0	0	0	0	0	0	0	9	0	0	66	0	76	28	32	105	81	53	84	14	110	106	69	15	34	54	89	16	39	32	25	0	0	0	20
GEMIN2	GEMIN2	813	123	1159	0	1145	507	590	0	909	0	951	0	0	1573	539	0	22	467	125	354	621	309	322	645	173	190	28	0	134	293	258	404	0	0	325	280	166	0	0	22	814	2723	372	256	5304	3440	4114	2642
TRAPPC6B	TRAPPC6B	0	1701	397	0	0	0	0	0	2	383	0	143	1019	0	0	0	246	364	2	0	536	40	0	196	0	990	1234	938	798	3343	3816	3411	5396	2976	3725	4418	4623	2381	4774	4984	8740	5338	6745	4898	3141	1464	2206	1667
PNN	PNN	737	6720	937	1252	565	715	1383	893	984	1837	2187	1275	1743	1424	941	1400	1468	1236	288	1252	3097	1284	1075	3665	972	11983	11540	15507	11121	68298	54010	42694	46719	46412	73917	59686	52048	35061	34047	58130	51440	47536	64067	81784	51521	57793	40860	42835
MIA2	MIA2	0	0	0	62	10	0	818	241	0	0	22	0	0	0	182	623	0	63	0	588	270	686	387	856	103	17099	15734	14920	9934	834	428	614	182	748	923	478	644	500	5380	3229	0	1222	1099	1840	2	2606	8252	2066
FBXO33	FBXO33	395	2107	160	0	0	0	0	2	697	0	0	0	0	0	0	0	0	502	0	0	1162	72	0	1	0	11544	15320	16384	9100	22060	17320	15633	13266	16812	23720	19081	15474	12770	15174	19654	20676	17789	22671	23754	2774	1782	3582	5045
LOC102162695	LOC102162695	0	0	0	0	0	0	0	0	0	0	0	0	0	0	0	0	0	0	0	0	0	0	0	35	0	3519	4708	1508	2335	101	294	165	246	9	101	323	457	499	388	436	1749	94	575	184	0	692	3	315
LOC110256865	LOC110256865	0	0	0	0	0	0	0	0	0	0	0	0	0	0	0	0	0	0	0	0	98	0	0	0	0	791	1094	750	305	8	12	6	3	1	6	12	2	12	5	17	4	0	8	6	0	0	0	0
LOC110259537	LOC110259537	0	0	0	0	0	0	0	0	0	0	0	0	0	0	0	0	0	0	0	0	0	0	0	0	0	0	0	0	0	0	0	0	0	0	0	0	0	0	0	0	0	0	0	0	0	0	0	0
LOC110262060	LOC110262060	0	0	0	0	0	0	0	0	0	0	0	0	0	0	0	0	0	0	0	0	0	0	0	0	0	0	0	0	0	0	0	0	0	0	0	0	0	0	0	0	0	0	0	0	0	0	0	0
LOC110262063	LOC110262063	0	0	0	0	0	0	2	0	0	0	0	0	0	0	0	0	0	0	0	0	0	0	0	0	0	11	0	63	5	12	0	0	0	0	14	0	65	58	0	0	0	0	12	65	0	0	0	0
LOC110257009	LOC110257009	0	0	0	0	0	0	0	0	0	0	0	0	0	0	0	0	0	0	0	0	0	0	0	0	0	3	0	4	15	0	1	0	0	0	0	1	0	0	0	0	0	0	0	0	0	0	0	0
LOC106509094	LOC106509094	0	0	0	0	0	0	0	0	0	0	0	0	0	0	0	0	0	0	0	0	0	0	0	0	0	0	0	0	0	0	0	0	0	0	0	0	0	0	0	0	0	0	0	0	0	0	0	0
LOC110262065	LOC110262065	0	0	0	0	0	0	0	0	0	0	0	0	0	0	0	0	0	0	18	0	0	0	0	0	0	0	0	0	0	0	0	0	0	0	0	0	0	0	0	0	0	0	0	0	0	0	0	0
LOC110262077	LOC110262077	0	0	0	0	0	0	0	0	0	0	0	0	0	0	0	0	0	0	79	0	0	0	0	0	0	219	0	28	13	8	7	28	0	6	19	7	27	0	0	9	0	0	1	0	0	0	0	0
LRFN5	LRFN5	0	0	0	0	0	0	0	0	0	0	0	0	0	0	0	0	0	0	0	0	0	0	0	0	0	77	0	42	284	0	6	0	236	0	0	6	177	0	0	0	0	0	0	0	0	0	9	0
LOC110257011	LOC110257011	0	0	0	0	0	0	0	0	0	0	0	0	0	0	0	0	0	0	0	0	0	0	0	0	0	232	113	956	478	936	1094	1281	212	222	990	1196	226	769	563	217	780	380	965	897	0	0	0	0
LOC106509095	LOC106509095	0	0	0	0	0	0	0	0	0	0	0	0	0	0	0	0	0	0	0	0	0	0	0	0	0	0	0	0	6	0	0	0	0	0	0	0	0	0	0	10	0	0	0	1	0	0	0	0
FSCB	FSCB	0	0	0	0	0	0	0	0	0	0	0	0	0	0	0	0	0	0	0	0	0	0	0	0	0	0	0	0	0	0	0	220	0	0	0	0	0	0	0	0	0	0	0	0	0	0	0	0
C1H14orf28	C1H14orf28	0	0	745	0	561	0	0	0	0	0	0	0	0	0	0	790	312	1084	0	0	186	0	298	0	0	0	0	54	36	6822	6151	8892	1062	4368	7329	6822	2562	5756	5916	4018	2494	2530	3388	5316	0	1176	364	138
KLHL28	KLHL28	1785	674	425	60	578	437	2487	443	0	495	332	176	50	4000	158	554	971	244	4	703	291	258	595	2518	475	1128	1097	1428	635	7490	5660	6218	4248	2686	8119	6302	1348	3661	2216	585	6974	4395	7292	2811	1874	1931	3459	2499
TOGARAM1	TOGARAM1	0	10	0	205	0	0	0	56	0	905	0	0	2	0	0	0	19	466	2	194	209	0	0	1329	892	1706	793	1686	1104	931	1373	260	3026	2610	984	1535	1171	860	1252	925	1401	1408	97	243	792	1398	286	1950
PRPF39	PRPF39	0	2	0	0	0	0	0	0	345	0	0	0	1073	850	562	2	1526	380	0	0	581	1415	311	8	3	374	270	44	978	744	2205	866	1853	1008	805	2429	5689	2853	4612	899	4575	6320	6695	7090	4384	935	1912	3628
FKBP3	FKBP3	1005	7226	484	516	1355	780	112	1369	1507	782	2990	2211	1030	1586	441	1414	1765	337	1020	1191	1434	1129	584	4200	2568	70	10	88	30	5036	1836	2293	2922	2558	5495	2080	4673	4612	3952	4873	20483	11140	11843	8259	6842	4320	6514	3940
FANCM	FANCM	0	343	628	0	0	0	0	898	0	0	0	413	0	211	0	0	0	92	0	0	0	0	98	0	0	3176	1960	3230	3402	2672	3702	3878	7120	4213	2867	4053	4859	5307	2450	1790	4340	7579	6168	5986	7892	5703	2395	3488
MIS18BP1	MIS18BP1	500	1936	1374	378	1073	363	2	205	16	56	1913	0	349	210	693	729	786	576	479	449	0	10	55	761	318	1985	1925	2661	2184	3047	3173	2872	5394	2656	3344	3571	3759	2401	2623	2933	3088	4574	6802	4202	3508	64	728	2104
LOC106506887	LOC106506887	0	0	0	0	0	0	0	0	0	0	0	0	0	0	0	0	0	0	0	0	0	0	0	0	0	0	0	0	3	0	0	0	0	0	0	0	2	0	0	2	0	151	149	0	0	0	0	0
LOC110262095	LOC110262095	0	0	0	0	0	0	0	0	0	0	0	0	0	0	0	0	0	0	0	0	0	0	0	0	0	110	166	470	218	0	0	23	0	4	0	0	0	12	0	1	47	0	0	32	0	4	0	0
RPL10L	RPL10L	0	0	0	0	0	91	0	0	0	0	0	69	0	0	0	0	185	0	148	0	0	0	0	0	0	210	279	157	139	140	164	72	23	88	153	173	79	306	0	95	300	0	34	125	0	0	0	0
LOC110262096	LOC110262096	0	0	0	0	0	0	0	0	0	0	0	0	0	0	0	0	0	0	0	0	0	0	0	0	0	245	137	103	21	0	0	1	0	0	0	0	0	5	0	0	232	0	0	311	0	0	0	0
MDGA2	MDGA2	0	0	0	0	0	0	0	0	0	0	0	0	0	0	0	0	13	0	0	0	0	0	0	0	0	3044	2975	1962	2108	2949	1486	1151	527	2048	3220	1740	2105	2647	2045	1409	2584	1066	661	1267	0	0	0	0
LOC110257017	LOC110257017	0	0	0	0	0	0	0	0	0	0	0	0	0	0	0	0	0	0	0	0	0	0	0	0	0	0	0	0	0	0	0	0	0	4	0	0	0	0	0	0	0	0	8	0	0	0	0	0
LOC110262098	LOC110262098	0	0	0	0	0	0	0	0	0	0	0	0	0	0	0	0	0	0	0	0	0	0	0	0	0	61	240	233	421	4	27	64	24	0	6	29	0	635	0	42	22	326	41	365	0	0	0	0
LOC102164199	LOC102164199	0	0	0	0	0	0	0	0	0	0	0	0	0	0	0	0	0	0	0	0	0	0	0	0	0	10	10	13	12	0	2	10	0	1	0	2	14	0	18	17	3	0	4	23	0	0	0	0
RPS29	RPS29	1847	4558	1364	1128	1282	985	2349	1653	1491	960	1511	867	1744	3734	1648	1294	700	2344	1578	654	779	1240	459	7023	1170	2	0	4	0	97	370	75	66	188	168	454	225	30	234	571	670	115	192	181	58	127	69	241
LOC102723301	LOC102723301	0	0	0	0	1	0	0	0	0	0	0	0	0	0	0	0	0	0	0	0	0	0	0	0	0	0	0	0	0	4	0	5	0	4	0	0	0	0	4	5	14	9	0	0	0	0	2	1
LRR1	LRR1	0	25	0	0	842	0	0	0	0	0	315	643	1230	0	0	486	196	0	1198	0	10	0	181	600	625	3363	3278	5110	3184	1414	26	593	886	506	1518	34	464	1885	410	1244	268	2520	512	2315	9118	4630	5518	3585
RPL36AL	RPL36AL	562	4155	343	777	676	375	1095	1154	1314	361	1480	1581	1223	404	625	1340	750	891	511	130	593	923	358	2909	613	6	2	8	4	296	254	320	260	417	369	329	574	360	303	395	1320	809	671	694	5518	5909	1635	2140
MGAT2	MGAT2	0	4221	0	334	710	882	0	1161	417	0	0	2	2	484	205	780	242	728	807	1068	440	263	0	364	279	0	0	3	0	2855	3641	1447	893	445	3146	4108	3809	3702	3185	1667	249	1796	931	1685	929	2125	2448	1180
DNAAF2	DNAAF2	0	0	880	0	0	0	0	0	2010	0	0	0	0	0	0	0	155	396	0	0	2523	219	64	877	34	698	755	680	750	2027	762	949	2037	726	2354	863	1692	1129	1980	311	1003	1678	1954	960	3737	1448	1834	1365
LOC110262104	LOC110262104	0	0	118	0	0	0	0	0	0	0	0	0	0	0	0	0	0	0	0	0	0	55	0	0	0	0	0	0	0	0	0	0	0	280	0	0	23	0	0	0	0	0	51	0	0	0	0	8
POLE2	POLE2	2	560	1627	0	248	396	914	116	8	77	2	765	1	314	459	0	7	2	0	14	44	654	138	101	30	425	592	388	252	0	7	12	197	253	2	14	208	24	54	190	82	167	29	26	0	237	44	108
KLHDC1	KLHDC1	0	0	0	0	0	0	0	0	0	0	0	0	0	0	0	0	0	0	0	0	0	0	0	0	0	178	244	434	312	0	58	461	580	779	1	65	142	64	305	497	0	302	14	421	0	0	40	845
KLHDC2	KLHDC2	1205	1212	603	1617	984	930	3584	1397	498	1388	19	842	902	248	1272	1017	734	631	351	962	1428	131	0	14	2	8365	7074	7283	5315	350	1256	1498	654	148	378	1403	933	1100	1048	1199	696	637	405	767	283	69	613	539
NEMF	NEMF	0	412	0	0	0	0	0	0	1505	2	17	334	1024	0	744	0	1368	402	1075	0	632	349	705	2	897	12561	13704	16259	10888	25756	13315	12899	13329	10199	27684	14697	13670	12497	20976	15323	27256	18614	19006	21561	10720	7541	9498	6965
ARF6	ARF6	668	2724	1854	651	1733	1971	1736	3669	462	376	847	1030	1323	812	952	1884	1017	800	388	508	2647	652	158	232	541	4762	9994	5200	2888	6112	3093	8730	6200	968	6631	3477	2818	2686	2518	1930	6168	4320	1318	1464	4088	9222	6120	2810
LOC110262124	LOC110262124	0	0	0	0	0	0	0	0	0	0	0	0	0	0	0	0	0	1	0	0	0	0	0	0	0	73	66	69	15	168	21	41	0	152	177	25	242	193	2	0	365	110	0	175	0	0	0	0
LOC102159522	LOC102159522	0	0	0	0	0	0	0	0	0	0	0	0	0	0	0	0	0	153	0	0	0	0	0	2	0	0	0	0	0	0	0	0	0	0	0	0	0	4	0	0	0	0	0	0	32	0	0	0
LOC110262125	LOC110262125	0	0	0	0	0	0	0	0	0	0	0	0	0	0	0	0	35	9	0	0	0	0	0	0	0	0	0	0	0	92	0	0	0	0	101	0	45	11	2	5	0	0	0	22	0	0	0	0
VCPKMT	VCPKMT	0	1487	1348	0	227	184	697	650	18	364	96	319	0	252	282	415	0	105	0	314	307	232	258	1065	646	0	116	80	30	74	734	4	0	0	87	802	851	62	717	461	374	560	468	553	3	292	616	18
SOS2	SOS2	0	0	0	0	1774	0	0	0	0	0	0	0	72	0	0	0	0	0	0	0	0	0	0	0	0	4748	3170	5056	3669	134	74	0	528	558	160	86	750	788	38	613	2	254	2	694	0	16	418	0
L2HGDH	L2HGDH	0	1177	908	35	0	257	0	0	0	0	0	1080	0	106	0	2	272	377	1028	0	43	189	0	960	499	0	0	0	11	5	11	1	14	83	10	23	0	186	22	17	34	25	14	40	0	558	1131	584
ATP5S	ATP5S	0	0	0	571	0	0	248	906	0	0	0	0	2	0	246	0	264	538	8	525	0	0	88	407	0	15	0	22	0	0	0	26	0	150	2	3	0	204	246	280	1	78	6	46	142	3	112	212
CDKL1	CDKL1	0	0	0	0	0	0	0	0	0	0	0	0	0	0	0	0	0	0	0	0	47	0	0	0	0	138	0	8	80	148	14	69	2	263	168	20	8	0	82	34	0	81	162	128	0	2	0	0
LOC110262144	LOC110262144	0	0	0	0	0	0	0	0	0	0	0	0	0	0	0	0	0	0	0	0	0	0	0	0	0	0	0	0	0	0	0	0	0	102	0	0	0	0	0	0	0	0	10	0	0	0	0	0
LOC110262146	LOC110262146	0	0	0	0	0	0	0	0	0	0	0	0	0	0	0	0	0	0	0	0	0	0	0	0	0	0	0	0	0	0	0	0	0	0	0	0	0	0	0	0	0	0	0	0	0	0	0	0
MAP4K5	MAP4K5	0	0	0	0	199	94	1041	1458	802	263	0	527	0	0	176	0	0	204	0	0	2	112	0	0	0	4166	5259	8349	4624	584	261	6	214	384	628	288	342	1414	264	56	1719	236	988	1312	6	14	828	2962
ATL1	ATL1	0	0	0	0	0	0	0	0	0	0	0	0	0	0	17	0	0	0	0	0	0	0	0	0	0	1847	1951	1853	1676	2066	1849	2825	819	645	2224	2135	1770	2595	1316	1841	1663	1446	632	2320	0	0	10	0
SAV1	SAV1	409	0	0	0	0	0	0	0	16	360	213	0	138	0	0	0	0	0	485	0	12	292	0	0	0	812	791	374	505	434	350	41	657	502	493	409	522	565	1161	567	774	352	1176	265	188	2569	586	184
LOC102161650	LOC102161650	0	0	0	0	0	0	0	0	0	0	0	0	0	0	0	0	0	0	0	0	0	0	0	0	0	67	6	336	169	0	0	0	12	26	0	0	0	0	0	137	235	0	161	1	0	0	0	0
NIN	NIN	0	0	6	2	20	179	0	300	226	24	0	0	723	1161	6	0	23	43	55	4	142	347	1	22	161	4113	4621	8230	5687	4114	1767	4694	1251	1954	4434	1984	1269	5677	2605	2813	961	1307	1284	2635	2378	4449	0	703
LOC110259558	LOC110259558	0	0	0	0	0	0	0	0	0	0	0	0	0	0	0	0	0	0	0	0	0	0	0	0	0	0	0	0	0	0	0	0	16	0	0	0	0	15	3	0	0	1	0	1	0	0	0	0
ABHD12B	ABHD12B	564	0	180	0	0	0	0	0	0	0	0	0	0	17	331	0	0	86	0	599	0	2	67	8	1075	4813	5912	4168	2655	1065	797	2131	1754	425	1142	888	943	546	213	1184	1379	228	1907	2228	0	3	106	9
PYGL	PYGL	0	0	234	0	0	0	0	0	0	0	0	0	0	0	0	0	0	31	0	0	6	16	0	0	0	0	7	2	22	2	316	0	0	0	2	342	0	218	203	1	8	218	0	0	769	61	6129	5835
LOC106509104	LOC106509104	0	0	0	0	0	0	0	0	0	0	0	0	0	0	0	0	0	0	0	0	0	0	0	0	0	0	0	0	18	0	97	268	0	0	0	109	0	0	0	0	0	0	0	0	0	0	0	0
TRIM9	TRIM9	0	0	0	0	0	0	58	0	0	0	0	0	31	0	0	0	0	0	0	0	0	0	0	0	0	0	0	0	1	0	76	0	0	0	0	89	0	55	0	0	101	2	0	31	0	0	129	0
TMX1	TMX1	607	1501	1153	534	2	378	3312	844	315	1037	241	2754	1763	178	3406	3669	2130	487	1564	737	1475	1144	1126	3179	1377	1424	246	2138	2008	2977	6904	1480	6622	1462	3217	7512	3453	2636	1330	1181	12803	18276	5930	14095	34374	33343	20282	22756
LOC102162767	LOC102162767	0	0	0	0	0	0	0	0	0	0	0	0	0	0	0	0	0	0	0	0	0	0	0	0	0	33	82	143	55	139	107	0	88	91	147	111	1	148	146	6	398	127	130	105	0	0	0	41
FRMD6	FRMD6	214	70	2	0	0	1416	0	0	0	702	218	1575	1598	0	767	0	45	793	1156	0	2	159	12	61	427	10634	9270	8571	8398	16918	10457	9578	5371	5512	18581	11764	8682	6042	7489	3752	5713	5099	5744	6288	0	10	123	476
LOC106509105	LOC106509105	0	0	0	0	0	0	0	0	0	0	0	0	0	0	0	0	0	0	0	0	0	0	0	0	0	0	0	0	0	0	0	0	0	0	0	0	0	0	0	46	0	0	0	0	0	0	0	0
GNG2	GNG2	0	1627	285	86	0	227	611	0	0	265	286	722	538	0	0	433	325	0	371	129	0	0	62	522	217	1026	1849	2896	1470	1824	1860	1805	1729	2250	1989	2202	764	2632	1484	1457	5871	545	764	1069	0	0	0	0
C1H14orf166	C1H14orf166	571	538	1857	1267	2147	819	958	1124	2023	145	1450	1038	655	1332	830	1276	831	617	3	734	261	1319	513	2078	932	2668	3014	3194	2344	4312	3186	3014	4651	3066	4716	3615	1722	2527	2618	2981	5970	9269	8593	4068	15661	22265	10924	14468
NID2	NID2	0	0	0	0	0	0	0	0	0	0	0	0	0	0	0	0	200	822	0	0	0	0	0	2	0	7916	3642	3892	2850	9511	6079	9261	7821	5193	10393	6709	3352	5438	5575	5284	1192	412	4993	4118	2	1028	236	234
LOC106509106	LOC106509106	0	0	0	0	0	0	0	0	0	0	0	0	0	0	0	0	0	0	0	0	0	0	0	0	0	0	0	0	0	0	0	0	0	0	0	0	0	0	0	0	0	0	0	0	0	0	0	0
PTGDR	PTGDR	0	0	0	0	0	0	0	0	0	0	0	0	0	0	0	0	0	0	0	0	0	0	0	2	0	217	76	120	188	0	0	112	0	0	0	0	76	97	0	2	0	10	102	0	0	3	14	0
PTGER2	PTGER2	0	0	0	0	0	0	0	0	0	0	0	0	0	0	0	0	21	0	0	0	0	0	0	0	0	0	0	0	0	0	0	0	0	0	0	0	0	0	0	0	0	0	0	0	0	0	331	120
TXNDC16	TXNDC16	0	208	0	422	0	0	2	0	96	1040	0	0	0	0	0	341	0	0	0	0	0	0	0	1219	0	413	331	356	150	4281	1327	1820	634	505	4563	1501	311	347	462	1757	1408	889	1352	1211	4741	2	297	1056
GPR137C	GPR137C	0	0	0	0	0	0	0	0	0	0	0	0	0	0	0	0	0	0	0	0	0	4	1	0	0	29	134	60	182	282	139	34	447	2	300	156	0	18	2	1	1	134	1	140	0	354	256	274
ERO1A	ERO1A	0	125	539	0	0	9	115	0	6	0	0	0	375	0	0	0	60	170	0	0	0	0	303	1237	11	1284	555	1253	707	3069	1363	128	532	442	3365	1535	625	2721	740	587	34	501	1745	936	471	1696	202	276
PSMC6	PSMC6	4145	4753	3091	1063	1270	1687	4578	5248	2071	2295	3166	3168	2674	3241	2369	3497	2809	2121	1989	2178	2609	2379	1272	9040	5541	4	2	0	0	152	491	48	553	607	204	576	1691	1018	846	475	1327	1134	970	509	2810	2229	1097	949
STYX	STYX	0	2	330	0	0	161	0	0	0	72	281	0	0	20	38	0	97	0	78	0	56	84	207	996	0	488	874	410	232	1308	999	1	656	453	1534	1233	979	987	686	1700	2	2766	1413	452	7783	2295	2110	2390
GNPNAT1	GNPNAT1	1293	964	835	284	0	0	1085	156	1	763	0	0	1058	313	0	1319	337	0	0	1849	1036	932	33	2441	0	3714	5654	5230	5396	7732	5548	4282	6936	4108	8372	6087	2050	4075	6077	982	11784	12319	8612	6027	5774	46	2718	3790
FERMT2	FERMT2	1320	6	925	0	4084	318	2050	1474	2048	426	776	728	197	0	85	149	734	1883	1076	210	44	1928	112	234	327	19387	14653	17994	16248	2180	749	767	214	427	2366	846	3260	4463	1260	1316	2008	771	2090	916	240	4	0	1312
LOC106509109	LOC106509109	0	0	0	0	0	0	0	0	0	0	0	0	0	0	0	0	0	0	0	0	0	0	0	0	0	0	1	0	0	0	2	0	201	0	2	2	625	0	0	0	0	14	379	130	0	0	0	0
DDHD1	DDHD1	0	0	0	0	0	407	1181	1	1	0	624	0	0	0	0	0	308	0	1	480	2	0	35	782	0	5301	6600	7099	5058	1634	2892	1895	3032	3623	1813	3169	2360	999	2747	1263	2847	299	1296	854	72	20	1473	479
LOC110262205	LOC110262205	0	0	0	0	0	0	0	0	0	0	0	0	0	0	0	0	0	0	0	0	0	0	0	0	0	797	1636	2010	1405	343	459	237	138	318	490	648	461	283	566	858	881	433	435	429	0	0	0	4
BMP4	BMP4	0	0	0	0	0	0	0	0	0	0	0	0	0	0	0	0	0	0	0	0	0	0	6	0	0	4844	3334	3759	3796	65842	75758	88864	56029	56900	71920	84067	78566	63135	85982	58758	22860	44149	66571	32712	8	17030	4462	3360
LOC102167290	LOC102167290	0	347	0	0	0	0	0	0	0	0	0	0	0	0	0	0	0	0	0	17	0	0	0	0	0	23	126	102	181	189	30	39	1	27	210	31	108	190	31	333	123	227	63	11	0	409	346	322
CDKN3	CDKN3	1462	2306	1203	198	0	234	12	374	700	2	692	293	444	10	317	0	708	351	189	166	189	487	31	2163	37	2036	2267	2744	2472	1698	932	1420	252	1132	1870	1055	854	1416	1392	1576	1268	452	816	824	1012	84	1102	1119
CNIH1	CNIH1	570	6863	1709	656	1167	1557	1195	270	3138	1630	1438	2159	142	2	1513	2930	364	747	1005	1062	1668	1566	660	5851	721	7400	7834	10079	6546	99737	79597	90332	73830	91679	108063	88395	82855	84478	78256	103739	177703	108054	186976	113791	28161	25235	31267	26852
GMFB	GMFB	0	2491	191	0	5037	283	0	541	0	2953	2	1477	965	848	1180	1091	2148	395	2654	781	598	0	1335	16	1804	18882	22831	16645	16736	3120	6606	1749	4936	2928	3353	7309	3487	2996	5449	3354	8007	5506	3690	9181	1620	4632	3952	9870
CGRRF1	CGRRF1	619	0	0	0	0	350	823	521	97	0	124	368	1453	0	0	918	290	25	2	670	0	368	0	1055	1123	11	0	29	14	278	474	23	502	48	309	517	457	755	24	103	1819	1173	18	1269	795	3406	4553	3021
SAMD4A	SAMD4A	0	0	0	0	0	0	0	0	0	0	301	32	0	0	6	0	4	0	185	0	6	1	2	0	1	0	0	0	0	24	0	0	0	10	32	0	0	3	2	0	0	0	0	2	0	0	0	2
LOC106509117	LOC106509117	0	0	0	0	0	0	0	0	0	0	0	0	0	0	0	0	8	0	0	0	0	0	0	0	0	49	28	186	51	90	12	25	32	238	99	14	18	174	406	3	120	0	0	46	0	0	0	0
GCH1	GCH1	92	0	0	2	0	0	0	0	0	0	0	0	0	0	0	0	2	176	0	189	0	29	162	4	0	264	861	368	150	5679	6199	5171	4539	3321	6100	6813	4817	536	3415	5508	3884	5057	7137	2626	13918	76	7222	5798
WDHD1	WDHD1	448	0	1198	0	2328	156	20	803	200	0	0	43	1192	382	270	1996	990	2	195	1424	682	1076	992	4	2215	13246	19524	14604	19072	11556	10116	10307	11122	5919	12416	11128	11860	9267	12944	9018	18253	11918	10040	5947	7649	139	1245	1432
SOCS4	SOCS4	529	2358	1110	0	0	0	1057	1915	399	0	654	0	11	472	203	946	70	0	0	4	538	402	1037	4	1230	1491	2308	1310	1907	10086	9906	10879	8322	12356	10965	11015	4142	4862	6614	8872	14599	12343	11796	12481	3660	5235	3240	4180
LOC110262208	LOC110262208	0	0	0	0	0	0	0	0	0	0	0	0	0	0	0	0	0	0	0	0	0	0	0	0	0	0	0	0	0	0	3	0	0	0	0	3	0	19	7	3	0	16	0	0	0	0	0	0
LOC110262207	LOC110262207	0	0	69	0	0	0	0	0	0	0	0	0	0	0	0	0	0	0	0	0	0	0	6	0	0	3	0	0	0	0	0	0	0	501	0	0	0	0	0	0	0	130	0	0	0	0	409	0
MAPK1IP1L	MAPK1IP1L	903	3905	1996	911	3364	459	352	3175	655	149	400	794	1590	686	2324	357	1602	2044	1017	2000	2801	2889	1203	1805	1464	718	840	1465	1056	15353	11225	17186	18697	15076	16899	12574	14239	10378	13155	16829	19775	17429	19147	14250	10726	13636	8030	5669
LGALS3	LGALS3	0	0	0	0	0	0	0	0	2	0	0	0	0	0	0	46	110	0	0	0	0	98	0	2	0	874	680	1424	1000	905	12	1016	887	427	995	19	1440	4302	2980	2018	2994	2158	2052	3269	4	1	180	166
DLGAP5	DLGAP5	1645	4722	2126	1548	704	1220	1456	2259	139	1076	1325	544	2265	1172	2078	2914	2213	1843	2633	2114	901	1165	388	6364	1258	114670	133637	102270	89922	59461	37711	39526	25628	36159	63864	41194	42521	45004	49814	38049	89880	29441	45636	31837	19358	22533	18583	17566
LOC110262214	LOC110262214	0	0	0	0	0	0	0	0	0	0	0	0	0	0	0	0	0	0	0	0	0	0	0	0	0	0	0	0	0	0	0	0	0	336	0	0	188	0	0	0	0	0	0	0	0	2	0	0
FBXO34	FBXO34	0	4749	82	1176	1648	990	2616	211	1305	0	1309	290	86	1036	101	0	257	12	909	540	1793	414	376	200	83	449	400	526	368	122	258	159	1598	1328	136	307	721	393	1340	1473	1456	2099	776	1019	0	2328	1078	2716
ATG14	ATG14	0	176	0	41	0	574	913	1380	0	0	963	1279	0	84	178	1052	246	210	0	0	47	0	106	0	785	1780	2412	4927	2469	14615	11137	19516	20489	22987	15991	12294	9757	9379	15391	19190	12186	14013	15527	12587	3424	538	5431	5244
TBPL2	TBPL2	0	0	0	224	0	0	0	0	0	0	0	0	0	0	0	0	0	0	0	0	0	0	0	0	0	911	744	995	1153	185	309	1560	44	244	190	335	854	1383	486	377	1545	360	1484	192	0	2	0	0
LOC110262228	LOC110262228	0	0	0	144	0	0	0	0	0	0	0	0	0	0	0	0	0	0	0	0	0	0	0	0	0	0	0	0	0	0	2	0	0	15	1	2	2	0	0	0	0	0	0	6	0	0	0	0
KTN1	KTN1	12	2972	4245	896	4733	1290	3350	304	2300	316	1443	4198	2910	46	2714	339	2028	1087	1162	2072	1024	687	1016	6040	1022	35190	42953	52853	35954	52939	41740	36532	22204	29858	57796	46066	30242	34309	32984	25840	25469	23785	25698	25441	64846	72396	28928	46282
LOC102160535	LOC102160535	0	0	0	0	0	0	0	0	0	0	0	0	0	0	0	0	0	0	0	0	0	0	0	0	0	0	0	0	0	0	0	0	0	6	0	0	0	0	0	0	0	0	0	0	0	0	0	0
LOC110262230	LOC110262230	0	0	0	0	0	0	0	0	0	0	0	0	0	0	0	0	0	0	0	0	0	0	0	0	0	10442	9203	11394	10050	7535	6590	7350	997	2273	8084	7401	2199	6897	2919	5340	6250	2554	3409	5765	0	0	0	0
PELI2	PELI2	0	0	0	0	0	0	0	0	0	0	0	0	0	410	0	0	0	0	0	0	0	615	0	0	0	6832	16005	10793	9546	2996	12346	8037	13592	7059	3380	13696	7586	8165	4104	9472	5915	2376	3630	4644	1712	3416	4278	4810
LOC110262235	LOC110262235	0	0	0	0	0	0	0	0	0	0	0	0	0	0	0	0	4	0	0	0	0	0	0	0	0	897	977	1275	1282	66	51	0	700	630	80	62	183	55	256	176	6	2	619	583	0	0	0	321
TMEM260	TMEM260	0	1586	0	0	0	279	0	44	0	0	0	0	0	0	0	0	339	130	204	0	566	0	0	0	3	190	62	91	101	443	749	12	1042	118	488	828	75	8	628	863	262	875	19	111	2	16	286	102
OTX2	OTX2	704	124	1659	395	1604	667	2087	0	752	785	0	0	582	1777	2633	1849	280	0	1571	445	53	409	425	539	571	70856	69427	102058	81286	4701	2948	10002	4660	10852	5151	3312	5298	15522	5668	5035	13989	6886	11860	11305	20	560	3998	3720
LOC102161687	LOC102161687	0	0	0	0	0	0	0	0	0	0	0	0	0	0	0	0	0	0	0	0	0	0	97	0	0	0	0	2	0	0	0	0	0	35	0	0	0	128	0	0	0	0	9	0	0	0	0	0
LOC106509119	LOC106509119	0	0	0	0	0	0	0	0	0	0	0	0	0	0	0	0	0	0	0	0	0	0	0	0	0	0	0	0	0	22	0	0	0	0	24	0	0	0	0	0	0	0	0	0	0	0	0	0
EXOC5	EXOC5	119	3758	1253	0	1169	587	1852	2277	2772	1667	1163	449	893	720	319	2363	2017	2434	561	623	1288	1089	286	4960	1899	4228	3400	6202	2840	2629	784	722	1678	870	2833	873	1409	2280	3041	1633	4	1064	943	492	150	922	2960	3700
AP5M1	AP5M1	0	1412	1745	0	0	435	1823	521	8	44	883	913	339	0	40	0	0	2	809	0	249	310	1	8	1319	1881	3295	3049	2972	1151	2	77	179	0	1278	6	1583	2139	1866	471	1201	1121	1542	574	1380	1239	694	2976
LOC110262249	LOC110262249	0	0	0	0	0	0	0	0	0	0	0	0	0	0	0	0	0	0	0	0	0	0	0	0	0	220	227	81	42	0	97	0	217	0	0	111	0	0	0	0	0	74	59	29	0	0	0	169
NAA30	NAA30	0	1125	18	484	2	176	0	504	2731	0	382	0	0	0	166	164	0	57	75	2	0	38	485	2	0	142341	191128	145992	127672	778	506	416	1787	536	841	590	1726	2364	1970	1746	772	114	1088	1070	4588	2850	3187	2925
LOC110262255	LOC110262255	0	0	0	0	0	0	0	0	0	0	0	0	0	0	0	0	0	0	0	0	0	0	0	0	0	2145	1480	2340	836	457	420	261	1048	34	516	459	284	94	222	150	1519	290	135	922	0	84	154	949
C1H14orf105	C1H14orf105	0	0	0	0	0	0	0	0	0	0	0	0	0	0	0	0	0	0	0	0	0	0	0	0	0	0	0	0	0	0	0	0	0	0	0	0	0	7	0	0	0	0	0	0	0	0	104	0
SLC35F4	SLC35F4	0	0	0	0	0	0	0	0	0	0	0	0	0	0	0	0	0	0	0	0	0	0	0	0	0	2206	1517	3355	1740	822	237	284	610	1748	904	253	985	751	638	1124	931	276	803	606	0	173	17	14
C1H14orf37	C1H14orf37	903	0	0	0	0	630	1136	413	0	0	460	312	2	0	186	0	420	0	0	143	0	449	926	342	1	1483	2978	1897	3290	9158	14070	5496	5285	3672	10073	15733	5965	11868	3710	4754	3786	5904	5148	6810	2	0	0	0
ACTR10	ACTR10	1020	3957	3781	0	1759	805	3498	12	4	302	1013	1986	1790	856	1702	1700	1142	887	730	985	1396	612	837	901	898	5070	4140	5690	4698	1279	961	1790	1182	1318	1363	1050	700	404	620	1946	8	1880	1686	2165	3140	3510	4187	4105
TRNAK-CUU	TRNAK-CUU	0	0	0	0	0	0	0	0	0	0	0	0	0	0	0	0	0	0	0	0	0	0	0	0	0	0	0	0	0	0	0	0	0	0	0	0	0	0	0	0	0	0	0	0	0	0	0	0
PSMA3	PSMA3	2411	8793	3544	1564	4793	1732	4482	3795	4060	3247	3812	1789	8279	2890	3714	3466	3775	2729	1654	3200	4099	2890	2210	13329	4006	55	141	136	45	357	407	167	116	381	489	526	540	91	490	576	638	428	261	282	384	550	424	123
LOC102165044	LOC102165044	0	0	0	0	0	0	0	71	0	35	0	112	0	0	0	0	41	46	0	6	0	224	293	0	0	0	0	0	2	109	46	3	135	760	137	64	409	132	372	496	75	257	736	409	2	1063	0	7
ARID4A	ARID4A	0	1440	1028	0	1241	110	847	2483	0	757	25	0	6	92	13	718	367	7	0	58	815	672	645	1794	518	131050	137832	143357	109738	63435	44242	53093	35728	40670	68903	49002	54728	57373	56704	50647	44587	32979	48493	46101	2404	7543	5405	2472
TOMM20L	TOMM20L	0	0	0	0	0	0	0	0	0	0	3	0	0	0	0	0	0	22	1	0	0	15	5	0	0	90	0	114	86	92	24	14	41	78	104	34	237	11	6	62	28	60	229	187	10	256	0	0
TIMM9	TIMM9	167	1576	0	317	0	207	0	252	32	306	819	140	223	0	0	0	613	65	835	393	267	118	224	1402	356	351	230	496	143	1909	3277	4327	4549	2995	2063	3605	2110	1666	2655	4170	8594	7296	9858	6386	9489	6910	5688	4471
KIAA0586	KIAA0586	0	0	111	0	0	188	0	0	449	868	20	830	508	11	0	0	389	58	882	2	0	29	157	668	20	5323	5446	5775	5248	1910	2371	2777	1148	1535	2115	2614	2752	3732	3517	1550	3193	2007	2270	2870	2	1088	686	746
LOC110262272	LOC110262272	7	33	9	11	14	9	13	39	10	6	8	7	9	15	8	8	18	3	13	5	10	8	11	35	7	0	0	0	0	0	0	0	4	12	7	3	8	0	6	12	7	8	0	2	8	28	6	8
DACT1	DACT1	0	0	0	0	0	0	0	0	0	0	0	0	695	0	0	0	0	0	0	0	0	0	0	0	0	146	0	45	53	0	0	0	0	0	0	0	201	0	0	0	0	0	0	0	0	0	0	0
LOC106509123	LOC106509123	0	0	1	0	0	0	0	0	0	0	0	0	0	0	0	0	0	0	0	0	0	0	0	0	0	98	49	216	322	0	97	46	1	48	0	113	57	148	22	48	0	166	43	2	0	0	0	0
LOC110257018	LOC110257018	0	0	0	0	0	0	0	0	0	0	0	0	0	0	0	0	0	0	0	0	0	0	0	0	0	0	0	0	0	0	0	0	0	0	0	0	0	0	0	0	0	0	0	0	0	0	0	0
LOC102167516	LOC102167516	0	0	0	0	0	0	0	0	0	0	0	0	0	0	0	0	0	0	0	0	0	0	0	0	0	0	0	19	0	0	0	0	0	0	0	0	0	0	0	0	0	0	0	0	0	1	0	0
DAAM1	DAAM1	0	100	155	29	103	0	0	0	14	0	0	293	0	0	387	470	156	0	0	0	323	375	0	11	309	14124	11679	16891	14302	16916	13468	10667	6514	9052	18277	15076	11066	15909	17006	12169	17025	5168	6829	11646	2596	824	2915	2977
LOC102167425	LOC102167425	2	0	2	142	0	0	0	0	0	0	0	0	0	0	127	0	0	0	0	0	0	0	0	0	0	455	237	566	58	231	0	7	177	0	257	0	13	103	0	164	0	0	0	135	0	0	0	0
GPR135	GPR135	0	0	0	0	0	0	0	0	0	0	0	0	0	0	0	0	0	0	0	0	0	0	0	0	0	94	0	0	0	0	0	0	0	0	0	0	0	0	0	0	0	0	0	0	0	0	0	0
L3HYPDH	L3HYPDH	0	0	0	0	0	0	0	0	0	0	0	0	0	0	0	0	0	0	0	0	0	0	0	0	0	86	236	0	356	0	0	0	0	0	0	0	289	0	446	0	0	9	0	0	0	32	0	0
JKAMP	JKAMP	0	0	2	0	24	0	0	176	1419	0	0	0	0	0	60	520	423	0	0	0	0	144	0	1752	0	159	26	38	16	577	136	6	46	141	660	168	30	2	26	146	80	171	180	25	128	336	80	46
CCDC175	CCDC175	0	0	0	0	0	0	0	0	0	0	0	0	0	0	0	0	0	0	6	0	0	0	0	0	0	87	101	0	78	30	8	340	0	0	37	10	0	8	51	108	51	0	0	16	8	226	0	0
RTN1	RTN1	0	0	6	0	539	123	0	0	0	0	0	0	0	0	0	0	0	0	0	0	0	0	0	35	0	275	90	312	70	0	57	1	354	73	0	61	0	0	0	0	0	0	0	153	0	16	0	0
LOC100622535	LOC100622535	0	0	0	0	0	0	0	0	0	0	0	0	0	0	0	0	0	0	0	0	0	0	0	0	0	0	16	268	0	163	108	2	0	740	171	129	896	6	0	420	1647	471	92	398	2	0	0	0
PCNX4	PCNX4	0	0	355	0	0	0	0	0	0	0	0	0	7	29	0	0	0	0	0	0	0	117	229	0	0	1750	1734	2096	2105	1705	1033	1026	3338	1212	1893	1179	1919	5147	2869	596	2025	1404	4907	3032	2562	1385	1369	3199
DHRS7	DHRS7	0	1127	0	0	0	0	0	0	0	440	386	531	0	2	0	0	472	0	0	252	0	560	0	733	0	98	494	274	160	171	278	151	0	0	175	302	0	568	2	0	438	890	1463	844	10678	2	6010	680
LOC102157689	LOC102157689	0	0	0	0	0	0	0	0	0	0	0	0	0	0	0	0	0	0	0	0	0	0	0	0	0	0	0	0	0	0	11	0	0	0	0	18	108	0	0	0	186	0	0	0	0	0	0	0
LOC110259569	LOC110259569	0	0	0	0	0	0	0	0	0	0	0	0	0	0	0	0	0	0	0	0	0	0	0	0	0	0	16	0	0	0	0	0	0	2	0	0	0	87	0	0	0	104	45	0	0	2	0	0
PPM1A	PPM1A	0	2	0	0	0	2	2	0	283	536	1580	2	0	2	0	540	314	2	1365	291	12	318	58	401	180	5599	4303	6919	3347	6698	3834	4535	1103	1591	7154	4188	6014	5421	3286	4841	2362	2447	1723	2756	6	156	1976	594
C1H14orf39	C1H14orf39	0	0	0	0	0	0	0	0	0	0	0	0	0	0	0	0	0	0	0	0	0	0	0	0	0	184	205	397	317	403	72	686	118	199	443	85	1009	185	335	635	28	615	1764	1462	0	524	146	57
SIX6	SIX6	0	0	0	0	0	0	0	0	0	0	0	0	0	0	0	0	0	0	0	0	0	227	0	0	0	11	0	4	130	2	6	140	21	0	4	14	0	0	736	4	26	0	0	0	0	0	388	596
LOC110255392	LOC110255392	0	0	0	0	0	0	0	0	0	0	0	0	0	0	0	0	0	0	0	0	0	0	56	0	1	4	0	0	12	0	0	0	2	0	0	0	551	0	0	0	5	0	0	0	0	0	0	0
SIX1	SIX1	0	0	0	0	0	0	0	0	0	0	0	0	0	0	0	0	0	0	0	0	0	0	0	0	0	0	0	280	200	0	10	0	120	0	0	16	310	190	0	0	0	240	242	0	0	112	0	434
LOC106509125	LOC106509125	0	0	0	0	0	0	0	0	0	0	0	0	0	0	0	0	0	0	0	0	0	0	0	0	0	0	18	0	0	0	0	0	0	0	0	0	0	0	0	120	0	0	248	0	0	0	0	0
SIX4	SIX4	104	3164	1487	2	1293	612	0	52	0	0	0	108	0	0	548	0	0	0	6	0	0	108	458	1767	686	0	0	0	0	0	0	0	0	0	0	0	0	0	0	0	2	0	0	0	2	0	0	0
MNAT1	MNAT1	1004	2483	376	368	1676	225	1057	1032	739	684	0	560	738	672	104	1419	646	190	1895	633	1016	669	73	2444	1793	6098	7312	7019	4670	174	275	435	281	450	208	328	720	135	94	997	1237	2336	1151	1994	6978	187	6300	2128
TRMT5	TRMT5	0	0	647	0	595	329	0	484	0	0	500	0	827	85	2	0	322	7	0	0	0	120	0	2724	648	9575	10748	6320	6829	11956	8508	8706	10846	12189	12948	9469	7660	9220	9372	9488	14319	16310	18431	9822	2304	4479	8220	6002
SLC38A6	SLC38A6	489	0	1	0	2352	0	2471	0	466	837	17	0	0	0	112	200	0	0	88	4	683	33	0	1418	40	404	740	2015	1488	1346	1226	523	735	917	1467	1349	971	1542	3306	1165	1087	2096	1135	2370	2080	10	1460	1015
TMEM30B	TMEM30B	0	0	0	0	0	0	0	0	0	0	0	0	0	0	0	0	0	0	0	0	0	0	2	790	0	0	0	0	0	0	0	0	0	0	0	0	0	0	0	0	2	0	0	0	0	0	0	0
PRKCH	PRKCH	0	0	0	0	0	0	0	0	0	0	0	0	0	0	0	0	0	0	0	6	0	0	0	0	0	9196	11618	7106	6600	332	320	6	684	1116	373	354	283	1444	960	856	10	6	0	1054	0	0	0	145
HIF1A	HIF1A	564	8093	588	1	1207	347	3492	1291	922	0	1389	578	4522	1030	1590	1002	808	810	1862	893	313	2241	640	4899	19	3794	10326	7200	6742	2368	1692	1642	182	1829	2550	1875	1394	4193	780	2368	1057	2625	995	256	568	8	1138	1126
SNAPC1	SNAPC1	0	647	344	583	0	0	0	10	6	545	0	134	0	0	0	531	126	145	671	195	310	241	620	2635	422	324	160	392	186	6468	2232	6353	7033	6494	7409	2649	7620	8074	6201	8535	11616	9479	7631	9626	12416	9470	2230	3175
SYT16	SYT16	0	0	0	0	0	0	0	0	0	0	0	0	0	0	0	0	0	176	0	0	0	0	0	0	0	1132	1199	1611	1269	528	534	2	0	0	555	567	496	200	30	6	2	1133	2	438	992	0	0	0
LOC110255403	LOC110255403	3	2	2	0	0	0	6	0	1	0	0	1	0	0	2	4	2	2	4	0	0	0	2	2	0	0	0	0	0	0	2	0	0	0	0	12	0	0	0	2	2	2	0	0	0	0	0	4
LOC100359361	LOC100359361	0	0	0	0	0	0	0	0	0	0	0	0	0	0	0	0	0	0	0	0	0	0	0	0	0	3472	4109	5722	3668	4143	92	118	24	689	5119	125	148	813	777	1804	1245	791	273	1564	0	0	0	0
ISG20	ISG20	0	0	0	0	0	0	0	0	0	0	0	0	0	0	0	0	0	0	0	0	28	0	0	0	0	0	83	73	91	0	29	0	0	0	0	40	0	31	0	0	0	0	0	0	0	0	0	0
AEN	AEN	2	2374	307	232	8	214	842	1519	509	0	496	1258	370	635	2	1376	2114	654	1637	812	227	554	172	3648	40	2	0	0	0	382	0	118	0	0	415	0	0	0	396	0	0	47	98	686	7578	50	4067	2686
MIR7-1	MIR7-1	0	0	0	0	0	0	0	0	0	0	0	0	0	0	0	0	0	0	0	0	0	0	0	0	0	0	0	0	0	0	0	0	0	0	0	0	0	0	0	0	0	0	0	0	0	0	0	0
DET1	DET1	0	558	0	0	1544	371	1249	1787	0	570	0	80	0	2	322	1638	4	2	530	1901	1230	142	295	676	0	3737	4497	5938	4756	2044	2193	2016	2349	1592	2302	2437	861	1911	957	1266	200	1414	1094	2084	1562	1504	2401	1783
MRPS11	MRPS11	373	1162	50	178	572	70	713	98	210	98	5	336	1040	273	150	0	301	143	145	74	89	69	107	885	293	172	24	400	249	3474	1631	2998	4163	5219	3840	1895	7788	5996	4891	6799	7755	11090	12050	10187	59884	59178	29089	19694
MRPL46	MRPL46	953	513	0	2	2	438	1016	779	720	267	300	196	436	138	670	797	226	0	488	171	0	320	380	2222	477	801	648	1602	810	22628	24384	22163	27770	20855	24337	26834	16726	21639	27570	20501	44054	45062	63682	56993	38816	39665	17388	18629
NTRK3	NTRK3	0	0	0	0	0	124	0	0	2	0	0	0	0	0	0	0	0	0	0	0	0	0	0	0	0	0	0	0	0	0	0	0	0	22	0	0	0	0	4	0	0	0	0	0	0	0	0	0
AGBL1	AGBL1	0	0	0	0	0	0	0	0	0	0	0	0	8	0	0	0	0	0	0	0	1	0	0	3	0	366	736	181	578	788	654	1	101	0	847	697	83	376	204	416	0	566	4	657	0	594	0	0
ESR2	ESR2	0	0	0	0	0	0	0	0	0	0	0	0	0	0	0	0	0	464	0	0	0	0	0	0	4	1018	27	273	654	474	64	4	0	456	526	72	206	1	318	373	0	0	311	480	0	0	0	56
SYNE2	SYNE2	0	648	578	33	0	0	594	1887	1977	0	826	1203	130	3940	1358	1515	670	917	2	1203	102	878	291	0	1191	5076	3066	3987	2653	4312	1033	3986	1908	951	4704	1156	3208	2522	2522	1971	3502	2113	2170	1978	732	13	1095	1700
LOC106509133	LOC106509133	0	0	0	0	0	0	0	0	0	0	0	0	0	0	0	0	0	0	0	0	0	152	0	0	187	0	0	0	0	0	0	0	0	0	0	0	0	0	0	0	0	0	0	0	0	0	0	0
SGPP1	SGPP1	0	1343	653	0	0	172	1254	1048	164	1365	269	0	4	728	444	37	16	0	0	0	262	0	0	1	0	0	2	0	0	146	2	617	2	0	161	2	0	137	2	4	0	0	0	0	2	1396	0	206
WDR89	WDR89	0	0	0	0	0	0	39	0	0	0	0	0	1992	837	586	434	388	186	0	28	742	0	0	2099	0	3600	3800	3417	2830	3486	2110	2222	1388	472	3912	2432	2244	1777	2086	1494	2132	3375	2421	2526	4510	3733	2844	3330
PPP2R5E	PPP2R5E	499	172	0	0	218	2	0	22	0	0	544	0	0	424	286	0	0	287	140	0	0	0	0	0	421	827	633	428	561	501	1062	276	856	677	545	1166	1237	794	985	1483	132	543	1401	1627	341	201	783	102
GPHB5	GPHB5	0	0	0	0	0	0	0	0	0	0	0	0	0	0	0	0	0	0	0	0	0	0	0	0	0	0	0	0	0	0	0	0	0	0	0	0	0	0	0	0	0	0	23	0	0	0	0	0
RHOJ	RHOJ	0	0	0	0	0	0	0	0	0	0	0	0	0	0	0	0	0	0	0	0	0	0	0	0	0	0	0	0	0	0	0	0	0	0	0	0	0	0	0	84	0	0	0	0	0	0	0	0
KCNH5	KCNH5	0	0	0	0	0	0	0	0	0	0	0	0	0	0	0	0	0	0	0	0	0	0	0	0	0	181	0	219	134	0	0	0	0	0	0	0	254	0	0	21	0	0	0	0	0	0	0	0
LOC110257021	LOC110257021	0	0	0	0	0	0	0	0	0	0	0	0	0	0	0	0	0	0	0	0	0	0	0	0	0	1504	1520	1076	1184	589	437	656	216	409	645	525	341	1274	517	595	1351	911	1329	1632	0	0	0	0
LOC102166000	LOC102166000	0	0	0	0	0	0	0	0	0	0	0	0	0	0	0	0	0	0	0	0	0	0	0	0	0	447	514	260	832	1900	1123	448	433	411	2113	1241	517	1575	2	420	1389	978	3260	3268	0	0	0	0
EQTN	EQTN	0	0	0	0	0	0	0	0	0	0	0	0	0	0	0	0	0	0	0	0	0	0	0	0	0	109	78	18	292	2	0	0	0	0	2	0	0	77	0	0	0	0	0	0	0	0	0	0
LOC102166359	LOC102166359	0	0	0	0	0	0	0	0	0	0	0	0	0	0	0	0	0	0	0	0	0	0	0	0	0	79240	73544	114070	90786	63157	46470	41306	27108	38138	68214	51449	48021	55287	51069	44611	60238	35800	51117	44872	0	1289	425	466
TEK	TEK	0	0	0	0	0	0	0	0	0	0	0	0	0	0	0	0	0	0	0	0	0	0	0	0	0	2012	2646	2560	3090	1238	2282	2707	845	2504	1326	2450	168	899	1328	714	1257	249	180	287	0	4	0	2
MIR9832	MIR9832	0	0	0	0	0	0	0	0	0	0	0	0	0	0	0	0	0	0	0	0	0	0	0	0	0	0	0	0	0	0	0	0	0	0	0	0	0	0	0	0	0	0	0	0	0	0	0	0
IFT74	IFT74	0	1113	0	0	580	0	0	0	0	0	89	0	0	0	238	0	0	0	0	0	0	206	0	4	353	926	701	1029	768	344	404	76	114	164	391	480	208	525	28	190	0	134	282	0	0	0	0	0
LRRC19	LRRC19	0	1236	0	0	0	0	0	0	0	0	0	0	0	0	0	15	0	0	0	0	0	6	0	30	20	0	0	0	0	0	0	0	0	0	0	0	0	0	0	1	0	2	0	0	2	0	0	0
PLAA	PLAA	0	6447	2136	896	1020	665	0	1137	665	0	603	1099	1557	227	546	261	1815	406	1320	0	2	272	1371	1542	432	953	561	644	799	2306	1959	224	2111	1959	2586	2226	1758	3063	1782	340	2516	1748	705	954	7760	4519	2870	3565
LOC102163685	LOC102163685	0	0	0	0	0	0	0	0	0	0	0	0	0	0	0	0	0	0	0	0	0	0	0	0	0	0	0	0	0	8	0	0	50	0	8	2	0	550	0	0	0	0	0	0	0	0	0	0
CAAP1	CAAP1	438	1031	0	487	945	451	0	1251	0	1374	123	0	952	0	291	368	1106	409	1447	0	28	591	241	8	663	5930	5395	6959	5584	1948	1221	3796	1697	1450	2126	1438	1741	53	1570	679	1504	5182	4269	6525	2738	771	5091	3382
LOC110255429	LOC110255429	0	0	0	0	0	0	0	0	0	0	0	0	0	0	0	0	0	0	0	0	0	0	0	0	0	749	706	951	353	256	141	344	78	128	287	166	1063	74	72	66	67	43	54	0	0	0	0	0
LOC110259585	LOC110259585	0	0	0	0	0	0	0	0	0	0	0	0	0	0	0	0	0	0	0	0	0	0	0	0	0	498	299	1179	763	2870	1405	2314	1736	3243	3121	1635	1032	2388	1602	1977	11555	7711	11475	8172	6892	6507	4500	2984
TUSC1	TUSC1	0	0	139	0	0	0	0	0	0	0	0	0	0	0	0	0	0	0	0	0	0	0	0	0	0	0	0	0	0	0	0	0	0	0	0	0	0	0	0	0	0	0	0	0	0	12	0	0
LOC110257022	LOC110257022	0	0	0	0	0	0	0	0	0	0	0	0	0	0	0	0	0	0	0	0	0	0	0	0	0	2748	2322	1708	2376	105	199	333	85	456	116	215	362	173	632	92	942	756	82	2226	0	0	0	16
IZUMO3	IZUMO3	0	0	0	0	0	0	0	0	0	0	0	0	0	0	0	0	0	0	0	0	0	0	0	0	0	0	0	0	0	0	0	0	0	0	0	0	0	0	0	0	0	0	0	0	0	0	0	0
ELAVL2	ELAVL2	0	0	433	2	4	0	0	0	2	0	204	0	1	0	0	608	0	128	0	141	38	0	89	0	0	3127	3482	6448	4698	1330	516	2151	971	699	1480	586	1365	816	1123	1945	1738	1130	2614	2066	0	0	419	0
LOC106506935	LOC106506935	0	0	0	0	0	0	0	0	0	0	0	0	0	0	0	0	0	0	0	0	0	0	0	0	0	0	1	0	0	0	0	0	0	8	0	0	0	66	0	0	0	0	7	0	0	0	0	0
DMRTA1	DMRTA1	0	0	0	0	0	0	0	0	0	0	0	0	0	0	0	0	0	0	0	0	0	0	0	0	0	0	0	0	0	0	0	0	0	0	0	0	0	0	0	0	0	0	5	0	0	0	0	0
LOC110255439	LOC110255439	0	0	0	0	0	0	0	0	0	0	0	0	0	0	0	0	0	0	0	0	0	0	0	0	0	36	9	5	0	0	0	0	0	0	0	0	22	7	6	10	0	0	0	7	0	0	0	0
LOC106509137	LOC106509137	0	0	0	0	0	0	0	0	0	0	0	0	0	0	0	0	0	0	0	0	0	0	0	0	0	0	0	0	0	0	0	0	0	46	0	0	540	0	0	0	0	0	536	0	0	0	0	0
LOC106509136	LOC106509136	0	0	0	0	1	0	0	0	0	0	0	0	0	0	0	0	0	0	0	0	0	0	0	0	0	1060	1245	1998	1282	655	786	874	298	576	698	894	354	1020	588	1722	1655	852	1075	734	0	2	0	0
CDKN2B	CDKN2B	0	0	0	0	0	0	0	0	0	0	0	0	0	0	0	0	0	0	0	0	0	0	0	0	0	41426	60328	48330	39290	326	2306	470	346	2	361	2521	310	3286	1202	824	947	529	340	1571	0	326	0	194
P14ARF	P14ARF	0	0	0	0	0	0	0	0	0	0	0	0	0	0	0	0	0	0	0	0	0	0	0	0	0	0	0	0	0	0	2	15	0	2	0	10	0	0	0	0	39	2	0	0	0	0	91	12
MTAP	MTAP	478	4902	2419	2	871	248	906	2052	0	662	1135	2	2555	318	1850	3049	609	1443	1566	1353	488	391	887	1625	1847	29484	30113	33531	27222	9289	2824	2288	5948	5106	10087	3185	4676	5450	5740	4709	7815	5089	6763	2954	21328	16098	19604	15866
MIR31	MIR31	0	0	0	0	0	0	0	0	0	0	0	0	0	0	0	0	0	0	0	0	0	0	0	0	0	0	0	0	0	0	0	0	0	0	0	0	0	0	0	0	0	0	0	0	0	0	0	0
IFNE	IFNE	0	0	0	0	0	0	0	0	0	0	0	0	0	0	0	0	0	0	4	0	0	0	0	0	0	0	0	0	2	0	0	0	0	0	0	0	0	0	0	0	0	0	0	0	0	0	0	0
LOC100155760	LOC100155760	0	0	0	0	0	0	0	0	0	0	0	0	0	0	0	0	0	0	0	0	0	0	29	0	0	0	0	0	0	132	0	266	0	0	144	0	0	0	2	120	0	0	0	0	0	0	0	0
LOC100737904	LOC100737904	0	0	0	0	0	0	0	0	0	0	0	0	0	0	0	0	0	0	0	0	0	0	0	0	0	0	0	0	0	0	0	49	0	0	0	0	0	0	0	0	0	0	12	0	0	0	0	0
LOC100153325	LOC100153325	0	0	0	0	0	0	0	0	0	0	0	0	0	0	0	0	0	0	0	0	0	0	0	0	0	0	0	0	0	0	0	0	0	0	0	0	0	0	0	0	0	0	12	0	0	0	0	0
IFN-DELTA-8	IFN-DELTA-8	0	0	0	0	0	0	0	0	0	0	0	0	0	0	0	0	0	0	0	0	0	0	0	0	0	0	0	0	0	0	0	0	0	0	0	0	0	0	0	0	0	0	0	0	0	0	0	0
IFN-ALPHA-1	IFN-ALPHA-1	0	0	0	0	0	0	0	0	0	0	0	0	0	0	0	0	0	0	0	0	0	0	0	0	0	0	0	0	0	0	0	0	0	0	0	0	0	0	0	0	0	0	4	0	0	0	0	0
IFN-OMEGA-7	IFN-OMEGA-7	0	0	0	0	0	0	0	0	0	0	0	0	0	0	0	0	0	0	0	0	0	0	0	0	0	0	0	0	57	0	0	0	0	0	0	0	0	0	0	0	0	0	0	0	0	0	166	0
IFN-ALPHA-17	IFN-ALPHA-17	0	0	0	0	0	0	0	0	0	0	0	0	0	0	0	0	0	0	0	0	0	0	0	0	0	0	0	0	0	0	0	0	0	0	0	0	0	0	0	0	0	0	0	0	0	0	0	0
IFN-OMEGA-4	IFN-OMEGA-4	0	0	0	0	0	0	0	0	0	0	0	0	0	0	0	0	0	0	0	0	0	0	0	0	0	33	0	0	0	43	0	0	0	0	43	0	0	54	0	0	0	0	0	23	0	0	38	0
IFN-DELTA-6	IFN-DELTA-6	0	0	0	0	0	0	0	0	0	0	0	0	0	0	0	0	0	0	0	0	0	0	0	0	0	258	0	213	60	0	0	0	0	0	0	0	0	0	0	0	0	234	0	0	0	0	0	0
IFN-ALPHA-10	IFN-ALPHA-10	0	0	0	0	0	0	0	0	0	0	0	0	0	0	0	0	0	0	0	0	0	0	0	0	0	0	0	0	0	0	0	0	0	0	0	0	0	0	0	0	0	0	0	0	0	0	0	0
IFN-OMEGA-3	IFN-OMEGA-3	0	0	0	0	0	0	0	0	0	0	0	0	0	0	0	0	0	0	0	0	0	0	0	0	0	8	1	0	0	23	0	0	0	0	26	1	0	39	0	0	0	0	0	23	0	0	12	0
IFN-DELTA-3	IFN-DELTA-3	0	0	0	0	0	0	0	0	0	0	0	0	0	0	0	0	0	0	0	0	0	0	0	0	0	0	0	0	0	0	0	0	0	0	0	0	0	0	0	0	0	0	0	0	0	0	0	0
IFN-ALPHA-8	IFN-ALPHA-8	0	0	0	0	0	0	0	0	0	0	0	0	0	0	0	0	0	0	0	0	0	0	0	0	0	0	0	0	0	0	0	0	0	0	0	0	1	0	0	0	0	0	84	0	0	0	0	0
IFN-ALPHA-9	IFN-ALPHA-9	0	0	0	0	0	0	0	0	0	0	0	0	0	0	0	0	0	0	0	0	0	0	0	0	0	0	0	0	0	0	0	0	0	0	0	0	0	0	0	0	0	0	4	0	0	0	0	0
IFN-DELTA-5	IFN-DELTA-5	0	0	0	0	0	0	0	0	0	0	0	0	0	0	0	0	0	0	0	0	0	0	0	0	0	0	0	0	0	0	0	0	0	0	0	0	0	0	0	0	0	0	0	0	0	0	0	0
LOC100156936	LOC100156936	0	0	0	0	0	0	0	0	0	0	0	0	0	0	0	0	0	0	111	0	0	0	0	0	0	0	0	0	0	0	0	0	0	0	0	0	0	0	0	0	0	0	0	0	0	0	0	0
IFN-DELTA-2	IFN-DELTA-2	0	0	0	0	0	0	0	0	0	0	0	0	0	0	0	0	0	0	0	0	0	0	0	0	0	0	0	0	0	0	0	0	0	0	0	0	0	0	0	0	0	0	0	0	0	0	0	0
IFNA1	IFNA1	0	0	0	0	0	0	0	0	0	0	0	0	0	0	0	0	0	0	0	0	0	0	0	0	0	0	0	0	0	229	0	0	0	0	230	0	0	0	0	0	0	0	0	0	0	0	0	0
IFN-ALPHA-5	IFN-ALPHA-5	0	0	0	0	0	0	0	0	0	0	0	0	0	0	0	0	0	0	0	0	0	0	0	0	0	0	0	0	0	2	0	0	0	0	1	0	0	0	0	0	0	0	0	0	0	0	0	0
IFN-DELTA-7	IFN-DELTA-7	0	0	0	0	0	0	0	0	0	0	0	0	0	0	0	0	0	0	0	0	0	0	0	0	0	0	0	0	0	0	0	0	0	0	0	0	0	0	0	0	0	0	0	0	0	0	0	0
KLHL9	KLHL9	0	0	0	542	0	0	0	0	1	590	0	0	0	186	0	0	0	0	0	0	0	0	336	2	378	0	184	0	0	1294	2932	2226	1594	1672	1378	3325	3552	1342	3380	1172	2	2483	578	1552	18	0	432	1290
IFN-ALPHA-4	IFN-ALPHA-4	0	0	0	0	0	0	0	0	0	0	0	0	0	0	0	0	0	0	2	0	0	0	0	0	0	0	0	0	0	0	0	0	0	0	0	0	1	0	0	0	0	0	0	0	0	0	0	0
IFN-OMEGA-2	IFN-OMEGA-2	0	0	0	0	0	0	0	0	0	0	0	0	0	0	0	0	0	0	0	0	0	0	0	0	0	0	0	0	0	0	0	0	0	0	0	0	0	0	0	0	0	0	0	0	0	0	0	0
LOC106509142	LOC106509142	0	0	0	0	0	0	0	0	0	0	0	0	0	0	0	0	0	0	0	0	0	0	0	0	0	0	0	0	0	0	0	0	0	0	0	0	0	0	0	0	0	0	337	0	0	0	0	108
IFN-DELTA-1	IFN-DELTA-1	0	0	0	0	0	0	0	0	0	0	0	0	0	0	0	0	0	0	0	0	0	0	0	0	0	0	0	0	0	0	0	0	0	0	0	0	0	0	0	0	0	0	0	0	0	0	0	72
LOC106509154	LOC106509154	0	0	0	0	0	0	0	0	0	0	0	0	0	0	0	0	0	0	0	0	0	0	0	0	0	0	0	0	0	0	0	0	0	0	0	0	0	0	0	0	0	0	1	0	0	0	0	0
LOC110255453	LOC110255453	0	0	0	0	0	0	0	0	0	0	0	0	0	0	0	0	0	0	2	0	0	0	0	0	0	0	0	0	0	0	0	0	0	0	0	0	70	37	0	0	0	6	31	8	0	0	0	0
IFN-DELTA-9	IFN-DELTA-9	0	0	0	0	0	0	0	0	0	0	0	0	0	0	0	0	0	0	0	0	0	0	0	0	0	0	0	0	0	0	0	0	0	0	0	0	0	0	0	0	0	0	0	0	0	0	0	0
IFN-ALPHA-16	IFN-ALPHA-16	0	0	0	0	0	0	0	0	0	0	0	0	0	0	0	0	0	0	0	0	0	0	0	0	0	0	0	0	0	0	0	0	0	0	0	0	16	0	0	0	0	0	28	0	0	0	0	0
IFN-ALPHA-15	IFN-ALPHA-15	0	0	0	0	0	0	0	0	0	0	0	0	0	0	0	0	0	0	0	0	0	0	0	0	0	0	0	0	0	0	0	0	0	0	0	0	5	0	0	0	0	0	0	0	0	0	0	0
IFN-DELTA-10	IFN-DELTA-10	0	0	0	0	0	0	0	0	0	0	0	0	0	0	0	0	0	0	0	0	0	0	0	0	0	0	0	0	0	0	0	0	0	0	0	0	0	0	0	0	0	0	0	0	0	0	0	0
IFN-OMEGA-6	IFN-OMEGA-6	0	0	0	0	0	0	0	0	0	0	0	0	0	0	0	0	0	0	0	0	0	0	0	0	0	0	0	0	0	0	0	0	0	0	0	0	0	0	0	0	0	0	0	0	0	0	0	0
IFN-DELTA-11	IFN-DELTA-11	0	0	0	0	0	0	0	0	0	0	0	0	0	0	0	0	0	0	0	0	0	0	0	0	0	0	0	0	0	0	0	0	0	0	0	0	0	0	0	0	0	0	0	0	0	0	0	0
LOC100153661	LOC100153661	0	0	0	0	0	0	0	0	0	0	0	0	0	0	0	0	0	0	0	0	0	0	0	0	0	0	0	0	0	0	0	0	0	0	0	0	0	0	0	0	0	0	12	0	0	0	0	0
IFN-ALPHA-14	IFN-ALPHA-14	0	0	0	0	0	0	0	0	0	0	0	0	0	0	0	0	0	0	0	0	0	0	0	0	0	0	0	0	0	0	0	0	0	0	0	0	0	0	0	0	0	0	0	0	0	0	0	0
IFN-DELTA-4	IFN-DELTA-4	0	0	0	0	0	0	0	0	0	0	0	0	0	0	0	0	0	0	0	0	0	0	0	0	0	0	0	0	0	0	0	0	0	0	0	0	0	0	0	0	0	0	0	0	0	0	0	0
IFN-ALPHA-13	IFN-ALPHA-13	0	0	0	0	0	0	0	0	0	0	0	0	0	0	0	0	0	0	0	0	0	0	0	0	0	0	0	0	0	0	0	0	0	0	0	0	2	0	0	0	0	0	0	0	0	0	0	0
IFN-OMEGA-5	IFN-OMEGA-5	0	0	0	0	0	0	0	0	0	0	0	0	0	0	0	0	0	0	0	0	0	0	0	0	0	0	0	10	0	113	0	0	0	0	123	0	0	127	0	0	6	0	0	0	0	0	0	0
LOC100155323	LOC100155323	0	0	0	0	0	0	0	0	0	0	0	0	0	0	0	0	0	0	0	0	0	0	0	0	0	0	0	0	0	0	0	0	0	0	0	0	0	0	0	0	0	0	0	0	0	0	0	0
IFN-ALPHAOMEGA	IFN-ALPHAOMEGA	0	0	0	0	0	0	0	0	0	0	0	0	0	0	0	0	0	0	0	0	0	0	0	0	0	0	0	0	0	0	0	0	0	0	0	0	0	0	0	0	0	0	0	0	0	0	0	0
IFNB1	IFNB1	0	0	0	0	0	0	0	0	0	0	0	0	0	0	0	0	0	0	0	0	0	0	0	0	0	0	0	0	0	0	0	0	0	0	0	0	0	0	0	0	0	0	0	0	0	0	0	0
HACD4	HACD4	0	178	0	0	0	0	334	0	0	0	0	0	0	0	0	0	0	0	0	0	0	2	22	0	0	972	1148	1030	738	0	583	1	0	0	0	635	5	0	274	207	2	2	0	130	0	0	12	0
FOCAD	FOCAD	0	42	0	368	0	219	864	1032	646	0	0	14	0	0	90	0	472	304	1072	360	791	43	215	547	2	4142	2539	3246	2277	2384	452	8065	2212	1787	2558	528	3132	1870	1983	3774	1590	2822	1829	806	9270	28	2433	2630
MIR491	MIR491	0	127	0	0	0	0	0	0	0	0	0	0	0	0	0	0	0	0	0	0	0	0	0	0	0	0	0	0	0	107	0	0	0	93	112	0	63	0	28	0	0	0	153	0	0	0	0	0
MLLT3	MLLT3	138	0	0	20	0	6	0	0	0	787	0	0	0	0	97	0	44	0	0	64	172	6	96	11	0	14472	14167	18684	11838	35098	19142	28841	20795	21505	38549	21644	27295	30050	22833	22591	16131	13835	20056	18835	11782	25810	5498	8308
TRNAD-GUC_1	TRNAD-GUC_1	0	0	0	0	0	0	0	0	0	0	0	0	0	0	0	0	0	0	0	0	0	0	0	0	0	0	0	0	0	0	0	0	0	0	0	0	0	0	0	0	0	0	0	0	0	0	0	0
SLC24A2	SLC24A2	0	0	0	0	0	0	0	0	0	0	0	0	0	0	0	0	0	0	0	0	0	0	72	0	0	146	163	231	215	82	436	288	24	285	95	554	89	256	45	103	45	0	20	5	0	0	0	0
LOC106509159	LOC106509159	0	0	0	0	0	0	0	0	0	0	0	0	0	0	0	0	0	0	0	0	0	0	0	0	0	3	2	14	20	0	8	0	0	10	4	22	11	2	0	78	24	0	4	276	0	0	0	0
ACER2	ACER2	0	542	0	0	0	0	0	0	0	0	0	0	0	2	0	0	78	0	0	0	32	0	0	0	0	0	32	0	0	121	124	1	0	0	130	143	0	0	0	0	0	0	0	0	0	0	0	0
RPS6	RPS6	7006	18893	5046	3413	880	2566	6253	6202	5079	2441	4023	3628	3466	4444	2778	2950	3027	3004	3623	1837	2464	2665	1898	15434	4543	46	106	48	110	18112	12351	12398	13099	17969	20121	14118	20069	16148	17850	19831	23785	24977	25556	28549	45885	60630	24280	25531
DENND4C	DENND4C	0	45	1132	104	0	9	0	1156	0	516	0	0	0	0	159	0	0	1164	25	2	0	261	0	0	0	8152	6377	10912	8240	1131	1632	1232	3	370	1214	1819	560	2179	1850	1034	344	627	508	587	4592	1118	1178	610
PLIN2	PLIN2	698	1288	3	720	2405	190	1807	3074	1937	460	745	1149	0	500	2087	455	1451	5972	689	1554	1021	1216	539	2755	780	2476	2548	2257	2506	1566	7324	616	464	858	1731	8295	1666	1096	1328	482	940	2583	1130	2380	72540	105579	48865	123520
LOC100737553	LOC100737553	16	43	16	4	13	9	50	62	27	6	35	41	21	20	24	8	20	21	15	2	2	6	5	77	8	22	8	76	30	50	160	40	29	48	173	224	54	36	52	133	113	73	80	49	62	110	52	86
HAUS6	HAUS6	424	555	0	212	0	0	124	330	2	70	448	585	1137	179	507	1145	967	123	188	0	155	241	521	1292	133	728	679	86	740	5439	2338	1959	5303	1476	5887	2621	2740	1432	2129	2471	3845	3361	3540	3509	7838	185	4577	3960
RRAGA	RRAGA	955	0	0	166	628	294	866	426	989	324	573	800	1104	307	230	2	190	334	638	647	184	223	110	2397	584	38112	43342	44533	40506	20890	21730	22452	14304	11370	23457	24728	14066	20606	14823	16912	16132	16262	26190	32106	25188	14251	11832	8082
SAXO1	SAXO1	0	0	0	0	0	0	0	0	0	0	0	0	0	0	0	0	0	0	0	0	0	0	0	0	0	4036	3834	8862	6631	4343	3705	3035	1525	2749	4742	4128	2284	3180	2649	1192	868	5675	4967	2899	2	8	404	230
ADAMTSL1	ADAMTSL1	0	0	0	0	0	0	0	0	0	0	0	0	0	0	0	0	0	225	0	0	0	0	0	0	0	332	280	542	267	405	643	890	1212	178	448	729	1791	2630	137	354	780	92	245	1447	0	4	2	0
LOC110256879	LOC110256879	0	0	0	0	0	0	0	0	0	0	0	0	0	0	0	0	0	0	0	0	0	0	0	0	0	0	0	0	0	0	0	0	0	0	0	0	0	0	0	0	0	0	0	0	0	0	0	0
SH3GL2	SH3GL2	0	0	0	0	0	0	0	0	0	0	12	546	0	575	148	0	380	0	0	0	224	0	0	76	1302	2060	1181	2471	1896	2220	1678	1512	120	1356	2420	1841	2318	2070	664	1938	918	716	1020	428	0	0	0	0
CNTLN	CNTLN	0	0	0	0	0	0	0	0	0	0	0	0	0	0	0	0	0	0	0	0	0	0	0	0	58	1273	1346	1204	1456	729	358	308	690	106	824	410	669	941	692	1146	182	801	570	626	976	0	1074	565
LOC106509163	LOC106509163	0	0	0	0	0	0	0	0	0	0	0	0	0	0	0	0	0	0	0	0	0	0	0	0	0	64	60	0	126	0	0	0	2	0	0	0	0	637	2	105	2	0	0	0	0	2	48	0
BNC2	BNC2	506	0	0	146	0	0	0	494	48	519	0	54	0	6	0	0	0	802	167	18	0	182	131	0	272	4669	5271	3398	4307	3874	3164	5750	1888	2715	4366	3627	2705	3212	5068	1994	1873	2724	1751	3144	0	629	312	282
LOC110255487	LOC110255487	0	0	0	0	0	0	0	0	0	0	0	0	0	0	0	0	0	0	0	0	0	26	0	0	0	0	0	0	14	0	0	0	0	0	0	0	0	0	0	0	6	0	0	4	0	0	0	0
LOC110255485	LOC110255485	0	0	0	0	0	0	0	0	0	0	0	0	0	0	0	0	0	0	0	0	0	0	0	0	0	8	40	15	63	10	22	11	19	1	12	25	20	3	7	27	17	66	64	0	0	0	0	0
LOC106509164	LOC106509164	0	0	0	0	0	0	0	0	0	0	0	0	0	0	0	0	0	0	0	0	0	0	0	0	0	0	0	5	0	0	0	0	0	0	0	0	0	2	0	2	0	0	0	0	0	0	0	0
LOC110255488	LOC110255488	0	0	0	0	0	0	0	0	0	0	0	0	0	0	0	0	0	0	0	0	0	0	0	0	0	12	0	45	48	532	348	194	206	44	570	401	490	241	442	668	272	410	564	395	0	0	0	0
LOC110255490	LOC110255490	0	0	0	0	0	0	0	0	0	0	0	0	0	0	0	0	0	0	0	0	0	0	0	0	0	2	0	56	4	2	11	99	0	60	4	11	13	17	0	0	0	0	0	22	0	0	0	0
LOC102162053	LOC102162053	0	0	0	0	0	0	0	0	0	0	0	0	0	0	0	0	0	0	0	0	0	0	0	0	0	18	0	49	1	0	0	0	0	5	0	0	0	0	0	0	0	0	4	0	0	0	0	0
CCDC171	CCDC171	0	0	0	0	0	0	0	0	0	0	0	0	0	0	0	2	0	0	0	0	0	0	0	0	0	2522	1936	4134	2652	1670	2034	2684	2865	1676	1820	2204	1171	2249	3306	2463	3080	1798	1587	1433	4	0	6	190
PSIP1	PSIP1	6599	10370	5336	1832	5784	1827	3524	3908	3921	1895	4543	3011	13440	2385	5541	5586	2852	1887	1280	439	733	272	488	736	160	37241	38665	46400	27809	31116	20120	30844	13656	18967	34747	23007	27192	33165	27295	43046	15752	12075	21282	19257	418	939	891	1018
SNAPC3	SNAPC3	0	105	696	316	1420	204	0	804	807	227	470	458	630	4	823	1775	251	625	529	675	217	277	198	238	704	3237	2977	4244	3633	9938	13359	17040	18365	19061	10944	14951	16177	15909	16204	16387	32914	33017	31469	34101	19531	13982	7804	10746
LOC102162768	LOC102162768	0	0	0	0	0	0	0	0	0	0	0	0	0	0	0	0	0	0	0	0	0	0	0	0	0	421	268	830	383	322	92	0	0	0	340	106	0	0	0	0	0	0	960	0	0	0	0	0
LOC110255498	LOC110255498	0	0	0	0	0	0	0	0	0	0	0	0	0	0	0	0	0	0	0	0	0	0	0	0	0	0	0	0	0	0	0	0	0	0	0	0	0	0	0	0	0	0	0	0	0	0	0	0
TTC39B	TTC39B	0	1	0	0	0	0	0	0	0	0	0	0	0	0	0	0	0	0	0	0	0	0	12	692	0	894	1434	184	577	198	232	620	820	2	227	265	0	356	80	2	112	0	0	110	2	27	12	192
LOC106507234	LOC106507234	0	0	0	0	11	0	0	0	0	0	0	0	0	0	0	0	0	0	0	0	0	0	0	0	0	0	0	0	0	0	0	0	0	0	0	0	0	0	2	0	0	0	0	0	0	0	0	0
FREM1	FREM1	0	0	207	0	0	0	0	0	0	0	0	0	0	0	0	0	0	0	0	0	0	0	0	0	0	508	403	550	228	264	38	48	10	297	294	47	819	179	39	102	487	190	385	285	0	0	0	0
CER1	CER1	0	1	0	0	0	0	0	0	0	0	0	0	0	0	0	0	1	0	0	0	0	0	0	1	0	0	0	0	0	0	0	0	0	1	0	0	0	0	0	0	0	0	0	0	0	0	0	0
ZDHHC21	ZDHHC21	14	0	0	0	830	0	0	0	788	24	0	313	0	141	0	0	307	8	535	0	0	0	236	0	272	272	328	966	210	16	20	0	0	0	16	27	0	0	0	0	0	3	548	16	0	0	0	902
LOC110255509	LOC110255509	0	0	0	0	0	0	0	0	0	0	0	0	0	0	0	0	0	0	0	0	0	0	0	0	0	738	658	538	315	215	43	78	58	84	248	51	280	230	294	563	492	174	455	176	0	0	0	10
TRNAH-GUG_3	TRNAH-GUG_3	1	5	0	0	0	2	1	4	1	0	1	2	3	0	10	2	0	4	2	0	1	4	0	13	0	0	0	0	0	0	0	0	0	0	68	43	0	0	0	0	0	0	0	0	0	0	0	0
LOC100514506	LOC100514506	0	0	0	0	0	0	0	0	0	0	0	0	0	0	0	0	0	4	0	0	0	0	0	0	0	0	0	0	0	2	0	0	0	6	4	0	64	0	2	0	28	0	0	114	0	0	0	0
NFIB	NFIB	0	0	1114	0	1367	162	0	0	0	0	322	32	0	186	292	0	0	0	0	0	0	0	378	0	0	3502	3543	3500	1910	3952	2119	2254	1045	1528	4450	2422	1419	2378	2777	1853	3994	2358	1523	1187	482	2	0	371
LOC106509171	LOC106509171	0	0	0	0	0	0	0	0	0	0	0	0	0	0	0	0	0	0	0	0	0	0	0	0	0	593	309	489	470	244	9	67	30	104	261	10	156	188	198	248	130	31	157	174	0	0	0	0
LOC106509172	LOC106509172	0	0	0	0	0	0	0	0	0	0	0	0	0	0	0	0	0	0	0	0	0	0	0	0	0	0	0	22	0	30	18	0	0	0	34	21	0	0	0	0	0	0	0	0	0	0	0	0
MPDZ	MPDZ	0	0	0	0	0	0	0	0	0	0	0	506	0	0	121	0	166	2	0	0	468	48	36	0	0	372	1038	978	335	22	0	41	4	4	26	0	80	0	432	3	526	0	0	888	0	0	6	0
LOC106509174	LOC106509174	0	0	0	0	0	0	0	0	0	0	0	0	0	0	0	0	0	0	0	0	0	0	0	0	0	0	0	0	71	0	0	0	0	0	0	0	2	0	0	0	0	0	0	0	0	0	0	0
LOC102165237	LOC102165237	0	0	0	0	0	0	0	0	0	0	0	0	0	0	0	0	0	0	0	0	0	0	0	0	0	1183	1285	2224	1113	1840	606	295	443	684	2030	745	332	622	945	875	576	998	1373	919	0	0	0	0
LURAP1L	LURAP1L	0	492	0	0	0	0	0	0	0	0	0	0	0	0	0	0	0	0	0	0	0	0	0	0	0	0	0	46	0	0	0	0	0	0	0	0	0	0	0	0	0	0	0	0	0	0	0	0
TYRP1	TYRP1	0	0	0	0	0	0	0	0	0	0	0	0	0	0	0	0	0	0	0	0	0	0	0	0	0	88	79	122	75	0	55	0	0	0	0	71	0	0	0	0	0	275	562	528	0	0	0	2
LOC102165580	LOC102165580	0	0	0	0	0	0	0	0	0	0	0	0	0	0	0	0	0	0	0	0	0	0	0	0	0	8722	6754	9233	8237	3755	1642	2222	1202	1169	4072	1865	1512	3053	2082	2516	3854	1775	2958	2598	0	0	0	0
LOC102164767	LOC102164767	0	0	0	0	0	0	0	0	0	0	49	0	3	0	0	0	0	0	0	0	0	0	0	0	0	1276	387	901	1094	195	4	125	506	41	205	10	104	98	535	45	160	364	129	420	0	0	0	0
PTPRD	PTPRD	0	0	0	0	0	0	0	0	0	0	0	0	0	0	0	0	0	0	0	0	0	0	0	0	0	371	678	996	369	223	970	319	1360	172	233	1090	676	163	32	896	128	332	150	283	0	0	285	0
TMEM261	TMEM261	2	70	0	0	149	0	0	0	0	0	0	0	67	0	0	0	0	0	4	10	0	10	0	2	33	0	0	2	2	42	0	26	160	92	46	0	52	56	0	0	0	138	64	0	668	1074	358	388
LOC110255532	LOC110255532	0	0	0	0	0	0	0	0	0	0	0	0	0	0	0	0	0	0	0	0	0	0	0	0	0	472	876	849	678	362	284	188	234	371	384	317	249	26	8	188	519	1098	1172	908	0	0	0	264
KDM4C	KDM4C	0	0	0	0	0	18	0	0	0	0	0	0	0	0	0	0	0	0	0	0	0	0	0	0	0	767	1048	1347	305	968	69	229	352	41	1053	84	340	219	361	654	428	943	648	774	1414	4	98	50
LOC102166448	LOC102166448	0	0	0	0	0	0	0	0	0	0	0	0	0	0	0	0	0	0	0	0	0	0	0	0	0	0	0	0	0	0	0	0	0	0	0	0	0	0	0	0	0	0	0	0	0	0	0	0
GLDC	GLDC	0	0	0	0	0	352	962	0	6	0	2	0	2	0	0	0	2	46	0	2	0	2	0	86	0	125	101	10	66	50	506	17	4	808	57	564	1445	336	1	452	41	811	593	1045	5342	5019	7998	5788
UHRF2	UHRF2	0	2418	783	0	0	338	0	0	193	692	1026	457	1468	0	247	426	12	83	485	52	27	96	2	0	40	271313	287124	284832	220464	5410	3638	10386	7386	3277	6123	4257	7866	8516	6063	7862	11977	3110	5892	7494	3442	1427	1951	1004
TPD52L3	TPD52L3	0	0	0	0	0	0	0	0	0	0	0	0	0	0	0	0	0	0	0	0	0	0	0	0	0	0	0	0	0	0	0	0	0	0	0	0	0	0	0	0	0	0	0	0	0	0	0	0
IL33	IL33	0	0	0	0	0	0	0	0	0	0	0	0	0	0	0	0	10	0	0	0	1	0	0	0	0	0	0	0	0	2	0	2	1	2	1	0	0	86	2	0	1	0	2	0	6	0	2	0
TRNAG-CCC	TRNAG-CCC	0	0	0	0	0	0	0	0	0	0	0	0	0	0	0	0	0	0	0	0	0	0	0	0	0	0	0	0	0	0	0	0	0	0	0	0	0	0	0	0	0	0	0	0	0	0	0	0
RANBP6	RANBP6	1157	0	841	0	0	438	0	0	0	0	830	234	786	0	151	0	310	0	293	0	0	841	0	1051	2	0	0	0	0	3026	3014	1214	3168	2660	3269	3403	3555	1038	4660	1950	1664	3452	2555	3699	2886	3084	1812	1532
KIAA2026	KIAA2026	0	1	0	0	0	2	8	1669	72	0	0	479	0	0	327	472	346	0	0	2	0	0	114	0	0	44	76	0	88	975	2214	247	502	2895	1065	2432	1822	2788	730	3910	590	1688	2022	1670	1630	1390	310	95
MLANA	MLANA	0	0	0	0	0	0	0	0	0	0	0	0	0	0	0	0	0	0	0	0	0	0	0	0	0	0	0	0	0	0	0	0	0	0	0	0	0	23	0	0	0	0	0	0	0	0	0	0
ERMP1	ERMP1	0	0	0	46	0	274	0	454	0	0	16	282	312	2	0	0	0	0	0	0	0	27	0	0	0	1008	528	1422	884	1032	1776	976	524	176	1154	1975	4	2330	1032	872	60	622	319	412	1213	2663	1262	579
RIC1	RIC1	2	999	1144	0	642	10	0	0	0	0	0	122	0	0	0	0	0	804	14	0	0	0	0	0	0	3780	3046	3094	2136	3100	3264	2324	130	684	3364	3592	1156	3016	355	2454	372	1552	2250	917	2	1	103	952
PDCD1LG2	PDCD1LG2	0	0	0	0	0	0	0	0	0	0	0	0	0	0	0	0	0	0	0	0	0	0	0	0	0	863	569	791	950	319	171	142	0	170	335	194	224	270	248	334	124	306	555	86	422	0	70	70
CD274	CD274	0	0	0	0	0	0	0	0	0	0	0	0	0	0	0	0	0	0	0	0	0	0	0	0	0	150	264	281	320	127	224	190	20	25	149	241	1197	1786	149	549	540	34	1649	320	0	0	0	40
PLGRKT	PLGRKT	0	1597	0	0	0	0	0	0	365	136	328	237	148	0	0	199	114	140	0	138	88	0	0	189	0	608	736	450	340	572	130	177	0	0	606	146	10	314	200	2	0	56	0	164	1958	2506	598	598
RLN2	RLN2	0	0	0	235	0	101	0	0	0	0	0	0	0	0	0	0	0	0	0	0	0	0	0	0	0	0	0	0	0	0	0	0	0	0	0	0	0	0	0	0	0	0	282	0	2202	2174	397	992
INSL6	INSL6	0	0	0	0	0	0	0	0	0	0	0	0	0	0	0	0	0	0	0	0	0	0	0	0	0	0	28	72	100	86	0	2	0	0	102	2	0	0	72	0	0	33	0	0	0	0	0	0
JAK2	JAK2	0	755	2	0	772	82	0	1487	6	0	536	0	44	869	592	0	224	662	0	324	865	18	0	0	66	0	144	388	2	1617	1522	650	2282	677	1766	1694	2112	2349	1256	751	283	1591	1065	175	78	1645	940	861
RCL1	RCL1	0	43	765	35	543	659	0	0	0	21	172	144	1810	240	326	1380	352	2	471	497	0	224	388	352	626	566	222	1265	848	11407	10691	9020	17998	10844	12613	12157	10511	7927	10847	11574	14973	31397	22295	36003	25522	17225	19860	23442
MIR101-1	MIR101-1	0	0	0	0	0	0	0	0	0	0	0	0	0	0	0	0	0	0	0	0	0	0	0	0	0	0	0	0	0	0	0	0	0	0	0	0	0	0	0	0	0	0	0	0	0	0	0	0
LOC106509181	LOC106509181	0	0	0	0	0	0	0	0	0	0	0	0	0	0	0	0	0	0	0	0	0	0	0	0	0	0	0	0	0	0	0	0	0	0	0	0	0	0	0	0	0	0	0	0	0	0	0	0
AK3	AK3	0	0	0	0	0	0	616	0	0	0	0	634	583	0	0	0	0	4	246	0	0	287	4	0	0	0	0	0	0	0	0	0	0	36	0	0	7	98	0	348	18	0	0	0	2	0	0	0
CDC37L1	CDC37L1	0	0	0	298	0	0	0	0	696	0	0	3	0	0	0	1	23	0	82	0	526	407	122	1443	0	2202	3596	1795	3497	3572	2875	3773	5216	3412	3831	3196	3842	3877	3928	5496	3867	7438	5908	5913	3997	358	1170	2053
SPATA6L	SPATA6L	0	0	0	0	0	0	0	0	0	0	0	0	0	0	0	0	104	0	0	397	0	0	0	0	0	0	2	0	0	0	0	0	0	0	1	0	0	15	0	0	0	0	1	926	2942	20	188	137
LOC110255582	LOC110255582	0	0	0	0	0	0	0	0	0	0	0	0	0	0	0	0	0	0	0	0	0	0	0	0	0	2	0	0	11	0	0	0	0	0	0	0	0	0	0	0	0	0	0	0	0	0	0	0
SLC1A1	SLC1A1	0	2	0	0	0	0	854	0	0	0	0	952	0	0	0	0	432	0	0	2	0	0	2	36	0	44	24	10	163	0	2	0	0	0	0	2	0	0	0	0	2	0	2	2	2	5768	2562	3230
LOC110256886	LOC110256886	0	0	0	0	0	0	0	0	0	0	0	0	0	0	0	0	0	0	0	0	0	0	0	0	0	62	228	111	108	488	148	294	96	3	512	181	218	0	0	2	356	4	12	714	114	3154	1440	1697
GLIS3	GLIS3	0	0	0	0	0	0	0	0	0	0	0	0	0	0	0	0	0	0	0	0	0	0	0	0	0	1130	323	2242	1111	2857	200	86	14	79	3080	262	2	3184	1652	8	189	365	1471	507	0	0	6	24
RFX3	RFX3	0	0	438	0	0	0	0	0	0	0	0	72	0	0	0	0	0	0	0	0	0	0	0	0	0	23	104	70	0	119	2	0	150	28	133	2	67	2	0	0	3	74	81	2	0	0	64	400
LOC106509183	LOC106509183	0	0	0	0	0	0	0	0	0	0	0	0	0	0	0	0	0	0	0	0	0	0	0	0	0	422	615	1328	900	0	36	594	398	16	0	39	11	615	432	2	195	581	0	62	0	0	0	0
PUM3	PUM3	2518	1847	2	694	468	124	1103	2109	194	24	590	1391	1164	69	367	1050	1088	1013	22	582	467	98	602	328	827	2364	5870	4625	2999	8398	9366	3941	10440	9619	9194	10238	5717	3896	7777	5316	16610	14800	12111	10765	17612	24081	9576	14523
KCNV2	KCNV2	0	0	0	0	0	0	0	0	0	0	0	0	0	0	0	0	0	0	0	0	0	0	0	0	0	0	0	0	0	0	0	0	0	0	0	0	0	0	0	0	0	0	0	0	0	0	0	0
VLDLR	VLDLR	0	0	0	0	72	142	0	0	0	774	157	618	0	0	224	0	288	0	0	0	423	271	0	0	0	602	105	90	484	1655	1968	1738	3159	17	1793	2170	1483	632	492	896	324	1151	96	470	0	0	2	0
LOC100737021	LOC100737021	0	582	0	0	0	0	0	0	0	0	0	0	0	0	0	0	3	0	0	0	0	0	0	0	0	44	0	65	152	0	5	30	0	16	0	9	40	44	104	387	0	0	108	0	0	0	0	0
LOC110255636	LOC110255636	0	0	0	0	0	0	0	0	0	0	0	0	0	0	0	0	0	0	163	0	0	0	0	0	0	183	100	162	102	6	2	0	123	0	8	2	9	205	0	0	0	25	0	104	0	897	26	17
LOC110255639	LOC110255639	0	0	0	0	0	0	0	0	0	0	0	0	0	0	0	0	0	0	0	0	0	0	0	0	0	0	0	0	0	246	0	2	0	0	264	0	0	0	0	0	0	0	0	0	0	0	0	0
SMARCA2	SMARCA2	0	480	40	0	0	457	313	14	0	810	435	12	0	26	0	0	221	51	0	0	0	0	158	1251	0	7905	4672	7388	6010	3593	3609	4721	2898	2488	3946	4010	2159	3793	2051	1387	6182	1792	4689	2434	945	5468	4144	6311
DMRT2	DMRT2	0	0	0	0	0	74	0	0	0	0	0	0	0	0	0	404	0	0	14	0	0	0	0	0	43	698	140	312	1188	0	0	11	10	178	0	2	0	0	0	0	0	58	342	437	2	0	0	110
DMRT3	DMRT3	0	0	0	0	0	0	0	0	0	0	0	14	0	0	0	55	0	0	0	0	0	0	0	0	0	50	10	162	56	0	0	0	182	0	0	0	0	2	0	0	0	0	0	0	2	900	0	118
LOC110255645	LOC110255645	0	0	0	0	0	0	0	0	0	0	0	0	0	0	0	0	0	0	0	0	39	0	0	0	0	0	0	0	4	0	0	0	0	0	0	0	0	0	0	0	0	0	0	0	0	0	0	0
DMRT1	DMRT1	0	2861	0	0	0	0	0	0	0	0	279	0	0	0	0	0	0	0	0	0	0	0	0	0	0	157	55	102	112	0	24	432	4	0	0	36	2	0	0	0	0	12	8	162	0	0	0	0
KANK1	KANK1	0	1639	0	0	0	70	401	0	0	1	1196	488	1171	0	0	0	132	48	3443	22	2038	0	134	14	782	11749	9414	16988	10604	9771	6884	4640	4340	3008	10769	7677	2112	7784	3290	4172	2790	3232	2239	2590	0	1442	94	38
MIR9823	MIR9823	0	0	0	0	0	0	0	0	0	0	0	0	0	0	0	0	0	0	0	0	0	0	0	0	0	0	0	0	0	0	0	0	0	0	0	0	0	0	0	0	0	0	0	0	0	0	0	0
DOCK8	DOCK8	0	0	0	0	0	0	0	0	0	0	0	0	0	0	0	0	0	0	0	0	0	0	0	0	0	214	660	677	172	0	1683	1375	55	702	2	1837	161	31	23	5	50	4	201	601	0	776	78	0
C1H9orf66	C1H9orf66	0	0	0	0	0	0	0	0	0	0	0	0	0	0	0	0	0	0	0	0	0	0	0	0	0	0	0	0	0	0	0	0	0	0	0	0	0	0	0	0	0	0	0	0	0	0	0	0
LOC100156293	LOC100156293	2863	655	357	1018	1350	101	903	0	380	1026	869	0	800	653	308	1020	329	0	626	300	462	296	200	1552	0	1384	694	1252	1893	585	121	127	597	642	613	144	516	632	544	685	2722	1220	902	2633	2547	109	2410	1795
LOC100155087	LOC100155087	0	0	0	0	0	0	0	0	0	0	355	0	0	0	0	0	0	0	0	0	0	0	0	0	0	0	0	0	142	0	0	0	0	0	0	0	0	0	0	0	0	0	0	0	0	0	0	0
PGM5	PGM5	0	0	0	0	0	0	0	0	0	0	0	0	0	0	0	0	0	0	0	0	0	0	0	0	0	794	614	610	1060	2806	1608	5368	1076	1836	3124	1796	976	1688	1724	2773	1832	807	0	476	54	105	78	8
TMEM252	TMEM252	0	0	0	0	0	0	0	0	0	0	0	0	0	0	0	0	0	0	0	0	0	0	0	0	0	0	0	0	0	0	0	0	0	0	0	0	0	0	0	0	0	0	0	0	0	0	0	0
PIP5K1B	PIP5K1B	0	0	423	0	0	0	0	0	0	0	0	0	0	0	0	0	0	0	0	0	0	0	0	0	0	1022	1921	1414	1204	86	1588	3593	2104	1972	107	1762	1110	675	577	1762	5	482	840	2389	452	4	386	2095
FAM122A	FAM122A	0	0	527	0	0	96	0	0	0	0	0	0	0	2	0	0	0	0	0	95	0	0	0	924	0	2	2	2	0	7482	2282	7210	6318	8756	8132	2564	1380	2912	5248	262	15630	10204	9686	4064	4976	42	3368	1474
FXN	FXN	0	1089	505	63	0	136	0	0	0	0	759	303	259	179	0	251	99	82	0	230	217	34	0	477	47	194	428	98	189	1118	398	258	430	756	1321	481	591	502	568	774	215	604	715	600	2374	2236	605	654
TJP2	TJP2	0	6	161	2	0	516	519	1907	1499	0	1377	840	0	517	570	519	327	329	69	31	396	311	81	171	26	7146	3559	4213	2982	4172	1421	2162	3124	3694	4534	1532	2575	2202	3005	1244	1379	566	345	3684	43348	29835	25030	30491
LOC110255668	LOC110255668	0	0	0	0	0	0	0	0	0	0	0	0	0	0	0	0	0	0	0	0	0	0	0	0	0	0	0	0	0	0	0	0	0	0	0	0	0	0	8	0	0	0	0	0	0	16	0	0
FAM189A2	FAM189A2	0	0	0	0	0	2	85	0	0	0	1137	13	4	0	0	0	0	0	0	209	0	0	0	0	184	8	254	20	540	536	524	0	4	20	589	562	186	360	0	564	0	496	2	2	0	0	50	0
APBA1	APBA1	1232	54	1151	83	0	2	753	0	24	0	113	400	950	618	60	0	287	886	500	452	402	732	0	10	0	1000	809	1003	756	1622	1039	2998	1215	1159	1785	1227	887	2253	1106	1329	658	306	468	1384	0	0	0	266
PTAR1	PTAR1	689	0	0	0	0	440	0	829	0	0	88	1075	898	343	535	0	342	544	0	500	730	110	29	0	406	2	8	272	112	3366	2478	1312	4707	1779	3715	2791	1162	1824	671	248	2816	5970	4982	2480	14096	3456	8076	7694
C1H9orf135	C1H9orf135	0	0	0	0	0	0	0	0	0	0	0	0	0	0	0	0	0	0	0	0	0	0	0	1	0	935	496	268	167	13	118	0	0	0	15	143	0	0	0	0	17	40	19	464	0	0	0	259
MAMDC2	MAMDC2	0	305	0	0	3	0	0	0	0	0	0	23	0	0	3	0	0	0	0	0	0	0	0	0	0	0	0	0	0	0	0	0	0	0	0	0	0	0	0	0	0	0	0	0	0	4	0	0
SMC5	SMC5	22	307	0	0	405	54	633	1201	495	132	0	108	457	459	610	357	436	0	816	310	446	359	234	1669	179	4830	4510	5218	3334	10280	2852	6925	5014	3364	11181	3157	4149	4650	6202	3373	5463	4399	3112	2380	1677	3060	1272	2420
KLF9	KLF9	0	0	0	0	0	0	0	0	0	0	0	0	0	0	0	0	0	0	0	0	0	0	0	0	0	0	0	0	0	775	126	1802	432	391	857	140	938	1789	1862	1061	287	583	1014	684	0	0	207	131
LOC110255683	LOC110255683	0	0	0	0	0	0	0	0	0	0	0	0	0	0	0	0	0	0	0	0	0	0	0	0	0	0	0	0	0	0	0	0	0	0	0	0	0	12	0	0	0	0	0	0	0	0	0	0
TRPM3	TRPM3	0	0	0	0	0	0	0	0	0	0	0	0	0	0	0	0	0	0	0	0	1	1	0	0	0	488	925	731	174	1139	9	115	0	767	1240	13	0	10	4	2	8	159	25	69	25	0	0	103
MIR204	MIR204	0	0	0	0	0	0	0	0	0	0	0	0	0	0	0	0	0	0	0	0	0	0	0	0	0	0	0	0	0	0	0	0	0	0	0	0	0	0	0	0	0	0	0	0	0	0	0	0
LOC106509188	LOC106509188	0	317	0	0	0	0	0	0	0	0	0	0	0	0	0	0	0	0	0	0	0	0	0	0	0	0	0	0	0	0	0	0	0	0	0	0	0	0	0	0	0	0	0	0	0	0	0	0
TMEM2	TMEM2	8	32	1467	3	3	134	1059	527	318	546	139	695	1197	632	2	4	6	10	43	0	0	2	8	19	112	688	312	120	236	598	1151	2	13	774	659	1252	215	298	218	625	116	352	355	499	20	22	865	803
LOC110255687	LOC110255687	0	0	0	0	0	0	0	0	0	0	0	0	0	0	0	0	148	0	0	0	0	0	0	0	0	0	106	0	0	0	0	0	0	0	0	0	0	0	5	0	0	0	0	0	0	0	0	0
LOC110255688	LOC110255688	0	826	81	0	0	90	0	0	6	0	0	0	170	0	0	0	44	11	170	0	76	62	0	155	116	12	16	10	4	20	6	0	12	30	27	8	16	2	24	2	8	14	0	6	23	109	120	80
ABHD17B	ABHD17B	494	2830	1190	409	1660	2070	1855	2373	100	1158	272	2	34	244	1169	0	912	466	0	122	1191	227	0	6	0	7199	9078	11996	6903	6402	5170	8416	3640	2488	7043	5723	3022	3476	2930	5980	834	1508	1846	2452	6388	36	720	234
C1H9orf85	C1H9orf85	207	0	0	0	0	16	213	269	0	0	420	0	0	0	265	14	726	425	1489	2	172	470	277	1	304	10	166	36	70	1601	70	224	715	88	1754	86	993	510	214	206	822	1855	915	583	2524	94	1404	1849
C1H9orf57	C1H9orf57	0	0	0	0	0	0	0	0	0	0	0	0	0	0	0	0	0	0	0	0	0	0	0	0	0	0	0	0	0	0	0	0	0	0	0	0	0	0	0	0	0	0	0	0	0	0	0	0
GDA	GDA	0	0	0	0	0	0	0	0	0	0	0	0	0	0	0	0	0	0	0	0	0	0	0	6	0	746	1137	2308	1208	80	0	59	0	0	84	1	51	0	0	6	0	0	262	144	0	0	0	225
ZFAND5	ZFAND5	1218	4046	175	1651	5724	1597	841	853	1252	1272	1775	1245	1228	733	2330	1015	1289	256	395	1147	1052	324	473	268	296	34539	32458	37355	29358	31862	23394	23088	25743	20402	34888	26046	19880	22793	21875	29565	6824	16806	18005	16047	6022	6238	5684	8024
TMC1	TMC1	0	0	0	0	0	0	0	0	0	0	0	0	0	0	0	0	0	0	0	0	0	0	0	0	0	243	43	140	268	418	49	51	13	1	440	64	1	13	199	142	283	215	33	253	0	0	165	461
LOC110255694	LOC110255694	0	0	0	0	0	0	0	0	0	0	0	0	0	0	0	0	0	0	0	0	0	0	0	0	0	14	99	48	37	4	47	0	0	2	7	54	9	29	18	2	23	13	15	0	0	0	0	0
ALDH1A1	ALDH1A1	0	0	0	0	0	0	0	0	0	0	0	0	0	0	0	0	0	0	0	0	0	0	0	0	0	0	0	7	2	0	0	0	0	0	0	0	0	0	0	0	0	0	0	0	0	0	0	0
LOC106509189	LOC106509189	0	0	0	0	0	0	0	0	0	0	0	0	0	0	0	0	0	0	0	0	0	0	0	0	0	0	0	0	0	0	0	0	0	0	0	0	0	0	0	0	0	0	0	0	0	0	0	0
LOC106506961	LOC106506961	0	0	0	0	0	0	0	0	0	0	0	0	0	0	0	0	0	0	0	0	0	0	0	0	0	0	0	0	0	0	0	0	0	0	0	0	0	0	0	0	0	0	0	0	0	0	0	0
LOC106506962	LOC106506962	0	0	0	0	0	0	0	0	0	0	0	0	0	0	0	0	0	0	0	0	0	0	0	0	0	0	0	0	0	0	0	0	0	0	0	0	0	0	0	0	0	0	0	0	0	0	0	0
ANXA1	ANXA1	3158	6116	342	6	2204	2703	4358	3407	1018	3728	30	1934	3947	2625	4053	648	1194	4033	5201	1320	2151	3231	1459	2409	2485	0	0	0	0	0	0	0	0	0	0	0	0	0	0	0	0	0	0	0	2	5293	1502	972
LOC110257038	LOC110257038	0	0	0	0	0	0	0	0	0	0	0	0	0	0	0	0	0	0	0	0	0	0	0	0	0	0	0	0	4	0	0	0	0	36	0	0	0	0	1	0	11	0	1	0	0	0	0	0
LOC110257039	LOC110257039	0	0	0	0	0	0	0	0	0	0	0	0	0	0	0	0	0	0	0	0	0	0	0	0	0	0	0	29	70	13	0	284	0	0	13	0	0	1	8	32	85	208	24	10	0	0	0	0
LOC102160343	LOC102160343	0	0	0	0	0	0	0	0	0	0	0	0	0	0	0	0	0	0	0	0	0	0	0	0	0	43	13	22	51	38	29	19	0	10	55	40	12	8	48	7	813	6	36	46	0	0	0	0
RORB	RORB	0	0	0	0	0	0	0	0	0	0	0	0	0	0	0	0	0	0	0	0	0	0	0	0	0	65700	72028	66674	53489	50227	42196	58658	39278	45207	54070	46459	44449	46181	49790	34252	34723	26897	60828	75266	20056	18873	21720	18285
TRPM6	TRPM6	0	0	0	0	0	0	0	0	0	0	0	0	0	0	0	0	0	60	0	0	0	0	0	0	1	3145	3674	6258	4780	10741	9088	5276	7229	7916	11578	10054	6158	6606	4493	7917	8666	9610	3164	4487	10811	11290	6140	4952
C1H9orf40	C1H9orf40	0	321	0	0	0	0	824	0	0	0	0	0	0	0	0	28	0	0	0	0	0	253	0	0	0	2192	1360	1562	1696	1106	8	378	40	98	1206	16	1250	1180	584	747	1536	170	880	1970	1660	0	634	508
CARNMT1	CARNMT1	0	2645	1572	624	2	1729	4073	590	318	6	763	558	2011	0	8	951	329	444	49	1272	251	197	138	3501	335	376	736	170	92	1141	397	4	956	0	1249	439	1872	0	283	1077	1006	2	335	430	2914	20	3037	2476
LOC106507622	LOC106507622	0	0	0	0	0	0	0	0	0	0	0	0	0	0	0	0	0	0	0	0	0	0	0	0	0	0	0	0	0	0	0	0	0	0	0	0	0	0	0	1	0	0	0	0	0	0	0	0
NMRK1	NMRK1	0	0	0	0	0	209	0	97	0	62	0	0	0	0	0	103	0	0	0	0	486	163	0	0	0	46	24	66	70	1	0	0	0	0	1	0	0	0	0	0	0	0	0	0	0	0	0	61
OSTF1	OSTF1	378	563	60	0	121	0	0	580	0	537	480	336	304	434	226	714	462	593	344	461	437	52	1	13	142	2922	2925	3567	1894	1063	482	266	248	590	1189	557	480	631	622	493	639	302	312	694	978	4	324	534
PCSK5	PCSK5	0	1319	0	2	454	69	0	1567	1657	68	83	120	0	621	423	4	143	26	79	790	0	2	20	0	2	578	1087	1236	647	201	637	421	558	282	224	703	1327	855	657	376	414	476	241	574	0	4	631	0
RFK	RFK	286	144	0	294	0	610	0	0	4	526	340	0	0	2	0	823	313	694	136	146	485	44	25	2	2	1080	1299	1875	1458	6958	9529	3657	6160	6099	7646	10428	7828	8868	8732	10352	7347	10713	10620	10564	7434	5722	8786	3093
LOC110255722	LOC110255722	0	0	0	0	0	0	0	0	0	0	0	0	0	0	0	36	0	0	0	0	0	0	101	0	0	0	0	0	0	0	0	0	0	0	0	0	0	173	0	0	0	0	0	0	0	0	0	0
GCNT1	GCNT1	0	1529	1291	744	0	549	1220	160	680	0	1947	147	0	1835	204	1083	294	96	189	14	67	122	426	4	797	1528	3684	4242	1072	727	1532	1691	6	844	794	1788	836	2664	767	610	11	384	512	1383	118	8	124	236
PRUNE2	PRUNE2	0	0	474	0	194	4	0	287	439	0	0	299	0	0	0	0	22	0	139	0	642	0	0	0	255	1713	813	1840	853	842	56	243	539	818	906	70	234	1168	305	981	728	50	225	118	0	0	0	0
LOC110255742	LOC110255742	0	0	0	0	0	0	0	0	0	0	0	0	0	0	0	0	0	0	0	0	0	0	0	0	0	5	10	1	2	3	4	4	2	72	3	4	17	2	5	4	0	1	0	3	0	8	0	0
FOXB2	FOXB2	0	0	0	0	0	0	0	0	0	0	0	0	0	0	0	0	0	0	0	0	0	0	0	0	0	0	0	0	0	0	26	0	0	0	0	38	0	0	0	0	0	0	0	0	0	0	0	0
VPS13A	VPS13A	0	217	192	81	0	596	0	0	0	0	859	0	997	957	1168	948	829	24	75	0	0	218	140	0	0	626	1312	784	376	1002	124	1064	982	388	1066	143	320	1956	1084	8	3700	1296	1824	1202	905	1076	1094	861
LOC106506974	LOC106506974	0	0	0	0	0	0	0	0	0	0	0	0	0	0	0	0	0	0	0	0	0	0	0	0	0	0	0	0	0	0	0	0	0	0	0	0	0	0	0	0	0	0	0	0	0	0	0	0
GNA14	GNA14	0	0	0	0	0	0	0	0	0	0	0	0	0	0	0	0	0	0	0	71	0	0	0	0	0	0	164	76	46	26	22	0	0	0	26	26	0	11	0	59	2	0	0	0	0	0	0	0
GNAQ	GNAQ	0	0	95	0	0	0	0	0	0	34	0	38	0	13	0	0	0	0	0	2	411	0	0	0	0	134	134	264	7	38	62	66	31	0	41	78	37	28	0	176	0	57	0	55	0	31	16	0
LOC102161253	LOC102161253	0	0	0	0	0	0	0	0	0	0	0	0	0	0	0	0	0	0	0	0	0	0	0	0	0	0	18	2	0	0	0	0	0	0	0	0	0	0	0	0	0	0	0	0	0	0	0	0
CEP78	CEP78	0	0	507	0	3159	0	0	0	0	4	0	0	0	0	613	0	188	0	0	602	367	0	4	0	0	15759	12250	15891	10544	312	6	2176	836	1024	337	10	0	442	720	14	910	512	614	336	7594	726	3386	4262
PSAT1	PSAT1	2865	4630	5034	3270	1498	3204	2551	2373	3945	5422	5045	7017	9180	4634	1007	2827	1952	562	6102	1015	3537	8506	1862	2927	1011	1913	1338	4813	1996	2162	849	2877	238	246	2341	911	638	1735	1198	1961	4	2054	1256	3355	0	5383	322	0
LOC106509192	LOC106509192	0	0	0	0	0	0	0	0	0	0	0	0	0	0	0	0	0	0	0	0	0	0	0	0	0	482	311	878	782	42	3	0	0	8	45	3	27	25	13	35	106	10	13	25	0	10	0	0
TLE4	TLE4	532	750	362	0	6	44	2	590	752	0	318	225	0	0	32	141	0	0	2	0	0	4	272	146	26	473	139	105	126	548	360	574	868	248	632	426	496	213	660	574	74	28	613	506	281	2546	1320	195
LOC106509194	LOC106509194	0	0	0	0	0	0	0	0	0	0	0	0	0	0	0	0	0	0	0	0	0	0	0	0	0	0	0	0	0	0	0	0	0	0	0	0	26	4	0	28	0	21	0	0	0	6	0	0
LOC102167422	LOC102167422	0	0	0	0	0	0	0	0	0	0	0	0	0	0	0	0	0	0	0	0	0	0	0	0	0	3	11	20	1	0	0	0	0	0	1	0	0	0	0	0	0	0	0	3	0	0	0	0
LOC102162974	LOC102162974	0	0	0	0	0	0	0	0	0	0	0	0	0	0	0	0	0	0	0	0	0	0	0	0	0	13	41	26	45	4	1	106	1	0	4	1	0	169	108	0	0	0	24	227	0	0	0	0
LOC102163669	LOC102163669	0	0	0	0	0	0	0	0	0	0	0	0	0	0	0	0	0	0	0	0	0	0	0	0	0	351	287	471	330	4	116	201	14	221	8	131	53	96	50	3	0	29	167	436	0	0	0	0
NPAP1	NPAP1	0	0	0	0	0	0	0	0	0	0	0	0	0	0	0	0	0	0	0	0	0	0	0	0	0	0	0	0	0	0	0	0	0	0	0	1	0	0	0	0	0	0	0	0	0	0	0	0
TRNAV-UAC	TRNAV-UAC	0	0	0	0	0	0	0	0	0	0	0	0	0	0	0	0	0	0	0	0	0	0	0	0	0	0	0	0	0	0	0	0	0	0	0	0	0	0	0	0	0	0	0	0	0	0	0	0
LOC100524475	LOC100524475	729	586	630	260	598	566	1023	180	1204	129	27	579	126	881	538	836	266	296	272	17	528	189	363	705	0	228	251	2	2	144	0	0	80	0	152	2	183	136	79	381	7	2	0	1	4966	3421	1133	283
SPATA31D1	SPATA31D1	0	0	0	0	0	0	0	0	0	0	0	0	0	0	0	0	0	0	0	0	0	0	0	0	0	0	10	324	298	282	311	164	0	0	317	361	375	231	18	707	4	815	227	1369	0	0	0	0
LOC102164346	LOC102164346	0	0	0	0	0	0	0	0	0	0	0	0	0	0	0	0	0	0	0	0	0	0	0	0	0	0	0	0	0	0	0	0	0	0	0	2	171	0	0	0	0	0	0	0	0	0	0	0
LOC110255755	LOC110255755	0	0	0	0	0	0	0	0	0	0	0	0	0	0	0	0	0	0	0	0	0	0	0	0	0	68	20	13	84	4	6	0	3	1	4	8	7	15	31	15	24	46	4	50	0	0	0	0
LOC110255297	LOC110255297	0	0	0	0	0	0	0	0	0	0	0	0	0	0	0	0	0	0	0	0	0	55	12	0	0	156	16	96	18	0	27	6	46	0	0	28	201	318	172	766	383	434	65	0	908	0	0	0
LOC100525024	LOC100525024	0	0	406	0	0	0	0	0	0	0	0	0	0	0	0	0	0	0	0	1	0	0	0	0	0	4	0	0	0	1	0	0	0	0	0	0	0	0	12	0	0	0	0	0	0	8	4	0
FAM205C	FAM205C	0	0	0	0	0	0	0	0	0	0	0	0	0	0	0	0	0	0	0	0	0	0	0	0	0	0	0	0	48	0	0	0	0	0	0	0	0	0	0	0	0	0	0	0	0	0	0	0
PHF24	PHF24	0	0	0	0	0	0	0	0	0	0	0	0	0	0	0	0	0	0	0	0	0	0	0	0	0	3318	3604	3978	2710	396	4600	1023	2	0	440	5095	920	2282	78	744	0	1036	0	1786	0	0	0	0
DNAJB5	DNAJB5	1049	2540	437	0	0	129	391	547	422	226	20	513	0	272	2	745	440	406	877	1124	181	537	0	1703	450	0	0	0	28	0	0	2	106	174	2	3	190	0	451	964	0	0	0	0	0	3	234	234
C1H9orf131	C1H9orf131	0	0	0	0	0	0	0	0	0	0	0	0	0	0	0	0	0	0	0	0	0	0	255	0	0	0	0	238	78	0	1034	0	0	0	0	1142	0	2	0	0	2	0	276	696	0	0	0	0
VCP	VCP	9363	16024	2117	1542	2492	1706	1889	2630	909	2385	1749	4727	4092	2633	1588	4945	5360	3870	2871	6309	5087	3180	1764	13785	5490	16	32	32	28	96458	93800	52051	87180	53874	104736	103399	41744	50341	68650	40750	21173	65533	43397	84043	39287	39108	44211	55704
FANCG	FANCG	0	0	471	53	965	87	0	0	0	0	500	142	0	1	1	52	93	0	354	0	264	0	70	0	319	238	32	72	120	216	25	122	0	128	244	33	341	188	4	7	2	215	220	42	1628	0	160	223
PIGO	PIGO	0	0	442	0	144	0	0	1048	40	0	385	308	0	700	0	0	712	0	192	0	0	58	324	16	0	6	2	0	2	134	1524	33	98	170	148	1673	458	0	476	346	6	1555	496	799	5178	1468	4244	6979
STOML2	STOML2	0	6353	645	522	450	254	1530	2096	1065	382	1623	1679	1229	1007	976	1037	1337	1758	340	859	650	815	800	5234	1447	4464	3414	4816	3804	26734	16981	15694	14512	19191	29174	18798	19162	15647	21172	18354	7824	14759	11880	17381	37398	41726	17634	18674
FAM214B	FAM214B	0	0	0	2	706	0	417	0	0	0	64	0	362	0	0	0	150	222	2	0	0	0	97	0	0	0	0	82	150	1402	3375	3510	0	202	1531	3807	2	104	2	0	0	1850	24	708	2	4226	504	424
UNC13B	UNC13B	0	0	0	0	0	42	0	0	0	0	920	326	0	0	0	0	0	0	0	1161	246	64	0	4	0	2701	1740	3713	1330	1466	1298	2266	1886	1422	1631	1456	892	4264	1152	1302	1092	428	1760	846	1698	0	256	342
LOC100156421	LOC100156421	0	0	14	0	0	0	0	0	0	0	0	0	0	0	0	0	0	32	0	0	245	0	0	0	0	0	136	0	0	71	44	57	0	16	72	46	279	69	0	198	7	388	264	284	0	0	2	20
RUSC2	RUSC2	0	554	0	0	0	0	0	0	0	0	0	0	0	0	0	0	0	0	0	0	0	0	0	0	0	767	0	418	73	4398	6932	5796	6525	5128	4783	7763	5114	3848	3159	3864	1154	5143	4416	3685	6849	11585	3858	2994
FAM166B	FAM166B	0	0	0	0	0	0	0	0	0	0	0	0	0	0	0	0	0	0	0	0	0	0	0	0	0	28	0	0	0	32	0	0	0	0	34	0	0	0	0	0	0	1	0	0	0	0	0	0
TESK1	TESK1	0	0	0	119	0	0	0	0	0	0	0	0	0	0	0	0	0	0	0	0	0	0	0	0	0	0	0	165	0	472	2	504	1425	867	519	8	0	525	0	863	4	204	593	843	0	12	0	0
CD72	CD72	0	0	0	0	0	0	0	0	0	0	0	0	0	0	0	0	0	0	0	0	0	0	0	0	0	9	0	20	104	4	20	20	0	0	8	22	5	2	16	293	0	6	2	0	0	10	0	0
LOC110255822	LOC110255822	0	0	0	0	0	0	0	0	0	0	0	0	0	0	0	0	0	0	0	0	0	0	0	0	0	0	0	0	0	0	0	0	0	0	0	0	0	0	0	0	0	0	0	0	0	0	0	0
SIT1	SIT1	0	0	0	0	0	0	0	0	0	0	0	0	0	0	0	0	0	0	0	0	0	0	0	0	0	0	0	0	0	0	0	122	0	0	0	0	0	0	86	1	69	181	0	0	0	0	0	0
LOC106509199	LOC106509199	0	6	12	2	0	0	0	0	7	0	2	2	0	0	0	0	3	0	0	0	4	9	8	6	0	0	0	0	0	0	0	0	0	0	0	0	0	0	0	0	3	0	109	2	0	6	0	0
CCDC107	CCDC107	114	144	0	0	0	0	0	0	0	125	0	0	0	0	44	145	0	52	0	0	0	43	23	159	3	0	0	0	30	0	0	0	0	0	0	0	0	0	0	0	0	0	135	12	24	4	419	203
ARHGEF39	ARHGEF39	0	2	0	486	0	0	0	0	0	176	0	0	0	0	154	201	382	0	0	4	225	301	127	3152	0	1636	929	601	1051	4	0	180	3	0	6	2	360	436	1196	395	702	942	256	962	5700	474	775	2360
CA9	CA9	0	538	0	0	115	28	2	0	0	237	0	34	0	0	0	189	118	44	180	128	24	2	0	565	256	7420	6252	11988	8523	3842	1288	3163	2117	2426	4199	1459	2386	4896	3076	4656	6024	3536	6953	5346	1172	6	994	1256
TPM2	TPM2	162	544	0	0	0	58	0	0	337	0	0	291	244	198	39	0	26	145	387	110	104	762	0	714	126	2	0	0	2	0	6	0	0	57	0	8	150	0	0	0	0	0	0	0	0	0	0	6
TLN1	TLN1	398	558	367	0	0	195	0	652	0	0	520	300	0	894	6	0	0	395	115	24	91	176	64	107	43	330	0	0	0	1366	3	880	379	522	1481	5	310	0	101	0	838	660	384	221	338	4274	2988	1489
CREB3	CREB3	635	3883	1003	260	0	459	184	367	389	359	456	146	356	856	135	390	168	731	691	668	577	903	231	2898	1018	84	8	197	0	657	1315	3	322	258	730	1495	183	475	123	2	22	749	126	344	2788	1718	1373	1381
GBA2	GBA2	0	0	0	0	0	0	1	0	0	0	0	0	20	0	0	0	0	126	0	124	0	0	0	688	0	66	0	14	20	577	428	352	0	0	611	476	0	0	0	0	0	0	26	0	0	27	419	245
RGP1	RGP1	0	0	0	0	0	0	0	0	0	273	1	0	0	378	0	0	0	0	0	0	0	122	0	0	0	0	252	6	85	412	496	19	306	496	461	607	765	290	121	61	269	875	540	584	0	3362	2205	1089
MSMP	MSMP	0	0	0	0	0	0	0	0	0	0	0	0	0	0	0	0	0	0	0	0	0	0	0	0	0	0	0	0	0	0	0	0	0	0	0	0	0	0	0	0	0	0	0	0	0	0	0	0
LOC106509200	LOC106509200	0	0	0	0	0	0	0	0	0	0	0	0	0	0	0	0	0	0	0	0	0	0	0	0	0	0	0	0	0	0	0	0	0	0	0	0	0	0	0	0	0	0	0	0	0	0	0	0
NPR2	NPR2	0	0	0	0	0	0	0	0	0	0	0	0	0	0	0	2	0	0	0	0	13	0	0	0	0	0	0	0	0	1021	41	264	0	44	1113	51	0	0	0	7	0	25	1459	582	2	0	0	504
SPAG8	SPAG8	0	0	0	0	0	94	0	0	0	0	0	0	0	0	0	0	0	0	0	0	0	0	0	0	0	0	0	0	0	0	0	0	0	0	2	0	2	0	312	2	2	0	0	0	0	0	0	0
HINT2	HINT2	256	1060	0	440	0	75	0	286	0	0	0	121	0	50	252	0	0	74	0	237	344	170	82	609	77	0	0	0	4	0	0	0	0	26	0	0	34	0	47	0	44	0	30	0	254	202	84	139
FAM221B	FAM221B	346	0	0	0	0	0	0	0	0	0	0	0	0	0	0	0	0	0	0	0	0	0	0	0	0	258	144	224	307	297	0	900	0	10	333	0	558	6	697	207	2	0	72	590	0	0	0	0
TMEM8B	TMEM8B	0	0	0	0	0	0	0	0	0	0	0	14	0	0	0	0	111	0	0	37	0	0	0	427	0	0	0	0	0	2	0	0	400	0	2	2	8	0	0	0	1	51	0	0	0	0	0	0
LOC100152003	LOC100152003	0	0	0	0	0	0	0	0	0	0	0	0	0	0	0	0	0	1	0	0	1	0	0	0	0	0	0	0	0	0	0	0	0	0	0	0	0	0	0	2	0	0	0	0	0	0	0	0
LOC100157239	LOC100157239	0	0	0	0	0	0	0	0	0	0	0	0	0	0	0	0	0	0	0	0	0	0	0	0	0	0	0	0	0	0	0	0	0	0	0	0	0	0	0	0	0	0	0	0	0	0	0	0
LOC110257045	LOC110257045	0	0	0	0	0	0	0	0	0	0	0	0	0	0	0	0	0	0	0	0	0	0	0	0	0	0	0	0	0	0	0	0	0	0	0	0	0	0	0	0	0	0	0	0	0	0	0	0
LOC110257046	LOC110257046	0	0	0	0	0	0	0	0	0	0	0	0	0	0	0	0	0	0	0	0	0	0	0	0	0	0	0	0	0	0	0	0	0	0	0	0	0	0	0	0	0	0	0	0	0	0	0	0
LOC110257048	LOC110257048	0	0	0	0	0	0	0	0	0	0	0	0	0	0	0	0	0	0	0	0	0	0	0	0	0	0	0	0	0	0	0	0	0	0	0	0	0	0	0	0	0	0	0	0	0	0	0	0
LOC100518591	LOC100518591	0	0	0	0	0	0	0	0	0	0	0	0	0	0	0	0	0	0	0	0	0	0	0	0	0	0	0	0	0	0	0	0	0	0	0	0	0	0	0	0	0	0	0	0	0	0	0	0
HRCT1	HRCT1	0	0	0	0	0	0	0	0	0	0	0	0	0	0	0	0	0	0	0	0	0	0	0	0	0	0	0	0	0	0	0	0	0	0	0	0	0	0	0	0	0	0	0	0	0	0	0	0
LOC100514147	LOC100514147	0	0	0	0	0	0	0	0	0	0	0	0	0	0	0	0	0	0	0	0	0	0	0	0	0	41	0	0	0	0	0	0	0	0	0	0	0	0	0	0	0	0	0	0	0	0	0	0
LOC100519461	LOC100519461	0	0	0	0	0	0	0	0	0	0	0	0	0	0	0	0	0	0	0	0	0	0	0	0	0	0	306	302	160	242	0	2	0	0	268	0	0	0	0	0	0	0	0	0	0	0	0	0
LOC100514941	LOC100514941	0	0	0	0	0	0	0	0	0	0	0	0	0	0	0	0	0	0	0	0	0	0	0	0	0	0	0	0	0	0	0	0	0	0	0	0	0	0	0	0	0	0	0	0	0	0	0	0
LOC100513390	LOC100513390	0	0	0	0	0	0	0	0	0	0	0	0	0	0	0	0	0	0	0	0	0	0	0	0	0	0	0	0	0	0	0	0	0	0	0	0	0	0	0	0	0	0	0	0	0	0	0	0
RECK	RECK	14	0	0	85	175	298	0	0	0	0	2	436	0	2	2	0	2	0	304	0	87	603	226	628	0	2280	1476	912	2302	5636	1836	2298	3882	1771	6091	2017	3205	1696	2921	282	166	3081	2201	297	2	4728	853	1749
GLIPR2	GLIPR2	410	967	0	0	54	0	0	1538	2	0	201	78	388	624	0	2	112	366	220	0	219	209	14	648	66	244	202	154	252	2123	2182	2021	2906	2019	2314	2417	607	2928	916	1514	2276	2954	1678	2160	1150	5500	1628	2234
CCIN	CCIN	0	0	0	0	0	0	0	0	0	0	0	0	0	0	0	0	0	0	0	0	0	0	0	0	0	274	0	0	84	508	438	0	33	20	544	478	0	27	0	2	0	270	1	157	0	0	0	0
CLTA	CLTA	887	3880	2161	786	1688	616	2273	2788	2295	1663	1972	1068	1809	1381	1506	1895	1366	1012	517	1310	2006	810	720	6043	572	2937	2837	3349	1982	8458	5928	5257	5877	5305	9274	6614	3073	3728	2670	2075	4800	12927	5649	9421	23634	67463	30469	31893
LOC110255880	LOC110255880	0	0	0	0	0	0	0	0	0	0	0	0	0	0	0	0	1	128	0	0	0	0	0	0	0	0	0	0	0	0	0	0	399	10	0	0	461	0	364	0	0	7	2	0	0	4	0	0
GNE	GNE	176	847	1	0	2	0	0	2	0	0	0	2	1	42	0	412	10	432	197	0	269	0	326	38	0	12430	15113	13764	8793	5118	3576	3114	3005	2635	5567	3963	1929	5170	5298	3550	1354	3710	1480	3649	468	528	128	53
RNF38	RNF38	1726	3048	1201	40	1	2	106	122	997	517	405	1349	2	1292	0	804	0	0	1462	562	67	113	37	794	79	36656	48952	35852	33781	5242	2351	4064	3840	2838	5681	2598	1040	1629	1366	4207	5294	4939	4994	4532	11516	13838	5155	4738
MELK	MELK	1148	0	1408	808	776	1127	833	0	0	502	152	1163	1710	1047	1153	574	135	0	1115	2	0	924	1567	683	511	102082	97061	133396	105966	65520	38695	54929	50013	31592	74145	45439	37602	43937	34609	35742	46121	40504	41841	49589	17414	5714	13692	19949
PAX5	PAX5	0	0	0	0	0	0	0	0	0	0	0	0	0	0	0	0	0	198	0	0	0	0	0	0	0	242	264	837	333	662	934	1339	211	380	905	1010	560	344	115	150	150	134	609	419	0	546	0	58
ZCCHC7	ZCCHC7	630	2710	1410	0	0	0	0	23	114	0	0	0	2	202	61	533	2	111	0	255	30	235	75	68	70	1892	2495	3716	2874	2276	2449	725	974	1744	2484	2767	3124	2180	2472	2071	1258	1832	2203	2178	8925	5139	3257	4670
GRHPR	GRHPR	950	841	344	213	773	318	487	141	217	828	12	371	575	399	367	925	539	248	180	289	529	669	376	664	68	449	146	609	248	1100	520	0	312	54	1214	590	2	0	212	4	1354	4	2	1144	2422	3610	950	626
ZBTB5	ZBTB5	904	1366	2	10	30	141	1202	926	0	114	823	852	0	138	235	575	1213	1	334	2	811	44	64	224	100	7	413	61	84	2119	1237	3596	3101	1047	2311	1374	3373	1150	596	690	44	171	1131	64	207	150	466	838
POLR1E	POLR1E	422	1140	620	730	1017	284	0	250	4	456	357	0	173	93	0	0	256	170	931	447	867	515	320	1076	6	10202	14146	13334	9254	13615	8887	7283	8954	5256	14811	9935	12393	8857	11033	8541	8425	16190	16407	11460	10634	17464	20332	11379
FBXO10	FBXO10	0	0	0	0	0	0	0	194	0	0	0	0	0	0	0	0	205	0	0	26	128	167	0	416	0	4691	2228	6718	3037	4025	2396	4229	1364	1331	4383	2663	1240	3446	863	90	2358	1474	983	1885	0	8	647	0
TOMM5	TOMM5	1628	848	1431	539	2	1126	1186	872	2101	365	2830	1170	2082	532	1626	727	1474	1138	956	605	194	940	346	1564	1399	18	0	4	8	1947	1798	2137	1672	2787	2439	2243	1974	1932	2262	3087	5602	4260	3708	3243	4249	6256	1234	1775
LOC102165621	LOC102165621	0	0	0	0	0	0	0	0	0	0	0	0	0	0	0	0	0	0	0	0	0	0	0	0	0	0	0	0	0	0	0	0	0	0	0	0	2	0	0	0	0	0	0	0	0	0	0	0
FRMPD1	FRMPD1	0	740	0	0	0	46	0	16	380	0	0	0	24	0	0	0	113	0	0	0	0	0	0	0	0	0	0	4	0	0	0	0	0	2	0	2	826	0	0	338	0	2	26	402	1766	0	2	96
TRMT10B	TRMT10B	0	0	357	44	0	238	0	0	0	0	192	241	1413	0	0	0	0	0	0	718	246	243	295	0	385	608	759	2067	505	3608	2365	622	1705	3096	3968	2650	4402	2984	1474	352	4959	2718	2866	1836	0	764	1560	976
EXOSC3	EXOSC3	0	1773	494	215	380	25	0	567	0	0	314	0	599	607	411	170	82	469	194	0	293	162	0	541	13	147	69	185	237	14493	9301	9175	5567	8767	15723	10323	21877	19208	26591	25970	15477	21972	21858	24905	16808	20709	9668	10756
LOC102166243	LOC102166243	0	0	0	0	0	0	28	0	0	0	0	0	0	0	0	0	0	0	0	25	0	0	0	0	0	0	0	2	0	79	31	0	25	28	83	34	40	96	30	78	194	146	200	191	299	443	415	202
DCAF10	DCAF10	246	0	0	0	0	2	0	36	1152	0	68	186	152	983	0	0	0	0	12	0	0	56	0	0	0	126	164	2	198	446	58	882	273	80	480	74	14	236	445	0	1048	606	697	393	2	4	580	104
SLC25A51	SLC25A51	0	0	503	0	995	397	1175	20	0	788	1925	162	340	196	414	0	163	0	0	0	2	0	542	3854	922	105646	128676	86536	70582	18014	12253	8041	8994	5818	19842	13784	6650	12706	6914	6273	6232	4106	5078	7057	4	30	1850	174
SHB	SHB	97	6	0	0	0	0	114	0	0	0	12	0	133	172	0	0	0	112	0	0	0	0	0	0	58	10	0	2	0	241	1211	1270	1772	254	288	1534	581	925	909	428	2	280	159	250	2	10	0	178
LOC110255882	LOC110255882	0	0	0	0	0	0	0	0	0	0	0	0	0	0	0	0	0	0	0	0	0	9	0	0	0	0	0	0	0	0	0	0	0	0	0	0	0	0	0	0	0	0	0	0	0	0	0	0
ALDH1B1	ALDH1B1	0	1392	0	0	0	119	0	0	0	0	0	0	0	0	344	0	0	0	0	0	554	0	515	0	1145	126	2	0	0	2	0	0	10	0	2	0	0	0	374	2	0	0	0	0	0	4	0	266
IGFBPL1	IGFBPL1	0	0	0	0	0	582	0	165	0	13	560	0	0	0	0	0	0	0	0	0	0	0	47	0	2	0	0	0	0	0	0	0	0	0	0	0	0	0	0	0	0	0	0	0	0	0	0	0
LOC102168060	LOC102168060	0	0	0	0	0	0	0	0	0	211	0	0	0	0	0	0	0	223	0	0	0	0	0	0	0	0	0	0	0	0	2	0	0	0	0	2	218	0	33	0	0	0	0	0	0	0	0	0
CCDC180	CCDC180	0	0	0	0	0	0	0	0	0	0	0	0	0	0	0	0	0	0	0	0	0	0	15	0	0	0	324	134	8	14	2	0	617	8	16	6	703	0	6	12	0	82	60	0	0	0	0	0
TDRD7	TDRD7	0	0	0	0	2	0	0	0	0	0	0	0	0	0	0	0	0	0	846	3	0	0	0	0	0	2222	2987	1672	1508	574	687	2	224	450	622	764	2	326	0	412	0	0	0	32	0	0	0	0
TMOD1	TMOD1	0	1	0	0	0	0	0	0	0	0	0	0	0	0	0	0	0	0	0	0	0	0	43	0	0	3171	3769	5579	3396	4232	5076	4870	2677	3009	4621	5535	4019	4434	3650	3027	7190	2557	3876	7456	0	2	294	258
TSTD2	TSTD2	428	625	3	0	0	286	0	0	0	0	0	0	0	0	0	0	0	0	0	658	0	483	1302	844	0	1275	1369	2021	1107	7770	9156	6117	7027	7714	8443	10006	3971	5932	5315	3446	13334	13941	9093	14778	9653	6	5211	4201
NCBP1	NCBP1	562	0	0	201	0	575	0	0	0	2	991	0	2	0	9	0	698	0	0	1261	1	220	137	3256	0	253	590	342	287	1102	1040	698	2608	2577	1289	1190	2870	1280	1126	2502	810	3908	2661	2191	1649	170	1568	2327
XPA	XPA	107	1175	515	0	320	0	0	0	299	4	0	308	0	8	84	0	420	1	2	501	161	569	0	13	541	1531	986	1269	1093	160	153	62	389	301	178	167	2025	172	566	1742	9	520	630	456	4	3041	897	248
FOXE1	FOXE1	22	0	0	0	0	0	0	0	0	0	0	0	0	0	0	0	0	0	0	0	0	0	0	0	0	0	1	0	0	30	58	0	6	0	35	65	0	38	0	0	304	70	0	6	162	180	26	92
TRMO	TRMO	0	0	0	0	0	172	0	0	0	0	0	0	0	237	0	0	0	0	198	0	0	200	0	1	0	244	2	356	32	1278	811	326	18	436	1369	886	0	4	799	14	4	1010	0	630	3287	444	818	1836
HEMGN	HEMGN	0	0	0	0	0	0	0	0	0	0	0	0	0	0	0	1	252	0	0	0	0	0	0	0	0	0	0	0	0	0	0	0	0	78	0	0	0	0	0	3	0	0	0	0	0	0	604	0
ANP32B	ANP32B	838	5142	1002	568	2468	495	1158	1518	2388	268	2332	2099	2094	1718	2202	1557	1321	1789	292	1370	522	759	435	3773	578	37870	44920	51659	42645	132697	115580	77163	72119	95403	145974	129279	70278	75323	54803	77106	51372	124897	122545	164324	158577	120943	94131	81222
NANS	NANS	174	1085	0	22	279	265	633	341	316	215	297	0	567	0	83	981	263	757	272	71	149	0	189	350	241	91	0	0	0	227	288	0	2	0	253	327	9	345	414	414	6	3	112	46	1446	2241	407	685
TRIM14	TRIM14	0	0	0	0	0	0	0	0	0	0	0	0	0	0	0	0	0	0	0	0	0	0	0	0	0	27	94	76	10	127	613	129	0	318	141	677	390	194	38	94	0	269	55	325	0	0	0	0
CORO2A	CORO2A	0	0	0	0	0	0	0	0	0	0	0	0	0	0	0	0	0	0	0	0	0	0	0	2	0	0	0	0	0	0	776	0	0	0	0	863	2	148	342	0	0	312	533	0	0	0	0	0
TBC1D2	TBC1D2	388	1099	0	0	212	0	121	0	150	0	0	0	0	59	0	0	3	110	23	0	91	210	2	0	2	0	0	30	0	0	0	0	0	0	0	0	285	40	0	0	0	391	0	0	0	0	112	0
GABBR2	GABBR2	0	0	0	0	0	0	0	0	0	0	0	0	0	0	0	0	0	0	0	0	0	0	180	0	0	0	0	12	6	11	291	12	40	41	19	352	17	13	26	12	138	12	84	23	2	0	19	0
LOC106509209	LOC106509209	0	0	0	0	0	0	0	0	0	0	0	0	0	0	0	0	0	0	0	0	0	0	0	0	0	0	0	0	0	0	0	0	0	0	0	0	39	0	0	0	0	31	15	0	0	0	0	0
ANKS6	ANKS6	0	0	0	0	0	0	0	0	0	0	0	0	0	0	0	0	0	0	0	0	0	0	0	0	0	194	0	0	0	2	0	0	0	0	10	0	0	0	0	0	120	0	0	0	0	0	0	0
GALNT12	GALNT12	0	0	1494	739	0	367	0	0	0	0	0	0	600	150	290	521	52	264	358	556	288	153	0	552	286	0	159	0	0	0	0	0	4	2	0	4	0	0	0	0	6	0	2	4	0	0	0	0
LOC106509211	LOC106509211	0	0	0	0	0	0	0	0	0	0	0	0	0	0	0	0	0	0	0	0	0	0	0	0	0	0	0	0	0	0	0	0	0	0	0	0	0	0	0	0	5	0	0	0	0	755	0	0
COL15A1	COL15A1	0	0	0	0	0	0	0	0	0	0	0	0	0	0	0	0	0	0	0	0	0	0	0	0	0	34	244	572	122	0	0	0	0	0	0	0	1	0	42	274	0	0	32	0	0	0	0	0
TGFBR1	TGFBR1	1181	456	952	271	8	1217	4846	1518	734	416	1798	806	1884	2086	1442	654	1375	863	2	943	2330	1114	359	919	3083	754	0	8	2	186	1034	0	272	0	204	1155	2	274	2	0	102	0	0	2	1010	907	2408	1334
ALG2	ALG2	848	1791	0	2	1049	253	2	0	799	715	2155	960	550	0	0	391	477	0	2	62	0	0	0	0	2	147	8	70	166	2312	1019	3394	2530	827	2491	1127	0	360	1364	340	570	2968	1258	2135	386	1474	2160	2901
SEC61B	SEC61B	689	1190	446	303	227	500	940	695	679	394	634	308	171	595	645	0	86	677	89	179	539	305	77	1819	453	435	377	481	390	372	198	307	441	226	465	277	211	324	288	209	396	691	561	443	638	346	334	342
LOC106509214	LOC106509214	0	0	0	0	0	0	0	0	0	0	0	0	0	0	0	0	0	59	0	0	0	0	0	0	0	15	0	19	3	0	0	11	4	0	4	1	51	3	0	0	160	3	0	0	0	0	20	0
NR4A3	NR4A3	0	0	0	0	0	0	0	0	0	0	0	0	0	0	0	0	0	0	0	0	0	0	0	0	0	24	50	8	184	0	143	0	0	0	0	149	14	2	0	0	0	163	47	0	0	0	160	296
STX17	STX17	46	0	884	0	0	0	537	0	0	0	0	0	0	0	55	0	236	0	0	0	2	0	119	2	37	668	280	774	552	4	390	0	298	210	5	436	8	340	192	259	312	3006	2	2186	3676	352	4409	3060
ERP44	ERP44	0	8182	806	602	918	510	970	538	258	370	609	0	1085	1042	251	1013	450	709	0	1143	547	377	0	1641	1244	427	236	716	312	2087	1512	722	442	1109	2293	1711	767	801	1150	1012	3510	1157	1949	3148	3956	5011	2927	2740
INVS	INVS	0	1	0	0	0	0	0	0	0	0	73	0	0	497	276	0	0	0	56	0	62	0	0	955	0	2645	2058	2203	1846	670	680	31	1065	802	742	747	307	408	2335	172	40	456	1079	2362	2	2	0	29
TEX10	TEX10	912	2952	646	0	2248	360	2081	644	219	1409	1244	2	325	215	1654	1005	1639	613	483	454	540	457	270	3244	7	9486	8349	10039	8318	6248	4403	4901	7646	6227	6819	4920	6109	7167	6485	5060	841	4431	6172	7909	9360	2168	3702	6317
MSANTD3	MSANTD3	0	973	413	0	0	0	0	522	576	0	0	0	502	165	0	234	0	80	0	0	74	0	0	0	0	636	254	1154	268	414	11	370	0	0	454	13	2	251	2	154	0	160	691	394	0	2	272	80
TMEFF1	TMEFF1	0	0	0	0	0	0	0	708	0	0	0	222	0	0	0	0	94	111	0	861	244	0	0	0	0	3087	4820	1914	2828	233	1012	4	340	196	257	1123	286	892	1014	656	8	0	1014	754	0	26	718	533
CAVIN4	CAVIN4	0	0	0	0	0	0	0	0	0	0	0	0	0	0	0	0	0	194	0	0	0	0	0	0	0	1834	3197	1000	798	894	0	76	2	684	959	4	1074	4	0	1478	0	254	264	0	0	0	0	0
LOC110255983	LOC110255983	0	0	0	0	0	0	0	0	0	0	0	0	0	0	0	0	0	0	0	0	0	0	0	0	0	0	0	0	0	0	0	0	0	0	0	0	0	0	0	2	0	0	0	0	0	0	0	0
LOC106509220	LOC106509220	0	0	0	0	0	0	0	0	0	0	0	0	0	0	0	0	0	0	0	0	0	0	0	0	0	36	11	19	7	0	0	0	0	0	0	0	0	0	0	0	6	0	0	0	0	0	0	0
PLPPR1	PLPPR1	0	0	0	0	0	0	0	0	0	0	0	0	0	0	0	0	0	0	0	0	0	0	0	0	0	17	36	67	159	0	81	10	3	100	0	85	59	24	75	26	0	46	0	200	0	0	0	0
LOC100515185	LOC100515185	0	0	0	0	0	0	0	0	0	0	0	0	0	0	0	0	0	0	0	0	0	0	0	0	0	3536	1953	6080	3238	0	516	1162	48	0	0	581	0	4	261	325	210	0	217	121	0	0	294	0
LOC110255995	LOC110255995	0	0	0	0	0	0	0	0	0	0	0	0	0	0	0	0	0	0	0	0	0	0	0	0	0	0	0	0	0	0	0	0	0	0	0	0	0	0	0	0	0	0	0	0	0	0	0	0
LOC110255172	LOC110255172	0	0	0	0	0	0	0	0	0	0	0	0	0	0	0	0	0	0	0	0	0	0	0	0	0	192	65	290	205	0	48	159	0	0	2	58	0	0	24	20	0	0	11	16	0	0	28	0
LOC102158534	LOC102158534	0	0	0	0	0	0	0	0	0	0	0	0	0	0	0	0	0	0	0	0	0	0	0	0	0	0	0	0	0	0	0	0	0	0	0	0	8	0	360	0	0	0	0	0	0	0	0	0
MRPL50	MRPL50	604	1674	192	557	639	6	760	1054	912	0	795	42	184	0	116	581	80	138	8	532	24	138	46	2952	428	660	1392	552	1042	4968	2457	6214	10041	10865	5630	2839	6737	9280	6027	8847	8744	8080	12122	10397	934	2918	4154	2938
ZNF189	ZNF189	0	0	658	0	0	36	0	261	0	0	0	0	0	0	0	0	0	0	0	875	43	0	0	0	0	3214	2168	1816	2590	4546	1336	4752	3606	2046	4903	1469	2557	3166	3139	2492	2180	2129	3123	2753	0	6524	18	1008
ALDOB	ALDOB	0	0	0	0	0	0	0	1	0	0	0	0	0	0	0	0	0	0	0	0	0	0	0	0	0	847	451	959	436	140	635	376	387	515	152	705	196	389	308	985	0	447	382	1040	0	0	0	0
TMEM246	TMEM246	0	1548	0	0	640	0	0	1	0	0	0	0	416	0	0	0	0	0	0	0	2	25	111	0	0	0	0	0	0	0	0	0	0	0	0	0	0	0	0	0	0	0	0	0	0	0	0	0
LOC102167599	LOC102167599	0	0	0	0	0	0	0	0	0	0	0	0	0	0	0	0	0	0	0	1	0	0	0	0	0	410	663	492	360	2	66	0	0	0	2	76	0	0	0	0	0	0	0	0	0	2545	0	0
RNF20	RNF20	0	0	1282	0	1107	330	755	933	0	0	130	0	0	0	622	0	923	0	554	0	328	438	914	15	835	50882	42239	52616	43357	156637	116173	124310	88208	126246	169590	127903	89096	169699	98436	101667	80384	78275	76593	127359	7142	7076	8066	9192
GRIN3A	GRIN3A	0	0	0	0	0	0	0	0	0	0	0	0	0	0	0	0	0	0	0	0	0	0	0	0	0	387	603	699	210	14	46	1399	2	46	20	48	424	4	200	532	728	1005	14	242	0	0	0	0
PPP3R2	PPP3R2	0	0	0	0	0	0	0	0	0	0	0	0	0	0	0	0	0	0	0	0	0	0	0	0	0	0	0	0	0	0	0	0	0	0	0	0	0	0	0	0	0	0	0	0	0	0	0	0
LOC110257067	LOC110257067	0	0	0	0	0	0	0	0	0	0	0	0	0	0	0	0	0	0	0	0	0	0	0	0	0	531	513	549	568	90	60	265	104	158	95	64	27	0	95	469	637	197	22	53	0	0	0	0
CYLC2	CYLC2	0	0	0	0	0	0	0	0	0	0	0	0	0	0	0	0	0	0	0	0	0	0	0	0	0	0	0	0	0	0	0	0	0	0	0	0	0	0	0	0	0	0	0	0	0	0	0	0
SMC2	SMC2	891	3912	649	210	0	661	1043	399	1126	388	1231	28	1262	874	238	0	1619	315	1072	939	2	518	1430	1868	601	82073	81612	70904	56678	57984	23994	37883	24618	28864	63012	27165	28330	39011	29530	37192	37689	18618	27392	25344	6666	9604	3902	6790
LOC106509221	LOC106509221	0	0	0	0	0	0	0	0	0	0	0	0	0	0	0	0	0	0	0	0	0	0	0	0	0	20	25	155	89	84	64	65	0	28	92	72	0	14	54	187	0	88	306	34	0	0	0	0
LOC100518052	LOC100518052	0	0	0	0	0	0	0	0	0	0	0	0	0	0	0	0	0	0	0	0	0	0	0	0	0	0	0	0	0	0	0	0	0	0	0	0	0	0	0	0	0	0	0	41	0	0	0	0
LOC100152911	LOC100152911	0	0	0	0	0	0	0	0	0	0	0	0	0	0	0	0	0	0	0	0	0	0	0	0	0	0	0	0	0	0	0	0	0	0	0	0	0	0	0	0	0	0	0	0	0	0	0	0
LOC100157720	LOC100157720	0	0	0	0	0	0	0	0	0	0	0	0	0	0	0	0	0	0	0	0	0	0	0	0	0	0	0	0	0	0	0	0	0	0	0	0	0	0	0	0	0	0	0	0	0	0	0	0
LOC100152489	LOC100152489	0	0	0	0	0	0	0	0	0	0	0	0	0	0	0	0	0	0	0	0	0	0	0	0	0	0	0	0	0	0	0	0	0	0	0	0	0	0	0	0	0	0	0	0	0	0	0	0
LOC100520168	LOC100520168	0	0	0	0	0	0	0	0	0	0	0	0	0	0	0	0	0	0	0	0	0	0	0	0	0	0	0	0	0	0	0	0	0	0	0	0	0	0	0	0	0	0	0	0	14	0	0	0
LOC100153672	LOC100153672	0	0	0	0	0	0	0	0	0	0	0	0	0	0	0	0	0	0	0	0	0	0	0	0	0	0	0	0	0	0	0	0	0	0	0	0	0	0	0	0	0	0	0	0	0	0	0	0
LOC100154900	LOC100154900	0	0	0	0	0	0	0	0	0	0	0	0	0	0	0	0	0	0	0	0	0	0	0	0	0	0	0	0	0	0	0	0	0	0	0	0	0	0	0	0	0	0	0	0	0	0	0	0
LOC100739708	LOC100739708	0	0	0	0	0	0	0	0	0	0	0	0	0	0	0	0	0	0	0	0	0	0	0	0	0	0	0	0	0	0	0	0	0	0	0	0	0	0	0	0	0	0	0	0	0	0	0	2
LOC100739672	LOC100739672	0	0	0	0	0	0	0	0	0	0	0	0	0	0	0	0	0	0	0	0	0	0	0	0	0	0	0	0	0	0	0	0	0	0	0	0	0	0	0	2	0	0	0	0	0	0	0	0
LOC100739563	LOC100739563	0	0	0	0	0	0	0	0	0	0	0	0	0	0	0	0	0	0	0	0	0	0	0	0	0	0	0	0	0	0	0	0	0	0	0	0	0	0	0	0	0	0	0	0	0	0	0	0
LOC100739528	LOC100739528	0	0	0	0	0	0	0	0	0	0	0	0	0	0	0	0	0	0	0	0	0	0	0	0	0	0	0	0	0	0	0	0	0	0	0	0	0	0	0	0	0	0	0	0	0	0	0	0
LOC100155308	LOC100155308	0	0	0	0	0	0	0	0	0	0	0	0	0	0	0	0	0	0	0	0	0	0	0	0	0	2	0	0	0	0	0	0	0	0	0	0	0	0	0	0	0	0	0	0	0	6	0	0
LOC100154081	LOC100154081	0	2212	1369	0	0	174	2335	0	440	0	430	579	25	162	508	314	1122	426	1143	240	482	344	415	419	391	10242	9298	9494	11046	2269	524	1017	8	2027	2446	590	770	458	366	498	1	1005	982	1160	5089	4857	2554	2572
LOC106509227	LOC106509227	0	0	0	0	0	0	0	0	0	0	0	0	0	0	0	0	0	0	0	0	0	0	0	0	0	926	1580	683	1182	556	232	286	205	346	622	250	513	378	326	478	400	218	392	481	0	0	0	0
LOC100739365	LOC100739365	0	0	1170	0	198	2	156	0	0	6	0	0	0	391	266	0	150	498	0	185	617	0	76	544	0	1150	232	780	1310	6	4	38	0	0	11	6	2	8	0	34	90	452	2	722	2	0	0	344
ABCA1	ABCA1	0	0	0	0	0	6	0	0	0	0	0	0	0	0	2	735	0	0	866	0	0	39	0	0	0	10	379	45	287	1495	3371	1159	0	0	1644	3800	1177	2032	1994	234	902	1244	1095	2344	3	14	272	106
LOC106509228	LOC106509228	0	0	0	0	0	0	0	0	0	0	0	0	0	0	0	0	0	0	0	0	0	0	0	0	0	0	0	0	0	0	0	0	0	0	0	0	0	2	0	83	0	4	0	0	0	0	0	0
LOC110256014	LOC110256014	0	0	0	0	0	0	0	0	0	0	0	0	0	0	0	0	0	0	0	0	0	0	0	0	0	784	954	3726	1213	2157	1277	1078	186	1454	2321	1450	795	387	1587	778	1781	494	280	1790	0	14	0	0
SLC44A1	SLC44A1	78	1678	1473	0	2	0	0	2	0	0	988	638	0	122	559	0	0	0	2	259	21	0	17	899	352	0	8	38	2	154	0	2	20	0	158	1	41	0	2	36	0	0	0	0	1068	8	1483	680
FSD1L	FSD1L	0	0	0	0	0	0	0	0	0	0	0	0	0	0	0	0	0	130	0	293	0	0	22	0	0	0	2	0	3	997	1464	824	1951	282	1075	1609	8390	4854	6833	3482	2637	1127	888	2055	68	20	328	854
FKTN	FKTN	0	887	0	0	0	0	1108	0	0	7	394	0	0	0	0	0	0	0	0	0	0	0	0	0	4	5402	4896	4306	4116	4212	6121	3600	1018	1630	4524	6769	2914	4999	3789	3963	2331	2205	1827	1152	0	0	1793	834
LOC100522117	LOC100522117	0	0	0	0	0	0	0	0	0	0	0	0	0	0	0	0	0	0	0	0	0	0	0	0	0	4	4	0	0	0	3	0	403	841	0	1	0	0	0	16	0	2	0	0	5	0	0	0
TAL2	TAL2	0	0	0	0	0	0	0	0	0	0	0	0	0	0	0	0	0	0	0	0	0	0	0	0	0	0	0	0	0	0	0	0	0	0	0	0	0	0	0	48	0	0	251	0	0	0	0	16
TMEM38B	TMEM38B	385	0	2	0	0	1	0	0	0	0	0	0	0	0	0	0	0	360	0	0	0	2	184	861	300	172	81	124	66	0	134	0	731	2	0	147	0	2	0	0	0	200	0	202	1510	12	1950	585
LOC110256021	LOC110256021	0	0	0	0	0	0	0	0	0	0	0	0	0	0	0	0	0	0	0	0	0	0	0	0	0	13	15	0	129	0	58	0	0	0	0	60	0	0	42	0	0	0	0	41	0	0	0	0
LOC110256022	LOC110256022	0	0	0	0	0	0	0	0	0	0	0	0	0	0	0	0	0	0	0	0	0	0	0	0	0	514	386	38	770	0	20	0	0	0	1	20	8	0	0	11	2	0	0	28	0	0	0	0
LOC110256023	LOC110256023	0	0	0	0	0	0	0	0	0	0	0	0	0	0	0	0	0	0	0	0	0	0	0	0	0	0	0	0	0	0	0	0	0	0	0	0	0	0	0	0	0	0	0	0	0	0	0	0
ZNF462	ZNF462	364	1217	1531	196	0	416	0	249	884	22	2681	103	2	1027	4	56	237	216	0	325	0	60	770	511	409	3474	2774	3162	3257	8366	4406	6111	7088	5283	9621	5465	4154	6864	2882	4806	4312	4183	4654	5161	1628	1758	4770	1004
RAD23B	RAD23B	180	218	46	0	96	56	2	325	431	0	44	203	34	105	93	46	26	0	0	0	26	4	0	6	22	1115	597	644	1416	2917	1536	5982	4701	3140	3687	1889	2179	1324	980	2364	2406	1342	2606	1119	344	523	173	172
KLF4	KLF4	464	1123	0	0	1119	391	0	0	0	0	3	0	0	1009	0	0	126	0	0	369	0	6	0	0	0	292	6	514	1166	14296	21804	21358	22552	15217	16035	24615	8572	10228	8912	10402	15847	24529	18185	17590	23974	25941	20934	7450
LOC110256027	LOC110256027	0	0	0	0	0	0	0	0	0	0	0	0	0	0	0	0	0	0	0	0	0	0	0	0	0	0	0	0	0	0	0	0	0	0	0	0	0	0	0	0	0	0	0	0	0	0	0	0
TRNAE-UUC_3	TRNAE-UUC_3	0	0	0	0	0	0	0	0	0	0	0	0	0	0	0	0	0	0	0	0	0	0	0	0	0	0	0	0	0	0	0	0	0	0	0	0	0	0	0	0	0	0	0	0	0	0	0	41
LOC102165800	LOC102165800	0	0	0	0	0	0	0	0	0	0	0	0	0	0	0	0	0	0	0	0	0	0	0	0	0	0	0	0	0	553	398	694	194	246	591	439	437	26	291	527	673	1075	428	290	0	4	95	269
ACTL7B	ACTL7B	0	0	0	0	0	0	0	0	0	0	0	0	0	0	0	0	0	0	0	0	0	0	0	0	0	40	0	148	44	110	2	2	58	0	118	10	0	0	328	8	0	0	0	234	0	0	0	0
ACTL7A	ACTL7A	0	0	0	0	0	0	0	0	0	0	0	0	0	0	0	0	0	0	0	0	0	0	0	0	0	0	0	0	0	0	0	0	0	0	0	0	0	0	1	0	0	0	0	0	0	0	0	0
FAM206A	FAM206A	0	0	0	379	0	2	0	0	2	0	0	0	0	0	0	0	245	144	0	0	0	83	0	762	266	11453	11854	13621	11889	8912	7241	3622	8556	4141	9543	7853	2247	1076	6990	2235	13379	22401	16609	11720	15801	3441	11200	10681
ELP1	ELP1	0	16	1574	134	0	20	602	2	0	0	1011	1036	0	870	268	0	320	294	731	2603	610	718	125	460	505	83	60	282	160	339	1163	596	283	1244	374	1298	2399	843	1898	291	207	3441	2265	877	1492	59	2186	3178
CTNNAL1	CTNNAL1	0	1670	1806	660	100	857	53	1641	644	538	539	4813	2527	589	404	285	1623	466	483	163	744	136	50	2	416	1614	2200	1844	1439	0	164	0	0	0	0	176	436	30	76	68	474	476	4	8	7286	118	1248	1884
LOC102166967	LOC102166967	0	0	0	0	0	0	0	0	0	0	0	99	0	0	0	0	0	0	0	0	0	0	0	0	10	50	0	6	94	0	22	0	0	0	0	27	21	68	0	56	252	8	110	0	234	0	0	0
TMEM245	TMEM245	0	0	0	0	113	518	0	188	0	0	6	2	582	292	174	0	20	176	0	138	581	232	12	221	0	4	76	238	128	236	242	464	0	322	251	282	1155	67	0	1963	3	635	120	247	806	2588	317	630
MIR32	MIR32	0	0	0	0	0	0	0	0	0	0	0	0	0	0	0	0	0	0	0	0	0	0	0	0	0	0	0	0	0	0	0	0	0	0	0	0	0	0	0	0	0	0	0	0	0	0	0	0
FRRS1L	FRRS1L	0	0	0	0	0	0	0	0	0	0	0	0	0	0	0	0	0	0	0	0	0	0	0	0	0	0	0	284	0	0	0	0	0	0	0	0	0	0	0	0	0	0	0	0	0	0	0	0
EPB41L4B	EPB41L4B	135	0	0	0	0	0	0	0	0	0	0	0	0	0	0	0	0	2	0	2	0	18	0	0	0	1054	1015	1699	385	0	1	0	397	0	0	3	358	0	0	0	2	0	0	4	0	0	0	0
LOC102164626	LOC102164626	0	0	0	0	0	0	0	0	2	0	0	0	0	0	0	0	0	29	0	0	0	0	0	0	0	5	0	6	9	0	2	0	0	0	2	4	4	0	439	2	0	20	0	12	0	0	0	0
PTPN3	PTPN3	0	0	0	38	2703	513	0	0	0	0	407	190	0	930	0	0	253	769	42	914	17	188	66	959	182	5322	6377	11268	4840	1948	926	992	670	788	2146	1053	1160	1356	1130	103	24	352	664	738	1430	177	312	0
LOC110256044	LOC110256044	0	0	0	0	0	0	0	0	0	0	0	0	0	0	0	0	0	0	0	0	0	0	0	0	0	0	0	0	0	0	0	0	0	0	0	0	0	0	0	0	0	0	0	0	0	0	0	0
PALM2	PALM2	0	0	0	0	0	0	0	0	0	0	0	0	0	0	0	59	0	0	0	0	0	0	0	0	0	218	364	352	744	0	0	12	132	0	0	0	397	276	0	14	31	4	345	224	0	0	346	0
AKAP2	AKAP2	2	949	318	438	0	38	0	124	0	0	820	731	1595	96	0	204	96	235	528	528	0	0	0	12	0	2	0	0	0	784	0	26	14	478	878	2	2	796	788	392	88	220	18	2	6	3524	2996	1725
LOC110256047	LOC110256047	0	0	2	0	0	0	0	0	0	0	0	16	0	6	0	0	0	87	0	0	0	0	0	0	0	49	111	79	80	19	16	6	8	6	22	18	1	46	10	16	121	21	5	24	0	0	0	0
C1H9orf152	C1H9orf152	0	0	0	0	0	0	0	0	0	0	0	0	167	0	0	0	0	0	0	0	0	0	68	0	308	0	0	0	0	0	2	0	0	0	0	2	0	0	0	234	0	0	0	0	0	0	0	0
TXN	TXN	412	2002	448	213	713	55	183	955	1410	321	684	175	845	972	621	178	394	471	757	322	456	229	162	2993	55	618	339	431	328	355	188	67	29	35	403	233	77	332	288	344	812	119	102	388	496	819	961	551
TXNDC8	TXNDC8	0	0	0	0	0	0	0	0	0	0	0	0	0	0	0	0	0	0	0	0	0	0	0	0	0	0	0	0	0	0	0	0	0	0	0	0	0	0	0	0	0	57	0	0	0	0	0	0
SVEP1	SVEP1	0	0	0	0	0	0	0	0	0	0	0	0	0	0	0	0	0	0	0	0	0	0	0	0	0	1337	857	1611	915	6558	1445	3396	2634	3132	7144	1618	1620	1525	2132	1914	2521	2758	1325	1342	0	0	612	108
LOC110256901	LOC110256901	0	0	0	0	0	0	0	0	0	0	0	0	0	0	0	0	0	0	0	0	0	0	0	0	0	63	18	68	95	0	34	47	35	42	0	34	0	16	90	92	129	2	0	0	0	0	0	0
MUSK	MUSK	0	0	0	0	0	0	0	0	0	0	0	0	0	0	0	0	0	0	0	0	0	0	0	0	0	68	0	0	0	184	3	574	0	1248	202	5	0	442	598	0	211	511	2	474	0	2	0	0
LPAR1	LPAR1	0	0	0	0	0	0	0	0	0	0	0	2	446	0	0	0	285	0	0	0	0	81	0	29	460	472	471	322	311	61	715	735	4	0	72	823	894	1131	562	730	1750	1053	328	825	2778	2010	848	3191
LOC102160537	LOC102160537	0	1	0	0	0	0	0	0	0	0	0	0	0	0	0	0	0	0	0	0	0	0	0	1	0	176	308	300	135	0	0	0	67	72	1	1	191	54	137	171	0	69	404	0	0	0	44	0
LOC100156374	LOC100156374	0	0	0	0	0	0	0	0	0	0	0	0	0	0	0	0	0	23	0	0	0	0	0	0	0	0	0	0	0	0	0	0	0	0	0	0	0	0	0	0	0	0	0	0	0	0	0	0
KIAA0368	KIAA0368	0	0	0	0	90	585	0	0	35	0	0	2	1225	609	0	350	10	32	270	0	33	341	415	6	197	1168	1830	2245	956	7930	5450	4732	3457	5883	8601	6041	5055	4926	4665	4909	3872	6813	5171	2495	2060	1685	1651	649
ZNF483	ZNF483	0	3358	2	0	56	0	0	84	0	0	0	0	0	0	7	277	0	0	1494	136	244	438	32	0	0	1986	287	297	294	1774	848	1374	1496	1582	1990	907	890	1490	1560	2952	666	1343	954	2096	1311	1298	1628	0
PTGR1	PTGR1	274	0	529	0	0	137	0	0	2	0	106	283	248	0	0	0	113	629	524	322	118	82	100	7	0	2	12	0	0	2	230	2	346	0	2	246	96	0	7	0	0	2	0	0	0	0	308	211
LOC110256066	LOC110256066	0	0	0	0	0	0	0	0	0	0	0	0	0	0	0	0	0	0	0	0	0	0	0	0	0	0	0	0	0	0	0	0	0	0	0	0	339	0	0	0	0	0	0	0	0	0	25	0
LOC100515643	LOC100515643	0	0	0	0	904	0	178	0	14	458	50	0	0	2	0	0	13	92	0	98	367	0	128	0	0	0	0	16	28	316	38	0	29	0	340	48	100	62	0	1	0	460	2	509	2	10	154	86
LOC110256067	LOC110256067	0	0	0	0	0	0	0	0	0	0	0	0	0	0	0	0	0	0	0	0	0	0	0	0	0	0	0	0	0	0	0	0	0	0	0	0	0	0	0	0	0	0	0	0	0	0	0	0
GNG10	GNG10	1196	4039	3755	753	2763	1363	3704	1122	1113	2566	1612	1166	415	1560	1749	1357	1914	1156	712	360	524	1157	795	5949	2101	35027	36106	39033	30949	13931	7287	2071	1391	3952	14828	7987	2388	4772	5124	5260	16382	7268	7906	8124	9002	22990	5234	5426
LOC106509234	LOC106509234	0	0	0	0	0	0	0	0	0	0	0	0	0	0	0	0	0	0	0	0	0	0	0	0	0	0	0	0	0	0	0	1	0	0	0	0	0	1	0	0	3	0	0	0	0	0	0	0
C1H9orf84	C1H9orf84	0	90	0	0	0	0	0	0	0	0	0	0	111	0	0	0	0	0	0	0	0	391	285	0	0	0	0	0	0	0	0	0	0	0	0	0	0	0	0	0	1779	0	350	0	0	3	442	0
UGCG	UGCG	417	113	754	114	231	50	2	20	234	483	32	0	1513	0	52	49	12	300	183	282	233	653	255	126	678	0	0	0	2	0	0	1	0	37	0	0	1	0	0	144	0	0	2	0	2	0	10	110
SUSD1	SUSD1	0	0	0	0	0	29	0	0	0	0	0	0	0	0	0	0	0	0	0	0	0	0	0	0	0	442	317	1076	416	491	248	625	436	365	535	269	95	168	150	582	738	279	558	302	0	0	0	252
PTBP3	PTBP3	134	3933	985	0	2342	1813	279	661	81	317	1850	1399	97	396	3128	561	593	1009	2193	263	756	1259	685	891	1475	15308	17316	19087	15607	64245	51437	53276	46160	48008	69588	56901	45479	49077	46518	50288	46799	45495	41652	51898	6068	8344	14066	14534
HSDL2	HSDL2	0	2	0	0	0	0	0	0	0	550	787	0	2	1113	0	0	0	324	872	0	0	266	0	1485	249	4856	5443	6126	6004	2762	2108	452	224	1538	3025	2331	1368	657	1599	2364	3999	1466	1378	1430	14008	1290	2510	1706
KIAA1958	KIAA1958	0	0	0	0	0	120	0	0	0	0	0	0	634	0	0	449	0	0	0	0	0	0	0	0	54	600	398	450	326	552	454	8	0	0	600	492	0	2	130	0	0	0	2	244	0	0	164	446
INIP	INIP	303	1843	0	434	0	386	0	285	1346	1011	483	769	0	324	68	0	783	1811	0	1620	795	724	274	5914	724	16951	15994	26254	17740	24860	19664	18955	12719	12359	27243	21903	20068	12201	13392	9807	27480	24596	23084	36802	42239	35938	21194	22390
SNX30	SNX30	0	0	0	0	0	0	0	0	0	1	9	2	565	0	168	0	0	0	0	0	0	0	0	0	0	0	203	12	2	0	0	0	0	0	0	0	0	190	456	0	266	158	0	0	0	16	885	34
SLC46A2	SLC46A2	0	0	0	0	0	0	0	0	0	0	0	0	0	0	0	0	0	0	0	0	0	0	0	0	0	2026	1456	4392	3644	2122	646	1685	750	1488	2277	707	1748	1927	1440	1088	42	4088	2702	2542	0	0	0	0
LOC100516718	LOC100516718	0	0	0	0	0	0	0	0	0	1	0	0	0	0	0	0	0	0	0	0	0	0	0	0	0	0	0	0	31	0	0	0	148	0	0	0	5	2	0	20	0	0	0	6	0	0	0	0
LOC110256075	LOC110256075	0	0	0	0	0	0	0	0	0	0	0	0	0	0	0	0	0	0	0	0	0	0	1	3	0	0	78	0	10	6	9	0	4	136	10	21	0	6	0	0	8	6	0	10	1	0	0	2
SAL1	SAL1	0	0	125	0	0	0	0	0	132	0	0	0	0	246	0	0	0	0	0	0	0	21	0	0	1	17	0	64	68	62	50	120	25	201	64	63	0	111	41	185	227	0	202	97	2	29	0	165
ZNF883	ZNF883	0	1710	10	0	0	0	0	0	229	0	0	0	0	15	0	68	0	0	0	0	0	184	0	117	0	2593	2437	3280	1556	2406	691	3852	741	1919	2608	779	2878	5630	1538	1707	2132	902	1795	2610	192	0	577	588
ZFP37	ZFP37	0	16	0	0	2	0	0	0	962	0	428	0	0	0	0	0	0	0	0	0	0	0	0	8	0	2	109	0	158	629	1998	2909	14	660	708	2262	2221	1906	1084	1665	647	1702	1782	1797	164	194	86	217
SLC31A2	SLC31A2	0	0	170	240	1216	0	0	225	286	2	408	773	525	286	68	412	414	293	0	334	244	112	290	0	376	22387	17228	34238	21910	6719	6232	10226	4466	6922	7319	6916	6169	10379	9304	6739	4429	6479	5777	8972	6	2460	0	0
FKBP15	FKBP15	0	0	0	373	0	210	856	581	0	1241	1213	712	861	122	464	10	143	910	641	142	0	261	811	887	294	892	652	1125	12	21890	11136	18165	27659	16388	23918	12685	21379	14178	13320	14315	20288	27703	18545	26699	22991	11977	10179	21873
SLC31A1	SLC31A1	2	138	2904	6	499	533	1237	1733	263	1998	72	0	390	0	305	1965	954	1440	968	1067	354	827	1174	2271	0	338	4	4	78	48395	38704	28928	48907	19579	52426	42767	30839	30790	33647	33582	36964	55852	45967	52603	6484	16115	15268	27731
CDC26	CDC26	4690	14800	20114	9209	37677	8143	14336	10017	8544	13796	11795	10759	17034	8886	12122	19345	12422	15673	21215	15544	9653	18413	16962	37593	25124	1003	582	1228	422	12220	14191	10009	15065	17791	20107	22698	14944	9053	12076	27499	9505	14464	12490	9871	13975	18199	12941	16315
PRPF4	PRPF4	2	3261	0	0	944	18	612	0	23	0	511	0	196	0	0	561	0	771	0	1174	202	0	18	1384	0	1163	867	2579	2092	2979	3226	1544	3102	3535	3326	3608	5625	4345	2212	1196	2570	6457	3303	5273	4970	15432	8479	7496
RNF183	RNF183	0	0	0	0	0	0	0	0	0	0	0	0	0	0	0	0	0	8	0	0	0	0	0	6	0	1024	1089	2938	1040	0	20	0	0	0	0	24	0	0	688	102	0	115	0	134	0	0	0	0
TRNAE-UUC_4	TRNAE-UUC_4	0	0	0	0	0	0	0	0	0	0	0	0	0	0	0	0	0	0	0	0	0	0	0	0	0	0	0	0	0	0	0	0	0	0	0	0	0	0	0	0	0	0	0	0	0	0	0	0
WDR31	WDR31	0	0	37	0	0	120	0	0	0	0	0	0	0	0	0	0	0	0	53	0	0	0	1	0	0	129	69	384	30	40	0	74	0	0	40	0	0	0	220	0	0	0	121	0	0	0	20	73
BSPRY	BSPRY	332	0	0	0	0	0	0	0	0	0	0	0	0	0	0	0	96	0	0	313	0	0	0	0	0	158	128	0	0	440	0	689	29	0	465	2	61	0	0	0	8	0	250	414	0	0	0	0
HDHD3	HDHD3	0	0	0	90	0	0	10	0	454	0	20	0	0	450	0	0	0	0	0	99	124	0	58	0	0	2	22	0	2	1544	1304	2072	1478	2223	1658	1428	1420	876	684	940	1512	2814	3104	2329	6258	12	999	1092
ALAD	ALAD	410	1741	0	183	0	243	690	10	2	296	268	146	1136	0	708	612	304	326	210	149	0	303	212	206	475	2	4	2	12	380	0	0	0	0	440	2	0	210	0	0	624	278	226	0	5160	3380	1912	2678
POLE3	POLE3	0	968	0	184	0	782	1637	905	919	470	93	187	982	106	176	1587	12	1079	26	444	2	740	181	903	32	48	58	24	72	2828	2660	2371	2344	3049	3417	3445	4078	2585	2794	2428	1817	4717	2689	2534	1130	2940	746	1342
LOC110256105	LOC110256105	0	0	0	0	0	0	0	0	0	0	0	0	0	0	0	0	0	0	0	0	0	0	0	0	0	0	56	0	0	0	0	0	0	0	0	0	2	0	0	0	0	4	0	0	0	0	0	0
C1H9orf43	C1H9orf43	0	0	0	0	0	0	0	0	0	0	0	0	0	0	0	0	0	0	0	0	0	0	0	0	0	0	0	0	0	0	0	0	0	0	0	0	0	0	0	6	0	0	0	16	0	0	0	103
RGS3	RGS3	0	0	0	0	0	0	0	0	0	0	0	0	0	0	0	0	0	0	0	0	0	16	0	0	0	0	0	0	0	0	42	0	0	0	0	48	0	0	0	0	0	0	0	0	0	0	2	0
MIR378B	MIR378B	0	0	0	0	0	0	0	0	0	0	0	0	0	0	0	0	0	0	0	0	0	0	0	0	0	0	0	0	0	0	0	0	0	0	0	0	0	0	0	0	0	0	0	0	0	0	0	0
LOC110257083	LOC110257083	0	0	0	0	0	0	0	0	0	0	0	0	0	0	0	0	0	0	0	0	0	0	0	0	0	0	0	0	0	0	0	0	0	0	0	0	0	0	0	0	0	0	0	0	0	0	0	0
ZNF618	ZNF618	0	0	0	0	0	2	412	0	0	0	0	0	236	0	0	0	0	0	0	0	0	38	0	1	0	574	325	386	1160	2069	2742	2468	2458	2342	2465	3337	2996	3372	1382	1588	46	1990	1632	891	0	4	284	218
AMBP	AMBP	0	317	0	105	0	69	144	0	0	0	0	134	461	0	0	0	0	0	0	0	0	0	0	0	0	2	0	32	0	32	24	35	0	0	38	30	0	0	0	0	0	0	10	18	0	0	0	0
KIF12	KIF12	0	0	0	0	0	0	0	0	0	0	0	0	0	0	0	0	0	0	0	0	0	0	0	0	0	32	20	460	324	537	0	364	18	244	599	0	0	0	0	0	0	0	0	0	2	0	0	2
LOC106509240	LOC106509240	0	0	0	0	0	0	0	0	0	0	0	0	0	0	0	0	0	0	0	0	0	0	0	0	0	0	0	0	0	0	0	0	0	0	0	0	0	0	0	0	0	0	0	0	0	0	0	0
COL27A1	COL27A1	0	0	0	0	0	0	0	0	0	0	92	0	0	8	2	0	0	5	0	17	0	0	0	0	0	0	9	20	0	328	408	2	332	2	405	523	0	0	0	8	522	264	66	128	0	15	692	2
MIR455	MIR455	0	0	0	0	0	0	0	0	0	0	0	0	0	0	0	0	0	0	0	0	0	0	0	0	0	0	0	0	0	0	0	0	0	0	0	0	0	0	0	0	0	0	0	0	0	0	0	0
ORM1	ORM1	0	0	0	0	0	0	0	0	0	0	0	0	0	0	0	0	0	0	0	0	0	0	0	0	0	0	0	0	0	37	0	0	0	0	38	0	0	0	0	0	0	0	0	0	0	0	0	0
AKNA	AKNA	272	0	0	0	0	0	0	0	0	0	148	0	0	0	0	0	0	0	0	0	0	0	0	4	0	0	0	0	0	243	0	0	774	0	264	5	0	480	432	0	0	0	0	0	0	8	330	0
LOC110256124	LOC110256124	0	0	0	0	0	0	0	0	0	0	0	0	0	0	0	0	0	0	0	0	0	0	0	0	0	0	0	0	0	0	0	0	0	0	0	0	0	0	0	0	0	0	0	0	0	0	0	0
WHRN	WHRN	0	0	0	0	0	0	0	0	0	0	0	0	0	0	0	0	0	0	0	0	0	0	0	0	0	0	0	0	0	0	0	0	0	20	0	0	0	0	0	0	0	6	0	12	1078	0	292	0
ATP6V1G1	ATP6V1G1	2801	8860	4518	1501	7203	3141	6349	5759	2731	3925	2036	3106	5540	2683	4018	6235	2214	3108	2905	2316	5042	4652	2301	11568	5336	294	248	506	200	10	22	24	0	18	12	28	24	20	26	26	68	168	2	14	1784	2008	929	710
TMEM268	TMEM268	0	0	0	0	33	0	0	0	0	0	186	0	0	0	0	452	17	0	0	0	148	1	9	0	0	252	510	694	389	144	0	68	638	14	172	1	0	72	0	2	2	788	820	0	2528	132	2276	3630
TEX48	TEX48	0	0	0	0	0	0	0	0	0	0	0	0	0	0	0	0	0	0	0	0	0	0	0	0	0	0	0	0	0	0	0	0	0	0	0	0	0	0	0	0	0	0	0	0	0	0	0	0
TNFSF15	TNFSF15	0	0	0	0	0	0	0	0	0	0	0	0	0	0	0	0	0	0	0	0	0	87	0	0	0	0	0	0	0	0	2	0	0	0	0	2	241	0	0	0	0	0	3	0	378	0	140	256
TNFSF8	TNFSF8	0	0	0	6	0	0	0	0	0	0	0	0	0	0	0	0	0	0	0	0	0	0	0	0	0	0	0	0	0	0	0	0	0	0	0	0	0	0	0	0	0	0	0	0	0	0	0	75
TNC	TNC	0	0	0	1	0	0	2	0	0	0	0	0	0	0	0	0	0	0	0	0	0	0	0	0	0	0	0	1	0	30	0	0	0	0	30	0	0	0	0	236	0	2	2	0	0	0	46	42
LOC102161373	LOC102161373	0	0	0	0	0	0	0	0	0	0	0	0	0	0	0	0	0	0	0	0	0	0	0	0	0	0	0	0	0	0	0	0	0	0	0	0	0	0	0	0	0	0	0	1	0	2443	357	997
PAPPA	PAPPA	0	0	0	0	0	0	0	0	501	0	0	0	0	0	0	0	0	0	0	0	0	43	0	0	22	0	276	136	24	0	672	2	2	796	0	750	39	0	172	169	0	0	2	2	0	40	0	0
ASTN2	ASTN2	0	0	0	0	6	0	0	0	0	0	0	0	0	0	0	0	0	1	0	0	0	0	0	0	0	553	1422	804	557	712	748	194	820	271	784	819	158	113	62	130	746	582	12	1133	0	0	102	172
TRIM32	TRIM32	640	0	0	0	0	0	0	0	779	0	0	0	0	0	0	0	0	0	0	180	0	56	399	0	0	420	138	236	364	946	862	2	1	576	1028	965	0	6	0	0	0	0	4	0	5966	1174	1776	1040
LOC110256902	LOC110256902	0	0	0	0	0	0	0	0	0	0	0	0	0	0	0	0	0	0	0	0	0	0	0	0	0	0	0	0	0	0	0	0	0	0	0	0	0	0	0	0	0	0	0	0	0	0	0	0
LOC102163214	LOC102163214	0	0	0	0	0	0	0	0	0	0	0	0	0	0	0	0	0	0	0	0	0	0	0	0	0	413	434	920	506	1483	606	1354	146	450	1640	691	521	991	822	1668	460	234	1509	336	0	0	0	0
TLR4	TLR4	0	0	0	0	0	0	0	0	0	0	0	0	0	0	0	0	0	0	0	0	0	0	0	0	0	0	0	0	0	0	0	0	0	0	0	0	0	0	0	0	0	0	642	0	0	0	0	0
LOC110257084	LOC110257084	0	0	0	0	0	0	0	0	0	0	0	0	0	0	0	0	0	0	0	0	0	0	0	0	0	0	12	157	91	212	1	0	0	52	244	1	152	47	0	0	0	0	0	324	0	0	0	0
LOC110257087	LOC110257087	0	0	0	0	0	0	0	0	0	0	0	0	0	0	0	0	0	0	0	0	0	0	0	0	0	0	20	5	2	0	2	0	0	0	4	2	2	0	2	0	0	0	0	1	0	0	0	0
BRINP1	BRINP1	2	0	0	0	0	0	0	0	0	0	530	304	0	1205	10	660	0	0	0	137	0	1	221	0	0	0	0	71	0	0	2	0	0	0	2	4	2	10	6	0	13	46	62	0	0	0	0	0
LOC106507017	LOC106507017	0	0	87	0	0	0	0	0	0	0	0	0	0	0	0	0	0	0	0	0	0	0	0	0	0	6	0	0	0	2	0	0	0	0	0	0	0	0	0	0	0	0	0	0	0	0	0	0
CDK5RAP2	CDK5RAP2	0	0	897	0	0	167	146	110	279	61	77	0	10	0	0	0	257	70	88	0	280	145	86	255	221	984	1214	2689	2429	16690	10310	12294	7683	9031	18002	11316	8704	17560	14690	20081	23555	22557	19926	29079	18160	2113	4642	7751
MEGF9	MEGF9	0	254	0	0	0	0	0	0	0	0	0	0	2	0	0	0	0	0	0	0	0	0	0	0	0	492	166	321	302	307	389	434	348	26	347	431	384	356	290	0	0	2	86	284	12	2472	0	342
FBXW2	FBXW2	103	518	433	49	0	0	0	0	0	0	153	0	0	0	83	0	10	0	0	0	218	4	41	1	4	2812	2298	1685	1246	6561	4957	3076	3849	1373	7099	5420	4108	2679	2952	3196	701	3937	4157	4680	10646	13201	4206	4095
LOC110256163	LOC110256163	0	0	0	0	0	0	0	0	0	0	0	0	0	0	0	0	0	0	0	0	0	0	0	0	0	0	0	0	0	0	0	0	0	0	0	0	10	0	0	0	0	0	0	0	0	0	0	173
PSMD5	PSMD5	1146	1168	1252	0	1437	1080	3231	283	1007	1598	56	1058	3543	2028	1662	1234	570	864	1459	980	2802	1983	504	1961	582	25052	31802	32332	27180	2110	849	179	436	24	2234	935	610	1296	862	4	917	2346	1588	78	1228	4680	4418	4110
LOC102164650	LOC102164650	0	0	540	0	0	0	1069	0	0	0	882	0	442	0	96	0	79	0	0	0	0	0	192	0	2	2098	1245	1485	1031	4600	2557	3637	2189	4913	5002	2940	3447	2380	4336	3837	1869	3571	1400	5476	914	27	2143	604
PHF19	PHF19	60	53	0	0	0	0	115	0	64	0	0	0	0	0	38	0	128	0	0	0	0	192	21	0	0	4381	7358	11098	8023	3296	3301	3524	1368	1252	3634	3754	2540	1272	51	2405	1374	1272	1954	1914	0	2	0	0
TRAF1	TRAF1	0	0	0	0	0	0	0	0	0	0	0	0	0	173	0	0	0	0	0	0	0	0	0	0	0	0	0	138	0	3	0	2	81	2	3	1	0	287	0	0	11	0	0	0	0	0	0	0
C5	C5	0	0	0	0	0	0	0	0	0	0	0	0	0	0	0	0	0	0	0	0	0	0	0	0	0	0	88	0	72	0	0	0	0	0	0	1	59	0	0	0	396	0	21	0	0	0	0	0
CNTRL	CNTRL	0	48	227	0	513	0	0	0	100	0	0	0	0	14	0	49	59	0	194	83	61	0	0	637	0	1110	1146	1398	830	3330	1644	1816	450	2570	3516	1782	3366	3248	1967	4746	3804	2185	1864	762	2606	2	973	314
RAB14	RAB14	392	2885	2002	399	1281	981	3623	4	474	3523	859	1239	1580	354	1237	16	712	286	972	2138	1805	755	625	3639	756	3474	3331	2827	1888	5952	3905	2604	6204	3837	6600	4510	2467	1395	2064	2615	650	3154	2749	1844	5496	7184	3828	4206
GSN	GSN	373	248	247	0	0	39	85	2	2	0	0	418	0	0	0	497	4	498	0	4	0	128	0	1399	156	280	10	14	5	398	250	518	238	14	435	287	0	0	277	0	2	549	450	477	3303	3374	678	5148
STOM	STOM	0	0	0	0	0	96	0	0	0	875	0	8	53	0	136	728	4	527	0	0	480	172	129	0	204	98	54	408	142	176	450	2	0	26	187	570	32	749	240	0	8	44	242	9	0	24	1348	42
LOC100156618	LOC100156618	0	1	0	0	0	0	0	0	0	0	0	0	0	0	0	0	0	0	0	0	0	0	0	0	0	0	0	0	0	0	0	0	0	0	0	0	0	0	0	0	0	0	0	0	0	0	0	0
GGTA1P	GGTA1P	0	0	0	0	0	0	0	492	0	0	44	0	0	0	0	0	234	0	0	0	95	0	0	2	0	8	10	0	2	2	0	300	182	10	4	0	0	24	0	0	8	8	5	6	5656	19	722	1706
LOC110256217	LOC110256217	0	0	0	0	0	0	0	0	0	0	0	0	0	0	0	0	0	0	0	0	0	0	0	0	0	0	0	0	5	0	0	0	0	0	0	0	0	0	0	0	0	0	13	0	0	0	0	0
DAB2IP	DAB2IP	0	4	0	0	0	0	0	0	4	0	16	0	0	0	22	0	0	0	121	0	0	0	0	0	0	378	52	121	207	546	287	217	395	156	626	332	369	381	217	478	134	267	202	110	0	0	24	74
LOC106507029	LOC106507029	0	0	0	0	0	0	0	0	0	0	0	0	0	0	0	0	0	0	0	0	0	0	0	0	0	1723	794	4437	2118	28326	26322	25578	15640	13648	30577	28959	17705	23928	20502	22434	24408	16093	19738	26771	2912	0	0	0
TTLL11	TTLL11	0	0	0	0	0	0	0	0	0	0	0	0	0	0	0	0	0	0	0	0	0	0	0	0	2	2	0	142	2	1520	252	888	362	0	1726	292	456	596	952	1179	2	654	3	88	160	86	234	99
LOC110256219	LOC110256219	0	0	0	0	0	0	0	0	0	0	0	0	0	0	0	0	0	0	0	0	0	0	0	0	0	112	0	26	63	356	4	428	0	0	406	6	0	2	232	418	0	32	0	0	0	0	0	0
LOC110256218	LOC110256218	0	0	0	0	0	0	0	0	0	0	0	0	0	100	0	0	0	1	0	0	0	0	0	0	0	0	0	0	0	0	0	0	0	4	4	0	1	0	0	0	0	0	0	2	0	0	0	0
LOC110256220	LOC110256220	0	0	0	0	0	0	0	0	0	0	0	0	0	0	0	0	0	0	0	0	0	0	0	0	0	0	0	0	0	0	0	0	0	0	0	0	2	0	0	0	0	0	0	0	0	0	0	0
NDUFA8	NDUFA8	403	3693	389	129	1423	913	228	513	184	614	593	1007	724	631	250	1442	673	561	460	312	220	559	399	2827	1328	564	448	3186	1583	4737	3133	2134	1462	2729	5266	3472	3467	5704	3421	3814	3214	3795	4548	2688	22812	29997	10399	10476
MORN5	MORN5	0	0	0	0	0	0	0	0	0	0	0	0	0	0	0	0	410	0	0	0	0	0	0	0	0	0	0	0	0	0	0	0	0	0	2	0	0	0	0	0	0	0	0	0	181	0	0	0
LHX6	LHX6	0	0	0	0	0	0	0	0	0	0	0	483	0	0	0	0	0	0	0	0	2	0	0	0	0	258	0	1265	516	811	1728	3	22	500	859	1906	842	5	114	94	1147	800	542	550	65	51	4115	2110
RBM18	RBM18	243	1714	4	0	0	175	0	0	2	0	0	99	10	0	0	2	326	0	0	0	935	0	194	785	0	3014	1959	2629	3861	19403	14402	12557	18547	7661	21032	16054	10668	11469	13751	12010	4121	20453	18246	11491	22448	16620	16374	17565
MRRF	MRRF	0	2166	72	248	272	744	0	182	0	420	489	26	600	484	468	422	999	648	0	778	464	198	469	3682	231	2294	1898	3203	2593	2174	1426	2043	1490	1174	2376	1564	967	2108	682	1239	4409	2303	3036	4209	8299	2698	2520	2926
LOC106507054	LOC106507054	0	0	0	0	0	0	0	0	0	0	0	0	0	0	0	0	0	0	0	0	0	0	0	0	0	0	0	0	0	0	0	0	0	0	0	0	0	0	0	0	0	0	103	0	0	0	0	0
PTGS1	PTGS1	0	0	0	0	0	0	0	0	0	0	0	0	0	0	0	0	0	0	0	335	0	0	0	0	0	0	0	0	0	0	0	0	0	0	0	1	0	0	0	147	0	0	0	0	0	903	0	0
LOC100152475	LOC100152475	0	0	0	0	0	0	0	0	0	0	0	0	0	0	0	0	0	0	0	0	0	0	0	0	0	0	0	0	0	0	0	0	0	0	0	0	0	0	0	0	0	0	0	0	0	0	0	0
LOC100157704	LOC100157704	0	0	0	0	0	0	0	0	0	0	0	0	0	0	0	0	0	0	0	0	0	0	0	0	0	0	0	0	0	0	93	0	0	1	0	114	0	0	180	0	0	0	0	0	0	0	0	0
LOC100517451	LOC100517451	0	0	0	0	0	0	0	0	0	0	0	0	0	0	0	0	0	0	0	0	0	0	0	0	0	21	30	0	40	151	0	1	0	0	174	0	0	0	123	0	0	0	0	0	0	7	148	0
LOC110256221	LOC110256221	0	0	0	0	0	0	0	0	0	0	0	0	0	0	0	0	0	0	0	0	0	0	0	0	0	132	24	161	105	522	297	200	429	162	579	332	273	183	102	193	171	164	328	446	0	0	0	60
LOC100522178	LOC100522178	0	0	0	0	0	0	0	0	0	0	0	0	0	0	0	0	0	0	0	0	0	0	0	0	0	610	1154	1393	2535	2352	664	3010	1634	818	2508	730	1250	1524	608	738	1038	458	2839	1673	1714	0	0	900
LOC100524011	LOC100524011	0	0	0	0	0	0	0	0	0	0	0	0	0	0	0	0	0	0	0	0	0	0	0	0	0	0	0	0	0	0	0	0	0	0	0	0	0	0	229	0	0	0	0	0	2	1	0	0
LOC100523660	LOC100523660	0	0	0	0	0	0	0	0	0	0	0	0	0	0	0	0	0	0	0	0	0	0	0	0	0	0	0	0	0	0	0	0	0	0	0	0	0	0	4	0	0	0	0	0	0	1	0	0
LOC110259676	LOC110259676	0	0	0	0	0	0	0	0	0	0	0	0	0	0	0	0	0	0	0	0	0	0	0	0	0	2	0	0	0	0	0	0	0	0	0	0	0	0	0	0	51	0	5	6	0	0	0	0
LOC110257099	LOC110257099	0	0	0	0	0	0	0	0	0	0	0	0	0	0	0	0	0	0	0	0	0	0	0	0	0	0	0	0	0	0	0	0	0	0	0	0	0	0	0	0	0	0	0	0	0	0	0	0
LOC110259678	LOC110259678	0	0	0	0	0	0	0	0	0	0	0	0	0	0	0	0	0	0	0	0	0	0	0	0	0	0	0	0	0	0	0	0	0	0	0	0	0	0	0	0	2	0	0	0	0	0	0	0
LOC100521885	LOC100521885	0	0	0	0	0	0	0	0	0	0	0	0	0	0	0	0	0	0	0	0	0	0	0	0	0	81	0	112	0	5	0	29	0	5	6	0	4	3	7	162	0	2	1	5	0	0	0	0
LOC100520823	LOC100520823	0	0	0	0	0	0	0	0	0	0	0	0	0	0	0	0	0	0	0	0	0	0	0	0	0	0	0	2	0	0	0	0	0	0	0	0	0	0	0	0	0	0	0	0	0	0	0	0
LOC100521356	LOC100521356	0	0	0	0	0	0	0	0	0	0	0	0	0	0	0	0	0	0	0	0	0	0	0	0	0	0	0	0	0	0	0	0	0	0	0	0	0	0	0	0	0	0	0	0	0	0	0	0
LOC110257105	LOC110257105	0	0	0	0	0	0	0	0	0	0	0	0	0	0	0	0	0	0	0	0	0	0	0	0	0	0	244	565	159	2	0	303	252	271	2	4	0	414	4	2	0	0	318	270	0	0	0	0
LOC110259686	LOC110259686	0	0	0	0	0	0	0	0	0	0	0	0	0	0	0	0	0	0	0	0	0	0	0	0	0	0	0	0	0	0	0	0	0	0	0	0	0	0	0	0	0	0	0	0	0	0	0	0
LOC110257108	LOC110257108	0	0	0	0	0	0	0	0	0	0	0	0	0	0	0	0	0	0	0	0	0	0	0	0	0	0	99	0	32	0	0	0	0	0	0	0	0	1	0	0	0	0	0	0	0	0	0	0
LOC110259694	LOC110259694	0	0	0	0	0	0	0	0	0	0	0	0	0	0	0	0	0	0	0	0	0	0	0	0	0	0	6	28	0	0	0	0	0	0	0	0	0	0	0	2	0	0	0	0	0	0	0	0
LOC110259697	LOC110259697	0	0	0	0	0	0	0	0	0	0	0	0	0	0	0	0	0	0	0	0	0	0	0	0	0	0	0	0	0	0	0	0	0	0	0	0	0	0	0	0	0	0	0	0	0	0	0	0
LOC110257110	LOC110257110	0	0	0	0	0	0	0	0	0	0	0	0	0	0	0	0	0	0	0	0	0	0	0	0	0	0	0	0	0	0	0	0	0	0	0	0	0	0	0	0	0	0	0	0	0	0	0	0
LOC110259699	LOC110259699	0	0	0	0	0	0	0	0	0	0	0	0	0	0	0	0	0	0	0	0	0	0	0	0	0	2	0	0	0	0	0	0	0	0	1	0	0	0	0	0	0	0	0	0	0	0	0	0
LOC110257111	LOC110257111	0	0	0	0	0	0	0	0	0	0	0	0	0	0	0	0	0	0	0	0	0	0	0	0	0	0	5	0	5	0	0	0	0	0	0	0	0	0	0	0	0	0	0	1	0	0	0	0
LOC110257114	LOC110257114	0	0	0	0	0	0	0	0	0	0	0	0	0	0	0	0	0	0	0	0	0	0	0	0	0	0	0	30	7	4	5	4	0	1	5	6	3	4	3	10	5	3	1	4	0	0	0	0
LOC110259704	LOC110259704	0	0	0	0	0	0	0	0	0	0	0	0	0	0	0	0	0	0	0	0	0	0	0	0	0	0	0	4	0	0	0	0	0	0	0	0	0	0	0	0	0	0	0	0	0	0	0	0
LOC110257118	LOC110257118	0	0	0	0	0	0	0	0	0	0	0	0	0	0	0	0	0	0	0	0	0	0	0	0	0	1	0	7	1	11	10	21	0	4	11	11	5	6	9	15	27	2	1	8	0	0	0	0
LOC396787	LOC396787	0	0	0	0	0	0	0	0	0	0	0	0	0	0	0	0	0	0	0	0	0	0	0	0	0	0	0	4	72	258	30	14	0	264	286	30	0	212	236	344	24	0	594	0	0	0	0	0
LOC110257124	LOC110257124	0	0	0	0	0	0	0	0	0	0	0	0	0	0	0	0	89	0	0	0	0	0	0	0	0	54	83	39	92	60	46	185	36	78	83	50	89	97	99	125	29	47	207	144	0	0	0	0
LOC100626932	LOC100626932	0	0	0	0	0	0	0	0	0	0	0	0	0	0	0	0	0	0	0	0	0	0	0	0	0	0	0	0	0	0	0	0	0	0	0	0	0	0	0	0	0	0	0	0	0	0	0	0
LOC100737820	LOC100737820	0	0	0	0	0	0	0	0	0	0	0	0	0	0	0	0	0	0	0	0	0	0	0	0	0	0	0	0	0	0	0	0	0	0	0	0	0	0	0	0	0	0	0	0	0	0	0	0
PDCL	PDCL	449	1072	0	0	0	0	0	0	24	0	1	453	0	0	564	700	639	264	0	0	488	435	558	1059	185	1356	1716	3506	2328	470	619	840	412	2	502	684	280	784	0	282	0	1098	326	866	14	18	1069	2102
LOC110259713	LOC110259713	0	0	0	0	0	0	0	0	0	0	34	0	0	0	0	0	0	0	0	0	0	0	0	0	0	0	11	0	0	0	0	0	0	4	0	0	0	21	0	0	0	0	0	0	0	2	0	0
RC3H2	RC3H2	0	65	0	0	0	0	20	10	0	2	47	0	0	0	336	0	0	218	221	0	272	282	122	0	0	2	178	310	0	735	2931	1596	1836	1474	793	3225	1967	3091	2187	1028	2162	743	1068	658	214	2324	1288	1549
ZBTB6	ZBTB6	0	1	2	4	0	21	11	16	19	8	31	17	7	92	15	0	0	3	95	1	0	8	1	14	682	228	316	400	240	0	2	0	0	0	0	7	0	0	0	0	5	12	6	325	56	38	26	805
ZBTB26	ZBTB26	0	0	38	0	0	0	43	0	0	37	106	0	37	0	0	1	20	0	42	68	0	0	25	0	1248	20	0	142	132	0	0	22	0	0	0	0	0	0	0	0	2	2	2	0	2	0	4	132
RABGAP1	RABGAP1	0	0	0	20	1662	0	0	875	395	0	0	164	1479	254	0	430	394	356	0	13	903	434	0	451	0	27147	31787	30481	24160	18013	11934	30404	14054	23987	19575	13449	19521	22262	27395	22471	40289	8525	13410	15016	0	60	586	1699
GPR21	GPR21	0	0	0	0	0	0	0	0	0	0	0	4	0	0	0	0	0	0	0	0	0	203	0	0	0	0	0	0	314	0	15	2	0	858	0	20	2	2	0	6	0	0	0	0	0	0	194	4
LOC110256903	LOC110256903	0	0	0	0	0	0	0	0	0	0	0	0	0	0	0	0	0	0	0	0	0	0	0	0	0	0	0	0	0	0	0	0	0	0	0	0	0	0	0	0	0	0	0	0	0	0	0	0
STRBP	STRBP	1213	2188	1687	548	1948	308	1018	1470	707	1047	1841	210	848	8	70	3230	648	193	2	29	875	0	2	889	0	104	962	594	288	524	0	142	281	542	573	5	936	239	496	142	262	0	121	20	229	992	2508	547
LOC102165127	LOC102165127	0	0	0	0	0	0	0	0	0	0	0	0	0	0	0	0	0	0	1	2	0	179	0	0	0	0	0	6	16	0	2	0	0	0	0	2	1	70	0	0	0	0	26	0	0	0	0	0
CRB2	CRB2	0	0	0	0	0	0	0	0	0	0	0	0	0	0	0	0	0	0	0	0	0	0	0	0	0	0	0	0	0	0	0	0	0	0	0	0	0	0	0	0	0	0	0	0	0	0	0	0
DENND1A	DENND1A	0	0	0	0	0	0	0	608	0	59	0	0	0	0	0	0	0	0	113	0	10	6	32	2	0	510	274	266	403	799	491	207	343	740	862	527	422	152	389	469	980	1773	1096	1219	188	2000	1695	280
LHX2	LHX2	0	0	0	0	0	0	0	0	0	0	0	0	0	0	0	141	0	0	0	0	0	0	0	1	0	118	6	275	84	374	112	163	491	56	445	147	18	223	202	148	251	198	496	184	0	0	88	329
NEK6	NEK6	462	0	0	0	0	0	0	0	0	0	0	0	0	0	0	0	210	0	510	0	0	0	0	0	132	662	840	494	367	757	96	388	258	91	856	114	233	314	76	252	0	108	0	226	1216	2	322	150
PSMB7	PSMB7	1940	5256	1576	1732	780	801	708	2251	2685	1004	2306	398	2510	2073	2326	1557	1430	1262	2025	1220	1112	1426	801	9937	1827	223	36	83	254	10546	8568	6569	9164	9140	11446	9686	10544	10645	10745	14328	20718	19161	18603	21962	25923	21866	12157	10634
ADGRD2	ADGRD2	0	0	0	0	0	0	0	0	0	0	0	0	0	0	0	0	0	0	0	0	0	0	0	0	0	0	4	0	0	7	0	0	0	18	8	0	0	0	0	0	0	0	0	0	0	0	0	0
NR5A1	NR5A1	0	0	0	0	0	0	0	0	0	0	0	0	0	0	0	1	0	0	0	0	0	0	0	0	0	0	0	0	0	0	0	0	0	0	0	0	0	0	0	0	0	0	0	0	0	0	0	0
NR6A1	NR6A1	0	189	0	0	0	0	0	0	0	0	0	2	0	0	128	2	0	2	0	103	97	2	0	2	0	4288	6345	5470	3222	1209	2663	1772	702	630	1332	3001	1110	927	2744	1785	1	99	1156	630	344	1394	70	815
LOC110256222	LOC110256222	0	0	0	0	0	21	0	99	0	0	0	0	0	0	0	2	0	0	0	0	0	51	0	0	0	0	0	0	0	7	0	0	12	0	10	0	5	0	11	0	0	0	54	0	0	0	19	18
MIR181A-2	MIR181A-2	0	0	0	0	0	0	0	0	0	0	0	0	0	0	0	0	0	0	0	0	0	0	0	0	0	0	0	0	0	0	0	0	0	0	0	0	0	0	0	0	0	0	0	0	0	0	0	0
MIR181B-2	MIR181B-2	0	0	0	0	0	0	0	0	0	0	0	0	0	0	0	0	0	0	0	0	0	0	0	0	0	0	0	0	0	0	0	0	0	0	0	0	0	0	0	0	0	0	0	0	0	0	0	23
OLFML2A	OLFML2A	0	0	0	0	0	0	0	0	0	0	0	0	0	0	0	0	0	0	0	0	0	0	0	0	0	256	0	0	74	0	264	0	0	0	0	286	0	0	0	2	0	0	10	122	0	0	0	0
WDR38	WDR38	0	0	0	0	0	0	0	0	0	0	0	0	0	0	0	0	0	0	0	0	0	0	0	0	0	0	2	0	0	2963	972	1152	320	1834	3196	1078	2551	1660	948	1819	921	890	215	690	0	0	122	0
RPL35	RPL35	862	2137	382	261	322	420	635	531	537	380	938	785	935	685	659	761	331	599	627	345	331	112	96	1211	578	4	0	0	5	1144	678	479	338	807	1356	817	854	616	693	1058	1062	609	428	360	280	450	255	430
ARPC5L	ARPC5L	270	2362	1903	1156	1621	638	1991	888	770	622	1155	993	1090	1060	1593	1453	724	1095	1005	426	167	1111	366	1813	1307	176	219	134	104	1913	1701	1184	1674	1328	2120	1970	2830	1927	1996	2966	1517	2575	1543	2392	6074	6279	3638	3567
GOLGA1	GOLGA1	1156	788	291	0	0	132	4	0	369	0	442	379	2	214	0	0	175	504	429	116	62	421	0	0	60	3469	4004	5156	4160	2288	2588	4474	3453	2604	2490	2902	3136	3044	2160	2846	3654	3121	5248	6092	1014	4986	580	2129
SCAI	SCAI	453	0	0	38	0	24	0	0	34	0	4	211	0	351	0	0	2	0	0	0	0	0	0	4	0	0	2	648	116	0	2	0	0	0	0	2	0	6	0	0	0	92	4	0	4	0	0	0
PPP6C	PPP6C	1844	107	1444	436	799	0	1422	507	46	1822	136	137	0	487	436	1656	684	356	2201	396	0	519	226	2579	2927	36870	41186	42000	31878	17611	18204	10150	15645	10372	20072	20852	9654	15084	18253	13032	39198	24099	27619	16711	13198	12249	14620	7658
RABEPK	RABEPK	0	1535	92	0	2	306	958	0	0	0	446	0	728	0	587	424	107	318	167	100	292	114	86	55	368	44	125	139	18	18	90	122	4	0	24	104	0	70	1	9	190	442	0	333	0	1810	933	339
HSPA5	HSPA5	19631	155838	36547	19670	37157	14328	25263	19848	6084	29730	11958	4886	37066	10567	18505	60057	75656	24618	64106	8948	67776	71257	19027	79449	32389	3418	4406	5116	5162	29738	23505	15494	8390	10936	32801	26407	28990	26191	37969	16091	3616	11769	5274	11136	47586	48886	37133	37881
GAPVD1	GAPVD1	1505	2532	133	938	1956	246	4042	10	36	1970	17	962	1792	40	1219	668	0	14	1257	845	2169	1495	51	2	1929	3420	3176	1512	340	5354	5615	614	5199	5288	5842	6245	4780	2403	8390	4134	3336	4964	2688	4063	13347	3236	4980	5414
LOC106507123	LOC106507123	0	0	0	0	0	0	0	0	0	0	0	0	0	0	0	0	0	0	0	0	0	0	0	0	0	0	0	0	0	0	52	0	0	0	0	56	0	0	0	0	0	0	0	0	0	0	0	0
MAPKAP1	MAPKAP1	0	0	0	247	0	388	0	658	0	0	697	375	680	0	230	0	6	140	0	0	94	0	254	0	0	5032	6857	8209	3975	54	10	658	464	674	53	23	212	62	1562	743	4	1134	123	252	1693	1887	886	315
PBX3	PBX3	993	0	482	0	0	0	0	0	0	0	1274	188	0	888	82	0	14	0	9	0	15	646	274	0	280	402	440	384	412	759	191	141	0	506	793	221	688	77	192	396	0	1068	706	47	610	2152	354	1196
LOC110256243	LOC110256243	0	0	0	0	0	0	0	0	0	0	0	0	0	0	0	0	0	0	0	0	0	0	0	0	0	0	0	0	0	0	0	0	0	0	0	0	0	0	0	20	0	0	0	0	0	0	0	0
LOC106507150	LOC106507150	0	0	0	0	0	0	0	0	0	0	0	0	0	0	0	0	0	0	0	0	0	0	0	0	0	0	0	18	0	0	0	0	0	0	0	0	0	168	0	8	0	0	0	9	0	0	0	0
LOC110256245	LOC110256245	0	0	0	0	0	0	0	0	0	0	0	0	0	0	0	0	0	0	0	0	0	0	0	0	6	226	92	195	43	7	885	12	21	15	5	988	119	11	32	16	18	9	15	147	0	0	4	25
MVB12B	MVB12B	0	0	0	0	0	57	0	0	0	0	0	0	0	0	0	0	0	0	0	0	0	0	4	0	79	177	246	577	176	752	579	888	502	806	799	637	1641	385	697	391	565	782	859	114	0	1920	154	415
LOC106509263	LOC106509263	0	0	45	0	0	0	0	0	0	0	0	0	0	0	0	0	0	0	0	0	0	0	0	0	0	0	0	18	9	0	185	126	185	0	0	205	0	0	0	0	0	0	0	0	0	1	0	0
LOC110256249	LOC110256249	0	0	0	0	0	0	0	0	0	0	0	0	0	0	0	0	0	0	0	0	0	0	0	0	0	840	910	2423	1454	694	218	908	148	374	823	295	487	518	504	586	870	693	842	754	266	4	18	28
LMX1B	LMX1B	0	0	0	0	0	0	0	0	0	0	0	0	0	0	0	0	0	0	0	0	0	0	0	0	0	0	0	0	0	0	0	0	0	0	0	0	0	0	0	0	0	0	2	0	6	0	346	2
ZBTB43	ZBTB43	116	0	2742	0	0	410	2	79	2284	1335	1738	413	234	696	1224	1535	0	1459	2175	539	1132	1260	371	2444	650	130	0	194	188	7641	4555	3090	2382	3836	8244	4993	2540	4496	6414	2870	2164	2946	3189	5591	2	5084	1556	3609
ZBTB34	ZBTB34	595	0	0	0	128	4	0	202	0	0	0	382	0	347	160	619	0	0	742	0	2	0	0	0	14	6547	9084	4993	4172	396	44	180	106	24	468	58	134	64	343	61	100	352	66	100	0	2	648	294
RALGPS1	RALGPS1	0	0	0	0	0	0	0	0	0	0	0	0	0	0	0	0	227	164	34	0	0	0	0	0	0	62	0	0	8	0	0	0	0	0	0	0	1	0	254	6	0	0	206	2	0	0	0	69
ANGPTL2	ANGPTL2	0	0	0	0	0	0	0	0	0	0	0	0	0	0	0	0	0	0	0	0	0	0	0	0	0	276	60	0	178	722	94	200	18	8	804	148	0	318	691	108	0	212	600	408	0	0	0	0
[truncated: 25,377 more rows]
[truncated: 25 more columns]
